# Supplementary material for: Multimodal analysis of RNA sequencing data powers discovery of complex trait genetics
Source: Nat Commun. 2024 Nov 29;15:10387. doi: 10.1038/s41467-024-54840-8 (PMC11607376; doi:10.1038/s41467-024-54840-8)
Supplement: Supplementary file 4 — Supplementary Data 1 [file 41467_2024_54840_MOESM4_ESM.xlsx]

## Sheet: Supp Data 1 info
Supplementary Data 1. Counts of xGenes and xQTLs per GTEx tissue, modalities mapped separately
Rows are sorted by decreasing value in genes_total
Column	Description
tissue	GTEx tissue abbreviation
tissue_name	GTEx tissue name
genes_expression_only	Number of genes with at least one cis-QTL for expression (cis-eQTL) and none for any other modality
genes_expression_and_others	Number of genes with at least one cis-QTL for expression and at least one for any other modality
genes_others_only	Number of genes with no cis-QTLs for expression and at least one for any other modality
genes_total	Number of genes with any cis-QTL, i.e. the sum of the previous three columns
genes_expression	Number of genes with at least one cis-QTL for expression
genes_isoforms	Number of genes with at least one cis-QTL for isoform ratio
genes_splicing	Number of genes with at least one cis-QTL for intron excision ratio
genes_alt_TSS	Number of genes with at least one cis-QTL for alternative TSS
genes_alt_polyA	Number of genes with at least one cis-QTL for alternative polyA
genes_stability	Number of genes with at least one cis-QTL for RNA stability
qtls_expression	Number of conditionally independent cis-QTLs for expression
qtls_isoforms	Number of conditionally independent cis-QTLs for isoform ratio
qtls_splicing	Number of conditionally independent cis-QTLs for intron excision ratio
qtls_alt_TSS	Number of conditionally independent cis-QTLs for alternative TSS
qtls_alt_polyA	Number of conditionally independent cis-QTLs for alternative polyA
qtls_stability	Number of conditionally independent cis-QTLs for RNA stability

## Sheet: Supp Data 1
tissue	tissue_name	genes_expression_only	genes_expression_and_others	genes_others_only	genes_total	genes_expression	genes_isoforms	genes_splicing	genes_alt_TSS	genes_alt_polyA	genes_stability	qtls_expression	qtls_isoforms	qtls_splicing	qtls_alt_TSS	qtls_alt_polyA	qtls_stability
TESTIS	Testis	5425	8678	6743	20846	14103	8903	8690	2771	3683	6758	18459	13514	13583	3396	5171	8986
THYROID	Thyroid	5565	7633	4560	17758	13198	7683	5324	2604	3502	6319	19357	12638	8465	3416	5278	8770
NERVET	Nerve_Tibial	5450	7297	4465	17212	12747	7351	5140	2372	3314	5949	18461	11708	8019	3042	4894	8316
SKINS	Skin_Sun_Exposed_Lower_leg	5106	6802	4887	16795	11908	7147	4932	2315	3275	6096	16525	11188	7571	2961	4721	8354
ADPSBQ	Adipose_Subcutaneous	4776	6249	4923	15948	11025	6854	5041	2359	3069	5364	14961	10715	7574	2975	4432	7155
SKINNS	Skin_Not_Sun_Exposed_Suprapubic	4678	5688	4861	15227	10366	6334	4419	2004	2952	4920	13756	9393	6637	2461	4113	6267
ARTTBL	Artery_Tibial	4751	6051	4423	15225	10802	6090	4568	2199	2845	5139	14901	9321	7028	2759	4007	6975
FIBRBLS	Cells_Cultured_fibroblasts	4486	6342	4392	15220	10828	6309	4228	2413	3037	6265	15084	9781	6290	3076	4182	9623
ESPMCS	Esophagus_Mucosa	4620	5631	4582	14833	10251	6000	3907	1975	3134	4591	13588	8905	5776	2425	4336	5938
LUNG	Lung	4415	5130	5271	14816	9545	6450	4698	2070	2862	4047	12239	9419	6922	2548	3868	4905
ESPMSL	Esophagus_Muscularis	4570	5350	4530	14450	9920	5728	4149	1958	2839	4371	13193	8516	6150	2419	3962	5582
MSCLSK	Muscle_Skeletal	4527	5306	4115	13948	9833	5349	4064	1916	2633	4645	13127	7844	6046	2379	3578	6208
ADPVSC	Adipose_Visceral_Omentum	4116	4420	4801	13337	8536	5473	4025	1789	2581	3525	10760	7682	5860	2157	3445	4233
CLNTRN	Colon_Transverse	3976	4061	5057	13094	8037	5198	3614	1738	2471	3704	9915	7247	5014	2045	3214	4431
ARTAORT	Artery_Aorta	4148	4467	4312	12927	8615	5061	3581	1710	2373	3699	10917	6971	5065	2028	3125	4541
BREAST	Breast_Mammary_Tissue	3617	3830	5359	12806	7447	5435	4076	1689	2428	3517	9057	7592	5682	2023	3148	4215
ESPGEJ	Esophagus_Gastroesophageal_Junction	3730	3945	4822	12497	7675	4839	3500	1518	2460	3527	9460	6612	4907	1770	3190	4242
SPLEEN	Spleen	3979	3786	4589	12354	7765	4701	2939	1301	2243	3475	9340	6307	4043	1529	2873	4060
BRNCHA	Brain_Cerebellum	4200	4102	3802	12104	8302	4414	2904	1214	1948	3403	10382	5865	3910	1414	2451	4016
CLNSGM	Colon_Sigmoid	3584	3642	4840	12066	7226	4779	3316	1463	2405	3243	8864	6459	4588	1705	3174	3851
WHLBLD	Whole_Blood	4210	4442	3378	12030	8652	4228	3027	1716	2111	3540	11580	6107	4671	2134	2734	4419
HRTAA	Heart_Atrial_Appendage	4017	3691	4185	11893	7708	4375	3253	1420	2141	2881	9488	5839	4409	1631	2728	3358
PTTARY	Pituitary	3415	3267	4715	11397	6682	4670	3118	1301	2109	2815	7885	6194	4178	1522	2651	3188
BRNCHB	Brain_Cerebellar_Hemisphere	3783	3345	4161	11289	7128	3996	2650	1109	1960	3007	8618	5111	3434	1274	2405	3475
HRTLV	Heart_Left_Ventricle	3763	3139	4074	10976	6902	3683	2635	1225	2004	2739	8355	4763	3438	1400	2501	3151
PNCREAS	Pancreas	3590	3329	3890	10809	6919	3759	2595	1357	1838	2857	8422	4951	3444	1557	2234	3329
STMACH	Stomach	3212	2982	4549	10743	6194	3981	2763	1363	2014	3014	7290	5128	3677	1549	2486	3487
ADRNLG	Adrenal_Gland	3283	2818	4456	10557	6101	3896	2498	1245	2163	2491	7074	4960	3197	1443	2642	2816
BRNCTXA	Brain_Cortex	3730	2859	3853	10442	6589	3459	2332	952	1665	2616	7797	4282	2907	1050	2042	2948
BRNNCC	Brain_Nucleus_accumbens_basal_ganglia	3521	2590	4250	10361	6111	3331	2354	980	1830	2379	7021	4098	2900	1097	2243	2679
PRSTTE	Prostate	2823	2386	4654	9863	5209	3915	2703	1030	1879	2198	5922	4985	3497	1151	2268	2440
BRNCDT	Brain_Caudate_basal_ganglia	3471	2489	3802	9762	5960	3160	2184	892	1575	2215	6902	3800	2624	980	1864	2444
BRNCTXB	Brain_Frontal_Cortex_BA9	3231	2175	3982	9388	5406	2950	2068	894	1544	2165	6142	3530	2469	985	1813	2391
SNTTRM	Small_Intestine_Terminal_Ileum	2718	2047	4400	9165	4765	3440	2317	987	1593	2232	5306	4229	2902	1110	1826	2469
ARTCRN	Artery_Coronary	2563	1939	4198	8700	4502	3250	2410	983	1536	1814	5031	3974	3004	1084	1787	1986
BRNPTM	Brain_Putamen_basal_ganglia	3122	1971	3431	8524	5093	2558	1761	728	1343	1756	5735	2993	2089	799	1545	1899
LCL	Cells_EBV-transformed_lymphocytes	1922	1884	4451	8257	3806	3223	2212	1031	1480	2816	4172	3996	2785	1155	1708	3292
OVARY	Ovary	2278	1704	3852	7834	3982	3003	2133	929	1368	1581	4417	3689	2702	1039	1582	1708
BRNACC	Brain_Anterior_cingulate_cortex_BA24	2655	1600	3516	7771	4255	2426	1583	681	1280	1678	4691	2777	1836	745	1479	1805
BRNHPT	Brain_Hypothalamus	2368	1564	3834	7766	3932	2462	1838	753	1460	1599	4354	2869	2155	835	1702	1704
LIVER	Liver	2363	1691	3644	7698	4054	2659	1875	1029	1460	1272	4481	3199	2362	1176	1708	1375
SLVRYG	Minor_Salivary_Gland	2176	1434	3722	7332	3610	2631	1775	731	1195	1809	3907	3112	2145	799	1357	1946
BRNHPP	Brain_Hippocampus	2459	1404	3291	7154	3863	2158	1598	681	1171	1320	4259	2471	1851	750	1332	1402
VAGINA	Vagina	1594	1059	3774	6427	2653	2458	1675	690	1179	1323	2850	2866	2025	751	1323	1403
BRNSPC	Brain_Spinal_cord_cervical_c-1	2208	1335	2859	6402	3543	2002	1490	560	1028	1126	3861	2255	1726	617	1145	1193
UTERUS	Uterus	1538	1142	3633	6313	2680	2382	1710	641	1196	1418	2882	2725	2033	699	1325	1500
BRNAMY	Brain_Amygdala	1878	981	2736	5595	2859	1657	1188	556	926	1001	3077	1820	1345	633	1024	1052
BRNSNG	Brain_Substantia_nigra	1733	827	2427	4987	2560	1472	1053	398	873	830	2721	1631	1179	437	968	868
KDNCTX	Kidney_Cortex	569	230	1314	2113	799	708	542	193	397	240	807	739	579	206	413	241
