# Supplementary material for: Multimodal analysis of RNA sequencing data powers discovery of complex trait genetics
Source: Nat Commun. 2024 Nov 29;15:10387. doi: 10.1038/s41467-024-54840-8 (PMC11607376; doi:10.1038/s41467-024-54840-8)
Supplement: Supplementary file 5 — Supplementary Data 2 [file 41467_2024_54840_MOESM5_ESM.xlsx]

## Sheet: Supp Data 2 info
Supplementary Data 2. Counts of xGenes and xQTLs per GTEx tissue, cross-modality mapping
Rows are sorted by decreasing value in genes_total
Column	Description
tissue	GTEx tissue abbreviation
tissue_name	GTEx tissue name
genes_total	Number of genes with any cis-QTL, i.e. the sum of the previous three columns
genes_expression	Number of genes with at least one cis-QTL for expression
genes_isoforms	Number of genes with at least one cis-QTL for isoform ratio
genes_splicing	Number of genes with at least one cis-QTL for intron excision ratio
genes_alt_TSS	Number of genes with at least one cis-QTL for alternative TSS
genes_alt_polyA	Number of genes with at least one cis-QTL for alternative polyA
genes_stability	Number of genes with at least one cis-QTL for RNA stability
qtls_expression	Number of conditionally independent cis-QTLs for expression
qtls_isoforms	Number of conditionally independent cis-QTLs for isoform ratio
qtls_splicing	Number of conditionally independent cis-QTLs for intron excision ratio
qtls_alt_TSS	Number of conditionally independent cis-QTLs for alternative TSS
qtls_alt_polyA	Number of conditionally independent cis-QTLs for alternative polyA
qtls_stability	Number of conditionally independent cis-QTLs for RNA stability

## Sheet: Supp Data 2
tissue	tissue_name	genes_total	genes_expression	genes_isoforms	genes_splicing	genes_alt_TSS	genes_alt_polyA	genes_stability	qtls_expression	qtls_isoforms	qtls_splicing	qtls_alt_TSS	qtls_alt_polyA	qtls_stability
TESTIS	Testis	17913	9000	4031	6090	1350	1678	2477	10886	5172	8845	1548	2025	2748
NERVET	Nerve_Tibial	15633	9070	3868	3461	1311	1815	2361	11840	5114	5010	1518	2343	2717
THYROID	Thyroid	15202	8780	3769	3382	1367	1739	2307	11475	5143	5092	1586	2246	2648
SKINS	Skin_Sun_Exposed_Lower_leg	15095	8348	3570	3353	1329	1820	2291	10565	4658	4878	1511	2274	2592
ADPSBQ	Adipose_Subcutaneous	14485	7749	3562	3369	1380	1710	2047	9673	4615	4810	1617	2204	2290
FIBRBLS	Cells_Cultured_fibroblasts	13775	7682	3102	2784	1436	1738	2790	9552	3978	3893	1679	2163	3296
SKINNS	Skin_Not_Sun_Exposed_Suprapubic	13644	7331	3175	3086	1191	1617	1766	8997	3996	4367	1341	1963	1938
ARTTBL	Artery_Tibial	13552	7503	3016	3077	1314	1690	1950	9456	3866	4432	1527	2129	2192
LUNG	Lung	13299	6619	3285	3243	1233	1580	1436	8049	4144	4578	1422	1919	1540
ESPMCS	Esophagus_Mucosa	13142	7342	2984	2683	1204	1644	1774	8967	3750	3770	1394	1990	1948
ESPMSL	Esophagus_Muscularis	13000	7086	2905	2799	1172	1547	1764	8851	3663	3976	1336	1921	1969
MSCLSK	Muscle_Skeletal	12451	6926	2524	2729	1166	1490	1823	8552	3166	3860	1334	1853	2060
ADPVSC	Adipose_Visceral_Omentum	11849	5928	2719	2790	1093	1471	1294	7063	3347	3879	1244	1754	1392
CLNTRN	Colon_Transverse	11525	5514	2700	2489	1085	1425	1420	6443	3339	3325	1227	1692	1523
ARTAORT	Artery_Aorta	11251	5886	2449	2446	1037	1321	1317	6981	3016	3335	1157	1594	1441
BREAST	Breast_Mammary_Tissue	11213	5049	2757	2758	1044	1364	1315	5846	3410	3644	1181	1604	1415
ESPGEJ	Esophagus_Gastroesophageal_Junction	10857	5333	2400	2389	970	1276	1333	6215	2887	3218	1064	1514	1436
WHLBLD	Whole_Blood	10775	6375	2130	2051	1005	1161	1370	7832	2705	3096	1179	1381	1492
SPLEEN	Spleen	10545	5357	2354	2027	840	1152	1300	6105	2836	2719	937	1328	1393
HRTAA	Heart_Atrial_Appendage	10512	5441	2178	2208	924	1248	1063	6352	2564	2908	1021	1463	1142
CLNSGM	Colon_Sigmoid	10370	4903	2395	2298	933	1261	1217	5686	2895	3041	1036	1483	1313
BRNCHA	Brain_Cerebellum	10345	5729	2165	1943	733	1013	1256	6729	2569	2522	809	1159	1354
PTTARY	Pituitary	9805	4480	2419	2231	784	1103	1058	5073	2869	2888	865	1263	1109
HRTLV	Heart_Left_Ventricle	9648	5057	1879	1816	841	1130	1095	5857	2215	2316	925	1284	1170
BRNCHB	Brain_Cerebellar_Hemisphere	9540	4908	1994	1872	766	992	1125	5600	2329	2355	860	1101	1188
PNCREAS	Pancreas	9470	4997	1898	1704	821	1050	1217	5733	2265	2197	900	1196	1306
STMACH	Stomach	9403	4246	2029	1939	873	1195	1210	4756	2381	2491	952	1359	1310
BRNCTXA	Brain_Cortex	9117	4714	1764	1652	693	951	1077	5327	2022	2046	740	1101	1133
ADRNLG	Adrenal_Gland	8908	4261	1893	1720	826	1096	938	4736	2199	2173	908	1231	998
BRNNCC	Brain_Nucleus_accumbens_basal_ganglia	8875	4428	1723	1759	754	945	969	4953	1953	2090	827	1072	1019
PRSTTE	Prostate	8371	3497	2041	1892	714	989	841	3846	2379	2406	768	1105	874
BRNCDT	Brain_Caudate_basal_ganglia	8320	4206	1602	1568	643	915	896	4716	1797	1870	695	1015	940
BRNCTXB	Brain_Frontal_Cortex_BA9	7830	3771	1518	1446	649	818	857	4144	1682	1717	704	901	886
SNTTRM	Small_Intestine_Terminal_Ileum	7691	3193	1773	1634	702	879	846	3476	1990	1986	747	958	886
ARTCRN	Artery_Coronary	7391	3095	1663	1652	692	876	670	3398	1851	2036	744	956	693
BRNPTM	Brain_Putamen_basal_ganglia	7191	3637	1252	1285	553	769	746	3985	1368	1512	596	838	775
LIVER	Liver	6586	2988	1399	1322	646	794	511	3236	1556	1654	695	892	532
LCL	Cells_EBV-transformed_lymphocytes	6549	2454	1451	1459	669	744	1018	2592	1631	1790	733	815	1078
OVARY	Ovary	6494	2705	1498	1486	617	723	540	2915	1697	1849	666	786	557
BRNACC	Brain_Anterior_cingulate_cortex_BA24	6450	3043	1200	1155	521	673	680	3279	1305	1341	571	741	701
BRNHPT	Brain_Hypothalamus	6438	2791	1248	1272	573	770	663	3034	1365	1486	633	853	680
SLVRYG	Minor_Salivary_Gland	5957	2333	1319	1253	515	667	702	2476	1451	1505	546	724	727
BRNHPP	Brain_Hippocampus	5902	2707	1092	1120	483	667	556	2925	1175	1305	527	727	566
BRNSPC	Brain_Spinal_cord_cervical_c-1	5305	2424	957	1044	426	575	475	2596	1026	1209	462	626	488
VAGINA	Vagina	5199	1813	1251	1169	512	607	481	1901	1367	1371	531	645	489
UTERUS	Uterus	5109	1812	1180	1162	459	624	497	1916	1273	1376	486	661	507
BRNAMY	Brain_Amygdala	4576	2021	808	825	400	532	430	2141	850	945	438	565	438
BRNSNG	Brain_Substantia_nigra	4116	1784	755	781	336	481	330	1869	798	876	357	524	336
KDNCTX	Kidney_Cortex	1726	580	371	404	145	202	94	587	381	429	150	204	94
