# Supplementary material for: Multimodal analysis of RNA sequencing data powers discovery of complex trait genetics
Source: Nat Commun. 2024 Nov 29;15:10387. doi: 10.1038/s41467-024-54840-8 (PMC11607376; doi:10.1038/s41467-024-54840-8)
Supplement: Supplementary file 8 — Source Data [file 41467_2024_54840_MOESM8_ESM.zip]

Archive with 57 entries (56 files):
- source_data/
- source_data/Figure_4c.txt
- __MACOSX/source_data/._Figure_4c.txt
- source_data/Figure_4ab.txt
- __MACOSX/source_data/._Figure_4ab.txt
- source_data/.DS_Store
- __MACOSX/source_data/._.DS_Store
- source_data/Figure_2a.txt
- __MACOSX/source_data/._Figure_2a.txt
- source_data/Figure_5.txt
- __MACOSX/source_data/._Figure_5.txt
- source_data/Figure_3d.txt
- __MACOSX/source_data/._Figure_3d.txt
- source_data/Figure_2b.txt
- __MACOSX/source_data/._Figure_2b.txt
- source_data/Figure_2c.txt
- __MACOSX/source_data/._Figure_2c.txt
- source_data/Supp_Figure_8.txt
- __MACOSX/source_data/._Supp_Figure_8.txt
- source_data/Figure_3c.txt
- __MACOSX/source_data/._Figure_3c.txt
- source_data/Figure_2d.txt
- __MACOSX/source_data/._Figure_2d.txt
- source_data/Figure_2e.txt
- __MACOSX/source_data/._Figure_2e.txt
- source_data/Figure_3a.txt
- __MACOSX/source_data/._Figure_3a.txt
- source_data/Supp_Figure_9.stats.txt
- __MACOSX/source_data/._Supp_Figure_9.stats.txt
- source_data/Supp_Figure_7.txt
- __MACOSX/source_data/._Supp_Figure_7.txt
- source_data/Supp_Figure_6.txt
- __MACOSX/source_data/._Supp_Figure_6.txt
- source_data/Supp_Figure_4.txt
- __MACOSX/source_data/._Supp_Figure_4.txt
- source_data/Supp_Figure_5.txt
- __MACOSX/source_data/._Supp_Figure_5.txt
- source_data/Supp_Figure_9b.txt
- __MACOSX/source_data/._Supp_Figure_9b.txt
- source_data/Figure_1b.txt
- __MACOSX/source_data/._Figure_1b.txt
- source_data/Supp_Figure_1.txt
- __MACOSX/source_data/._Supp_Figure_1.txt
- source_data/Figure_1c.txt
- __MACOSX/source_data/._Figure_1c.txt
- source_data/Supp_Figure_9a.txt
- __MACOSX/source_data/._Supp_Figure_9a.txt
- source_data/Supp_Figure_2.txt
- __MACOSX/source_data/._Supp_Figure_2.txt
- source_data/Supp_Figure_3.txt
- __MACOSX/source_data/._Supp_Figure_3.txt
- source_data/Table_1.txt
- __MACOSX/source_data/._Table_1.txt
- source_data/Supp_Figure_5.stats.txt
- __MACOSX/source_data/._Supp_Figure_5.stats.txt
- source_data/Supp_Figure_3.stats.txt
- __MACOSX/source_data/._Supp_Figure_3.stats.txt
