# Supplementary material for: Multimodal analysis of RNA sequencing data powers discovery of complex trait genetics
Source: Nat Commun. 2024 Nov 29;15:10387. doi: 10.1038/s41467-024-54840-8 (PMC11607376; doi:10.1038/s41467-024-54840-8)
Supplement: Supplementary file 8 — Source Data [file 41467_2024_54840_MOESM8_ESM.zip › source_data/Figure_4c.txt]

tissue	modality_hits	n_pairs	thousands
ADPSBQ	Expr. & other(s)	338	0.338
ADPSBQ	Non-expr. only	1621	1.621
ADPSBQ	Expression only	576	0.576
ADPVSC	Expr. & other(s)	274	0.274
ADPVSC	Non-expr. only	1361	1.361
ADPVSC	Expression only	459	0.459
ADRNLG	Non-expr. only	931	0.931
ADRNLG	Expression only	359	0.359
ADRNLG	Expr. & other(s)	162	0.162
ARTAORT	Non-expr. only	1158	1.158
ARTAORT	Expression only	476	0.476
ARTAORT	Expr. & other(s)	263	0.263
ARTCRN	Expression only	260	0.26
ARTCRN	Non-expr. only	931	0.931
ARTCRN	Expr. & other(s)	160	0.16
ARTTBL	Expr. & other(s)	339	0.339
ARTTBL	Non-expr. only	1400	1.4
ARTTBL	Expression only	638	0.638
BREAST	Expr. & other(s)	293	0.293
BREAST	Non-expr. only	1337	1.337
BREAST	Expression only	464	0.464
BRNACC	Non-expr. only	551	0.551
BRNACC	Expression only	242	0.242
BRNACC	Expr. & other(s)	149	0.149
BRNAMY	Non-expr. only	507	0.507
BRNAMY	Expression only	147	0.147
BRNAMY	Expr. & other(s)	115	0.115
BRNCDT	Non-expr. only	802	0.802
BRNCDT	Expr. & other(s)	180	0.18
BRNCDT	Expression only	286	0.286
BRNCHA	Non-expr. only	1243	1.243
BRNCHA	Expr. & other(s)	300	0.3
BRNCHA	Expression only	397	0.397
BRNCHB	Non-expr. only	1052	1.052
BRNCHB	Expr. & other(s)	262	0.262
BRNCHB	Expression only	339	0.339
BRNCTXA	Non-expr. only	847	0.847
BRNCTXA	Expression only	352	0.352
BRNCTXA	Expr. & other(s)	216	0.216
BRNCTXB	Non-expr. only	756	0.756
BRNCTXB	Expression only	302	0.302
BRNCTXB	Expr. & other(s)	173	0.173
BRNHPP	Non-expr. only	614	0.614
BRNHPP	Expression only	220	0.22
BRNHPP	Expr. & other(s)	119	0.119
BRNHPT	Non-expr. only	695	0.695
BRNHPT	Expression only	237	0.237
BRNHPT	Expr. & other(s)	121	0.121
BRNNCC	Non-expr. only	813	0.813
BRNNCC	Expression only	241	0.241
BRNNCC	Expr. & other(s)	200	0.2
BRNPTM	Non-expr. only	617	0.617
BRNPTM	Expression only	261	0.261
BRNPTM	Expr. & other(s)	166	0.166
BRNSNG	Non-expr. only	395	0.395
BRNSNG	Expr. & other(s)	79	0.079
BRNSNG	Expression only	146	0.146
BRNSPC	Expr. & other(s)	86	0.086
BRNSPC	Expression only	178	0.178
BRNSPC	Non-expr. only	504	0.504
CLNSGM	Non-expr. only	1168	1.168
CLNSGM	Expression only	354	0.354
CLNSGM	Expr. & other(s)	273	0.273
CLNTRN	Expression only	379	0.379
CLNTRN	Non-expr. only	1228	1.228
CLNTRN	Expr. & other(s)	256	0.256
ESPGEJ	Non-expr. only	1182	1.182
ESPGEJ	Expr. & other(s)	238	0.238
ESPGEJ	Expression only	418	0.418
ESPMCS	Non-expr. only	1175	1.175
ESPMCS	Expression only	568	0.568
ESPMCS	Expr. & other(s)	317	0.317
ESPMSL	Non-expr. only	1386	1.386
ESPMSL	Expr. & other(s)	286	0.286
ESPMSL	Expression only	463	0.463
FIBRBLS	Non-expr. only	1385	1.385
FIBRBLS	Expr. & other(s)	333	0.333
FIBRBLS	Expression only	581	0.581
HRTAA	Expr. & other(s)	219	0.219
HRTAA	Non-expr. only	1061	1.061
HRTAA	Expression only	421	0.421
HRTLV	Expr. & other(s)	194	0.194
HRTLV	Non-expr. only	856	0.856
HRTLV	Expression only	425	0.425
KDNCTX	Expression only	65	0.065
KDNCTX	Non-expr. only	189	0.189
KDNCTX	Expr. & other(s)	26	0.026
LCL	Non-expr. only	763	0.763
LCL	Expr. & other(s)	141	0.141
LCL	Expression only	198	0.198
LIVER	Expression only	280	0.28
LIVER	Non-expr. only	707	0.707
LIVER	Expr. & other(s)	119	0.119
LUNG	Non-expr. only	1560	1.56
LUNG	Expression only	529	0.529
LUNG	Expr. & other(s)	310	0.31
MSCLSK	Non-expr. only	1246	1.246
MSCLSK	Expr. & other(s)	295	0.295
MSCLSK	Expression only	535	0.535
NERVET	Expr. & other(s)	330	0.33
NERVET	Non-expr. only	1754	1.754
NERVET	Expression only	628	0.628
OVARY	Non-expr. only	815	0.815
OVARY	Expr. & other(s)	137	0.137
OVARY	Expression only	228	0.228
PNCREAS	Expression only	432	0.432
PNCREAS	Non-expr. only	941	0.941
PNCREAS	Expr. & other(s)	242	0.242
PRSTTE	Non-expr. only	897	0.897
PRSTTE	Expr. & other(s)	174	0.174
PRSTTE	Expression only	243	0.243
PTTARY	Non-expr. only	1190	1.19
PTTARY	Expr. & other(s)	244	0.244
PTTARY	Expression only	298	0.298
SKINNS	Non-expr. only	1383	1.383
SKINNS	Expression only	552	0.552
SKINNS	Expr. & other(s)	337	0.337
SKINS	Non-expr. only	1536	1.536
SKINS	Expression only	590	0.59
SKINS	Expr. & other(s)	388	0.388
SLVRYG	Non-expr. only	641	0.641
SLVRYG	Expr. & other(s)	110	0.11
SLVRYG	Expression only	197	0.197
SNTTRM	Non-expr. only	872	0.872
SNTTRM	Expression only	235	0.235
SNTTRM	Expr. & other(s)	170	0.17
SPLEEN	Expr. & other(s)	226	0.226
SPLEEN	Non-expr. only	1060	1.06
SPLEEN	Expression only	417	0.417
STMACH	Expr. & other(s)	220	0.22
STMACH	Non-expr. only	968	0.968
STMACH	Expression only	326	0.326
TESTIS	Non-expr. only	1954	1.954
TESTIS	Expr. & other(s)	514	0.514
TESTIS	Expression only	512	0.512
THYROID	Expression only	666	0.666
THYROID	Non-expr. only	1734	1.734
THYROID	Expr. & other(s)	413	0.413
UTERUS	Non-expr. only	759	0.759
UTERUS	Expr. & other(s)	109	0.109
UTERUS	Expression only	182	0.182
VAGINA	Non-expr. only	656	0.656
VAGINA	Expr. & other(s)	123	0.123
VAGINA	Expression only	141	0.141
WHLBLD	Non-expr. only	1180	1.18
WHLBLD	Expression only	622	0.622
WHLBLD	Expr. & other(s)	311	0.311
