# Supplementary material for: Multimodal analysis of RNA sequencing data powers discovery of complex trait genetics
Source: Nat Commun. 2024 Nov 29;15:10387. doi: 10.1038/s41467-024-54840-8 (PMC11607376; doi:10.1038/s41467-024-54840-8)
Supplement: Supplementary file 8 — Source Data [file 41467_2024_54840_MOESM8_ESM.zip › source_data/Figure_4ab.txt]

trait	gene_id	modality_hits	top_hit_modality	top_hit_p_coloc
Astle_et_al_2016_Eosinophil_counts	ENSG00000013561	Non-expr. only	Alt. TSS	0.394
Astle_et_al_2016_Eosinophil_counts	ENSG00000030419	Non-expr. only	Alt. TSS	0.876
Astle_et_al_2016_Eosinophil_counts	ENSG00000038532	Non-expr. only	Alt. polyA	0.96
Astle_et_al_2016_Eosinophil_counts	ENSG00000072682	Expr. & other(s)	Intron excision ratio	0
Astle_et_al_2016_Eosinophil_counts	ENSG00000073969	Expr. & other(s)	RNA stability	0.984
Astle_et_al_2016_Eosinophil_counts	ENSG00000075239	Non-expr. only	RNA stability	0.955
Astle_et_al_2016_Eosinophil_counts	ENSG00000075785	Non-expr. only	Alt. polyA	0.04
Astle_et_al_2016_Eosinophil_counts	ENSG00000077420	Expr. & other(s)	Alt. TSS	0.995
Astle_et_al_2016_Eosinophil_counts	ENSG00000079263	Non-expr. only	Alt. polyA	1
Astle_et_al_2016_Eosinophil_counts	ENSG00000081791	Non-expr. only	Isoform ratio	0.221
Astle_et_al_2016_Eosinophil_counts	ENSG00000084090	Expression only	Expression	0.091
Astle_et_al_2016_Eosinophil_counts	ENSG00000085274	Non-expr. only	Alt. polyA	0.99
Astle_et_al_2016_Eosinophil_counts	ENSG00000087088	Non-expr. only	Alt. polyA	0.99
Astle_et_al_2016_Eosinophil_counts	ENSG00000089022	Non-expr. only	Isoform ratio	0.035
Astle_et_al_2016_Eosinophil_counts	ENSG00000089248	Expression only	Expression	0.051
Astle_et_al_2016_Eosinophil_counts	ENSG00000091972	Non-expr. only	Intron excision ratio	0.975
Astle_et_al_2016_Eosinophil_counts	ENSG00000100372	Non-expr. only	RNA stability	0.6
Astle_et_al_2016_Eosinophil_counts	ENSG00000100413	Non-expr. only	Alt. TSS	0.626
Astle_et_al_2016_Eosinophil_counts	ENSG00000100417	Non-expr. only	Isoform ratio	0.557
Astle_et_al_2016_Eosinophil_counts	ENSG00000102738	Non-expr. only	Isoform ratio	0.936
Astle_et_al_2016_Eosinophil_counts	ENSG00000102882	Expression only	Expression	0.007
Astle_et_al_2016_Eosinophil_counts	ENSG00000103064	Expression only	Expression	0.956
Astle_et_al_2016_Eosinophil_counts	ENSG00000105205	Expression only	Expression	0.2
Astle_et_al_2016_Eosinophil_counts	ENSG00000105889	Expression only	Expression	0.259
Astle_et_al_2016_Eosinophil_counts	ENSG00000107014	Expression only	Expression	0.051
Astle_et_al_2016_Eosinophil_counts	ENSG00000108379	Expression only	Expression	0.904
Astle_et_al_2016_Eosinophil_counts	ENSG00000109787	Non-expr. only	Intron excision ratio	0.88
Astle_et_al_2016_Eosinophil_counts	ENSG00000111252	Expression only	Expression	0.024
Astle_et_al_2016_Eosinophil_counts	ENSG00000111271	Non-expr. only	Intron excision ratio	0.019
Astle_et_al_2016_Eosinophil_counts	ENSG00000111300	Non-expr. only	RNA stability	0.036
Astle_et_al_2016_Eosinophil_counts	ENSG00000111331	Non-expr. only	Intron excision ratio	0.197
Astle_et_al_2016_Eosinophil_counts	ENSG00000112685	Non-expr. only	RNA stability	0.501
Astle_et_al_2016_Eosinophil_counts	ENSG00000114988	Expression only	Expression	0.001
Astle_et_al_2016_Eosinophil_counts	ENSG00000115604	Non-expr. only	Intron excision ratio	0.997
Astle_et_al_2016_Eosinophil_counts	ENSG00000115607	Non-expr. only	Intron excision ratio	0.026
Astle_et_al_2016_Eosinophil_counts	ENSG00000117500	Expression only	Expression	0.679
Astle_et_al_2016_Eosinophil_counts	ENSG00000117505	Expression only	Expression	0.774
Astle_et_al_2016_Eosinophil_counts	ENSG00000118513	Non-expr. only	RNA stability	0.079
Astle_et_al_2016_Eosinophil_counts	ENSG00000120071	Expr. & other(s)	Alt. TSS	0.871
Astle_et_al_2016_Eosinophil_counts	ENSG00000122483	Non-expr. only	Intron excision ratio	0.808
Astle_et_al_2016_Eosinophil_counts	ENSG00000125246	Expression only	Expression	0
Astle_et_al_2016_Eosinophil_counts	ENSG00000125347	Expr. & other(s)	Isoform ratio	0.028
Astle_et_al_2016_Eosinophil_counts	ENSG00000125755	Expression only	Expression	0.989
Astle_et_al_2016_Eosinophil_counts	ENSG00000127948	Expression only	Expression	0.073
Astle_et_al_2016_Eosinophil_counts	ENSG00000131435	Expression only	Expression	0
Astle_et_al_2016_Eosinophil_counts	ENSG00000131437	Non-expr. only	Alt. polyA	0.605
Astle_et_al_2016_Eosinophil_counts	ENSG00000131507	Expression only	Expression	0.997
Astle_et_al_2016_Eosinophil_counts	ENSG00000132170	Expression only	Expression	0.909
Astle_et_al_2016_Eosinophil_counts	ENSG00000134824	Expression only	Expression	0.842
Astle_et_al_2016_Eosinophil_counts	ENSG00000134825	Expression only	Expression	0.616
Astle_et_al_2016_Eosinophil_counts	ENSG00000135423	Non-expr. only	Isoform ratio	0.75
Astle_et_al_2016_Eosinophil_counts	ENSG00000135956	Expression only	Expression	0.001
Astle_et_al_2016_Eosinophil_counts	ENSG00000136371	Non-expr. only	RNA stability	0.731
Astle_et_al_2016_Eosinophil_counts	ENSG00000137656	Non-expr. only	Intron excision ratio	0.888
Astle_et_al_2016_Eosinophil_counts	ENSG00000139531	Expr. & other(s)	Expression	0.989
Astle_et_al_2016_Eosinophil_counts	ENSG00000140379	Non-expr. only	Isoform ratio	0.997
Astle_et_al_2016_Eosinophil_counts	ENSG00000142599	Non-expr. only	Intron excision ratio	0.996
Astle_et_al_2016_Eosinophil_counts	ENSG00000143384	Expression only	Expression	0.885
Astle_et_al_2016_Eosinophil_counts	ENSG00000143387	Expr. & other(s)	Alt. polyA	0.003
Astle_et_al_2016_Eosinophil_counts	ENSG00000143420	Expr. & other(s)	Expression	0.998
Astle_et_al_2016_Eosinophil_counts	ENSG00000143437	Expression only	Expression	0.814
Astle_et_al_2016_Eosinophil_counts	ENSG00000144028	Non-expr. only	RNA stability	0
Astle_et_al_2016_Eosinophil_counts	ENSG00000144451	Expression only	Expression	0.028
Astle_et_al_2016_Eosinophil_counts	ENSG00000145777	Expression only	Expression	0
Astle_et_al_2016_Eosinophil_counts	ENSG00000148396	Non-expr. only	Isoform ratio	0.997
Astle_et_al_2016_Eosinophil_counts	ENSG00000149311	Non-expr. only	Intron excision ratio	0.581
Astle_et_al_2016_Eosinophil_counts	ENSG00000149922	Expr. & other(s)	Expression	0.998
Astle_et_al_2016_Eosinophil_counts	ENSG00000149923	Non-expr. only	Alt. polyA	0.028
Astle_et_al_2016_Eosinophil_counts	ENSG00000149929	Non-expr. only	Alt. polyA	0.819
Astle_et_al_2016_Eosinophil_counts	ENSG00000149932	Non-expr. only	RNA stability	0
Astle_et_al_2016_Eosinophil_counts	ENSG00000153094	Expression only	Expression	0.52
Astle_et_al_2016_Eosinophil_counts	ENSG00000155329	Non-expr. only	Isoform ratio	0.04
Astle_et_al_2016_Eosinophil_counts	ENSG00000158985	Non-expr. only	RNA stability	0
Astle_et_al_2016_Eosinophil_counts	ENSG00000159314	Expr. & other(s)	Expression	0.995
Astle_et_al_2016_Eosinophil_counts	ENSG00000163121	Non-expr. only	Intron excision ratio	0.512
Astle_et_al_2016_Eosinophil_counts	ENSG00000163131	Expr. & other(s)	Expression	0
Astle_et_al_2016_Eosinophil_counts	ENSG00000167468	Expr. & other(s)	Expression	1
Astle_et_al_2016_Eosinophil_counts	ENSG00000168385	Expression only	Expression	0.087
Astle_et_al_2016_Eosinophil_counts	ENSG00000169203	Non-expr. only	Isoform ratio	0.07
Astle_et_al_2016_Eosinophil_counts	ENSG00000169252	Expression only	Expression	0
Astle_et_al_2016_Eosinophil_counts	ENSG00000169592	Non-expr. only	RNA stability	0.001
Astle_et_al_2016_Eosinophil_counts	ENSG00000170417	Expression only	Expression	0.032
Astle_et_al_2016_Eosinophil_counts	ENSG00000171634	Expr. & other(s)	Isoform ratio	0.808
Astle_et_al_2016_Eosinophil_counts	ENSG00000172500	Expr. & other(s)	RNA stability	0
Astle_et_al_2016_Eosinophil_counts	ENSG00000172543	Expr. & other(s)	Isoform ratio	0
Astle_et_al_2016_Eosinophil_counts	ENSG00000172638	Expr. & other(s)	Isoform ratio	0.98
Astle_et_al_2016_Eosinophil_counts	ENSG00000172732	Non-expr. only	Alt. TSS	0.012
Astle_et_al_2016_Eosinophil_counts	ENSG00000172757	Expr. & other(s)	Alt. polyA	0.007
Astle_et_al_2016_Eosinophil_counts	ENSG00000172803	Expression only	Expression	0
Astle_et_al_2016_Eosinophil_counts	ENSG00000172818	Expression only	Expression	0
Astle_et_al_2016_Eosinophil_counts	ENSG00000173064	Expr. & other(s)	Expression	0.258
Astle_et_al_2016_Eosinophil_counts	ENSG00000173442	Non-expr. only	Isoform ratio	0.06
Astle_et_al_2016_Eosinophil_counts	ENSG00000173535	Expression only	Expression	0.999
Astle_et_al_2016_Eosinophil_counts	ENSG00000174501	Non-expr. only	Intron excision ratio	0.028
Astle_et_al_2016_Eosinophil_counts	ENSG00000174943	Non-expr. only	RNA stability	0.644
Astle_et_al_2016_Eosinophil_counts	ENSG00000175334	Expr. & other(s)	Expression	0.009
Astle_et_al_2016_Eosinophil_counts	ENSG00000175376	Expr. & other(s)	Expression	0.021
Astle_et_al_2016_Eosinophil_counts	ENSG00000176681	Expr. & other(s)	Alt. TSS	0.993
Astle_et_al_2016_Eosinophil_counts	ENSG00000177646	Expr. & other(s)	Alt. TSS	0.136
Astle_et_al_2016_Eosinophil_counts	ENSG00000178445	Non-expr. only	Intron excision ratio	0
Astle_et_al_2016_Eosinophil_counts	ENSG00000179163	Expression only	Expression	0.983
Astle_et_al_2016_Eosinophil_counts	ENSG00000180902	Expr. & other(s)	Intron excision ratio	1
Astle_et_al_2016_Eosinophil_counts	ENSG00000180953	Non-expr. only	Isoform ratio	0.982
Astle_et_al_2016_Eosinophil_counts	ENSG00000182108	Expression only	Expression	0.004
Astle_et_al_2016_Eosinophil_counts	ENSG00000184708	Non-expr. only	Isoform ratio	0.169
Astle_et_al_2016_Eosinophil_counts	ENSG00000185338	Expression only	Expression	0.027
Astle_et_al_2016_Eosinophil_counts	ENSG00000185800	Expr. & other(s)	Alt. polyA	0.002
Astle_et_al_2016_Eosinophil_counts	ENSG00000186281	Non-expr. only	Isoform ratio	0.618
Astle_et_al_2016_Eosinophil_counts	ENSG00000188897	Non-expr. only	Isoform ratio	0.068
Astle_et_al_2016_Eosinophil_counts	ENSG00000196850	Non-expr. only	RNA stability	0.064
Astle_et_al_2016_Eosinophil_counts	ENSG00000197024	Non-expr. only	Isoform ratio	0.589
Astle_et_al_2016_Eosinophil_counts	ENSG00000197362	Expr. & other(s)	RNA stability	0
Astle_et_al_2016_Eosinophil_counts	ENSG00000197375	Expr. & other(s)	Expression	0.439
Astle_et_al_2016_Eosinophil_counts	ENSG00000197536	Non-expr. only	Isoform ratio	0
Astle_et_al_2016_Eosinophil_counts	ENSG00000197728	Expr. & other(s)	RNA stability	0.992
Astle_et_al_2016_Eosinophil_counts	ENSG00000197782	Non-expr. only	Isoform ratio	0.33
Astle_et_al_2016_Eosinophil_counts	ENSG00000198270	Expr. & other(s)	Intron excision ratio	0.001
Astle_et_al_2016_Eosinophil_counts	ENSG00000198885	Expr. & other(s)	Expression	0.003
Astle_et_al_2016_Eosinophil_counts	ENSG00000204842	Non-expr. only	Intron excision ratio	0.014
Astle_et_al_2016_Eosinophil_counts	ENSG00000214401	Expr. & other(s)	Isoform ratio	0.987
Astle_et_al_2016_Eosinophil_counts	ENSG00000223745	Non-expr. only	Isoform ratio	0.51
Astle_et_al_2016_Eosinophil_counts	ENSG00000225190	Non-expr. only	RNA stability	0.983
Astle_et_al_2016_Eosinophil_counts	ENSG00000228696	Non-expr. only	Alt. polyA	0.897
Astle_et_al_2016_Eosinophil_counts	ENSG00000229869	Expression only	Expression	0.903
Astle_et_al_2016_Eosinophil_counts	ENSG00000232300	Expression only	Expression	0.95
Astle_et_al_2016_Eosinophil_counts	ENSG00000232912	Expression only	Expression	0.998
Astle_et_al_2016_Eosinophil_counts	ENSG00000233006	Non-expr. only	Intron excision ratio	0.107
Astle_et_al_2016_Eosinophil_counts	ENSG00000234608	Non-expr. only	Intron excision ratio	0.001
Astle_et_al_2016_Eosinophil_counts	ENSG00000236234	Expression only	Expression	0.032
Astle_et_al_2016_Eosinophil_counts	ENSG00000238083	Expr. & other(s)	Intron excision ratio	0.775
Astle_et_al_2016_Eosinophil_counts	ENSG00000249859	Non-expr. only	Intron excision ratio	0
Astle_et_al_2016_Eosinophil_counts	ENSG00000253616	Expression only	Expression	0.996
Astle_et_al_2016_Eosinophil_counts	ENSG00000254470	Expression only	Expression	0
Astle_et_al_2016_Eosinophil_counts	ENSG00000254635	Non-expr. only	Intron excision ratio	0.961
Astle_et_al_2016_Eosinophil_counts	ENSG00000259332	Non-expr. only	Isoform ratio	0.974
Astle_et_al_2016_Eosinophil_counts	ENSG00000259956	Expression only	Expression	0.984
Astle_et_al_2016_Eosinophil_counts	ENSG00000261796	Non-expr. only	RNA stability	0
Astle_et_al_2016_Eosinophil_counts	ENSG00000263715	Non-expr. only	Intron excision ratio	0.993
Astle_et_al_2016_Eosinophil_counts	ENSG00000267198	Expr. & other(s)	Expression	0.995
Astle_et_al_2016_Eosinophil_counts	ENSG00000269460	Expression only	Expression	0.001
Astle_et_al_2016_Eosinophil_counts	ENSG00000269749	Non-expr. only	Intron excision ratio	0.097
Astle_et_al_2016_Eosinophil_counts	ENSG00000270820	Non-expr. only	Isoform ratio	0.759
Astle_et_al_2016_Eosinophil_counts	ENSG00000273118	Expression only	Expression	0.027
Astle_et_al_2016_Eosinophil_counts	ENSG00000276791	Expression only	Expression	0.995
Astle_et_al_2016_Eosinophil_counts	ENSG00000277476	Expression only	Expression	0.972
Astle_et_al_2016_Eosinophil_counts	ENSG00000277701	Expression only	Expression	0.393
Astle_et_al_2016_Eosinophil_counts	ENSG00000278730	Expression only	Expression	0.982
Astle_et_al_2016_Eosinophil_counts	ENSG00000283782	Non-expr. only	Isoform ratio	0
Astle_et_al_2016_Eosinophil_counts	ENSG00000285043	Non-expr. only	Isoform ratio	0.014
Astle_et_al_2016_Eosinophil_counts	ENSG00000285668	Expression only	Expression	0.988
Astle_et_al_2016_Eosinophil_counts	ENSG00000285696	Expression only	Expression	0.958
Astle_et_al_2016_Eosinophil_counts	ENSG00000288632	Non-expr. only	Intron excision ratio	0.831
Astle_et_al_2016_Eosinophil_counts	ENSG00000288983	Expression only	Expression	0.081
Astle_et_al_2016_Eosinophil_counts	ENSG00000289119	Expression only	Expression	0.976
Astle_et_al_2016_Eosinophil_counts	ENSG00000289268	Expression only	Expression	0.549
Astle_et_al_2016_Granulocyte_count	ENSG00000007047	Non-expr. only	RNA stability	0.866
Astle_et_al_2016_Granulocyte_count	ENSG00000008838	Expr. & other(s)	RNA stability	0.9
Astle_et_al_2016_Granulocyte_count	ENSG00000011295	Expr. & other(s)	Isoform ratio	0.872
Astle_et_al_2016_Granulocyte_count	ENSG00000013561	Non-expr. only	Alt. TSS	0.396
Astle_et_al_2016_Granulocyte_count	ENSG00000054148	Non-expr. only	Intron excision ratio	0.14
Astle_et_al_2016_Granulocyte_count	ENSG00000072682	Expr. & other(s)	Intron excision ratio	0.159
Astle_et_al_2016_Granulocyte_count	ENSG00000073605	Expr. & other(s)	Isoform ratio	0
Astle_et_al_2016_Granulocyte_count	ENSG00000081791	Non-expr. only	Isoform ratio	0.225
Astle_et_al_2016_Granulocyte_count	ENSG00000085491	Non-expr. only	RNA stability	0.992
Astle_et_al_2016_Granulocyte_count	ENSG00000100591	Expr. & other(s)	Expression	0.914
Astle_et_al_2016_Granulocyte_count	ENSG00000104147	Non-expr. only	RNA stability	0.817
Astle_et_al_2016_Granulocyte_count	ENSG00000105810	Non-expr. only	Alt. TSS	0.02
Astle_et_al_2016_Granulocyte_count	ENSG00000108344	Expression only	Expression	0.116
Astle_et_al_2016_Granulocyte_count	ENSG00000108349	Expr. & other(s)	Expression	0.02
Astle_et_al_2016_Granulocyte_count	ENSG00000108352	Expression only	Expression	0
Astle_et_al_2016_Granulocyte_count	ENSG00000108443	Expr. & other(s)	Isoform ratio	0.004
Astle_et_al_2016_Granulocyte_count	ENSG00000108474	Expression only	Expression	0.195
Astle_et_al_2016_Granulocyte_count	ENSG00000111271	Non-expr. only	Intron excision ratio	0.021
Astle_et_al_2016_Granulocyte_count	ENSG00000111850	Non-expr. only	Intron excision ratio	0.514
Astle_et_al_2016_Granulocyte_count	ENSG00000112339	Expression only	Expression	0.737
Astle_et_al_2016_Granulocyte_count	ENSG00000113504	Expression only	Expression	0
Astle_et_al_2016_Granulocyte_count	ENSG00000114770	Expression only	Expression	0.983
Astle_et_al_2016_Granulocyte_count	ENSG00000115970	Non-expr. only	RNA stability	0.905
Astle_et_al_2016_Granulocyte_count	ENSG00000122515	Non-expr. only	Alt. polyA	0.587
Astle_et_al_2016_Granulocyte_count	ENSG00000125347	Non-expr. only	Isoform ratio	0
Astle_et_al_2016_Granulocyte_count	ENSG00000126351	Expression only	Expression	0.41
Astle_et_al_2016_Granulocyte_count	ENSG00000127022	Expr. & other(s)	Alt. TSS	0.997
Astle_et_al_2016_Granulocyte_count	ENSG00000127838	Non-expr. only	Alt. polyA	0.582
Astle_et_al_2016_Granulocyte_count	ENSG00000131435	Expression only	Expression	0
Astle_et_al_2016_Granulocyte_count	ENSG00000131437	Non-expr. only	Alt. polyA	0.865
Astle_et_al_2016_Granulocyte_count	ENSG00000131507	Expression only	Expression	0.992
Astle_et_al_2016_Granulocyte_count	ENSG00000131748	Non-expr. only	RNA stability	0
Astle_et_al_2016_Granulocyte_count	ENSG00000134056	Expression only	Expression	0.008
Astle_et_al_2016_Granulocyte_count	ENSG00000134058	Expr. & other(s)	Isoform ratio	0.998
Astle_et_al_2016_Granulocyte_count	ENSG00000134824	Expr. & other(s)	Expression	0.845
Astle_et_al_2016_Granulocyte_count	ENSG00000134825	Expression only	Expression	0.005
Astle_et_al_2016_Granulocyte_count	ENSG00000135334	Non-expr. only	Isoform ratio	0.516
Astle_et_al_2016_Granulocyte_count	ENSG00000135541	Non-expr. only	Isoform ratio	0.033
Astle_et_al_2016_Granulocyte_count	ENSG00000135926	Expr. & other(s)	Intron excision ratio	0.682
Astle_et_al_2016_Granulocyte_count	ENSG00000136573	Non-expr. only	Isoform ratio	0.999
Astle_et_al_2016_Granulocyte_count	ENSG00000138085	Non-expr. only	Intron excision ratio	0.21
Astle_et_al_2016_Granulocyte_count	ENSG00000138600	Non-expr. only	Alt. polyA	0.984
Astle_et_al_2016_Granulocyte_count	ENSG00000140968	Non-expr. only	Intron excision ratio	0.005
Astle_et_al_2016_Granulocyte_count	ENSG00000141027	Expr. & other(s)	Intron excision ratio	0.717
Astle_et_al_2016_Granulocyte_count	ENSG00000141738	Expression only	Expression	0.038
Astle_et_al_2016_Granulocyte_count	ENSG00000141741	Expression only	Expression	0.079
Astle_et_al_2016_Granulocyte_count	ENSG00000148384	Non-expr. only	Intron excision ratio	0.999
Astle_et_al_2016_Granulocyte_count	ENSG00000148396	Expr. & other(s)	Isoform ratio	0.996
Astle_et_al_2016_Granulocyte_count	ENSG00000148572	Expr. & other(s)	Expression	0.989
Astle_et_al_2016_Granulocyte_count	ENSG00000157110	Expr. & other(s)	Alt. polyA	0.913
Astle_et_al_2016_Granulocyte_count	ENSG00000160796	Non-expr. only	Intron excision ratio	0.899
Astle_et_al_2016_Granulocyte_count	ENSG00000161010	Non-expr. only	Alt. TSS	0.054
Astle_et_al_2016_Granulocyte_count	ENSG00000161011	Non-expr. only	Isoform ratio	0.85
Astle_et_al_2016_Granulocyte_count	ENSG00000161395	Non-expr. only	Isoform ratio	0.009
Astle_et_al_2016_Granulocyte_count	ENSG00000161405	Expression only	Expression	0.028
Astle_et_al_2016_Granulocyte_count	ENSG00000162433	Non-expr. only	Alt. TSS	0.046
Astle_et_al_2016_Granulocyte_count	ENSG00000163482	Non-expr. only	Alt. TSS	0.671
Astle_et_al_2016_Granulocyte_count	ENSG00000165476	Expression only	Expression	0.952
Astle_et_al_2016_Granulocyte_count	ENSG00000165555	Expression only	Expression	0.683
Astle_et_al_2016_Granulocyte_count	ENSG00000165684	Non-expr. only	RNA stability	0.622
Astle_et_al_2016_Granulocyte_count	ENSG00000165689	Non-expr. only	Isoform ratio	0.763
Astle_et_al_2016_Granulocyte_count	ENSG00000165879	Expr. & other(s)	Expression	0.79
Astle_et_al_2016_Granulocyte_count	ENSG00000166582	Expression only	Expression	0.976
Astle_et_al_2016_Granulocyte_count	ENSG00000167258	Non-expr. only	Isoform ratio	0.011
Astle_et_al_2016_Granulocyte_count	ENSG00000167914	Expression only	Expression	0.017
Astle_et_al_2016_Granulocyte_count	ENSG00000169252	Expression only	Expression	0.001
Astle_et_al_2016_Granulocyte_count	ENSG00000170425	Non-expr. only	Isoform ratio	0.075
Astle_et_al_2016_Granulocyte_count	ENSG00000171307	Non-expr. only	Isoform ratio	0
Astle_et_al_2016_Granulocyte_count	ENSG00000171311	Non-expr. only	Intron excision ratio	0.122
Astle_et_al_2016_Granulocyte_count	ENSG00000171475	Expression only	Expression	0.944
Astle_et_al_2016_Granulocyte_count	ENSG00000172057	Expr. & other(s)	Alt. TSS	0.344
Astle_et_al_2016_Granulocyte_count	ENSG00000175489	Expression only	Expression	0.08
Astle_et_al_2016_Granulocyte_count	ENSG00000183323	Expr. & other(s)	Intron excision ratio	0.996
Astle_et_al_2016_Granulocyte_count	ENSG00000186075	Expr. & other(s)	RNA stability	0.019
Astle_et_al_2016_Granulocyte_count	ENSG00000187122	Non-expr. only	Isoform ratio	0.019
Astle_et_al_2016_Granulocyte_count	ENSG00000187688	Expression only	Expression	0.338
Astle_et_al_2016_Granulocyte_count	ENSG00000187796	Non-expr. only	Intron excision ratio	0.036
Astle_et_al_2016_Granulocyte_count	ENSG00000188895	Non-expr. only	Isoform ratio	0.157
Astle_et_al_2016_Granulocyte_count	ENSG00000197226	Non-expr. only	Isoform ratio	0.441
Astle_et_al_2016_Granulocyte_count	ENSG00000197375	Non-expr. only	Isoform ratio	0.027
Astle_et_al_2016_Granulocyte_count	ENSG00000197536	Non-expr. only	Isoform ratio	0.016
Astle_et_al_2016_Granulocyte_count	ENSG00000203872	Expr. & other(s)	RNA stability	0.627
Astle_et_al_2016_Granulocyte_count	ENSG00000204842	Non-expr. only	Intron excision ratio	0.014
Astle_et_al_2016_Granulocyte_count	ENSG00000213390	Non-expr. only	Alt. TSS	0.93
Astle_et_al_2016_Granulocyte_count	ENSG00000214941	Expr. & other(s)	Alt. polyA	0.075
Astle_et_al_2016_Granulocyte_count	ENSG00000233006	Non-expr. only	Isoform ratio	0.028
Astle_et_al_2016_Granulocyte_count	ENSG00000234465	Expr. & other(s)	Alt. polyA	0.051
Astle_et_al_2016_Granulocyte_count	ENSG00000234936	Expression only	Expression	0.66
Astle_et_al_2016_Granulocyte_count	ENSG00000247556	Non-expr. only	Intron excision ratio	0.945
Astle_et_al_2016_Granulocyte_count	ENSG00000253893	Non-expr. only	Intron excision ratio	0.991
Astle_et_al_2016_Granulocyte_count	ENSG00000254093	Non-expr. only	RNA stability	0.809
Astle_et_al_2016_Granulocyte_count	ENSG00000254635	Non-expr. only	Intron excision ratio	0.988
Astle_et_al_2016_Granulocyte_count	ENSG00000261338	Expression only	Expression	0.769
Astle_et_al_2016_Granulocyte_count	ENSG00000267198	Non-expr. only	Intron excision ratio	0.807
Astle_et_al_2016_Granulocyte_count	ENSG00000273841	Expression only	Expression	0.311
Astle_et_al_2016_Granulocyte_count	ENSG00000284957	Expression only	Expression	0.867
Astle_et_al_2016_Granulocyte_count	ENSG00000285920	Non-expr. only	Intron excision ratio	0.945
Astle_et_al_2016_Granulocyte_count	ENSG00000286373	Expression only	Expression	0.009
Astle_et_al_2016_Granulocyte_count	ENSG00000289268	Expression only	Expression	0.602
Astle_et_al_2016_Granulocyte_count	ENSG00000289701	Expr. & other(s)	Intron excision ratio	0.036
Astle_et_al_2016_High_light_scatter_reticulocyte_count	ENSG00000004534	Non-expr. only	Alt. TSS	0.007
Astle_et_al_2016_High_light_scatter_reticulocyte_count	ENSG00000006125	Non-expr. only	RNA stability	0.1
Astle_et_al_2016_High_light_scatter_reticulocyte_count	ENSG00000011007	Expression only	Expression	0.849
Astle_et_al_2016_High_light_scatter_reticulocyte_count	ENSG00000012779	Non-expr. only	RNA stability	0.973
Astle_et_al_2016_High_light_scatter_reticulocyte_count	ENSG00000016864	Expr. & other(s)	Intron excision ratio	0.146
Astle_et_al_2016_High_light_scatter_reticulocyte_count	ENSG00000022840	Non-expr. only	Alt. polyA	0
Astle_et_al_2016_High_light_scatter_reticulocyte_count	ENSG00000023330	Non-expr. only	Alt. TSS	0.029
Astle_et_al_2016_High_light_scatter_reticulocyte_count	ENSG00000047849	Expr. & other(s)	Alt. polyA	0
Astle_et_al_2016_High_light_scatter_reticulocyte_count	ENSG00000068028	Non-expr. only	RNA stability	0
Astle_et_al_2016_High_light_scatter_reticulocyte_count	ENSG00000070759	Expression only	Expression	0.981
Astle_et_al_2016_High_light_scatter_reticulocyte_count	ENSG00000074582	Expression only	Expression	0.053
Astle_et_al_2016_High_light_scatter_reticulocyte_count	ENSG00000076604	Non-expr. only	Alt. polyA	0.941
Astle_et_al_2016_High_light_scatter_reticulocyte_count	ENSG00000076685	Expr. & other(s)	Expression	0.028
Astle_et_al_2016_High_light_scatter_reticulocyte_count	ENSG00000088538	Expression only	Expression	0.116
Astle_et_al_2016_High_light_scatter_reticulocyte_count	ENSG00000088986	Non-expr. only	Alt. polyA	0.003
Astle_et_al_2016_High_light_scatter_reticulocyte_count	ENSG00000089022	Non-expr. only	Isoform ratio	0.034
Astle_et_al_2016_High_light_scatter_reticulocyte_count	ENSG00000089248	Expression only	Expression	0.051
Astle_et_al_2016_High_light_scatter_reticulocyte_count	ENSG00000089327	Non-expr. only	Alt. polyA	0.001
Astle_et_al_2016_High_light_scatter_reticulocyte_count	ENSG00000090686	Expr. & other(s)	Alt. polyA	0
Astle_et_al_2016_High_light_scatter_reticulocyte_count	ENSG00000092036	Non-expr. only	Isoform ratio	0.005
Astle_et_al_2016_High_light_scatter_reticulocyte_count	ENSG00000099256	Non-expr. only	Alt. polyA	0.127
Astle_et_al_2016_High_light_scatter_reticulocyte_count	ENSG00000100804	Expr. & other(s)	Alt. polyA	0.998
Astle_et_al_2016_High_light_scatter_reticulocyte_count	ENSG00000101224	Expr. & other(s)	Expression	0.357
Astle_et_al_2016_High_light_scatter_reticulocyte_count	ENSG00000101236	Expr. & other(s)	Expression	0.005
Astle_et_al_2016_High_light_scatter_reticulocyte_count	ENSG00000103066	Non-expr. only	Alt. TSS	0.048
Astle_et_al_2016_High_light_scatter_reticulocyte_count	ENSG00000103194	Non-expr. only	Alt. TSS	0.989
Astle_et_al_2016_High_light_scatter_reticulocyte_count	ENSG00000105520	Non-expr. only	Alt. polyA	0.222
Astle_et_al_2016_High_light_scatter_reticulocyte_count	ENSG00000106100	Non-expr. only	Intron excision ratio	0.997
Astle_et_al_2016_High_light_scatter_reticulocyte_count	ENSG00000106638	Non-expr. only	Alt. polyA	0.667
Astle_et_al_2016_High_light_scatter_reticulocyte_count	ENSG00000107882	Non-expr. only	Isoform ratio	0.092
Astle_et_al_2016_High_light_scatter_reticulocyte_count	ENSG00000108179	Non-expr. only	RNA stability	0.979
Astle_et_al_2016_High_light_scatter_reticulocyte_count	ENSG00000108379	Expression only	Expression	0.963
Astle_et_al_2016_High_light_scatter_reticulocyte_count	ENSG00000109118	Non-expr. only	Intron excision ratio	0.351
Astle_et_al_2016_High_light_scatter_reticulocyte_count	ENSG00000110696	Non-expr. only	RNA stability	0.692
Astle_et_al_2016_High_light_scatter_reticulocyte_count	ENSG00000110871	Expr. & other(s)	Expression	0.991
Astle_et_al_2016_High_light_scatter_reticulocyte_count	ENSG00000110917	Non-expr. only	Intron excision ratio	0.35
Astle_et_al_2016_High_light_scatter_reticulocyte_count	ENSG00000110958	Non-expr. only	RNA stability	0.982
Astle_et_al_2016_High_light_scatter_reticulocyte_count	ENSG00000111271	Non-expr. only	Isoform ratio	0.014
Astle_et_al_2016_High_light_scatter_reticulocyte_count	ENSG00000111331	Non-expr. only	Intron excision ratio	0.196
Astle_et_al_2016_High_light_scatter_reticulocyte_count	ENSG00000111737	Expression only	Expression	0.08
Astle_et_al_2016_High_light_scatter_reticulocyte_count	ENSG00000111780	Non-expr. only	Intron excision ratio	0.007
Astle_et_al_2016_High_light_scatter_reticulocyte_count	ENSG00000112339	Non-expr. only	Isoform ratio	0.796
Astle_et_al_2016_High_light_scatter_reticulocyte_count	ENSG00000114302	Expression only	Expression	0.402
Astle_et_al_2016_High_light_scatter_reticulocyte_count	ENSG00000114316	Non-expr. only	Isoform ratio	0.383
Astle_et_al_2016_High_light_scatter_reticulocyte_count	ENSG00000114735	Non-expr. only	Intron excision ratio	0.065
Astle_et_al_2016_High_light_scatter_reticulocyte_count	ENSG00000114738	Non-expr. only	Alt. polyA	0.013
Astle_et_al_2016_High_light_scatter_reticulocyte_count	ENSG00000116198	Non-expr. only	Intron excision ratio	0
Astle_et_al_2016_High_light_scatter_reticulocyte_count	ENSG00000117222	Expression only	Expression	0.471
Astle_et_al_2016_High_light_scatter_reticulocyte_count	ENSG00000117448	Expr. & other(s)	Intron excision ratio	0.997
Astle_et_al_2016_High_light_scatter_reticulocyte_count	ENSG00000118513	Non-expr. only	RNA stability	0.009
Astle_et_al_2016_High_light_scatter_reticulocyte_count	ENSG00000118514	Expression only	Expression	0.987
Astle_et_al_2016_High_light_scatter_reticulocyte_count	ENSG00000120071	Expr. & other(s)	Isoform ratio	0.996
Astle_et_al_2016_High_light_scatter_reticulocyte_count	ENSG00000124593	Expression only	Expression	0.894
Astle_et_al_2016_High_light_scatter_reticulocyte_count	ENSG00000127838	Non-expr. only	Intron excision ratio	0.04
Astle_et_al_2016_High_light_scatter_reticulocyte_count	ENSG00000128487	Non-expr. only	RNA stability	0.989
Astle_et_al_2016_High_light_scatter_reticulocyte_count	ENSG00000129347	Non-expr. only	Isoform ratio	0.003
Astle_et_al_2016_High_light_scatter_reticulocyte_count	ENSG00000129351	Non-expr. only	Alt. polyA	0.371
Astle_et_al_2016_High_light_scatter_reticulocyte_count	ENSG00000132153	Non-expr. only	Isoform ratio	0.028
Astle_et_al_2016_High_light_scatter_reticulocyte_count	ENSG00000132781	Non-expr. only	Alt. TSS	0.568
Astle_et_al_2016_High_light_scatter_reticulocyte_count	ENSG00000133059	Expression only	Expression	0.19
Astle_et_al_2016_High_light_scatter_reticulocyte_count	ENSG00000135926	Expr. & other(s)	Intron excision ratio	0.001
Astle_et_al_2016_High_light_scatter_reticulocyte_count	ENSG00000138107	Non-expr. only	Isoform ratio	0.283
Astle_et_al_2016_High_light_scatter_reticulocyte_count	ENSG00000141002	Non-expr. only	Intron excision ratio	0.996
Astle_et_al_2016_High_light_scatter_reticulocyte_count	ENSG00000143418	Non-expr. only	Alt. polyA	0.998
Astle_et_al_2016_High_light_scatter_reticulocyte_count	ENSG00000144580	Non-expr. only	Alt. polyA	0.027
Astle_et_al_2016_High_light_scatter_reticulocyte_count	ENSG00000145020	Non-expr. only	Alt. polyA	0
Astle_et_al_2016_High_light_scatter_reticulocyte_count	ENSG00000145029	Expr. & other(s)	Expression	0
Astle_et_al_2016_High_light_scatter_reticulocyte_count	ENSG00000148842	Non-expr. only	Alt. polyA	0.685
Astle_et_al_2016_High_light_scatter_reticulocyte_count	ENSG00000150637	Non-expr. only	Isoform ratio	0.998
Astle_et_al_2016_High_light_scatter_reticulocyte_count	ENSG00000153093	Non-expr. only	Intron excision ratio	0.975
Astle_et_al_2016_High_light_scatter_reticulocyte_count	ENSG00000159314	Expr. & other(s)	Expression	0.994
Astle_et_al_2016_High_light_scatter_reticulocyte_count	ENSG00000160606	Non-expr. only	Intron excision ratio	0.028
Astle_et_al_2016_High_light_scatter_reticulocyte_count	ENSG00000162298	Non-expr. only	Isoform ratio	0.297
Astle_et_al_2016_High_light_scatter_reticulocyte_count	ENSG00000163466	Non-expr. only	Alt. polyA	0.001
Astle_et_al_2016_High_light_scatter_reticulocyte_count	ENSG00000163482	Non-expr. only	Isoform ratio	0.791
Astle_et_al_2016_High_light_scatter_reticulocyte_count	ENSG00000163714	Non-expr. only	Isoform ratio	0.165
Astle_et_al_2016_High_light_scatter_reticulocyte_count	ENSG00000163832	Non-expr. only	Isoform ratio	0.005
Astle_et_al_2016_High_light_scatter_reticulocyte_count	ENSG00000163938	Non-expr. only	Isoform ratio	0.136
Astle_et_al_2016_High_light_scatter_reticulocyte_count	ENSG00000163939	Expression only	Expression	0.132
Astle_et_al_2016_High_light_scatter_reticulocyte_count	ENSG00000164048	Non-expr. only	RNA stability	0
Astle_et_al_2016_High_light_scatter_reticulocyte_count	ENSG00000164050	Non-expr. only	Alt. polyA	0.493
Astle_et_al_2016_High_light_scatter_reticulocyte_count	ENSG00000164053	Non-expr. only	Alt. polyA	0.948
Astle_et_al_2016_High_light_scatter_reticulocyte_count	ENSG00000164054	Expression only	Expression	0.888
Astle_et_al_2016_High_light_scatter_reticulocyte_count	ENSG00000164062	Expr. & other(s)	Expression	0
Astle_et_al_2016_High_light_scatter_reticulocyte_count	ENSG00000164068	Non-expr. only	Isoform ratio	0.016
Astle_et_al_2016_High_light_scatter_reticulocyte_count	ENSG00000164080	Expression only	Expression	0.998
Astle_et_al_2016_High_light_scatter_reticulocyte_count	ENSG00000165406	Non-expr. only	Isoform ratio	0.975
Astle_et_al_2016_High_light_scatter_reticulocyte_count	ENSG00000166275	Expr. & other(s)	Expression	0
Astle_et_al_2016_High_light_scatter_reticulocyte_count	ENSG00000167272	Non-expr. only	Intron excision ratio	0.985
Astle_et_al_2016_High_light_scatter_reticulocyte_count	ENSG00000167525	Expression only	Expression	0.031
Astle_et_al_2016_High_light_scatter_reticulocyte_count	ENSG00000168237	Non-expr. only	Isoform ratio	0.016
Astle_et_al_2016_High_light_scatter_reticulocyte_count	ENSG00000168259	Non-expr. only	Alt. polyA	0.862
Astle_et_al_2016_High_light_scatter_reticulocyte_count	ENSG00000168268	Expr. & other(s)	Expression	0.922
Astle_et_al_2016_High_light_scatter_reticulocyte_count	ENSG00000170180	Expression only	Expression	0.841
Astle_et_al_2016_High_light_scatter_reticulocyte_count	ENSG00000170298	Non-expr. only	Intron excision ratio	0.933
Astle_et_al_2016_High_light_scatter_reticulocyte_count	ENSG00000171206	Non-expr. only	Alt. TSS	0.191
Astle_et_al_2016_High_light_scatter_reticulocyte_count	ENSG00000172113	Non-expr. only	Alt. polyA	0.028
Astle_et_al_2016_High_light_scatter_reticulocyte_count	ENSG00000172661	Non-expr. only	Alt. TSS	0.029
Astle_et_al_2016_High_light_scatter_reticulocyte_count	ENSG00000172671	Non-expr. only	Isoform ratio	0.651
Astle_et_al_2016_High_light_scatter_reticulocyte_count	ENSG00000172922	Non-expr. only	Alt. polyA	0.933
Astle_et_al_2016_High_light_scatter_reticulocyte_count	ENSG00000172977	Non-expr. only	RNA stability	0.975
Astle_et_al_2016_High_light_scatter_reticulocyte_count	ENSG00000173064	Expr. & other(s)	Expression	0.23
Astle_et_al_2016_High_light_scatter_reticulocyte_count	ENSG00000173065	Non-expr. only	RNA stability	0.851
Astle_et_al_2016_High_light_scatter_reticulocyte_count	ENSG00000173221	Expr. & other(s)	Expression	0
Astle_et_al_2016_High_light_scatter_reticulocyte_count	ENSG00000173402	Expr. & other(s)	Alt. TSS	0.301
Astle_et_al_2016_High_light_scatter_reticulocyte_count	ENSG00000173473	Expression only	Expression	0.002
Astle_et_al_2016_High_light_scatter_reticulocyte_count	ENSG00000174529	Expression only	Expression	0
Astle_et_al_2016_High_light_scatter_reticulocyte_count	ENSG00000175221	Non-expr. only	Alt. TSS	0.997
Astle_et_al_2016_High_light_scatter_reticulocyte_count	ENSG00000176681	Expr. & other(s)	Alt. TSS	0.995
Astle_et_al_2016_High_light_scatter_reticulocyte_count	ENSG00000176732	Expression only	Expression	0
Astle_et_al_2016_High_light_scatter_reticulocyte_count	ENSG00000178149	Non-expr. only	Alt. TSS	0.689
Astle_et_al_2016_High_light_scatter_reticulocyte_count	ENSG00000178467	Non-expr. only	Isoform ratio	0.845
Astle_et_al_2016_High_light_scatter_reticulocyte_count	ENSG00000179163	Expression only	Expression	0.954
Astle_et_al_2016_High_light_scatter_reticulocyte_count	ENSG00000184939	Non-expr. only	Alt. TSS	0.126
Astle_et_al_2016_High_light_scatter_reticulocyte_count	ENSG00000185651	Expr. & other(s)	Isoform ratio	0.944
Astle_et_al_2016_High_light_scatter_reticulocyte_count	ENSG00000185829	Non-expr. only	Alt. TSS	0.96
Astle_et_al_2016_High_light_scatter_reticulocyte_count	ENSG00000185875	Expression only	Expression	0.978
Astle_et_al_2016_High_light_scatter_reticulocyte_count	ENSG00000186792	Expr. & other(s)	Expression	0
Astle_et_al_2016_High_light_scatter_reticulocyte_count	ENSG00000188529	Non-expr. only	Isoform ratio	0.181
Astle_et_al_2016_High_light_scatter_reticulocyte_count	ENSG00000197256	Non-expr. only	Intron excision ratio	0
Astle_et_al_2016_High_light_scatter_reticulocyte_count	ENSG00000197465	Expr. & other(s)	Expression	0.985
Astle_et_al_2016_High_light_scatter_reticulocyte_count	ENSG00000198218	Non-expr. only	Isoform ratio	0.673
Astle_et_al_2016_High_light_scatter_reticulocyte_count	ENSG00000198242	Non-expr. only	Isoform ratio	0
Astle_et_al_2016_High_light_scatter_reticulocyte_count	ENSG00000198270	Expr. & other(s)	Intron excision ratio	0.001
Astle_et_al_2016_High_light_scatter_reticulocyte_count	ENSG00000198324	Expression only	Expression	0.021
Astle_et_al_2016_High_light_scatter_reticulocyte_count	ENSG00000198522	Non-expr. only	Alt. TSS	0
Astle_et_al_2016_High_light_scatter_reticulocyte_count	ENSG00000204842	Non-expr. only	Intron excision ratio	0.029
Astle_et_al_2016_High_light_scatter_reticulocyte_count	ENSG00000213672	Non-expr. only	Intron excision ratio	0.057
Astle_et_al_2016_High_light_scatter_reticulocyte_count	ENSG00000213689	Expr. & other(s)	Expression	0.843
Astle_et_al_2016_High_light_scatter_reticulocyte_count	ENSG00000214401	Expr. & other(s)	Expression	0.987
Astle_et_al_2016_High_light_scatter_reticulocyte_count	ENSG00000214435	Expression only	Expression	0.028
Astle_et_al_2016_High_light_scatter_reticulocyte_count	ENSG00000214736	Expression only	Expression	0.831
Astle_et_al_2016_High_light_scatter_reticulocyte_count	ENSG00000219626	Expr. & other(s)	Isoform ratio	0.011
Astle_et_al_2016_High_light_scatter_reticulocyte_count	ENSG00000221914	Non-expr. only	RNA stability	0.991
Astle_et_al_2016_High_light_scatter_reticulocyte_count	ENSG00000225190	Non-expr. only	RNA stability	0.992
Astle_et_al_2016_High_light_scatter_reticulocyte_count	ENSG00000225697	Expression only	Expression	0.006
Astle_et_al_2016_High_light_scatter_reticulocyte_count	ENSG00000228696	Non-expr. only	Alt. polyA	0.967
Astle_et_al_2016_High_light_scatter_reticulocyte_count	ENSG00000232300	Expression only	Expression	0.978
Astle_et_al_2016_High_light_scatter_reticulocyte_count	ENSG00000232876	Expression only	Expression	0.986
Astle_et_al_2016_High_light_scatter_reticulocyte_count	ENSG00000234608	Non-expr. only	Intron excision ratio	0.001
Astle_et_al_2016_High_light_scatter_reticulocyte_count	ENSG00000236008	Expr. & other(s)	Isoform ratio	0
Astle_et_al_2016_High_light_scatter_reticulocyte_count	ENSG00000236234	Expression only	Expression	0.982
Astle_et_al_2016_High_light_scatter_reticulocyte_count	ENSG00000238083	Expression only	Expression	0.983
Astle_et_al_2016_High_light_scatter_reticulocyte_count	ENSG00000243477	Expression only	Expression	0.963
Astle_et_al_2016_High_light_scatter_reticulocyte_count	ENSG00000244161	Expression only	Expression	0.875
Astle_et_al_2016_High_light_scatter_reticulocyte_count	ENSG00000248008	Expression only	Expression	0
Astle_et_al_2016_High_light_scatter_reticulocyte_count	ENSG00000254340	Expression only	Expression	0
Astle_et_al_2016_High_light_scatter_reticulocyte_count	ENSG00000256053	Non-expr. only	Alt. TSS	0.94
Astle_et_al_2016_High_light_scatter_reticulocyte_count	ENSG00000257218	Expr. & other(s)	Alt. TSS	0.566
Astle_et_al_2016_High_light_scatter_reticulocyte_count	ENSG00000258839	Non-expr. only	Alt. TSS	0.929
Astle_et_al_2016_High_light_scatter_reticulocyte_count	ENSG00000259956	Expression only	Expression	1
Astle_et_al_2016_High_light_scatter_reticulocyte_count	ENSG00000261338	Expression only	Expression	0.002
Astle_et_al_2016_High_light_scatter_reticulocyte_count	ENSG00000263715	Non-expr. only	Intron excision ratio	0.994
Astle_et_al_2016_High_light_scatter_reticulocyte_count	ENSG00000267048	Non-expr. only	Intron excision ratio	0.996
Astle_et_al_2016_High_light_scatter_reticulocyte_count	ENSG00000267198	Expr. & other(s)	Expression	0.994
Astle_et_al_2016_High_light_scatter_reticulocyte_count	ENSG00000267467	Expression only	Expression	0.254
Astle_et_al_2016_High_light_scatter_reticulocyte_count	ENSG00000270761	Expression only	Expression	0.985
Astle_et_al_2016_High_light_scatter_reticulocyte_count	ENSG00000272462	Expr. & other(s)	Expression	0
Astle_et_al_2016_High_light_scatter_reticulocyte_count	ENSG00000285668	Expression only	Expression	0.977
Astle_et_al_2016_High_light_scatter_reticulocyte_count	ENSG00000288208	Non-expr. only	Intron excision ratio	0.34
Astle_et_al_2016_High_light_scatter_reticulocyte_count	ENSG00000288721	Non-expr. only	Alt. polyA	0.913
Astle_et_al_2016_Lymphocyte_counts	ENSG00000005844	Non-expr. only	RNA stability	0.999
Astle_et_al_2016_Lymphocyte_counts	ENSG00000023892	Expression only	Expression	0.082
Astle_et_al_2016_Lymphocyte_counts	ENSG00000025156	Expression only	Expression	0.984
Astle_et_al_2016_Lymphocyte_counts	ENSG00000025434	Non-expr. only	RNA stability	0.875
Astle_et_al_2016_Lymphocyte_counts	ENSG00000054179	Non-expr. only	Intron excision ratio	0
Astle_et_al_2016_Lymphocyte_counts	ENSG00000056558	Non-expr. only	RNA stability	0.842
Astle_et_al_2016_Lymphocyte_counts	ENSG00000064012	Non-expr. only	Alt. polyA	0.108
Astle_et_al_2016_Lymphocyte_counts	ENSG00000072954	Expression only	Expression	0
Astle_et_al_2016_Lymphocyte_counts	ENSG00000073605	Expr. & other(s)	Intron excision ratio	0.939
Astle_et_al_2016_Lymphocyte_counts	ENSG00000089022	Non-expr. only	Isoform ratio	0.034
Astle_et_al_2016_Lymphocyte_counts	ENSG00000089248	Expression only	Expression	0.051
Astle_et_al_2016_Lymphocyte_counts	ENSG00000089775	Expr. & other(s)	RNA stability	0.962
Astle_et_al_2016_Lymphocyte_counts	ENSG00000092020	Non-expr. only	Alt. TSS	0.909
Astle_et_al_2016_Lymphocyte_counts	ENSG00000096060	Expr. & other(s)	RNA stability	0.567
Astle_et_al_2016_Lymphocyte_counts	ENSG00000099385	Non-expr. only	Isoform ratio	0.047
Astle_et_al_2016_Lymphocyte_counts	ENSG00000100003	Expression only	Expression	0.697
Astle_et_al_2016_Lymphocyte_counts	ENSG00000100296	Non-expr. only	Intron excision ratio	0
Astle_et_al_2016_Lymphocyte_counts	ENSG00000100298	Non-expr. only	Intron excision ratio	0.981
Astle_et_al_2016_Lymphocyte_counts	ENSG00000100319	Expression only	Expression	0.085
Astle_et_al_2016_Lymphocyte_counts	ENSG00000100325	Expression only	Expression	0
Astle_et_al_2016_Lymphocyte_counts	ENSG00000100330	Expression only	Expression	0.051
Astle_et_al_2016_Lymphocyte_counts	ENSG00000100417	Non-expr. only	Isoform ratio	0.74
Astle_et_al_2016_Lymphocyte_counts	ENSG00000100890	Expression only	Expression	0.658
Astle_et_al_2016_Lymphocyte_counts	ENSG00000100902	Expr. & other(s)	Alt. TSS	0.643
Astle_et_al_2016_Lymphocyte_counts	ENSG00000103510	Non-expr. only	Alt. TSS	0.024
Astle_et_al_2016_Lymphocyte_counts	ENSG00000104427	Expr. & other(s)	Expression	0.986
Astle_et_al_2016_Lymphocyte_counts	ENSG00000104432	Expr. & other(s)	RNA stability	0.989
Astle_et_al_2016_Lymphocyte_counts	ENSG00000104783	Non-expr. only	RNA stability	0.987
Astle_et_al_2016_Lymphocyte_counts	ENSG00000105072	Non-expr. only	Intron excision ratio	0.037
Astle_et_al_2016_Lymphocyte_counts	ENSG00000105371	Expression only	Expression	0.999
Astle_et_al_2016_Lymphocyte_counts	ENSG00000105771	Expression only	Expression	0.973
Astle_et_al_2016_Lymphocyte_counts	ENSG00000106804	Non-expr. only	Intron excision ratio	0.193
Astle_et_al_2016_Lymphocyte_counts	ENSG00000107738	Expression only	Expression	0.485
Astle_et_al_2016_Lymphocyte_counts	ENSG00000109320	Non-expr. only	RNA stability	0
Astle_et_al_2016_Lymphocyte_counts	ENSG00000109323	Non-expr. only	Alt. polyA	0.984
Astle_et_al_2016_Lymphocyte_counts	ENSG00000109332	Non-expr. only	Intron excision ratio	0.001
Astle_et_al_2016_Lymphocyte_counts	ENSG00000109790	Expression only	Expression	0.03
Astle_et_al_2016_Lymphocyte_counts	ENSG00000111237	Non-expr. only	Isoform ratio	0.037
Astle_et_al_2016_Lymphocyte_counts	ENSG00000111271	Non-expr. only	Intron excision ratio	0.022
Astle_et_al_2016_Lymphocyte_counts	ENSG00000111321	Expr. & other(s)	Isoform ratio	0
Astle_et_al_2016_Lymphocyte_counts	ENSG00000111331	Non-expr. only	Intron excision ratio	0.197
Astle_et_al_2016_Lymphocyte_counts	ENSG00000111364	Non-expr. only	Isoform ratio	0.188
Astle_et_al_2016_Lymphocyte_counts	ENSG00000112033	Non-expr. only	Intron excision ratio	0.038
Astle_et_al_2016_Lymphocyte_counts	ENSG00000112339	Expr. & other(s)	Expression	0.448
Astle_et_al_2016_Lymphocyte_counts	ENSG00000114648	Expr. & other(s)	Expression	0
Astle_et_al_2016_Lymphocyte_counts	ENSG00000114650	Non-expr. only	RNA stability	0
Astle_et_al_2016_Lymphocyte_counts	ENSG00000115919	Non-expr. only	Alt. polyA	0.815
Astle_et_al_2016_Lymphocyte_counts	ENSG00000115970	Non-expr. only	RNA stability	0.415
Astle_et_al_2016_Lymphocyte_counts	ENSG00000118514	Expression only	Expression	0
Astle_et_al_2016_Lymphocyte_counts	ENSG00000119403	Non-expr. only	Isoform ratio	0.572
Astle_et_al_2016_Lymphocyte_counts	ENSG00000119772	Non-expr. only	Alt. polyA	0.998
Astle_et_al_2016_Lymphocyte_counts	ENSG00000122224	Non-expr. only	Isoform ratio	0.977
Astle_et_al_2016_Lymphocyte_counts	ENSG00000124614	Expression only	Expression	0.989
Astle_et_al_2016_Lymphocyte_counts	ENSG00000125618	Non-expr. only	RNA stability	0.989
Astle_et_al_2016_Lymphocyte_counts	ENSG00000125637	Non-expr. only	Intron excision ratio	0.993
Astle_et_al_2016_Lymphocyte_counts	ENSG00000126804	Expr. & other(s)	Intron excision ratio	0.989
Astle_et_al_2016_Lymphocyte_counts	ENSG00000127511	Non-expr. only	RNA stability	0.077
Astle_et_al_2016_Lymphocyte_counts	ENSG00000127527	Non-expr. only	Intron excision ratio	0.025
Astle_et_al_2016_Lymphocyte_counts	ENSG00000127528	Non-expr. only	Alt. polyA	0
Astle_et_al_2016_Lymphocyte_counts	ENSG00000130921	Non-expr. only	Isoform ratio	0.976
Astle_et_al_2016_Lymphocyte_counts	ENSG00000131323	Non-expr. only	Isoform ratio	0.69
Astle_et_al_2016_Lymphocyte_counts	ENSG00000131437	Non-expr. only	Alt. polyA	0.298
Astle_et_al_2016_Lymphocyte_counts	ENSG00000132003	Expression only	Expression	0.062
Astle_et_al_2016_Lymphocyte_counts	ENSG00000134460	Expression only	Expression	0.049
Astle_et_al_2016_Lymphocyte_counts	ENSG00000134574	Non-expr. only	Isoform ratio	0.066
Astle_et_al_2016_Lymphocyte_counts	ENSG00000135549	Expression only	Expression	0.994
Astle_et_al_2016_Lymphocyte_counts	ENSG00000136240	Expr. & other(s)	Alt. polyA	1
Astle_et_al_2016_Lymphocyte_counts	ENSG00000136270	Non-expr. only	RNA stability	0.515
Astle_et_al_2016_Lymphocyte_counts	ENSG00000136280	Expr. & other(s)	Intron excision ratio	0.88
Astle_et_al_2016_Lymphocyte_counts	ENSG00000140575	Expression only	Expression	0.026
Astle_et_al_2016_Lymphocyte_counts	ENSG00000140577	Non-expr. only	RNA stability	0.461
Astle_et_al_2016_Lymphocyte_counts	ENSG00000141456	Non-expr. only	Isoform ratio	0.217
Astle_et_al_2016_Lymphocyte_counts	ENSG00000141741	Expression only	Expression	0.932
Astle_et_al_2016_Lymphocyte_counts	ENSG00000142599	Non-expr. only	Intron excision ratio	0.999
Astle_et_al_2016_Lymphocyte_counts	ENSG00000143387	Expr. & other(s)	Alt. polyA	0.481
Astle_et_al_2016_Lymphocyte_counts	ENSG00000143437	Expression only	Expression	0.959
Astle_et_al_2016_Lymphocyte_counts	ENSG00000143452	Expression only	Expression	0.234
Astle_et_al_2016_Lymphocyte_counts	ENSG00000144524	Non-expr. only	Isoform ratio	0.376
Astle_et_al_2016_Lymphocyte_counts	ENSG00000145354	Non-expr. only	Isoform ratio	0.008
Astle_et_al_2016_Lymphocyte_counts	ENSG00000148362	Non-expr. only	RNA stability	0
Astle_et_al_2016_Lymphocyte_counts	ENSG00000151327	Non-expr. only	Isoform ratio	0.979
Astle_et_al_2016_Lymphocyte_counts	ENSG00000152620	Expression only	Expression	0.486
Astle_et_al_2016_Lymphocyte_counts	ENSG00000156973	Expression only	Expression	0.985
Astle_et_al_2016_Lymphocyte_counts	ENSG00000160796	Expr. & other(s)	Isoform ratio	0.027
Astle_et_al_2016_Lymphocyte_counts	ENSG00000161405	Expression only	Expression	0.782
Astle_et_al_2016_Lymphocyte_counts	ENSG00000162694	Non-expr. only	Isoform ratio	0.003
Astle_et_al_2016_Lymphocyte_counts	ENSG00000163827	Non-expr. only	Alt. polyA	0.039
Astle_et_al_2016_Lymphocyte_counts	ENSG00000163832	Non-expr. only	Isoform ratio	0.012
Astle_et_al_2016_Lymphocyte_counts	ENSG00000164037	Non-expr. only	Intron excision ratio	0.001
Astle_et_al_2016_Lymphocyte_counts	ENSG00000164038	Non-expr. only	Alt. polyA	0.022
Astle_et_al_2016_Lymphocyte_counts	ENSG00000167397	Non-expr. only	Isoform ratio	0.083
Astle_et_al_2016_Lymphocyte_counts	ENSG00000167914	Expression only	Expression	0.017
Astle_et_al_2016_Lymphocyte_counts	ENSG00000168685	Non-expr. only	Alt. polyA	0.027
Astle_et_al_2016_Lymphocyte_counts	ENSG00000168769	Expression only	Expression	0.856
Astle_et_al_2016_Lymphocyte_counts	ENSG00000169217	Non-expr. only	Alt. polyA	0.036
Astle_et_al_2016_Lymphocyte_counts	ENSG00000169955	Non-expr. only	Alt. TSS	0.132
Astle_et_al_2016_Lymphocyte_counts	ENSG00000171033	Expr. & other(s)	Expression	0.946
Astle_et_al_2016_Lymphocyte_counts	ENSG00000172057	Expr. & other(s)	RNA stability	0.829
Astle_et_al_2016_Lymphocyte_counts	ENSG00000172538	Expression only	Expression	0.962
Astle_et_al_2016_Lymphocyte_counts	ENSG00000173064	Expr. & other(s)	Expression	0.254
Astle_et_al_2016_Lymphocyte_counts	ENSG00000174123	Expr. & other(s)	Alt. polyA	0
Astle_et_al_2016_Lymphocyte_counts	ENSG00000174125	Expr. & other(s)	Alt. TSS	0
Astle_et_al_2016_Lymphocyte_counts	ENSG00000174130	Expr. & other(s)	Isoform ratio	0.024
Astle_et_al_2016_Lymphocyte_counts	ENSG00000175662	Expression only	Expression	0.217
Astle_et_al_2016_Lymphocyte_counts	ENSG00000176732	Expression only	Expression	0
Astle_et_al_2016_Lymphocyte_counts	ENSG00000177311	Non-expr. only	Intron excision ratio	0.993
Astle_et_al_2016_Lymphocyte_counts	ENSG00000177406	Non-expr. only	Isoform ratio	0.994
Astle_et_al_2016_Lymphocyte_counts	ENSG00000178226	Expression only	Expression	0.362
Astle_et_al_2016_Lymphocyte_counts	ENSG00000179841	Expression only	Expression	0.115
Astle_et_al_2016_Lymphocyte_counts	ENSG00000180370	Non-expr. only	RNA stability	0
Astle_et_al_2016_Lymphocyte_counts	ENSG00000180539	Expression only	Expression	0.988
Astle_et_al_2016_Lymphocyte_counts	ENSG00000180549	Expression only	Expression	0.986
Astle_et_al_2016_Lymphocyte_counts	ENSG00000182196	Non-expr. only	Isoform ratio	0.124
Astle_et_al_2016_Lymphocyte_counts	ENSG00000183955	Non-expr. only	Alt. TSS	0.953
Astle_et_al_2016_Lymphocyte_counts	ENSG00000184076	Expression only	Expression	0.051
Astle_et_al_2016_Lymphocyte_counts	ENSG00000184209	Non-expr. only	Isoform ratio	0.177
Astle_et_al_2016_Lymphocyte_counts	ENSG00000185344	Non-expr. only	Alt. polyA	0.759
Astle_et_al_2016_Lymphocyte_counts	ENSG00000185651	Expr. & other(s)	Isoform ratio	0.966
Astle_et_al_2016_Lymphocyte_counts	ENSG00000186075	Expr. & other(s)	RNA stability	0.929
Astle_et_al_2016_Lymphocyte_counts	ENSG00000186453	Expression only	Expression	0.011
Astle_et_al_2016_Lymphocyte_counts	ENSG00000186575	Non-expr. only	Alt. polyA	0.006
Astle_et_al_2016_Lymphocyte_counts	ENSG00000196850	Non-expr. only	RNA stability	0.064
Astle_et_al_2016_Lymphocyte_counts	ENSG00000197043	Non-expr. only	Alt. TSS	0.963
Astle_et_al_2016_Lymphocyte_counts	ENSG00000197712	Expression only	Expression	0
Astle_et_al_2016_Lymphocyte_counts	ENSG00000198064	Expr. & other(s)	Alt. TSS	0.59
Astle_et_al_2016_Lymphocyte_counts	ENSG00000198160	Expression only	Expression	0.973
Astle_et_al_2016_Lymphocyte_counts	ENSG00000198270	Expr. & other(s)	Intron excision ratio	0.001
Astle_et_al_2016_Lymphocyte_counts	ENSG00000198945	Non-expr. only	RNA stability	0.998
Astle_et_al_2016_Lymphocyte_counts	ENSG00000204161	Expr. & other(s)	Intron excision ratio	0.651
Astle_et_al_2016_Lymphocyte_counts	ENSG00000204842	Non-expr. only	Intron excision ratio	0.014
Astle_et_al_2016_Lymphocyte_counts	ENSG00000219626	Non-expr. only	Isoform ratio	0.013
Astle_et_al_2016_Lymphocyte_counts	ENSG00000232912	Expression only	Expression	0.995
Astle_et_al_2016_Lymphocyte_counts	ENSG00000232956	Expression only	Expression	0.981
Astle_et_al_2016_Lymphocyte_counts	ENSG00000234431	Expression only	Expression	0.005
Astle_et_al_2016_Lymphocyte_counts	ENSG00000234608	Non-expr. only	Intron excision ratio	0.001
Astle_et_al_2016_Lymphocyte_counts	ENSG00000234936	Expression only	Expression	0.783
Astle_et_al_2016_Lymphocyte_counts	ENSG00000239282	Non-expr. only	Alt. polyA	0.39
Astle_et_al_2016_Lymphocyte_counts	ENSG00000246560	Expression only	Expression	0
Astle_et_al_2016_Lymphocyte_counts	ENSG00000255439	Non-expr. only	Intron excision ratio	0.156
Astle_et_al_2016_Lymphocyte_counts	ENSG00000260398	Expression only	Expression	0.028
Astle_et_al_2016_Lymphocyte_counts	ENSG00000261618	Expression only	Expression	0.993
Astle_et_al_2016_Lymphocyte_counts	ENSG00000270800	Expr. & other(s)	Isoform ratio	0.992
Astle_et_al_2016_Lymphocyte_counts	ENSG00000276087	Non-expr. only	Intron excision ratio	0
Astle_et_al_2016_Lymphocyte_counts	ENSG00000285744	Expression only	Expression	0.993
Astle_et_al_2016_Lymphocyte_counts	ENSG00000286675	Expression only	Expression	0.969
Astle_et_al_2016_Lymphocyte_counts	ENSG00000288983	Expression only	Expression	0
Astle_et_al_2016_Monocyte_count	ENSG00000005844	Non-expr. only	Intron excision ratio	0.998
Astle_et_al_2016_Monocyte_count	ENSG00000007047	Non-expr. only	RNA stability	0.024
Astle_et_al_2016_Monocyte_count	ENSG00000008324	Expression only	Expression	0.025
Astle_et_al_2016_Monocyte_count	ENSG00000008838	Non-expr. only	RNA stability	0.993
Astle_et_al_2016_Monocyte_count	ENSG00000028528	Non-expr. only	Isoform ratio	0.002
Astle_et_al_2016_Monocyte_count	ENSG00000052749	Expr. & other(s)	Expression	0
Astle_et_al_2016_Monocyte_count	ENSG00000054523	Expression only	Expression	0.995
Astle_et_al_2016_Monocyte_count	ENSG00000067182	Non-expr. only	Intron excision ratio	0.05
Astle_et_al_2016_Monocyte_count	ENSG00000072682	Non-expr. only	Alt. TSS	0.671
Astle_et_al_2016_Monocyte_count	ENSG00000075785	Non-expr. only	Isoform ratio	0.029
Astle_et_al_2016_Monocyte_count	ENSG00000076685	Non-expr. only	Alt. polyA	0.967
Astle_et_al_2016_Monocyte_count	ENSG00000097046	Non-expr. only	Intron excision ratio	0
Astle_et_al_2016_Monocyte_count	ENSG00000099991	Non-expr. only	Intron excision ratio	0.919
Astle_et_al_2016_Monocyte_count	ENSG00000100300	Expr. & other(s)	Expression	1
Astle_et_al_2016_Monocyte_count	ENSG00000101337	Expr. & other(s)	Intron excision ratio	0.016
Astle_et_al_2016_Monocyte_count	ENSG00000101346	Expression only	Expression	0.035
Astle_et_al_2016_Monocyte_count	ENSG00000101350	Non-expr. only	RNA stability	0
Astle_et_al_2016_Monocyte_count	ENSG00000102738	Non-expr. only	RNA stability	0.006
Astle_et_al_2016_Monocyte_count	ENSG00000103671	Expr. & other(s)	Expression	0.037
Astle_et_al_2016_Monocyte_count	ENSG00000104783	Non-expr. only	RNA stability	0.001
Astle_et_al_2016_Monocyte_count	ENSG00000106853	Expr. & other(s)	RNA stability	0.008
Astle_et_al_2016_Monocyte_count	ENSG00000108384	Non-expr. only	RNA stability	0.02
Astle_et_al_2016_Monocyte_count	ENSG00000108576	Non-expr. only	Isoform ratio	0.768
Astle_et_al_2016_Monocyte_count	ENSG00000109062	Non-expr. only	Alt. TSS	0
Astle_et_al_2016_Monocyte_count	ENSG00000109519	Expression only	Expression	0
Astle_et_al_2016_Monocyte_count	ENSG00000111271	Non-expr. only	Intron excision ratio	0.019
Astle_et_al_2016_Monocyte_count	ENSG00000111321	Expr. & other(s)	Expression	0.999
Astle_et_al_2016_Monocyte_count	ENSG00000111846	Expression only	Expression	1
Astle_et_al_2016_Monocyte_count	ENSG00000112339	Expression only	Expression	0.466
Astle_et_al_2016_Monocyte_count	ENSG00000114812	Non-expr. only	Alt. TSS	0.028
Astle_et_al_2016_Monocyte_count	ENSG00000115232	Non-expr. only	Isoform ratio	0.011
Astle_et_al_2016_Monocyte_count	ENSG00000115866	Non-expr. only	Alt. TSS	0.04
Astle_et_al_2016_Monocyte_count	ENSG00000116171	Non-expr. only	Isoform ratio	0.885
Astle_et_al_2016_Monocyte_count	ENSG00000117280	Non-expr. only	RNA stability	0.933
Astle_et_al_2016_Monocyte_count	ENSG00000117500	Non-expr. only	Isoform ratio	0.034
Astle_et_al_2016_Monocyte_count	ENSG00000118292	Non-expr. only	Isoform ratio	0.029
Astle_et_al_2016_Monocyte_count	ENSG00000118514	Expression only	Expression	0
Astle_et_al_2016_Monocyte_count	ENSG00000120071	Non-expr. only	Alt. TSS	0.984
Astle_et_al_2016_Monocyte_count	ENSG00000122484	Non-expr. only	Intron excision ratio	0.002
Astle_et_al_2016_Monocyte_count	ENSG00000125735	Expression only	Expression	1
Astle_et_al_2016_Monocyte_count	ENSG00000126653	Non-expr. only	Intron excision ratio	0.33
Astle_et_al_2016_Monocyte_count	ENSG00000127838	Non-expr. only	Alt. polyA	0.563
Astle_et_al_2016_Monocyte_count	ENSG00000130203	Expression only	Expression	0.916
Astle_et_al_2016_Monocyte_count	ENSG00000130511	Expr. & other(s)	Isoform ratio	0
Astle_et_al_2016_Monocyte_count	ENSG00000131437	Non-expr. only	Alt. polyA	0.894
Astle_et_al_2016_Monocyte_count	ENSG00000132394	Expression only	Expression	0.139
Astle_et_al_2016_Monocyte_count	ENSG00000132405	Non-expr. only	RNA stability	0.001
Astle_et_al_2016_Monocyte_count	ENSG00000135541	Non-expr. only	Isoform ratio	0.028
Astle_et_al_2016_Monocyte_count	ENSG00000135913	Non-expr. only	Alt. polyA	0.133
Astle_et_al_2016_Monocyte_count	ENSG00000135926	Expr. & other(s)	Intron excision ratio	0.364
Astle_et_al_2016_Monocyte_count	ENSG00000136240	Expr. & other(s)	RNA stability	1
Astle_et_al_2016_Monocyte_count	ENSG00000136371	Non-expr. only	Alt. TSS	0.758
Astle_et_al_2016_Monocyte_count	ENSG00000140379	Non-expr. only	Isoform ratio	1
Astle_et_al_2016_Monocyte_count	ENSG00000140968	Expr. & other(s)	Intron excision ratio	1
Astle_et_al_2016_Monocyte_count	ENSG00000141298	Non-expr. only	Isoform ratio	0.028
Astle_et_al_2016_Monocyte_count	ENSG00000143033	Non-expr. only	RNA stability	0.131
Astle_et_al_2016_Monocyte_count	ENSG00000143363	Non-expr. only	Isoform ratio	0.035
Astle_et_al_2016_Monocyte_count	ENSG00000143374	Non-expr. only	Isoform ratio	0
Astle_et_al_2016_Monocyte_count	ENSG00000143379	Non-expr. only	Isoform ratio	0
Astle_et_al_2016_Monocyte_count	ENSG00000143384	Expression only	Expression	0.897
Astle_et_al_2016_Monocyte_count	ENSG00000143387	Expr. & other(s)	Alt. polyA	0.016
Astle_et_al_2016_Monocyte_count	ENSG00000143398	Non-expr. only	Isoform ratio	0.003
Astle_et_al_2016_Monocyte_count	ENSG00000143420	Expr. & other(s)	Expression	0.998
Astle_et_al_2016_Monocyte_count	ENSG00000143437	Expr. & other(s)	Expression	0.837
Astle_et_al_2016_Monocyte_count	ENSG00000143452	Expression only	Expression	0
Astle_et_al_2016_Monocyte_count	ENSG00000153093	Non-expr. only	Intron excision ratio	0
Astle_et_al_2016_Monocyte_count	ENSG00000153094	Non-expr. only	Alt. polyA	0.026
Astle_et_al_2016_Monocyte_count	ENSG00000153310	Non-expr. only	Alt. TSS	0.057
Astle_et_al_2016_Monocyte_count	ENSG00000158062	Non-expr. only	Intron excision ratio	0.594
Astle_et_al_2016_Monocyte_count	ENSG00000159352	Expression only	Expression	0.034
Astle_et_al_2016_Monocyte_count	ENSG00000160796	Non-expr. only	Isoform ratio	0.983
Astle_et_al_2016_Monocyte_count	ENSG00000162676	Non-expr. only	Alt. polyA	0.902
Astle_et_al_2016_Monocyte_count	ENSG00000163131	Expr. & other(s)	Alt. polyA	0.055
Astle_et_al_2016_Monocyte_count	ENSG00000163155	Expression only	Expression	0.324
Astle_et_al_2016_Monocyte_count	ENSG00000163466	Non-expr. only	Alt. polyA	0.119
Astle_et_al_2016_Monocyte_count	ENSG00000163482	Non-expr. only	Alt. TSS	0.542
Astle_et_al_2016_Monocyte_count	ENSG00000163823	Expression only	Expression	0.565
Astle_et_al_2016_Monocyte_count	ENSG00000163902	Expression only	Expression	0.012
Astle_et_al_2016_Monocyte_count	ENSG00000165879	Expr. & other(s)	Isoform ratio	0.791
Astle_et_al_2016_Monocyte_count	ENSG00000166170	Expression only	Expression	0
Astle_et_al_2016_Monocyte_count	ENSG00000166797	Non-expr. only	Isoform ratio	0.238
Astle_et_al_2016_Monocyte_count	ENSG00000166803	Non-expr. only	Alt. polyA	0.837
Astle_et_al_2016_Monocyte_count	ENSG00000167637	Non-expr. only	Alt. polyA	0
Astle_et_al_2016_Monocyte_count	ENSG00000171307	Non-expr. only	RNA stability	0.072
Astle_et_al_2016_Monocyte_count	ENSG00000171311	Expression only	Expression	0.031
Astle_et_al_2016_Monocyte_count	ENSG00000172215	Expression only	Expression	0.013
Astle_et_al_2016_Monocyte_count	ENSG00000173011	Expr. & other(s)	Alt. polyA	0.005
Astle_et_al_2016_Monocyte_count	ENSG00000176222	Expr. & other(s)	Alt. TSS	0.02
Astle_et_al_2016_Monocyte_count	ENSG00000177406	Non-expr. only	Isoform ratio	0.365
Astle_et_al_2016_Monocyte_count	ENSG00000177663	Non-expr. only	Alt. polyA	0.981
Astle_et_al_2016_Monocyte_count	ENSG00000178623	Non-expr. only	Alt. TSS	0.448
Astle_et_al_2016_Monocyte_count	ENSG00000179933	Expr. & other(s)	Expression	0
Astle_et_al_2016_Monocyte_count	ENSG00000180357	Expression only	Expression	0.642
Astle_et_al_2016_Monocyte_count	ENSG00000180953	Non-expr. only	Isoform ratio	0.012
Astle_et_al_2016_Monocyte_count	ENSG00000182628	Non-expr. only	Isoform ratio	0.002
Astle_et_al_2016_Monocyte_count	ENSG00000187122	Non-expr. only	Isoform ratio	0.019
Astle_et_al_2016_Monocyte_count	ENSG00000188511	Expr. & other(s)	Expression	0.992
Astle_et_al_2016_Monocyte_count	ENSG00000197375	Non-expr. only	Isoform ratio	0.032
Astle_et_al_2016_Monocyte_count	ENSG00000198369	Non-expr. only	Alt. polyA	0.389
Astle_et_al_2016_Monocyte_count	ENSG00000204842	Non-expr. only	Intron excision ratio	0.014
Astle_et_al_2016_Monocyte_count	ENSG00000212939	Expression only	Expression	0.993
Astle_et_al_2016_Monocyte_count	ENSG00000213246	Non-expr. only	Isoform ratio	0.004
Astle_et_al_2016_Monocyte_count	ENSG00000213390	Non-expr. only	Alt. TSS	0.917
Astle_et_al_2016_Monocyte_count	ENSG00000213809	Expression only	Expression	0.998
Astle_et_al_2016_Monocyte_count	ENSG00000213901	Expression only	Expression	0.823
Astle_et_al_2016_Monocyte_count	ENSG00000223745	Non-expr. only	Intron excision ratio	0
Astle_et_al_2016_Monocyte_count	ENSG00000224738	Expression only	Expression	0.24
Astle_et_al_2016_Monocyte_count	ENSG00000228696	Non-expr. only	Alt. polyA	0.978
Astle_et_al_2016_Monocyte_count	ENSG00000232876	Expression only	Expression	0
Astle_et_al_2016_Monocyte_count	ENSG00000233006	Non-expr. only	Isoform ratio	0.048
Astle_et_al_2016_Monocyte_count	ENSG00000235111	Non-expr. only	Intron excision ratio	0.99
Astle_et_al_2016_Monocyte_count	ENSG00000237595	Expression only	Expression	0
Astle_et_al_2016_Monocyte_count	ENSG00000255819	Non-expr. only	Alt. polyA	0.766
Astle_et_al_2016_Monocyte_count	ENSG00000259316	Non-expr. only	Intron excision ratio	0.685
Astle_et_al_2016_Monocyte_count	ENSG00000259332	Non-expr. only	Isoform ratio	0.008
Astle_et_al_2016_Monocyte_count	ENSG00000261338	Expression only	Expression	0.388
Astle_et_al_2016_Monocyte_count	ENSG00000267058	Expression only	Expression	0
Astle_et_al_2016_Monocyte_count	ENSG00000267302	Expression only	Expression	0
Astle_et_al_2016_Monocyte_count	ENSG00000269958	Expression only	Expression	0.004
Astle_et_al_2016_Monocyte_count	ENSG00000276023	Non-expr. only	RNA stability	0.998
Astle_et_al_2016_Monocyte_count	ENSG00000285012	Non-expr. only	Intron excision ratio	0
Astle_et_al_2016_Monocyte_count	ENSG00000285897	Expression only	Expression	0.377
Astle_et_al_2016_Monocyte_count	ENSG00000285932	Expression only	Expression	0.206
Astle_et_al_2016_Monocyte_count	ENSG00000286619	Expression only	Expression	0.999
Astle_et_al_2016_Monocyte_count	ENSG00000287104	Expression only	Expression	0
Astle_et_al_2016_Monocyte_count	ENSG00000288721	Non-expr. only	Alt. TSS	0
Astle_et_al_2016_Myeloid_white_cell_count	ENSG00000007047	Non-expr. only	RNA stability	0.361
Astle_et_al_2016_Myeloid_white_cell_count	ENSG00000008838	Expr. & other(s)	RNA stability	0.899
Astle_et_al_2016_Myeloid_white_cell_count	ENSG00000011295	Expr. & other(s)	Isoform ratio	0.898
Astle_et_al_2016_Myeloid_white_cell_count	ENSG00000013561	Non-expr. only	Alt. TSS	0.374
Astle_et_al_2016_Myeloid_white_cell_count	ENSG00000054148	Non-expr. only	Intron excision ratio	0.148
Astle_et_al_2016_Myeloid_white_cell_count	ENSG00000072682	Expr. & other(s)	Intron excision ratio	0.081
Astle_et_al_2016_Myeloid_white_cell_count	ENSG00000073605	Expr. & other(s)	Isoform ratio	0
Astle_et_al_2016_Myeloid_white_cell_count	ENSG00000076685	Non-expr. only	Intron excision ratio	0.492
Astle_et_al_2016_Myeloid_white_cell_count	ENSG00000081791	Non-expr. only	Isoform ratio	0.228
Astle_et_al_2016_Myeloid_white_cell_count	ENSG00000085491	Non-expr. only	RNA stability	0.991
Astle_et_al_2016_Myeloid_white_cell_count	ENSG00000100591	Expr. & other(s)	Expression	0.921
Astle_et_al_2016_Myeloid_white_cell_count	ENSG00000104147	Non-expr. only	RNA stability	0.911
Astle_et_al_2016_Myeloid_white_cell_count	ENSG00000108344	Expression only	Expression	0.115
Astle_et_al_2016_Myeloid_white_cell_count	ENSG00000108352	Expression only	Expression	0
Astle_et_al_2016_Myeloid_white_cell_count	ENSG00000108443	Expr. & other(s)	Alt. polyA	0
Astle_et_al_2016_Myeloid_white_cell_count	ENSG00000108474	Expression only	Expression	0.153
Astle_et_al_2016_Myeloid_white_cell_count	ENSG00000111271	Non-expr. only	Intron excision ratio	0.021
Astle_et_al_2016_Myeloid_white_cell_count	ENSG00000111850	Non-expr. only	Intron excision ratio	0.636
Astle_et_al_2016_Myeloid_white_cell_count	ENSG00000112339	Expression only	Expression	0.738
Astle_et_al_2016_Myeloid_white_cell_count	ENSG00000113504	Expression only	Expression	0.001
Astle_et_al_2016_Myeloid_white_cell_count	ENSG00000114770	Expression only	Expression	0.982
Astle_et_al_2016_Myeloid_white_cell_count	ENSG00000115970	Non-expr. only	RNA stability	0.924
Astle_et_al_2016_Myeloid_white_cell_count	ENSG00000122515	Non-expr. only	Alt. polyA	0.952
Astle_et_al_2016_Myeloid_white_cell_count	ENSG00000125347	Non-expr. only	Isoform ratio	0
Astle_et_al_2016_Myeloid_white_cell_count	ENSG00000126351	Expression only	Expression	0.407
Astle_et_al_2016_Myeloid_white_cell_count	ENSG00000127022	Non-expr. only	Alt. TSS	0.999
Astle_et_al_2016_Myeloid_white_cell_count	ENSG00000127838	Non-expr. only	Alt. polyA	0.58
Astle_et_al_2016_Myeloid_white_cell_count	ENSG00000131435	Expression only	Expression	0
Astle_et_al_2016_Myeloid_white_cell_count	ENSG00000131437	Non-expr. only	Alt. polyA	0.872
Astle_et_al_2016_Myeloid_white_cell_count	ENSG00000131507	Expression only	Expression	0.992
Astle_et_al_2016_Myeloid_white_cell_count	ENSG00000131748	Non-expr. only	RNA stability	0
Astle_et_al_2016_Myeloid_white_cell_count	ENSG00000134058	Non-expr. only	Isoform ratio	0.998
Astle_et_al_2016_Myeloid_white_cell_count	ENSG00000134824	Expression only	Expression	0.877
Astle_et_al_2016_Myeloid_white_cell_count	ENSG00000135334	Non-expr. only	Isoform ratio	0.517
Astle_et_al_2016_Myeloid_white_cell_count	ENSG00000135541	Non-expr. only	Isoform ratio	0.028
Astle_et_al_2016_Myeloid_white_cell_count	ENSG00000135926	Expr. & other(s)	Intron excision ratio	0.537
Astle_et_al_2016_Myeloid_white_cell_count	ENSG00000136573	Non-expr. only	Isoform ratio	0.999
Astle_et_al_2016_Myeloid_white_cell_count	ENSG00000138600	Non-expr. only	Alt. polyA	0.975
Astle_et_al_2016_Myeloid_white_cell_count	ENSG00000141027	Expr. & other(s)	Intron excision ratio	0.749
Astle_et_al_2016_Myeloid_white_cell_count	ENSG00000141738	Expression only	Expression	0.038
Astle_et_al_2016_Myeloid_white_cell_count	ENSG00000141741	Expression only	Expression	0.079
Astle_et_al_2016_Myeloid_white_cell_count	ENSG00000148384	Non-expr. only	Intron excision ratio	0.999
Astle_et_al_2016_Myeloid_white_cell_count	ENSG00000148396	Expr. & other(s)	Isoform ratio	0.995
Astle_et_al_2016_Myeloid_white_cell_count	ENSG00000148572	Expr. & other(s)	Expression	0.988
Astle_et_al_2016_Myeloid_white_cell_count	ENSG00000155229	Non-expr. only	Isoform ratio	0.022
Astle_et_al_2016_Myeloid_white_cell_count	ENSG00000157110	Expr. & other(s)	Expression	0.077
Astle_et_al_2016_Myeloid_white_cell_count	ENSG00000161395	Non-expr. only	Isoform ratio	0.009
Astle_et_al_2016_Myeloid_white_cell_count	ENSG00000161405	Expression only	Expression	0.028
Astle_et_al_2016_Myeloid_white_cell_count	ENSG00000162433	Non-expr. only	Alt. TSS	0.046
Astle_et_al_2016_Myeloid_white_cell_count	ENSG00000163466	Non-expr. only	Alt. polyA	0.142
Astle_et_al_2016_Myeloid_white_cell_count	ENSG00000163482	Non-expr. only	Alt. TSS	0.655
Astle_et_al_2016_Myeloid_white_cell_count	ENSG00000165476	Expression only	Expression	0.951
Astle_et_al_2016_Myeloid_white_cell_count	ENSG00000165555	Expression only	Expression	0.718
Astle_et_al_2016_Myeloid_white_cell_count	ENSG00000165684	Non-expr. only	RNA stability	0.767
Astle_et_al_2016_Myeloid_white_cell_count	ENSG00000165689	Non-expr. only	Intron excision ratio	0.927
Astle_et_al_2016_Myeloid_white_cell_count	ENSG00000165879	Expr. & other(s)	Expression	0.793
Astle_et_al_2016_Myeloid_white_cell_count	ENSG00000166582	Expression only	Expression	0.965
Astle_et_al_2016_Myeloid_white_cell_count	ENSG00000167914	Expression only	Expression	0.017
Astle_et_al_2016_Myeloid_white_cell_count	ENSG00000169252	Expression only	Expression	0.006
Astle_et_al_2016_Myeloid_white_cell_count	ENSG00000170425	Non-expr. only	Isoform ratio	0.422
Astle_et_al_2016_Myeloid_white_cell_count	ENSG00000171307	Non-expr. only	RNA stability	0.055
Astle_et_al_2016_Myeloid_white_cell_count	ENSG00000171311	Non-expr. only	Intron excision ratio	0.125
Astle_et_al_2016_Myeloid_white_cell_count	ENSG00000171475	Expression only	Expression	0.944
Astle_et_al_2016_Myeloid_white_cell_count	ENSG00000172057	Expr. & other(s)	Alt. TSS	0.345
Astle_et_al_2016_Myeloid_white_cell_count	ENSG00000173064	Expression only	Expression	0.234
Astle_et_al_2016_Myeloid_white_cell_count	ENSG00000182087	Non-expr. only	Isoform ratio	0.988
Astle_et_al_2016_Myeloid_white_cell_count	ENSG00000183323	Non-expr. only	Intron excision ratio	0.996
Astle_et_al_2016_Myeloid_white_cell_count	ENSG00000186075	Expr. & other(s)	RNA stability	0.019
Astle_et_al_2016_Myeloid_white_cell_count	ENSG00000187122	Non-expr. only	Isoform ratio	0.019
Astle_et_al_2016_Myeloid_white_cell_count	ENSG00000187688	Expression only	Expression	0.311
Astle_et_al_2016_Myeloid_white_cell_count	ENSG00000187796	Non-expr. only	Intron excision ratio	0.068
Astle_et_al_2016_Myeloid_white_cell_count	ENSG00000188895	Non-expr. only	Isoform ratio	0.159
Astle_et_al_2016_Myeloid_white_cell_count	ENSG00000197226	Non-expr. only	Isoform ratio	0.463
Astle_et_al_2016_Myeloid_white_cell_count	ENSG00000197375	Non-expr. only	Isoform ratio	0.027
Astle_et_al_2016_Myeloid_white_cell_count	ENSG00000197536	Non-expr. only	Isoform ratio	0.016
Astle_et_al_2016_Myeloid_white_cell_count	ENSG00000203872	Expr. & other(s)	RNA stability	0.639
Astle_et_al_2016_Myeloid_white_cell_count	ENSG00000204842	Non-expr. only	Intron excision ratio	0.014
Astle_et_al_2016_Myeloid_white_cell_count	ENSG00000213390	Non-expr. only	Alt. TSS	0.92
Astle_et_al_2016_Myeloid_white_cell_count	ENSG00000214941	Expr. & other(s)	Alt. polyA	0.421
Astle_et_al_2016_Myeloid_white_cell_count	ENSG00000233006	Non-expr. only	Isoform ratio	0.028
Astle_et_al_2016_Myeloid_white_cell_count	ENSG00000247556	Non-expr. only	Isoform ratio	0.891
Astle_et_al_2016_Myeloid_white_cell_count	ENSG00000253893	Non-expr. only	Intron excision ratio	0.994
Astle_et_al_2016_Myeloid_white_cell_count	ENSG00000254093	Non-expr. only	RNA stability	0.525
Astle_et_al_2016_Myeloid_white_cell_count	ENSG00000254635	Non-expr. only	Intron excision ratio	0.983
Astle_et_al_2016_Myeloid_white_cell_count	ENSG00000255310	Expression only	Expression	0.011
Astle_et_al_2016_Myeloid_white_cell_count	ENSG00000261338	Expression only	Expression	0.643
Astle_et_al_2016_Myeloid_white_cell_count	ENSG00000267198	Non-expr. only	Intron excision ratio	0.837
Astle_et_al_2016_Myeloid_white_cell_count	ENSG00000273841	Expression only	Expression	0.649
Astle_et_al_2016_Myeloid_white_cell_count	ENSG00000284957	Expression only	Expression	0.898
Astle_et_al_2016_Myeloid_white_cell_count	ENSG00000285920	Non-expr. only	Intron excision ratio	0.944
Astle_et_al_2016_Myeloid_white_cell_count	ENSG00000286373	Expression only	Expression	0.009
Astle_et_al_2016_Myeloid_white_cell_count	ENSG00000289268	Expression only	Expression	0.757
Astle_et_al_2016_Myeloid_white_cell_count	ENSG00000289701	Non-expr. only	Intron excision ratio	0.068
Astle_et_al_2016_Neutrophil_count	ENSG00000007047	Non-expr. only	RNA stability	0.959
Astle_et_al_2016_Neutrophil_count	ENSG00000008838	Expr. & other(s)	RNA stability	0.9
Astle_et_al_2016_Neutrophil_count	ENSG00000011295	Expr. & other(s)	Isoform ratio	0.874
Astle_et_al_2016_Neutrophil_count	ENSG00000072682	Non-expr. only	Intron excision ratio	0.523
Astle_et_al_2016_Neutrophil_count	ENSG00000073605	Expr. & other(s)	Isoform ratio	0
Astle_et_al_2016_Neutrophil_count	ENSG00000085491	Non-expr. only	RNA stability	0.992
Astle_et_al_2016_Neutrophil_count	ENSG00000100591	Expr. & other(s)	Expression	0.904
Astle_et_al_2016_Neutrophil_count	ENSG00000104147	Non-expr. only	RNA stability	0.729
Astle_et_al_2016_Neutrophil_count	ENSG00000108344	Expression only	Expression	0.116
Astle_et_al_2016_Neutrophil_count	ENSG00000108349	Expr. & other(s)	Expression	0.02
Astle_et_al_2016_Neutrophil_count	ENSG00000108352	Expression only	Expression	0
Astle_et_al_2016_Neutrophil_count	ENSG00000108443	Expr. & other(s)	Expression	0.004
Astle_et_al_2016_Neutrophil_count	ENSG00000108474	Expression only	Expression	0.247
Astle_et_al_2016_Neutrophil_count	ENSG00000111850	Non-expr. only	Intron excision ratio	0.216
Astle_et_al_2016_Neutrophil_count	ENSG00000112339	Expression only	Expression	0.543
Astle_et_al_2016_Neutrophil_count	ENSG00000113504	Expression only	Expression	0
Astle_et_al_2016_Neutrophil_count	ENSG00000114770	Expression only	Expression	0.983
Astle_et_al_2016_Neutrophil_count	ENSG00000115970	Non-expr. only	RNA stability	0.805
Astle_et_al_2016_Neutrophil_count	ENSG00000126351	Expression only	Expression	0.41
Astle_et_al_2016_Neutrophil_count	ENSG00000127022	Expr. & other(s)	Alt. TSS	0.997
Astle_et_al_2016_Neutrophil_count	ENSG00000127838	Non-expr. only	Alt. polyA	0.581
Astle_et_al_2016_Neutrophil_count	ENSG00000131437	Non-expr. only	Alt. polyA	0.855
Astle_et_al_2016_Neutrophil_count	ENSG00000131507	Expression only	Expression	0.991
Astle_et_al_2016_Neutrophil_count	ENSG00000131748	Non-expr. only	RNA stability	0
Astle_et_al_2016_Neutrophil_count	ENSG00000134056	Expression only	Expression	0.015
Astle_et_al_2016_Neutrophil_count	ENSG00000134058	Expr. & other(s)	Isoform ratio	0.998
Astle_et_al_2016_Neutrophil_count	ENSG00000134824	Expr. & other(s)	Isoform ratio	0.838
Astle_et_al_2016_Neutrophil_count	ENSG00000135334	Non-expr. only	Isoform ratio	0.516
Astle_et_al_2016_Neutrophil_count	ENSG00000135541	Non-expr. only	Isoform ratio	0.389
Astle_et_al_2016_Neutrophil_count	ENSG00000135926	Expr. & other(s)	Intron excision ratio	0.62
Astle_et_al_2016_Neutrophil_count	ENSG00000136536	Non-expr. only	RNA stability	0.114
Astle_et_al_2016_Neutrophil_count	ENSG00000136573	Non-expr. only	Isoform ratio	1
Astle_et_al_2016_Neutrophil_count	ENSG00000137806	Non-expr. only	RNA stability	0.384
Astle_et_al_2016_Neutrophil_count	ENSG00000138085	Non-expr. only	Intron excision ratio	0.21
Astle_et_al_2016_Neutrophil_count	ENSG00000138600	Non-expr. only	Alt. polyA	0.972
Astle_et_al_2016_Neutrophil_count	ENSG00000140968	Non-expr. only	Intron excision ratio	0.006
Astle_et_al_2016_Neutrophil_count	ENSG00000141027	Expr. & other(s)	Intron excision ratio	0.732
Astle_et_al_2016_Neutrophil_count	ENSG00000141738	Expression only	Expression	0.038
Astle_et_al_2016_Neutrophil_count	ENSG00000141741	Expression only	Expression	0.079
Astle_et_al_2016_Neutrophil_count	ENSG00000148384	Non-expr. only	Intron excision ratio	0.999
Astle_et_al_2016_Neutrophil_count	ENSG00000148396	Expr. & other(s)	Isoform ratio	0.993
Astle_et_al_2016_Neutrophil_count	ENSG00000148572	Expr. & other(s)	Expression	0.99
Astle_et_al_2016_Neutrophil_count	ENSG00000155229	Non-expr. only	Isoform ratio	0.022
Astle_et_al_2016_Neutrophil_count	ENSG00000157110	Non-expr. only	Alt. polyA	0.883
Astle_et_al_2016_Neutrophil_count	ENSG00000161010	Non-expr. only	Alt. TSS	0.06
Astle_et_al_2016_Neutrophil_count	ENSG00000161011	Non-expr. only	Isoform ratio	0.863
Astle_et_al_2016_Neutrophil_count	ENSG00000161395	Non-expr. only	Isoform ratio	0.009
Astle_et_al_2016_Neutrophil_count	ENSG00000161405	Expression only	Expression	0.028
Astle_et_al_2016_Neutrophil_count	ENSG00000162433	Non-expr. only	Alt. TSS	0.046
Astle_et_al_2016_Neutrophil_count	ENSG00000163466	Non-expr. only	Alt. polyA	0.206
Astle_et_al_2016_Neutrophil_count	ENSG00000163482	Non-expr. only	Isoform ratio	0.769
Astle_et_al_2016_Neutrophil_count	ENSG00000165476	Expression only	Expression	0.953
Astle_et_al_2016_Neutrophil_count	ENSG00000165555	Expression only	Expression	0.698
Astle_et_al_2016_Neutrophil_count	ENSG00000165684	Non-expr. only	RNA stability	0.905
Astle_et_al_2016_Neutrophil_count	ENSG00000165689	Non-expr. only	Intron excision ratio	0.947
Astle_et_al_2016_Neutrophil_count	ENSG00000165879	Expr. & other(s)	Expression	0.786
Astle_et_al_2016_Neutrophil_count	ENSG00000166582	Expression only	Expression	0.973
Astle_et_al_2016_Neutrophil_count	ENSG00000167914	Expression only	Expression	0.017
Astle_et_al_2016_Neutrophil_count	ENSG00000169252	Expression only	Expression	0
Astle_et_al_2016_Neutrophil_count	ENSG00000170425	Non-expr. only	Isoform ratio	0.077
Astle_et_al_2016_Neutrophil_count	ENSG00000171307	Non-expr. only	Isoform ratio	0
Astle_et_al_2016_Neutrophil_count	ENSG00000171311	Non-expr. only	Intron excision ratio	0.12
Astle_et_al_2016_Neutrophil_count	ENSG00000171475	Expression only	Expression	0.944
Astle_et_al_2016_Neutrophil_count	ENSG00000172057	Expr. & other(s)	Alt. TSS	0.343
Astle_et_al_2016_Neutrophil_count	ENSG00000175489	Expression only	Expression	0.082
Astle_et_al_2016_Neutrophil_count	ENSG00000177646	Non-expr. only	Alt. TSS	0.136
Astle_et_al_2016_Neutrophil_count	ENSG00000182087	Non-expr. only	Isoform ratio	0.988
Astle_et_al_2016_Neutrophil_count	ENSG00000183323	Expr. & other(s)	Intron excision ratio	0.996
Astle_et_al_2016_Neutrophil_count	ENSG00000186075	Expr. & other(s)	RNA stability	0.019
Astle_et_al_2016_Neutrophil_count	ENSG00000187122	Non-expr. only	Isoform ratio	0.019
Astle_et_al_2016_Neutrophil_count	ENSG00000187446	Expression only	Expression	0.31
Astle_et_al_2016_Neutrophil_count	ENSG00000187688	Expression only	Expression	0.339
Astle_et_al_2016_Neutrophil_count	ENSG00000187796	Non-expr. only	Intron excision ratio	0.09
Astle_et_al_2016_Neutrophil_count	ENSG00000188895	Non-expr. only	Isoform ratio	0.157
Astle_et_al_2016_Neutrophil_count	ENSG00000197226	Non-expr. only	Isoform ratio	0.41
Astle_et_al_2016_Neutrophil_count	ENSG00000197362	Non-expr. only	RNA stability	0.996
Astle_et_al_2016_Neutrophil_count	ENSG00000197536	Non-expr. only	Isoform ratio	0.016
Astle_et_al_2016_Neutrophil_count	ENSG00000203872	Expr. & other(s)	RNA stability	0.611
Astle_et_al_2016_Neutrophil_count	ENSG00000213390	Non-expr. only	Alt. TSS	0.94
Astle_et_al_2016_Neutrophil_count	ENSG00000214941	Expr. & other(s)	Alt. polyA	0.077
Astle_et_al_2016_Neutrophil_count	ENSG00000219626	Non-expr. only	Intron excision ratio	0.907
Astle_et_al_2016_Neutrophil_count	ENSG00000234465	Expr. & other(s)	Alt. polyA	0.051
Astle_et_al_2016_Neutrophil_count	ENSG00000234936	Expression only	Expression	0.589
Astle_et_al_2016_Neutrophil_count	ENSG00000235106	Non-expr. only	Isoform ratio	0.993
Astle_et_al_2016_Neutrophil_count	ENSG00000241258	Expression only	Expression	0.556
Astle_et_al_2016_Neutrophil_count	ENSG00000247556	Expr. & other(s)	Isoform ratio	0.598
Astle_et_al_2016_Neutrophil_count	ENSG00000253893	Non-expr. only	Intron excision ratio	0.992
Astle_et_al_2016_Neutrophil_count	ENSG00000254093	Non-expr. only	RNA stability	0.81
Astle_et_al_2016_Neutrophil_count	ENSG00000254635	Non-expr. only	Intron excision ratio	0.993
Astle_et_al_2016_Neutrophil_count	ENSG00000255310	Expression only	Expression	0.017
Astle_et_al_2016_Neutrophil_count	ENSG00000261338	Expression only	Expression	0.725
Astle_et_al_2016_Neutrophil_count	ENSG00000263715	Non-expr. only	Intron excision ratio	0.998
Astle_et_al_2016_Neutrophil_count	ENSG00000267198	Non-expr. only	Intron excision ratio	0.884
Astle_et_al_2016_Neutrophil_count	ENSG00000269918	Expression only	Expression	0
Astle_et_al_2016_Neutrophil_count	ENSG00000273841	Expression only	Expression	0.374
Astle_et_al_2016_Neutrophil_count	ENSG00000276087	Non-expr. only	Intron excision ratio	0.907
Astle_et_al_2016_Neutrophil_count	ENSG00000284957	Expression only	Expression	0.805
Astle_et_al_2016_Neutrophil_count	ENSG00000285920	Non-expr. only	Intron excision ratio	0.955
Astle_et_al_2016_Neutrophil_count	ENSG00000286373	Expression only	Expression	0.009
Astle_et_al_2016_Neutrophil_count	ENSG00000289268	Expression only	Expression	0.828
Astle_et_al_2016_Neutrophil_count	ENSG00000289701	Non-expr. only	Intron excision ratio	0.09
Astle_et_al_2016_Platelet_count	ENSG00000007047	Non-expr. only	RNA stability	0.996
Astle_et_al_2016_Platelet_count	ENSG00000007341	Expr. & other(s)	Isoform ratio	0.989
Astle_et_al_2016_Platelet_count	ENSG00000010165	Non-expr. only	Intron excision ratio	0
Astle_et_al_2016_Platelet_count	ENSG00000010278	Expression only	Expression	0.996
Astle_et_al_2016_Platelet_count	ENSG00000013561	Non-expr. only	Alt. TSS	0.395
Astle_et_al_2016_Platelet_count	ENSG00000030066	Non-expr. only	Alt. polyA	0.295
Astle_et_al_2016_Platelet_count	ENSG00000065060	Expression only	Expression	0.769
Astle_et_al_2016_Platelet_count	ENSG00000066336	Expression only	Expression	0.952
Astle_et_al_2016_Platelet_count	ENSG00000066923	Non-expr. only	Alt. polyA	0.9
Astle_et_al_2016_Platelet_count	ENSG00000070047	Expression only	Expression	0.093
Astle_et_al_2016_Platelet_count	ENSG00000070444	Expr. & other(s)	Expression	0
Astle_et_al_2016_Platelet_count	ENSG00000070759	Non-expr. only	Isoform ratio	0.986
Astle_et_al_2016_Platelet_count	ENSG00000072042	Non-expr. only	RNA stability	0.387
Astle_et_al_2016_Platelet_count	ENSG00000072110	Expression only	Expression	0.997
Astle_et_al_2016_Platelet_count	ENSG00000072682	Expr. & other(s)	Intron excision ratio	0.074
Astle_et_al_2016_Platelet_count	ENSG00000073169	Expression only	Expression	0.865
Astle_et_al_2016_Platelet_count	ENSG00000078487	Non-expr. only	Alt. TSS	0.748
Astle_et_al_2016_Platelet_count	ENSG00000079691	Non-expr. only	RNA stability	0.894
Astle_et_al_2016_Platelet_count	ENSG00000083444	Non-expr. only	RNA stability	0
Astle_et_al_2016_Platelet_count	ENSG00000086015	Non-expr. only	Intron excision ratio	0.013
Astle_et_al_2016_Platelet_count	ENSG00000087338	Non-expr. only	RNA stability	0.993
Astle_et_al_2016_Platelet_count	ENSG00000089902	Expression only	Expression	0.01
Astle_et_al_2016_Platelet_count	ENSG00000091640	Expression only	Expression	0
Astle_et_al_2016_Platelet_count	ENSG00000094916	Non-expr. only	Isoform ratio	0.023
Astle_et_al_2016_Platelet_count	ENSG00000096968	Non-expr. only	RNA stability	0.027
Astle_et_al_2016_Platelet_count	ENSG00000100266	Expr. & other(s)	Alt. polyA	0.975
Astle_et_al_2016_Platelet_count	ENSG00000100865	Expression only	Expression	0.002
Astle_et_al_2016_Platelet_count	ENSG00000101158	Expr. & other(s)	Expression	0
Astle_et_al_2016_Platelet_count	ENSG00000101160	Non-expr. only	Alt. polyA	0.863
Astle_et_al_2016_Platelet_count	ENSG00000101346	Expression only	Expression	0.345
Astle_et_al_2016_Platelet_count	ENSG00000104884	Expr. & other(s)	Expression	0.001
Astle_et_al_2016_Platelet_count	ENSG00000105968	Expr. & other(s)	Isoform ratio	0.995
Astle_et_al_2016_Platelet_count	ENSG00000106261	Non-expr. only	Alt. TSS	0.767
Astle_et_al_2016_Platelet_count	ENSG00000106459	Expression only	Expression	0.437
Astle_et_al_2016_Platelet_count	ENSG00000106688	Non-expr. only	Intron excision ratio	0.028
Astle_et_al_2016_Platelet_count	ENSG00000108262	Expression only	Expression	0.008
Astle_et_al_2016_Platelet_count	ENSG00000108312	Expression only	Expression	0.188
Astle_et_al_2016_Platelet_count	ENSG00000108599	Expression only	Expression	0.114
Astle_et_al_2016_Platelet_count	ENSG00000109919	Non-expr. only	Isoform ratio	0.103
Astle_et_al_2016_Platelet_count	ENSG00000110958	Expr. & other(s)	RNA stability	0.088
Astle_et_al_2016_Platelet_count	ENSG00000111325	Expression only	Expression	0.028
Astle_et_al_2016_Platelet_count	ENSG00000111328	Expression only	Expression	0.969
Astle_et_al_2016_Platelet_count	ENSG00000111331	Non-expr. only	Intron excision ratio	0.197
Astle_et_al_2016_Platelet_count	ENSG00000112339	Expr. & other(s)	Expression	0.432
Astle_et_al_2016_Platelet_count	ENSG00000113161	Non-expr. only	Intron excision ratio	0.813
Astle_et_al_2016_Platelet_count	ENSG00000114770	Expression only	Expression	0.281
Astle_et_al_2016_Platelet_count	ENSG00000115109	Expr. & other(s)	Alt. TSS	0.575
Astle_et_al_2016_Platelet_count	ENSG00000115207	Non-expr. only	Intron excision ratio	0.36
Astle_et_al_2016_Platelet_count	ENSG00000115216	Expression only	Expression	0
Astle_et_al_2016_Platelet_count	ENSG00000115241	Expression only	Expression	0.017
Astle_et_al_2016_Platelet_count	ENSG00000115970	Non-expr. only	RNA stability	0.284
Astle_et_al_2016_Platelet_count	ENSG00000116489	Expression only	Expression	0.024
Astle_et_al_2016_Platelet_count	ENSG00000116685	Non-expr. only	Isoform ratio	0.006
Astle_et_al_2016_Platelet_count	ENSG00000117222	Expression only	Expression	0.336
Astle_et_al_2016_Platelet_count	ENSG00000117448	Expr. & other(s)	Expression	0.591
Astle_et_al_2016_Platelet_count	ENSG00000117616	Non-expr. only	Alt. TSS	0.883
Astle_et_al_2016_Platelet_count	ENSG00000118513	Non-expr. only	RNA stability	0.002
Astle_et_al_2016_Platelet_count	ENSG00000118514	Expression only	Expression	0
Astle_et_al_2016_Platelet_count	ENSG00000120158	Non-expr. only	RNA stability	0
Astle_et_al_2016_Platelet_count	ENSG00000121716	Expr. & other(s)	Isoform ratio	0.871
Astle_et_al_2016_Platelet_count	ENSG00000122515	Non-expr. only	Alt. polyA	0.932
Astle_et_al_2016_Platelet_count	ENSG00000123360	Non-expr. only	Intron excision ratio	0.642
Astle_et_al_2016_Platelet_count	ENSG00000124562	Expr. & other(s)	Intron excision ratio	0.344
Astle_et_al_2016_Platelet_count	ENSG00000125347	Expr. & other(s)	Isoform ratio	0.846
Astle_et_al_2016_Platelet_count	ENSG00000128274	Non-expr. only	Isoform ratio	0.248
Astle_et_al_2016_Platelet_count	ENSG00000129347	Non-expr. only	Isoform ratio	0.962
Astle_et_al_2016_Platelet_count	ENSG00000130203	Expression only	Expression	0.093
Astle_et_al_2016_Platelet_count	ENSG00000130921	Non-expr. only	Isoform ratio	0.926
Astle_et_al_2016_Platelet_count	ENSG00000131153	Expression only	Expression	0.006
Astle_et_al_2016_Platelet_count	ENSG00000131323	Non-expr. only	Intron excision ratio	0.067
Astle_et_al_2016_Platelet_count	ENSG00000131437	Non-expr. only	Alt. polyA	0.879
Astle_et_al_2016_Platelet_count	ENSG00000131507	Expression only	Expression	0.995
Astle_et_al_2016_Platelet_count	ENSG00000131849	Expression only	Expression	0.984
Astle_et_al_2016_Platelet_count	ENSG00000132763	Expression only	Expression	0.545
Astle_et_al_2016_Platelet_count	ENSG00000132780	Non-expr. only	Isoform ratio	0
Astle_et_al_2016_Platelet_count	ENSG00000132781	Non-expr. only	Alt. TSS	0.136
Astle_et_al_2016_Platelet_count	ENSG00000133059	Expression only	Expression	0.939
Astle_et_al_2016_Platelet_count	ENSG00000134824	Expr. & other(s)	RNA stability	0.022
Astle_et_al_2016_Platelet_count	ENSG00000134825	Expression only	Expression	0
Astle_et_al_2016_Platelet_count	ENSG00000135913	Non-expr. only	Alt. polyA	0.181
Astle_et_al_2016_Platelet_count	ENSG00000135926	Expr. & other(s)	Intron excision ratio	0
Astle_et_al_2016_Platelet_count	ENSG00000136932	Non-expr. only	Intron excision ratio	0.977
Astle_et_al_2016_Platelet_count	ENSG00000138074	Non-expr. only	Alt. TSS	0.076
Astle_et_al_2016_Platelet_count	ENSG00000138085	Non-expr. only	Intron excision ratio	0.216
Astle_et_al_2016_Platelet_count	ENSG00000139597	Non-expr. only	Isoform ratio	0.932
Astle_et_al_2016_Platelet_count	ENSG00000139835	Expression only	Expression	0.998
Astle_et_al_2016_Platelet_count	ENSG00000140262	Non-expr. only	Alt. polyA	0.877
Astle_et_al_2016_Platelet_count	ENSG00000140416	Expression only	Expression	0.971
Astle_et_al_2016_Platelet_count	ENSG00000140451	Non-expr. only	Alt. polyA	0.004
Astle_et_al_2016_Platelet_count	ENSG00000143321	Expr. & other(s)	Isoform ratio	0.978
Astle_et_al_2016_Platelet_count	ENSG00000143387	Non-expr. only	Alt. polyA	0.006
Astle_et_al_2016_Platelet_count	ENSG00000143398	Non-expr. only	Isoform ratio	0.995
Astle_et_al_2016_Platelet_count	ENSG00000143549	Non-expr. only	Intron excision ratio	0.996
Astle_et_al_2016_Platelet_count	ENSG00000144118	Expr. & other(s)	Intron excision ratio	0.95
Astle_et_al_2016_Platelet_count	ENSG00000144120	Non-expr. only	Isoform ratio	0.228
Astle_et_al_2016_Platelet_count	ENSG00000144580	Non-expr. only	Isoform ratio	0.041
Astle_et_al_2016_Platelet_count	ENSG00000146535	Expr. & other(s)	Expression	0.805
Astle_et_al_2016_Platelet_count	ENSG00000146834	Non-expr. only	Isoform ratio	0.908
Astle_et_al_2016_Platelet_count	ENSG00000147853	Expr. & other(s)	RNA stability	0
Astle_et_al_2016_Platelet_count	ENSG00000148572	Expr. & other(s)	Expression	0
Astle_et_al_2016_Platelet_count	ENSG00000149311	Non-expr. only	Intron excision ratio	0.096
Astle_et_al_2016_Platelet_count	ENSG00000149761	Non-expr. only	Alt. polyA	0.988
Astle_et_al_2016_Platelet_count	ENSG00000153179	Non-expr. only	RNA stability	0.089
Astle_et_al_2016_Platelet_count	ENSG00000153310	Non-expr. only	Isoform ratio	0.241
Astle_et_al_2016_Platelet_count	ENSG00000155366	Non-expr. only	Intron excision ratio	0.186
Astle_et_al_2016_Platelet_count	ENSG00000156381	Expression only	Expression	0.262
Astle_et_al_2016_Platelet_count	ENSG00000157110	Expr. & other(s)	Isoform ratio	0.992
Astle_et_al_2016_Platelet_count	ENSG00000157578	Expr. & other(s)	RNA stability	0.994
Astle_et_al_2016_Platelet_count	ENSG00000157895	Non-expr. only	Alt. polyA	0.991
Astle_et_al_2016_Platelet_count	ENSG00000159592	Non-expr. only	RNA stability	0.055
Astle_et_al_2016_Platelet_count	ENSG00000159596	Non-expr. only	Isoform ratio	0.009
Astle_et_al_2016_Platelet_count	ENSG00000161203	Non-expr. only	Alt. polyA	0.028
Astle_et_al_2016_Platelet_count	ENSG00000163466	Non-expr. only	Alt. polyA	0
Astle_et_al_2016_Platelet_count	ENSG00000163684	Non-expr. only	Alt. polyA	0.992
Astle_et_al_2016_Platelet_count	ENSG00000163872	Expr. & other(s)	Expression	0
Astle_et_al_2016_Platelet_count	ENSG00000163882	Non-expr. only	RNA stability	0
Astle_et_al_2016_Platelet_count	ENSG00000165476	Expression only	Expression	0.981
Astle_et_al_2016_Platelet_count	ENSG00000166444	Expr. & other(s)	Expression	0
Astle_et_al_2016_Platelet_count	ENSG00000166452	Expr. & other(s)	Isoform ratio	0.015
Astle_et_al_2016_Platelet_count	ENSG00000166925	Non-expr. only	Intron excision ratio	0.971
Astle_et_al_2016_Platelet_count	ENSG00000166965	Non-expr. only	Alt. TSS	0.983
Astle_et_al_2016_Platelet_count	ENSG00000167460	Expression only	Expression	0.805
Astle_et_al_2016_Platelet_count	ENSG00000167491	Non-expr. only	Intron excision ratio	0.048
Astle_et_al_2016_Platelet_count	ENSG00000167524	Non-expr. only	Alt. polyA	0.978
Astle_et_al_2016_Platelet_count	ENSG00000167543	Non-expr. only	Alt. TSS	0.02
Astle_et_al_2016_Platelet_count	ENSG00000168297	Non-expr. only	RNA stability	0.323
Astle_et_al_2016_Platelet_count	ENSG00000168496	Non-expr. only	RNA stability	0.178
Astle_et_al_2016_Platelet_count	ENSG00000170231	Expression only	Expression	0.006
Astle_et_al_2016_Platelet_count	ENSG00000170638	Expr. & other(s)	Alt. polyA	0.997
Astle_et_al_2016_Platelet_count	ENSG00000171121	Non-expr. only	Isoform ratio	0.544
Astle_et_al_2016_Platelet_count	ENSG00000172247	Expression only	Expression	0.193
Astle_et_al_2016_Platelet_count	ENSG00000172500	Expr. & other(s)	Expression	0.358
Astle_et_al_2016_Platelet_count	ENSG00000172538	Expression only	Expression	0.055
Astle_et_al_2016_Platelet_count	ENSG00000172543	Expr. & other(s)	Expression	0.321
Astle_et_al_2016_Platelet_count	ENSG00000172732	Non-expr. only	Alt. TSS	0.938
Astle_et_al_2016_Platelet_count	ENSG00000172757	Non-expr. only	Isoform ratio	0.262
Astle_et_al_2016_Platelet_count	ENSG00000172803	Expression only	Expression	0.828
Astle_et_al_2016_Platelet_count	ENSG00000172922	Non-expr. only	Isoform ratio	0.976
Astle_et_al_2016_Platelet_count	ENSG00000172977	Non-expr. only	RNA stability	0.966
Astle_et_al_2016_Platelet_count	ENSG00000173442	Non-expr. only	Intron excision ratio	0.942
Astle_et_al_2016_Platelet_count	ENSG00000174529	Expression only	Expression	0
Astle_et_al_2016_Platelet_count	ENSG00000174945	Non-expr. only	Isoform ratio	0.665
Astle_et_al_2016_Platelet_count	ENSG00000175193	Non-expr. only	Isoform ratio	0
Astle_et_al_2016_Platelet_count	ENSG00000175348	Non-expr. only	Alt. polyA	0.259
Astle_et_al_2016_Platelet_count	ENSG00000176029	Expression only	Expression	0.732
Astle_et_al_2016_Platelet_count	ENSG00000176476	Expression only	Expression	0.976
Astle_et_al_2016_Platelet_count	ENSG00000177406	Non-expr. only	Isoform ratio	0.345
Astle_et_al_2016_Platelet_count	ENSG00000178209	Expr. & other(s)	Expression	0.381
Astle_et_al_2016_Platelet_count	ENSG00000178685	Expr. & other(s)	Isoform ratio	0.068
Astle_et_al_2016_Platelet_count	ENSG00000179832	Non-expr. only	Intron excision ratio	0.07
Astle_et_al_2016_Platelet_count	ENSG00000180376	Expression only	Expression	0
Astle_et_al_2016_Platelet_count	ENSG00000180900	Expression only	Expression	0.163
Astle_et_al_2016_Platelet_count	ENSG00000181896	Non-expr. only	Isoform ratio	0.125
Astle_et_al_2016_Platelet_count	ENSG00000182093	Expr. & other(s)	Expression	0.993
Astle_et_al_2016_Platelet_count	ENSG00000183726	Expr. & other(s)	Isoform ratio	0.996
Astle_et_al_2016_Platelet_count	ENSG00000184730	Expression only	Expression	0.989
Astle_et_al_2016_Platelet_count	ENSG00000185024	Non-expr. only	Isoform ratio	0.609
Astle_et_al_2016_Platelet_count	ENSG00000185955	Non-expr. only	RNA stability	0.748
Astle_et_al_2016_Platelet_count	ENSG00000186583	Expression only	Expression	0
Astle_et_al_2016_Platelet_count	ENSG00000187010	Expr. & other(s)	Expression	0.997
Astle_et_al_2016_Platelet_count	ENSG00000188672	Expr. & other(s)	Expression	0.973
Astle_et_al_2016_Platelet_count	ENSG00000196262	Non-expr. only	Isoform ratio	0.972
Astle_et_al_2016_Platelet_count	ENSG00000196502	Expression only	Expression	0.33
Astle_et_al_2016_Platelet_count	ENSG00000196531	Expr. & other(s)	Isoform ratio	0.028
Astle_et_al_2016_Platelet_count	ENSG00000196535	Expr. & other(s)	RNA stability	0.003
Astle_et_al_2016_Platelet_count	ENSG00000196576	Non-expr. only	Intron excision ratio	0.607
Astle_et_al_2016_Platelet_count	ENSG00000196821	Non-expr. only	Intron excision ratio	0.511
Astle_et_al_2016_Platelet_count	ENSG00000196850	Non-expr. only	RNA stability	0.064
Astle_et_al_2016_Platelet_count	ENSG00000196975	Non-expr. only	Isoform ratio	0.989
Astle_et_al_2016_Platelet_count	ENSG00000197375	Non-expr. only	Isoform ratio	0.095
Astle_et_al_2016_Platelet_count	ENSG00000197536	Non-expr. only	Isoform ratio	0
Astle_et_al_2016_Platelet_count	ENSG00000198270	Non-expr. only	Isoform ratio	0.023
Astle_et_al_2016_Platelet_count	ENSG00000198522	Non-expr. only	Alt. TSS	0
Astle_et_al_2016_Platelet_count	ENSG00000198901	Non-expr. only	Intron excision ratio	0.999
Astle_et_al_2016_Platelet_count	ENSG00000204178	Non-expr. only	Isoform ratio	0.859
Astle_et_al_2016_Platelet_count	ENSG00000205581	Non-expr. only	Alt. polyA	0.976
Astle_et_al_2016_Platelet_count	ENSG00000213413	Expr. & other(s)	RNA stability	0.699
Astle_et_al_2016_Platelet_count	ENSG00000213619	Non-expr. only	RNA stability	0.067
Astle_et_al_2016_Platelet_count	ENSG00000224789	Non-expr. only	Intron excision ratio	0.99
Astle_et_al_2016_Platelet_count	ENSG00000226479	Expression only	Expression	0.847
Astle_et_al_2016_Platelet_count	ENSG00000232098	Expression only	Expression	0.968
Astle_et_al_2016_Platelet_count	ENSG00000232876	Expression only	Expression	0
Astle_et_al_2016_Platelet_count	ENSG00000233006	Non-expr. only	Isoform ratio	0.032
Astle_et_al_2016_Platelet_count	ENSG00000233885	Expression only	Expression	0.002
Astle_et_al_2016_Platelet_count	ENSG00000234072	Expression only	Expression	0.027
Astle_et_al_2016_Platelet_count	ENSG00000234936	Expression only	Expression	0.46
Astle_et_al_2016_Platelet_count	ENSG00000235106	Non-expr. only	Alt. polyA	0.989
Astle_et_al_2016_Platelet_count	ENSG00000238020	Expression only	Expression	0.028
Astle_et_al_2016_Platelet_count	ENSG00000241839	Expression only	Expression	0.961
Astle_et_al_2016_Platelet_count	ENSG00000242247	Expr. & other(s)	Isoform ratio	0.101
Astle_et_al_2016_Platelet_count	ENSG00000244754	Non-expr. only	Alt. polyA	0.891
Astle_et_al_2016_Platelet_count	ENSG00000247095	Non-expr. only	Isoform ratio	0.404
Astle_et_al_2016_Platelet_count	ENSG00000251611	Expression only	Expression	0.519
Astle_et_al_2016_Platelet_count	ENSG00000255154	Non-expr. only	Alt. polyA	0.027
Astle_et_al_2016_Platelet_count	ENSG00000257556	Expression only	Expression	0.242
Astle_et_al_2016_Platelet_count	ENSG00000258344	Expression only	Expression	0.875
Astle_et_al_2016_Platelet_count	ENSG00000261338	Expression only	Expression	0
Astle_et_al_2016_Platelet_count	ENSG00000264808	Expression only	Expression	0.001
Astle_et_al_2016_Platelet_count	ENSG00000266472	Expression only	Expression	0.367
Astle_et_al_2016_Platelet_count	ENSG00000268912	Expression only	Expression	0.97
Astle_et_al_2016_Platelet_count	ENSG00000270761	Expression only	Expression	0.935
Astle_et_al_2016_Platelet_count	ENSG00000270800	Non-expr. only	Isoform ratio	0
Astle_et_al_2016_Platelet_count	ENSG00000271810	Non-expr. only	Intron excision ratio	0.186
Astle_et_al_2016_Platelet_count	ENSG00000272686	Expression only	Expression	0.01
Astle_et_al_2016_Platelet_count	ENSG00000272752	Non-expr. only	Intron excision ratio	0.934
Astle_et_al_2016_Platelet_count	ENSG00000275066	Non-expr. only	Intron excision ratio	0.113
Astle_et_al_2016_Platelet_count	ENSG00000276023	Expr. & other(s)	Expression	0.987
Astle_et_al_2016_Platelet_count	ENSG00000276234	Non-expr. only	Alt. TSS	0.989
Astle_et_al_2016_Platelet_count	ENSG00000283765	Non-expr. only	Intron excision ratio	0
Astle_et_al_2016_Platelet_count	ENSG00000283782	Non-expr. only	Isoform ratio	0.737
Astle_et_al_2016_Platelet_count	ENSG00000284946	Non-expr. only	Intron excision ratio	0.999
Astle_et_al_2016_Platelet_count	ENSG00000285696	Expression only	Expression	0.605
Astle_et_al_2016_Platelet_count	ENSG00000286373	Expression only	Expression	0.009
Astle_et_al_2016_Platelet_count	ENSG00000288208	Non-expr. only	Intron excision ratio	0.909
Astle_et_al_2016_Platelet_count	ENSG00000288869	Expression only	Expression	0.978
Astle_et_al_2016_Platelet_count	ENSG00000289268	Expression only	Expression	0.937
Astle_et_al_2016_Platelet_count	ENSG00000289339	Expression only	Expression	0.002
Astle_et_al_2016_Platelet_count	ENSG00000289690	Non-expr. only	Alt. TSS	0.064
Astle_et_al_2016_Red_blood_cell_count	ENSG00000009790	Non-expr. only	Intron excision ratio	0.982
Astle_et_al_2016_Red_blood_cell_count	ENSG00000010072	Non-expr. only	Intron excision ratio	0.98
Astle_et_al_2016_Red_blood_cell_count	ENSG00000025708	Expr. & other(s)	Intron excision ratio	0.884
Astle_et_al_2016_Red_blood_cell_count	ENSG00000025770	Non-expr. only	Isoform ratio	0.498
Astle_et_al_2016_Red_blood_cell_count	ENSG00000048544	Non-expr. only	Intron excision ratio	0.182
Astle_et_al_2016_Red_blood_cell_count	ENSG00000072274	Non-expr. only	RNA stability	0.994
Astle_et_al_2016_Red_blood_cell_count	ENSG00000073969	Expr. & other(s)	Alt. TSS	0.947
Astle_et_al_2016_Red_blood_cell_count	ENSG00000074582	Expr. & other(s)	RNA stability	0.028
Astle_et_al_2016_Red_blood_cell_count	ENSG00000074603	Non-expr. only	Isoform ratio	0.997
Astle_et_al_2016_Red_blood_cell_count	ENSG00000074696	Expression only	Expression	0.996
Astle_et_al_2016_Red_blood_cell_count	ENSG00000076604	Non-expr. only	Alt. polyA	0.92
Astle_et_al_2016_Red_blood_cell_count	ENSG00000077463	Non-expr. only	Intron excision ratio	0.116
Astle_et_al_2016_Red_blood_cell_count	ENSG00000079974	Non-expr. only	Isoform ratio	0.143
Astle_et_al_2016_Red_blood_cell_count	ENSG00000086015	Non-expr. only	Intron excision ratio	0.232
Astle_et_al_2016_Red_blood_cell_count	ENSG00000087077	Non-expr. only	Isoform ratio	0.524
Astle_et_al_2016_Red_blood_cell_count	ENSG00000089022	Non-expr. only	Isoform ratio	0.034
Astle_et_al_2016_Red_blood_cell_count	ENSG00000089248	Expression only	Expression	0.051
Astle_et_al_2016_Red_blood_cell_count	ENSG00000100225	Expr. & other(s)	Isoform ratio	0.987
Astle_et_al_2016_Red_blood_cell_count	ENSG00000100258	Non-expr. only	RNA stability	0
Astle_et_al_2016_Red_blood_cell_count	ENSG00000102882	Expression only	Expression	0.998
Astle_et_al_2016_Red_blood_cell_count	ENSG00000102898	Expression only	Expression	0.321
Astle_et_al_2016_Red_blood_cell_count	ENSG00000103066	Expr. & other(s)	Alt. TSS	0.058
Astle_et_al_2016_Red_blood_cell_count	ENSG00000103496	Non-expr. only	Isoform ratio	0.87
Astle_et_al_2016_Red_blood_cell_count	ENSG00000104738	Expression only	Expression	0.735
Astle_et_al_2016_Red_blood_cell_count	ENSG00000105968	Expr. & other(s)	Alt. polyA	0.931
Astle_et_al_2016_Red_blood_cell_count	ENSG00000108379	Expression only	Expression	0.573
Astle_et_al_2016_Red_blood_cell_count	ENSG00000108439	Expression only	Expression	0.136
Astle_et_al_2016_Red_blood_cell_count	ENSG00000108465	Non-expr. only	Alt. TSS	0.02
Astle_et_al_2016_Red_blood_cell_count	ENSG00000109118	Non-expr. only	Intron excision ratio	0.607
Astle_et_al_2016_Red_blood_cell_count	ENSG00000110917	Non-expr. only	RNA stability	0.027
Astle_et_al_2016_Red_blood_cell_count	ENSG00000111271	Non-expr. only	Intron excision ratio	0.022
Astle_et_al_2016_Red_blood_cell_count	ENSG00000112339	Expr. & other(s)	Expression	0.542
Astle_et_al_2016_Red_blood_cell_count	ENSG00000113504	Expression only	Expression	0
Astle_et_al_2016_Red_blood_cell_count	ENSG00000117448	Expr. & other(s)	Expression	0.13
Astle_et_al_2016_Red_blood_cell_count	ENSG00000118513	Non-expr. only	RNA stability	0.001
Astle_et_al_2016_Red_blood_cell_count	ENSG00000118514	Expression only	Expression	0
Astle_et_al_2016_Red_blood_cell_count	ENSG00000118564	Non-expr. only	Isoform ratio	0.993
Astle_et_al_2016_Red_blood_cell_count	ENSG00000120071	Expr. & other(s)	Alt. TSS	0.888
Astle_et_al_2016_Red_blood_cell_count	ENSG00000122515	Non-expr. only	Alt. polyA	0.993
Astle_et_al_2016_Red_blood_cell_count	ENSG00000124593	Expr. & other(s)	Expression	0.61
Astle_et_al_2016_Red_blood_cell_count	ENSG00000124641	Expr. & other(s)	Expression	0
Astle_et_al_2016_Red_blood_cell_count	ENSG00000127838	Non-expr. only	Intron excision ratio	0.293
Astle_et_al_2016_Red_blood_cell_count	ENSG00000128274	Expression only	Expression	0.001
Astle_et_al_2016_Red_blood_cell_count	ENSG00000130487	Expression only	Expression	0.049
Astle_et_al_2016_Red_blood_cell_count	ENSG00000131748	Expr. & other(s)	Expression	0.089
Astle_et_al_2016_Red_blood_cell_count	ENSG00000132600	Expr. & other(s)	Isoform ratio	0
Astle_et_al_2016_Red_blood_cell_count	ENSG00000132780	Expr. & other(s)	Isoform ratio	0.032
Astle_et_al_2016_Red_blood_cell_count	ENSG00000132781	Expr. & other(s)	Alt. TSS	0.133
Astle_et_al_2016_Red_blood_cell_count	ENSG00000134824	Expr. & other(s)	RNA stability	0.027
Astle_et_al_2016_Red_blood_cell_count	ENSG00000134825	Expression only	Expression	0.354
Astle_et_al_2016_Red_blood_cell_count	ENSG00000135912	Expression only	Expression	0.001
Astle_et_al_2016_Red_blood_cell_count	ENSG00000137166	Expression only	Expression	0.157
Astle_et_al_2016_Red_blood_cell_count	ENSG00000138614	Non-expr. only	Intron excision ratio	0.139
Astle_et_al_2016_Red_blood_cell_count	ENSG00000140367	Non-expr. only	Isoform ratio	0.737
Astle_et_al_2016_Red_blood_cell_count	ENSG00000140403	Expr. & other(s)	RNA stability	0.969
Astle_et_al_2016_Red_blood_cell_count	ENSG00000141098	Non-expr. only	Isoform ratio	0.312
Astle_et_al_2016_Red_blood_cell_count	ENSG00000141293	Expression only	Expression	0.915
Astle_et_al_2016_Red_blood_cell_count	ENSG00000144218	Expression only	Expression	0.919
Astle_et_al_2016_Red_blood_cell_count	ENSG00000144579	Non-expr. only	Isoform ratio	0.113
Astle_et_al_2016_Red_blood_cell_count	ENSG00000144580	Non-expr. only	Alt. polyA	0.931
Astle_et_al_2016_Red_blood_cell_count	ENSG00000146830	Non-expr. only	Isoform ratio	0.967
Astle_et_al_2016_Red_blood_cell_count	ENSG00000147454	Non-expr. only	Alt. polyA	0.981
Astle_et_al_2016_Red_blood_cell_count	ENSG00000148290	Non-expr. only	RNA stability	0
Astle_et_al_2016_Red_blood_cell_count	ENSG00000148300	Non-expr. only	Intron excision ratio	0.025
Astle_et_al_2016_Red_blood_cell_count	ENSG00000148926	Expression only	Expression	0.399
Astle_et_al_2016_Red_blood_cell_count	ENSG00000149922	Expr. & other(s)	Expression	0.002
Astle_et_al_2016_Red_blood_cell_count	ENSG00000149923	Non-expr. only	Alt. polyA	0.028
Astle_et_al_2016_Red_blood_cell_count	ENSG00000149929	Non-expr. only	Alt. polyA	0.53
Astle_et_al_2016_Red_blood_cell_count	ENSG00000149932	Non-expr. only	RNA stability	0
Astle_et_al_2016_Red_blood_cell_count	ENSG00000152556	Non-expr. only	Intron excision ratio	0.998
Astle_et_al_2016_Red_blood_cell_count	ENSG00000153093	Non-expr. only	Intron excision ratio	0.031
Astle_et_al_2016_Red_blood_cell_count	ENSG00000159314	Expr. & other(s)	Expression	0.996
Astle_et_al_2016_Red_blood_cell_count	ENSG00000159592	Non-expr. only	Isoform ratio	0.028
Astle_et_al_2016_Red_blood_cell_count	ENSG00000159596	Non-expr. only	RNA stability	0.029
Astle_et_al_2016_Red_blood_cell_count	ENSG00000163482	Non-expr. only	RNA stability	0.952
Astle_et_al_2016_Red_blood_cell_count	ENSG00000166444	Expr. & other(s)	Expression	0.073
Astle_et_al_2016_Red_blood_cell_count	ENSG00000166452	Non-expr. only	RNA stability	0.995
Astle_et_al_2016_Red_blood_cell_count	ENSG00000167196	Expression only	Expression	0.012
Astle_et_al_2016_Red_blood_cell_count	ENSG00000167264	Expression only	Expression	0.202
Astle_et_al_2016_Red_blood_cell_count	ENSG00000167528	Non-expr. only	Isoform ratio	1
Astle_et_al_2016_Red_blood_cell_count	ENSG00000167671	Expression only	Expression	0.003
Astle_et_al_2016_Red_blood_cell_count	ENSG00000167674	Non-expr. only	Isoform ratio	0.033
Astle_et_al_2016_Red_blood_cell_count	ENSG00000167895	Non-expr. only	Intron excision ratio	1
Astle_et_al_2016_Red_blood_cell_count	ENSG00000168488	Non-expr. only	Isoform ratio	0.979
Astle_et_al_2016_Red_blood_cell_count	ENSG00000168575	Expr. & other(s)	Expression	0.972
Astle_et_al_2016_Red_blood_cell_count	ENSG00000169203	Expr. & other(s)	Isoform ratio	0.789
Astle_et_al_2016_Red_blood_cell_count	ENSG00000169592	Non-expr. only	Alt. polyA	0.587
Astle_et_al_2016_Red_blood_cell_count	ENSG00000169758	Non-expr. only	Intron excision ratio	0.629
Astle_et_al_2016_Red_blood_cell_count	ENSG00000172081	Non-expr. only	Alt. TSS	0.809
Astle_et_al_2016_Red_blood_cell_count	ENSG00000172354	Non-expr. only	Alt. TSS	0.011
Astle_et_al_2016_Red_blood_cell_count	ENSG00000172493	Expression only	Expression	0.864
Astle_et_al_2016_Red_blood_cell_count	ENSG00000172671	Non-expr. only	Isoform ratio	0.525
Astle_et_al_2016_Red_blood_cell_count	ENSG00000172992	Non-expr. only	Isoform ratio	0.987
Astle_et_al_2016_Red_blood_cell_count	ENSG00000173064	Expr. & other(s)	Expression	0.212
Astle_et_al_2016_Red_blood_cell_count	ENSG00000173065	Non-expr. only	RNA stability	0.668
Astle_et_al_2016_Red_blood_cell_count	ENSG00000173163	Non-expr. only	Intron excision ratio	0.977
Astle_et_al_2016_Red_blood_cell_count	ENSG00000174529	Expression only	Expression	0.336
Astle_et_al_2016_Red_blood_cell_count	ENSG00000174943	Expr. & other(s)	Expression	0.014
Astle_et_al_2016_Red_blood_cell_count	ENSG00000175054	Non-expr. only	Alt. TSS	0.001
Astle_et_al_2016_Red_blood_cell_count	ENSG00000175970	Expression only	Expression	0.997
Astle_et_al_2016_Red_blood_cell_count	ENSG00000176029	Expression only	Expression	0.851
Astle_et_al_2016_Red_blood_cell_count	ENSG00000176125	Expression only	Expression	0
Astle_et_al_2016_Red_blood_cell_count	ENSG00000176209	Expr. & other(s)	Expression	0.986
Astle_et_al_2016_Red_blood_cell_count	ENSG00000176681	Expr. & other(s)	Alt. TSS	0.994
Astle_et_al_2016_Red_blood_cell_count	ENSG00000176715	Non-expr. only	RNA stability	0
Astle_et_al_2016_Red_blood_cell_count	ENSG00000176732	Expression only	Expression	0.006
Astle_et_al_2016_Red_blood_cell_count	ENSG00000176953	Non-expr. only	Isoform ratio	0.832
Astle_et_al_2016_Red_blood_cell_count	ENSG00000177238	Expression only	Expression	0.079
Astle_et_al_2016_Red_blood_cell_count	ENSG00000177311	Non-expr. only	Intron excision ratio	0.982
Astle_et_al_2016_Red_blood_cell_count	ENSG00000177989	Expression only	Expression	0.999
Astle_et_al_2016_Red_blood_cell_count	ENSG00000178188	Non-expr. only	Isoform ratio	0.976
Astle_et_al_2016_Red_blood_cell_count	ENSG00000178802	Expression only	Expression	0.664
Astle_et_al_2016_Red_blood_cell_count	ENSG00000178952	Non-expr. only	RNA stability	0.973
Astle_et_al_2016_Red_blood_cell_count	ENSG00000179115	Expression only	Expression	0.933
Astle_et_al_2016_Red_blood_cell_count	ENSG00000179218	Non-expr. only	Alt. polyA	0.468
Astle_et_al_2016_Red_blood_cell_count	ENSG00000180376	Non-expr. only	Intron excision ratio	0
Astle_et_al_2016_Red_blood_cell_count	ENSG00000182446	Non-expr. only	Isoform ratio	1
Astle_et_al_2016_Red_blood_cell_count	ENSG00000183336	Non-expr. only	Intron excision ratio	0.987
Astle_et_al_2016_Red_blood_cell_count	ENSG00000184110	Non-expr. only	RNA stability	0.818
Astle_et_al_2016_Red_blood_cell_count	ENSG00000185591	Expr. & other(s)	Expression	0.917
Astle_et_al_2016_Red_blood_cell_count	ENSG00000185829	Expr. & other(s)	Alt. TSS	0.877
Astle_et_al_2016_Red_blood_cell_count	ENSG00000188191	Non-expr. only	Intron excision ratio	0.998
Astle_et_al_2016_Red_blood_cell_count	ENSG00000188603	Non-expr. only	Alt. TSS	0.96
Astle_et_al_2016_Red_blood_cell_count	ENSG00000196262	Non-expr. only	Isoform ratio	0.888
Astle_et_al_2016_Red_blood_cell_count	ENSG00000196411	Non-expr. only	Alt. TSS	0.026
Astle_et_al_2016_Red_blood_cell_count	ENSG00000196850	Non-expr. only	RNA stability	0.109
Astle_et_al_2016_Red_blood_cell_count	ENSG00000197429	Expr. & other(s)	Isoform ratio	0.399
Astle_et_al_2016_Red_blood_cell_count	ENSG00000198064	Expr. & other(s)	Isoform ratio	0.006
Astle_et_al_2016_Red_blood_cell_count	ENSG00000198270	Expr. & other(s)	Intron excision ratio	0.001
Astle_et_al_2016_Red_blood_cell_count	ENSG00000204842	Non-expr. only	Intron excision ratio	0.029
Astle_et_al_2016_Red_blood_cell_count	ENSG00000205559	Expr. & other(s)	Intron excision ratio	0.006
Astle_et_al_2016_Red_blood_cell_count	ENSG00000205560	Expression only	Expression	0
Astle_et_al_2016_Red_blood_cell_count	ENSG00000214401	Expr. & other(s)	Expression	0.988
Astle_et_al_2016_Red_blood_cell_count	ENSG00000214736	Expression only	Expression	0.692
Astle_et_al_2016_Red_blood_cell_count	ENSG00000225190	Non-expr. only	RNA stability	0.983
Astle_et_al_2016_Red_blood_cell_count	ENSG00000228696	Non-expr. only	Alt. polyA	0.885
Astle_et_al_2016_Red_blood_cell_count	ENSG00000232300	Expression only	Expression	0.968
Astle_et_al_2016_Red_blood_cell_count	ENSG00000232876	Expression only	Expression	0
Astle_et_al_2016_Red_blood_cell_count	ENSG00000234608	Non-expr. only	Intron excision ratio	0.001
Astle_et_al_2016_Red_blood_cell_count	ENSG00000236234	Expression only	Expression	0.025
Astle_et_al_2016_Red_blood_cell_count	ENSG00000238083	Expr. & other(s)	Expression	0.989
Astle_et_al_2016_Red_blood_cell_count	ENSG00000242086	Non-expr. only	Intron excision ratio	0
Astle_et_al_2016_Red_blood_cell_count	ENSG00000254413	Expression only	Expression	0.01
Astle_et_al_2016_Red_blood_cell_count	ENSG00000254860	Non-expr. only	Isoform ratio	0.989
Astle_et_al_2016_Red_blood_cell_count	ENSG00000257218	Non-expr. only	Alt. TSS	0.69
Astle_et_al_2016_Red_blood_cell_count	ENSG00000261740	Non-expr. only	Intron excision ratio	0.987
Astle_et_al_2016_Red_blood_cell_count	ENSG00000263715	Non-expr. only	Intron excision ratio	0.993
Astle_et_al_2016_Red_blood_cell_count	ENSG00000267198	Expr. & other(s)	Expression	0.996
Astle_et_al_2016_Red_blood_cell_count	ENSG00000272666	Expression only	Expression	0.024
Astle_et_al_2016_Red_blood_cell_count	ENSG00000277423	Expression only	Expression	0.023
Astle_et_al_2016_Red_blood_cell_count	ENSG00000284194	Expr. & other(s)	Intron excision ratio	0.884
Astle_et_al_2016_Red_blood_cell_count	ENSG00000285043	Non-expr. only	Isoform ratio	0.014
Astle_et_al_2016_Red_blood_cell_count	ENSG00000285668	Expression only	Expression	0.987
Astle_et_al_2016_Red_blood_cell_count	ENSG00000286004	Expression only	Expression	0.414
Astle_et_al_2016_Red_blood_cell_count	ENSG00000286606	Expression only	Expression	0.202
Astle_et_al_2016_Red_blood_cell_count	ENSG00000288632	Non-expr. only	Intron excision ratio	0.999
Astle_et_al_2016_Red_blood_cell_count	ENSG00000288721	Non-expr. only	Alt. TSS	0
Astle_et_al_2016_Red_blood_cell_count	ENSG00000289268	Expression only	Expression	0.984
Astle_et_al_2016_Red_blood_cell_count	ENSG00000289407	Expression only	Expression	0.026
Astle_et_al_2016_Red_blood_cell_count	ENSG00000289690	Non-expr. only	Alt. TSS	0.058
Astle_et_al_2016_Reticulocyte_count	ENSG00000004534	Non-expr. only	Alt. TSS	0.007
Astle_et_al_2016_Reticulocyte_count	ENSG00000006125	Non-expr. only	Alt. polyA	0.034
Astle_et_al_2016_Reticulocyte_count	ENSG00000007541	Non-expr. only	Alt. polyA	0
Astle_et_al_2016_Reticulocyte_count	ENSG00000013306	Expression only	Expression	0.635
Astle_et_al_2016_Reticulocyte_count	ENSG00000016864	Expr. & other(s)	Intron excision ratio	0.456
Astle_et_al_2016_Reticulocyte_count	ENSG00000022840	Non-expr. only	Alt. polyA	0
Astle_et_al_2016_Reticulocyte_count	ENSG00000023330	Non-expr. only	Alt. TSS	0.029
Astle_et_al_2016_Reticulocyte_count	ENSG00000025708	Expr. & other(s)	Intron excision ratio	0.949
Astle_et_al_2016_Reticulocyte_count	ENSG00000025770	Non-expr. only	Isoform ratio	0.884
Astle_et_al_2016_Reticulocyte_count	ENSG00000047849	Expr. & other(s)	Alt. polyA	0.001
Astle_et_al_2016_Reticulocyte_count	ENSG00000055955	Expression only	Expression	0.784
Astle_et_al_2016_Reticulocyte_count	ENSG00000074582	Expression only	Expression	0.054
Astle_et_al_2016_Reticulocyte_count	ENSG00000076685	Expr. & other(s)	Intron excision ratio	0.299
Astle_et_al_2016_Reticulocyte_count	ENSG00000079691	Non-expr. only	RNA stability	0.201
Astle_et_al_2016_Reticulocyte_count	ENSG00000088986	Non-expr. only	Alt. TSS	0
Astle_et_al_2016_Reticulocyte_count	ENSG00000089022	Non-expr. only	Isoform ratio	0.034
Astle_et_al_2016_Reticulocyte_count	ENSG00000089248	Expression only	Expression	0.051
Astle_et_al_2016_Reticulocyte_count	ENSG00000089327	Non-expr. only	Alt. polyA	0.559
Astle_et_al_2016_Reticulocyte_count	ENSG00000092036	Non-expr. only	Isoform ratio	0.005
Astle_et_al_2016_Reticulocyte_count	ENSG00000099256	Non-expr. only	Alt. polyA	0.144
Astle_et_al_2016_Reticulocyte_count	ENSG00000100258	Non-expr. only	RNA stability	0
Astle_et_al_2016_Reticulocyte_count	ENSG00000100461	Non-expr. only	Alt. TSS	0
Astle_et_al_2016_Reticulocyte_count	ENSG00000100804	Expr. & other(s)	Alt. polyA	0.998
Astle_et_al_2016_Reticulocyte_count	ENSG00000101224	Expr. & other(s)	Expression	0.319
Astle_et_al_2016_Reticulocyte_count	ENSG00000101236	Expr. & other(s)	Expression	0.007
Astle_et_al_2016_Reticulocyte_count	ENSG00000103194	Non-expr. only	Alt. TSS	0.985
Astle_et_al_2016_Reticulocyte_count	ENSG00000103335	Non-expr. only	Alt. polyA	0.067
Astle_et_al_2016_Reticulocyte_count	ENSG00000104804	Expression only	Expression	0.547
Astle_et_al_2016_Reticulocyte_count	ENSG00000106638	Non-expr. only	Alt. polyA	0.769
Astle_et_al_2016_Reticulocyte_count	ENSG00000107882	Non-expr. only	Isoform ratio	0.092
Astle_et_al_2016_Reticulocyte_count	ENSG00000108312	Expr. & other(s)	Intron excision ratio	0.036
Astle_et_al_2016_Reticulocyte_count	ENSG00000108379	Expression only	Expression	0.965
Astle_et_al_2016_Reticulocyte_count	ENSG00000110696	Non-expr. only	RNA stability	0.004
Astle_et_al_2016_Reticulocyte_count	ENSG00000110871	Expr. & other(s)	Expression	0.993
Astle_et_al_2016_Reticulocyte_count	ENSG00000110917	Non-expr. only	Intron excision ratio	0.353
Astle_et_al_2016_Reticulocyte_count	ENSG00000111252	Expression only	Expression	0.021
Astle_et_al_2016_Reticulocyte_count	ENSG00000111271	Non-expr. only	Isoform ratio	0.014
Astle_et_al_2016_Reticulocyte_count	ENSG00000111331	Non-expr. only	Intron excision ratio	0.197
Astle_et_al_2016_Reticulocyte_count	ENSG00000111737	Expr. & other(s)	Expression	0.08
Astle_et_al_2016_Reticulocyte_count	ENSG00000111780	Non-expr. only	Intron excision ratio	0.007
Astle_et_al_2016_Reticulocyte_count	ENSG00000112339	Non-expr. only	Isoform ratio	0.682
Astle_et_al_2016_Reticulocyte_count	ENSG00000114302	Expression only	Expression	0.397
Astle_et_al_2016_Reticulocyte_count	ENSG00000114316	Non-expr. only	Isoform ratio	0.417
Astle_et_al_2016_Reticulocyte_count	ENSG00000114735	Non-expr. only	Intron excision ratio	0.065
Astle_et_al_2016_Reticulocyte_count	ENSG00000114738	Non-expr. only	Alt. polyA	0.013
Astle_et_al_2016_Reticulocyte_count	ENSG00000114902	Expression only	Expression	0.365
Astle_et_al_2016_Reticulocyte_count	ENSG00000116198	Non-expr. only	Intron excision ratio	0
Astle_et_al_2016_Reticulocyte_count	ENSG00000117448	Non-expr. only	Intron excision ratio	0.731
Astle_et_al_2016_Reticulocyte_count	ENSG00000118513	Non-expr. only	RNA stability	0.011
Astle_et_al_2016_Reticulocyte_count	ENSG00000118514	Expression only	Expression	0.988
Astle_et_al_2016_Reticulocyte_count	ENSG00000120071	Expr. & other(s)	Alt. TSS	0.924
Astle_et_al_2016_Reticulocyte_count	ENSG00000122512	Non-expr. only	RNA stability	0
Astle_et_al_2016_Reticulocyte_count	ENSG00000124593	Expr. & other(s)	Expression	0.61
Astle_et_al_2016_Reticulocyte_count	ENSG00000124641	Expr. & other(s)	Expression	0
Astle_et_al_2016_Reticulocyte_count	ENSG00000125319	Expression only	Expression	0
Astle_et_al_2016_Reticulocyte_count	ENSG00000127578	Expression only	Expression	0
Astle_et_al_2016_Reticulocyte_count	ENSG00000127838	Non-expr. only	Intron excision ratio	0.09
Astle_et_al_2016_Reticulocyte_count	ENSG00000128487	Non-expr. only	Alt. polyA	0.801
Astle_et_al_2016_Reticulocyte_count	ENSG00000129347	Non-expr. only	Isoform ratio	0.002
Astle_et_al_2016_Reticulocyte_count	ENSG00000129351	Non-expr. only	Alt. polyA	0.597
Astle_et_al_2016_Reticulocyte_count	ENSG00000132153	Non-expr. only	Isoform ratio	0.07
Astle_et_al_2016_Reticulocyte_count	ENSG00000133059	Expression only	Expression	0.445
Astle_et_al_2016_Reticulocyte_count	ENSG00000134824	Non-expr. only	RNA stability	0.919
Astle_et_al_2016_Reticulocyte_count	ENSG00000135926	Expr. & other(s)	Intron excision ratio	0.018
Astle_et_al_2016_Reticulocyte_count	ENSG00000137166	Expression only	Expression	0.157
Astle_et_al_2016_Reticulocyte_count	ENSG00000138085	Non-expr. only	Intron excision ratio	0.219
Astle_et_al_2016_Reticulocyte_count	ENSG00000138107	Non-expr. only	Isoform ratio	0.286
Astle_et_al_2016_Reticulocyte_count	ENSG00000138172	Expression only	Expression	0.146
Astle_et_al_2016_Reticulocyte_count	ENSG00000140403	Expr. & other(s)	Expression	0.998
Astle_et_al_2016_Reticulocyte_count	ENSG00000141002	Non-expr. only	Intron excision ratio	0.902
Astle_et_al_2016_Reticulocyte_count	ENSG00000143418	Non-expr. only	Alt. polyA	0.999
Astle_et_al_2016_Reticulocyte_count	ENSG00000144580	Non-expr. only	Isoform ratio	0.017
Astle_et_al_2016_Reticulocyte_count	ENSG00000145020	Non-expr. only	Alt. polyA	0
Astle_et_al_2016_Reticulocyte_count	ENSG00000145029	Expr. & other(s)	Expression	0
Astle_et_al_2016_Reticulocyte_count	ENSG00000148842	Non-expr. only	Alt. polyA	0.687
Astle_et_al_2016_Reticulocyte_count	ENSG00000156398	Non-expr. only	Isoform ratio	0.012
Astle_et_al_2016_Reticulocyte_count	ENSG00000157782	Non-expr. only	Isoform ratio	0.027
Astle_et_al_2016_Reticulocyte_count	ENSG00000159314	Expr. & other(s)	Expression	0.997
Astle_et_al_2016_Reticulocyte_count	ENSG00000163466	Non-expr. only	RNA stability	0.062
Astle_et_al_2016_Reticulocyte_count	ENSG00000163482	Non-expr. only	Isoform ratio	0.787
Astle_et_al_2016_Reticulocyte_count	ENSG00000163938	Non-expr. only	Isoform ratio	0.323
Astle_et_al_2016_Reticulocyte_count	ENSG00000163939	Expression only	Expression	0.678
Astle_et_al_2016_Reticulocyte_count	ENSG00000164048	Non-expr. only	Intron excision ratio	0
Astle_et_al_2016_Reticulocyte_count	ENSG00000164050	Non-expr. only	Alt. polyA	0.506
Astle_et_al_2016_Reticulocyte_count	ENSG00000164053	Non-expr. only	Alt. polyA	0.958
Astle_et_al_2016_Reticulocyte_count	ENSG00000164054	Expression only	Expression	0.905
Astle_et_al_2016_Reticulocyte_count	ENSG00000164062	Expr. & other(s)	Expression	0
Astle_et_al_2016_Reticulocyte_count	ENSG00000164080	Expression only	Expression	0.998
Astle_et_al_2016_Reticulocyte_count	ENSG00000166275	Expr. & other(s)	Expression	0
Astle_et_al_2016_Reticulocyte_count	ENSG00000167272	Non-expr. only	Intron excision ratio	0.978
Astle_et_al_2016_Reticulocyte_count	ENSG00000168237	Non-expr. only	Isoform ratio	0.517
Astle_et_al_2016_Reticulocyte_count	ENSG00000168259	Non-expr. only	Alt. polyA	0.848
Astle_et_al_2016_Reticulocyte_count	ENSG00000168268	Expr. & other(s)	Expression	0.992
Astle_et_al_2016_Reticulocyte_count	ENSG00000170180	Expression only	Expression	0.841
Astle_et_al_2016_Reticulocyte_count	ENSG00000170298	Non-expr. only	Intron excision ratio	0.555
Astle_et_al_2016_Reticulocyte_count	ENSG00000171206	Non-expr. only	Alt. TSS	0.062
Astle_et_al_2016_Reticulocyte_count	ENSG00000172113	Non-expr. only	Alt. polyA	0.032
Astle_et_al_2016_Reticulocyte_count	ENSG00000172273	Non-expr. only	Alt. TSS	0.026
Astle_et_al_2016_Reticulocyte_count	ENSG00000172661	Non-expr. only	Alt. TSS	0.521
Astle_et_al_2016_Reticulocyte_count	ENSG00000173064	Expr. & other(s)	Expression	0.217
Astle_et_al_2016_Reticulocyte_count	ENSG00000173221	Expr. & other(s)	Expression	0
Astle_et_al_2016_Reticulocyte_count	ENSG00000173285	Expression only	Expression	0.12
Astle_et_al_2016_Reticulocyte_count	ENSG00000173402	Expr. & other(s)	Alt. TSS	0.07
Astle_et_al_2016_Reticulocyte_count	ENSG00000173473	Expression only	Expression	0.36
Astle_et_al_2016_Reticulocyte_count	ENSG00000175054	Non-expr. only	Alt. TSS	0
Astle_et_al_2016_Reticulocyte_count	ENSG00000175221	Non-expr. only	Alt. TSS	0.998
Astle_et_al_2016_Reticulocyte_count	ENSG00000176681	Expr. & other(s)	Alt. TSS	0.996
Astle_et_al_2016_Reticulocyte_count	ENSG00000176732	Expression only	Expression	0
Astle_et_al_2016_Reticulocyte_count	ENSG00000177989	Expression only	Expression	0.999
Astle_et_al_2016_Reticulocyte_count	ENSG00000178149	Non-expr. only	Alt. TSS	0.69
Astle_et_al_2016_Reticulocyte_count	ENSG00000178467	Non-expr. only	Isoform ratio	0.847
Astle_et_al_2016_Reticulocyte_count	ENSG00000185591	Expression only	Expression	0.918
Astle_et_al_2016_Reticulocyte_count	ENSG00000185651	Expr. & other(s)	Isoform ratio	0.956
Astle_et_al_2016_Reticulocyte_count	ENSG00000185829	Non-expr. only	Alt. TSS	0.957
Astle_et_al_2016_Reticulocyte_count	ENSG00000185875	Expression only	Expression	0.978
Astle_et_al_2016_Reticulocyte_count	ENSG00000186792	Expr. & other(s)	Expression	0
Astle_et_al_2016_Reticulocyte_count	ENSG00000197465	Expr. & other(s)	Expression	0.993
Astle_et_al_2016_Reticulocyte_count	ENSG00000197969	Non-expr. only	Alt. polyA	0.554
Astle_et_al_2016_Reticulocyte_count	ENSG00000198218	Non-expr. only	Isoform ratio	0.677
Astle_et_al_2016_Reticulocyte_count	ENSG00000198270	Expr. & other(s)	Intron excision ratio	0
Astle_et_al_2016_Reticulocyte_count	ENSG00000198324	Expression only	Expression	0.021
Astle_et_al_2016_Reticulocyte_count	ENSG00000198522	Non-expr. only	Alt. TSS	0
Astle_et_al_2016_Reticulocyte_count	ENSG00000204842	Non-expr. only	Intron excision ratio	0.029
Astle_et_al_2016_Reticulocyte_count	ENSG00000205045	Expression only	Expression	0
Astle_et_al_2016_Reticulocyte_count	ENSG00000213672	Non-expr. only	Intron excision ratio	0.059
Astle_et_al_2016_Reticulocyte_count	ENSG00000213689	Expr. & other(s)	Expression	0.843
Astle_et_al_2016_Reticulocyte_count	ENSG00000214401	Expr. & other(s)	Expression	0.987
Astle_et_al_2016_Reticulocyte_count	ENSG00000214435	Expression only	Expression	0.028
Astle_et_al_2016_Reticulocyte_count	ENSG00000214736	Expression only	Expression	0.692
Astle_et_al_2016_Reticulocyte_count	ENSG00000225190	Non-expr. only	RNA stability	0.987
Astle_et_al_2016_Reticulocyte_count	ENSG00000225697	Expr. & other(s)	Expression	0.006
Astle_et_al_2016_Reticulocyte_count	ENSG00000228696	Non-expr. only	Alt. polyA	0.969
Astle_et_al_2016_Reticulocyte_count	ENSG00000232300	Expression only	Expression	0.979
Astle_et_al_2016_Reticulocyte_count	ENSG00000232876	Expression only	Expression	0.987
Astle_et_al_2016_Reticulocyte_count	ENSG00000234608	Non-expr. only	Intron excision ratio	0.001
Astle_et_al_2016_Reticulocyte_count	ENSG00000236008	Expr. & other(s)	Isoform ratio	0
Astle_et_al_2016_Reticulocyte_count	ENSG00000236234	Expression only	Expression	0.909
Astle_et_al_2016_Reticulocyte_count	ENSG00000238083	Expression only	Expression	0.984
Astle_et_al_2016_Reticulocyte_count	ENSG00000243477	Expression only	Expression	0.963
Astle_et_al_2016_Reticulocyte_count	ENSG00000248008	Expression only	Expression	0
Astle_et_al_2016_Reticulocyte_count	ENSG00000256053	Non-expr. only	Alt. TSS	0.99
Astle_et_al_2016_Reticulocyte_count	ENSG00000256500	Non-expr. only	Intron excision ratio	0.987
Astle_et_al_2016_Reticulocyte_count	ENSG00000257218	Expr. & other(s)	Intron excision ratio	0.005
Astle_et_al_2016_Reticulocyte_count	ENSG00000258839	Non-expr. only	Alt. TSS	0.901
Astle_et_al_2016_Reticulocyte_count	ENSG00000259956	Expression only	Expression	1
Astle_et_al_2016_Reticulocyte_count	ENSG00000261338	Expression only	Expression	0.077
Astle_et_al_2016_Reticulocyte_count	ENSG00000263715	Non-expr. only	Intron excision ratio	0.993
Astle_et_al_2016_Reticulocyte_count	ENSG00000267048	Non-expr. only	Intron excision ratio	0.902
Astle_et_al_2016_Reticulocyte_count	ENSG00000267074	Expression only	Expression	0
Astle_et_al_2016_Reticulocyte_count	ENSG00000267080	Expr. & other(s)	Expression	0
Astle_et_al_2016_Reticulocyte_count	ENSG00000267198	Expr. & other(s)	Expression	0.997
Astle_et_al_2016_Reticulocyte_count	ENSG00000270761	Expression only	Expression	0.997
Astle_et_al_2016_Reticulocyte_count	ENSG00000272462	Expr. & other(s)	Expression	0
Astle_et_al_2016_Reticulocyte_count	ENSG00000278023	Expr. & other(s)	Alt. polyA	0.041
Astle_et_al_2016_Reticulocyte_count	ENSG00000284194	Expr. & other(s)	Expression	0.943
Astle_et_al_2016_Reticulocyte_count	ENSG00000285668	Expression only	Expression	0.985
Astle_et_al_2016_Reticulocyte_count	ENSG00000288721	Non-expr. only	Alt. polyA	0.895
Astle_et_al_2016_Sum_basophil_neutrophil_counts	ENSG00000007047	Non-expr. only	RNA stability	0.959
Astle_et_al_2016_Sum_basophil_neutrophil_counts	ENSG00000008838	Expr. & other(s)	RNA stability	0.9
Astle_et_al_2016_Sum_basophil_neutrophil_counts	ENSG00000011295	Expr. & other(s)	Isoform ratio	0.876
Astle_et_al_2016_Sum_basophil_neutrophil_counts	ENSG00000072682	Non-expr. only	Intron excision ratio	0.392
Astle_et_al_2016_Sum_basophil_neutrophil_counts	ENSG00000073605	Expr. & other(s)	Isoform ratio	0
Astle_et_al_2016_Sum_basophil_neutrophil_counts	ENSG00000085491	Non-expr. only	RNA stability	0.992
Astle_et_al_2016_Sum_basophil_neutrophil_counts	ENSG00000100591	Expr. & other(s)	Expression	0.92
Astle_et_al_2016_Sum_basophil_neutrophil_counts	ENSG00000104147	Non-expr. only	RNA stability	0.813
Astle_et_al_2016_Sum_basophil_neutrophil_counts	ENSG00000108349	Expr. & other(s)	Expression	0.02
Astle_et_al_2016_Sum_basophil_neutrophil_counts	ENSG00000108352	Expression only	Expression	0
Astle_et_al_2016_Sum_basophil_neutrophil_counts	ENSG00000108443	Expr. & other(s)	Expression	0.004
Astle_et_al_2016_Sum_basophil_neutrophil_counts	ENSG00000108474	Expression only	Expression	0.233
Astle_et_al_2016_Sum_basophil_neutrophil_counts	ENSG00000111271	Non-expr. only	Intron excision ratio	0.024
Astle_et_al_2016_Sum_basophil_neutrophil_counts	ENSG00000111850	Non-expr. only	Intron excision ratio	0.241
Astle_et_al_2016_Sum_basophil_neutrophil_counts	ENSG00000112339	Expression only	Expression	0.643
Astle_et_al_2016_Sum_basophil_neutrophil_counts	ENSG00000113504	Expression only	Expression	0
Astle_et_al_2016_Sum_basophil_neutrophil_counts	ENSG00000114770	Expression only	Expression	0.982
Astle_et_al_2016_Sum_basophil_neutrophil_counts	ENSG00000115970	Non-expr. only	RNA stability	0.83
Astle_et_al_2016_Sum_basophil_neutrophil_counts	ENSG00000126351	Expression only	Expression	0.409
Astle_et_al_2016_Sum_basophil_neutrophil_counts	ENSG00000127022	Expr. & other(s)	Alt. TSS	0.997
Astle_et_al_2016_Sum_basophil_neutrophil_counts	ENSG00000127838	Non-expr. only	Alt. polyA	0.579
Astle_et_al_2016_Sum_basophil_neutrophil_counts	ENSG00000131437	Non-expr. only	Alt. polyA	0.847
Astle_et_al_2016_Sum_basophil_neutrophil_counts	ENSG00000131507	Expression only	Expression	0.992
Astle_et_al_2016_Sum_basophil_neutrophil_counts	ENSG00000131748	Non-expr. only	RNA stability	0
Astle_et_al_2016_Sum_basophil_neutrophil_counts	ENSG00000134056	Expression only	Expression	0.012
Astle_et_al_2016_Sum_basophil_neutrophil_counts	ENSG00000134058	Expr. & other(s)	Isoform ratio	0.998
Astle_et_al_2016_Sum_basophil_neutrophil_counts	ENSG00000134824	Expr. & other(s)	Isoform ratio	0.837
Astle_et_al_2016_Sum_basophil_neutrophil_counts	ENSG00000135334	Non-expr. only	Isoform ratio	0.513
Astle_et_al_2016_Sum_basophil_neutrophil_counts	ENSG00000135541	Non-expr. only	Isoform ratio	0.319
Astle_et_al_2016_Sum_basophil_neutrophil_counts	ENSG00000135926	Expr. & other(s)	Intron excision ratio	0.597
Astle_et_al_2016_Sum_basophil_neutrophil_counts	ENSG00000136536	Non-expr. only	RNA stability	0.106
Astle_et_al_2016_Sum_basophil_neutrophil_counts	ENSG00000136573	Non-expr. only	Isoform ratio	1
Astle_et_al_2016_Sum_basophil_neutrophil_counts	ENSG00000137806	Non-expr. only	RNA stability	0.567
Astle_et_al_2016_Sum_basophil_neutrophil_counts	ENSG00000138085	Non-expr. only	Intron excision ratio	0.21
Astle_et_al_2016_Sum_basophil_neutrophil_counts	ENSG00000138600	Non-expr. only	Alt. polyA	0.978
Astle_et_al_2016_Sum_basophil_neutrophil_counts	ENSG00000140968	Non-expr. only	Intron excision ratio	0.006
Astle_et_al_2016_Sum_basophil_neutrophil_counts	ENSG00000141027	Expr. & other(s)	Intron excision ratio	0.733
Astle_et_al_2016_Sum_basophil_neutrophil_counts	ENSG00000141738	Expression only	Expression	0.038
Astle_et_al_2016_Sum_basophil_neutrophil_counts	ENSG00000141741	Expression only	Expression	0.079
Astle_et_al_2016_Sum_basophil_neutrophil_counts	ENSG00000148384	Non-expr. only	Intron excision ratio	0.999
Astle_et_al_2016_Sum_basophil_neutrophil_counts	ENSG00000148396	Expr. & other(s)	Isoform ratio	0.994
Astle_et_al_2016_Sum_basophil_neutrophil_counts	ENSG00000148572	Expr. & other(s)	Expression	0.989
Astle_et_al_2016_Sum_basophil_neutrophil_counts	ENSG00000155229	Non-expr. only	Isoform ratio	0.022
Astle_et_al_2016_Sum_basophil_neutrophil_counts	ENSG00000157110	Non-expr. only	Alt. polyA	0.92
Astle_et_al_2016_Sum_basophil_neutrophil_counts	ENSG00000161010	Non-expr. only	Alt. TSS	0.059
Astle_et_al_2016_Sum_basophil_neutrophil_counts	ENSG00000161011	Non-expr. only	Isoform ratio	0.86
Astle_et_al_2016_Sum_basophil_neutrophil_counts	ENSG00000161395	Non-expr. only	Isoform ratio	0.009
Astle_et_al_2016_Sum_basophil_neutrophil_counts	ENSG00000161405	Expression only	Expression	0.028
Astle_et_al_2016_Sum_basophil_neutrophil_counts	ENSG00000162433	Non-expr. only	Alt. TSS	0.045
Astle_et_al_2016_Sum_basophil_neutrophil_counts	ENSG00000163466	Non-expr. only	Alt. polyA	0.17
Astle_et_al_2016_Sum_basophil_neutrophil_counts	ENSG00000163482	Non-expr. only	Isoform ratio	0.767
Astle_et_al_2016_Sum_basophil_neutrophil_counts	ENSG00000165476	Expression only	Expression	0.955
Astle_et_al_2016_Sum_basophil_neutrophil_counts	ENSG00000165555	Expression only	Expression	0.721
Astle_et_al_2016_Sum_basophil_neutrophil_counts	ENSG00000165684	Non-expr. only	RNA stability	0.881
Astle_et_al_2016_Sum_basophil_neutrophil_counts	ENSG00000165689	Non-expr. only	Intron excision ratio	0.937
Astle_et_al_2016_Sum_basophil_neutrophil_counts	ENSG00000165879	Expr. & other(s)	Expression	0.788
Astle_et_al_2016_Sum_basophil_neutrophil_counts	ENSG00000166582	Expression only	Expression	0.973
Astle_et_al_2016_Sum_basophil_neutrophil_counts	ENSG00000167258	Non-expr. only	Isoform ratio	0.011
Astle_et_al_2016_Sum_basophil_neutrophil_counts	ENSG00000167914	Expression only	Expression	0.017
Astle_et_al_2016_Sum_basophil_neutrophil_counts	ENSG00000169252	Expression only	Expression	0
Astle_et_al_2016_Sum_basophil_neutrophil_counts	ENSG00000170425	Non-expr. only	Isoform ratio	0.094
Astle_et_al_2016_Sum_basophil_neutrophil_counts	ENSG00000171307	Non-expr. only	Isoform ratio	0
Astle_et_al_2016_Sum_basophil_neutrophil_counts	ENSG00000171311	Non-expr. only	Intron excision ratio	0.119
Astle_et_al_2016_Sum_basophil_neutrophil_counts	ENSG00000171475	Expression only	Expression	0.944
Astle_et_al_2016_Sum_basophil_neutrophil_counts	ENSG00000172057	Expr. & other(s)	Alt. TSS	0.344
Astle_et_al_2016_Sum_basophil_neutrophil_counts	ENSG00000175489	Expression only	Expression	0.086
Astle_et_al_2016_Sum_basophil_neutrophil_counts	ENSG00000177646	Non-expr. only	Alt. TSS	0.136
Astle_et_al_2016_Sum_basophil_neutrophil_counts	ENSG00000182087	Non-expr. only	Isoform ratio	0.987
Astle_et_al_2016_Sum_basophil_neutrophil_counts	ENSG00000183323	Expr. & other(s)	Intron excision ratio	0.996
Astle_et_al_2016_Sum_basophil_neutrophil_counts	ENSG00000186075	Expr. & other(s)	RNA stability	0.019
Astle_et_al_2016_Sum_basophil_neutrophil_counts	ENSG00000187122	Non-expr. only	Isoform ratio	0.019
Astle_et_al_2016_Sum_basophil_neutrophil_counts	ENSG00000187446	Expression only	Expression	0.336
Astle_et_al_2016_Sum_basophil_neutrophil_counts	ENSG00000187688	Expression only	Expression	0.337
Astle_et_al_2016_Sum_basophil_neutrophil_counts	ENSG00000187796	Non-expr. only	Intron excision ratio	0.138
Astle_et_al_2016_Sum_basophil_neutrophil_counts	ENSG00000188895	Non-expr. only	Isoform ratio	0.158
Astle_et_al_2016_Sum_basophil_neutrophil_counts	ENSG00000197226	Non-expr. only	Isoform ratio	0.418
Astle_et_al_2016_Sum_basophil_neutrophil_counts	ENSG00000197362	Non-expr. only	RNA stability	0.996
Astle_et_al_2016_Sum_basophil_neutrophil_counts	ENSG00000197536	Non-expr. only	Isoform ratio	0.016
Astle_et_al_2016_Sum_basophil_neutrophil_counts	ENSG00000197822	Non-expr. only	Isoform ratio	0.827
Astle_et_al_2016_Sum_basophil_neutrophil_counts	ENSG00000203872	Expr. & other(s)	RNA stability	0.63
Astle_et_al_2016_Sum_basophil_neutrophil_counts	ENSG00000213390	Non-expr. only	Alt. TSS	0.94
Astle_et_al_2016_Sum_basophil_neutrophil_counts	ENSG00000214941	Expr. & other(s)	Alt. polyA	0.095
Astle_et_al_2016_Sum_basophil_neutrophil_counts	ENSG00000219626	Non-expr. only	Intron excision ratio	0.923
Astle_et_al_2016_Sum_basophil_neutrophil_counts	ENSG00000234465	Expr. & other(s)	Alt. polyA	0.051
Astle_et_al_2016_Sum_basophil_neutrophil_counts	ENSG00000234936	Expression only	Expression	0.605
Astle_et_al_2016_Sum_basophil_neutrophil_counts	ENSG00000247556	Expr. & other(s)	Intron excision ratio	0.96
Astle_et_al_2016_Sum_basophil_neutrophil_counts	ENSG00000253893	Non-expr. only	Intron excision ratio	0.993
Astle_et_al_2016_Sum_basophil_neutrophil_counts	ENSG00000254093	Non-expr. only	RNA stability	0.779
Astle_et_al_2016_Sum_basophil_neutrophil_counts	ENSG00000254635	Non-expr. only	Intron excision ratio	0.992
Astle_et_al_2016_Sum_basophil_neutrophil_counts	ENSG00000255310	Expression only	Expression	0.018
Astle_et_al_2016_Sum_basophil_neutrophil_counts	ENSG00000261338	Expression only	Expression	0.706
Astle_et_al_2016_Sum_basophil_neutrophil_counts	ENSG00000263715	Non-expr. only	Intron excision ratio	0.998
Astle_et_al_2016_Sum_basophil_neutrophil_counts	ENSG00000267198	Non-expr. only	Intron excision ratio	0.883
Astle_et_al_2016_Sum_basophil_neutrophil_counts	ENSG00000269918	Expression only	Expression	0
Astle_et_al_2016_Sum_basophil_neutrophil_counts	ENSG00000273841	Expression only	Expression	0.372
Astle_et_al_2016_Sum_basophil_neutrophil_counts	ENSG00000276087	Non-expr. only	Intron excision ratio	0.923
Astle_et_al_2016_Sum_basophil_neutrophil_counts	ENSG00000284957	Expression only	Expression	0.832
Astle_et_al_2016_Sum_basophil_neutrophil_counts	ENSG00000285920	Non-expr. only	Intron excision ratio	0.96
Astle_et_al_2016_Sum_basophil_neutrophil_counts	ENSG00000286373	Expression only	Expression	0.009
Astle_et_al_2016_Sum_basophil_neutrophil_counts	ENSG00000289268	Expression only	Expression	0.832
Astle_et_al_2016_Sum_basophil_neutrophil_counts	ENSG00000289701	Non-expr. only	Intron excision ratio	0.138
Astle_et_al_2016_Sum_eosinophil_basophil_counts	ENSG00000008838	Expr. & other(s)	Isoform ratio	0.325
Astle_et_al_2016_Sum_eosinophil_basophil_counts	ENSG00000013561	Non-expr. only	Alt. TSS	0.394
Astle_et_al_2016_Sum_eosinophil_basophil_counts	ENSG00000030419	Non-expr. only	Alt. TSS	0.818
Astle_et_al_2016_Sum_eosinophil_basophil_counts	ENSG00000038532	Non-expr. only	Alt. polyA	0.596
Astle_et_al_2016_Sum_eosinophil_basophil_counts	ENSG00000072682	Expr. & other(s)	Intron excision ratio	0
Astle_et_al_2016_Sum_eosinophil_basophil_counts	ENSG00000073969	Non-expr. only	RNA stability	0.986
Astle_et_al_2016_Sum_eosinophil_basophil_counts	ENSG00000075239	Non-expr. only	RNA stability	0.957
Astle_et_al_2016_Sum_eosinophil_basophil_counts	ENSG00000075785	Non-expr. only	Alt. polyA	0.04
Astle_et_al_2016_Sum_eosinophil_basophil_counts	ENSG00000077420	Expr. & other(s)	Alt. TSS	0.995
Astle_et_al_2016_Sum_eosinophil_basophil_counts	ENSG00000079263	Non-expr. only	Alt. polyA	0.999
Astle_et_al_2016_Sum_eosinophil_basophil_counts	ENSG00000081791	Non-expr. only	Isoform ratio	0.221
Astle_et_al_2016_Sum_eosinophil_basophil_counts	ENSG00000084090	Expression only	Expression	0.446
Astle_et_al_2016_Sum_eosinophil_basophil_counts	ENSG00000085274	Non-expr. only	Alt. polyA	0.985
Astle_et_al_2016_Sum_eosinophil_basophil_counts	ENSG00000087088	Non-expr. only	Isoform ratio	0.986
Astle_et_al_2016_Sum_eosinophil_basophil_counts	ENSG00000089022	Non-expr. only	Isoform ratio	0.035
Astle_et_al_2016_Sum_eosinophil_basophil_counts	ENSG00000089248	Expression only	Expression	0.051
Astle_et_al_2016_Sum_eosinophil_basophil_counts	ENSG00000091972	Non-expr. only	Intron excision ratio	0.966
Astle_et_al_2016_Sum_eosinophil_basophil_counts	ENSG00000100412	Expression only	Expression	0.947
Astle_et_al_2016_Sum_eosinophil_basophil_counts	ENSG00000100413	Non-expr. only	Alt. TSS	0.748
Astle_et_al_2016_Sum_eosinophil_basophil_counts	ENSG00000100417	Non-expr. only	Isoform ratio	0.601
Astle_et_al_2016_Sum_eosinophil_basophil_counts	ENSG00000102738	Non-expr. only	Isoform ratio	0.924
Astle_et_al_2016_Sum_eosinophil_basophil_counts	ENSG00000102882	Expression only	Expression	0.109
Astle_et_al_2016_Sum_eosinophil_basophil_counts	ENSG00000105810	Non-expr. only	Alt. TSS	0.02
Astle_et_al_2016_Sum_eosinophil_basophil_counts	ENSG00000105889	Expression only	Expression	0.24
Astle_et_al_2016_Sum_eosinophil_basophil_counts	ENSG00000108379	Expression only	Expression	0.91
Astle_et_al_2016_Sum_eosinophil_basophil_counts	ENSG00000109787	Non-expr. only	Intron excision ratio	0.936
Astle_et_al_2016_Sum_eosinophil_basophil_counts	ENSG00000111252	Expression only	Expression	0.023
Astle_et_al_2016_Sum_eosinophil_basophil_counts	ENSG00000111271	Non-expr. only	Intron excision ratio	0.02
Astle_et_al_2016_Sum_eosinophil_basophil_counts	ENSG00000111300	Non-expr. only	RNA stability	0.036
Astle_et_al_2016_Sum_eosinophil_basophil_counts	ENSG00000111331	Non-expr. only	Intron excision ratio	0.197
Astle_et_al_2016_Sum_eosinophil_basophil_counts	ENSG00000114988	Expression only	Expression	0.001
Astle_et_al_2016_Sum_eosinophil_basophil_counts	ENSG00000115604	Non-expr. only	Intron excision ratio	0.997
Astle_et_al_2016_Sum_eosinophil_basophil_counts	ENSG00000115607	Non-expr. only	Intron excision ratio	0.026
Astle_et_al_2016_Sum_eosinophil_basophil_counts	ENSG00000117500	Expression only	Expression	0.664
Astle_et_al_2016_Sum_eosinophil_basophil_counts	ENSG00000118513	Non-expr. only	RNA stability	0.995
Astle_et_al_2016_Sum_eosinophil_basophil_counts	ENSG00000120071	Expr. & other(s)	Isoform ratio	0.993
Astle_et_al_2016_Sum_eosinophil_basophil_counts	ENSG00000122483	Non-expr. only	Intron excision ratio	0.749
Astle_et_al_2016_Sum_eosinophil_basophil_counts	ENSG00000125347	Expr. & other(s)	Isoform ratio	0.028
Astle_et_al_2016_Sum_eosinophil_basophil_counts	ENSG00000125755	Expression only	Expression	0.987
Astle_et_al_2016_Sum_eosinophil_basophil_counts	ENSG00000127948	Expression only	Expression	0.073
Astle_et_al_2016_Sum_eosinophil_basophil_counts	ENSG00000131435	Expression only	Expression	0
Astle_et_al_2016_Sum_eosinophil_basophil_counts	ENSG00000131437	Non-expr. only	Alt. polyA	0.606
Astle_et_al_2016_Sum_eosinophil_basophil_counts	ENSG00000131507	Expression only	Expression	0.997
Astle_et_al_2016_Sum_eosinophil_basophil_counts	ENSG00000132170	Expression only	Expression	0.315
Astle_et_al_2016_Sum_eosinophil_basophil_counts	ENSG00000135423	Non-expr. only	Isoform ratio	0.538
Astle_et_al_2016_Sum_eosinophil_basophil_counts	ENSG00000135956	Expression only	Expression	0.001
Astle_et_al_2016_Sum_eosinophil_basophil_counts	ENSG00000136371	Non-expr. only	RNA stability	0.869
Astle_et_al_2016_Sum_eosinophil_basophil_counts	ENSG00000139531	Expr. & other(s)	Expression	0.976
Astle_et_al_2016_Sum_eosinophil_basophil_counts	ENSG00000140379	Non-expr. only	Isoform ratio	0.998
Astle_et_al_2016_Sum_eosinophil_basophil_counts	ENSG00000140575	Non-expr. only	RNA stability	0.269
Astle_et_al_2016_Sum_eosinophil_basophil_counts	ENSG00000142599	Non-expr. only	Intron excision ratio	0.994
Astle_et_al_2016_Sum_eosinophil_basophil_counts	ENSG00000143384	Expression only	Expression	0.887
Astle_et_al_2016_Sum_eosinophil_basophil_counts	ENSG00000143387	Non-expr. only	Alt. polyA	0.003
Astle_et_al_2016_Sum_eosinophil_basophil_counts	ENSG00000143420	Expr. & other(s)	Expression	0.998
Astle_et_al_2016_Sum_eosinophil_basophil_counts	ENSG00000143437	Expression only	Expression	0.818
Astle_et_al_2016_Sum_eosinophil_basophil_counts	ENSG00000144028	Non-expr. only	RNA stability	0
Astle_et_al_2016_Sum_eosinophil_basophil_counts	ENSG00000144451	Expression only	Expression	0.027
Astle_et_al_2016_Sum_eosinophil_basophil_counts	ENSG00000145777	Expression only	Expression	0
Astle_et_al_2016_Sum_eosinophil_basophil_counts	ENSG00000149311	Non-expr. only	Intron excision ratio	0.583
Astle_et_al_2016_Sum_eosinophil_basophil_counts	ENSG00000149922	Expr. & other(s)	Expression	0.995
Astle_et_al_2016_Sum_eosinophil_basophil_counts	ENSG00000149929	Non-expr. only	Alt. polyA	0.801
Astle_et_al_2016_Sum_eosinophil_basophil_counts	ENSG00000155329	Non-expr. only	Isoform ratio	0.04
Astle_et_al_2016_Sum_eosinophil_basophil_counts	ENSG00000158985	Non-expr. only	RNA stability	0
Astle_et_al_2016_Sum_eosinophil_basophil_counts	ENSG00000159314	Expr. & other(s)	Expression	0.993
Astle_et_al_2016_Sum_eosinophil_basophil_counts	ENSG00000163121	Non-expr. only	Intron excision ratio	0.703
Astle_et_al_2016_Sum_eosinophil_basophil_counts	ENSG00000163131	Expr. & other(s)	Expression	0
Astle_et_al_2016_Sum_eosinophil_basophil_counts	ENSG00000164054	Non-expr. only	Alt. TSS	0.497
Astle_et_al_2016_Sum_eosinophil_basophil_counts	ENSG00000167074	Expression only	Expression	0.95
Astle_et_al_2016_Sum_eosinophil_basophil_counts	ENSG00000167468	Expr. & other(s)	Alt. TSS	1
Astle_et_al_2016_Sum_eosinophil_basophil_counts	ENSG00000168385	Expression only	Expression	0.772
Astle_et_al_2016_Sum_eosinophil_basophil_counts	ENSG00000169252	Expression only	Expression	0
Astle_et_al_2016_Sum_eosinophil_basophil_counts	ENSG00000170417	Expression only	Expression	0.03
Astle_et_al_2016_Sum_eosinophil_basophil_counts	ENSG00000171634	Expr. & other(s)	Isoform ratio	0.819
Astle_et_al_2016_Sum_eosinophil_basophil_counts	ENSG00000172500	Expr. & other(s)	RNA stability	0
Astle_et_al_2016_Sum_eosinophil_basophil_counts	ENSG00000172543	Expr. & other(s)	Isoform ratio	0
Astle_et_al_2016_Sum_eosinophil_basophil_counts	ENSG00000172638	Expr. & other(s)	Isoform ratio	0.979
Astle_et_al_2016_Sum_eosinophil_basophil_counts	ENSG00000172732	Non-expr. only	Alt. TSS	0.006
Astle_et_al_2016_Sum_eosinophil_basophil_counts	ENSG00000172757	Expr. & other(s)	Alt. polyA	0.005
Astle_et_al_2016_Sum_eosinophil_basophil_counts	ENSG00000172803	Expression only	Expression	0
Astle_et_al_2016_Sum_eosinophil_basophil_counts	ENSG00000172818	Expression only	Expression	0
Astle_et_al_2016_Sum_eosinophil_basophil_counts	ENSG00000173064	Expr. & other(s)	Expression	0.255
Astle_et_al_2016_Sum_eosinophil_basophil_counts	ENSG00000173442	Non-expr. only	Intron excision ratio	0
Astle_et_al_2016_Sum_eosinophil_basophil_counts	ENSG00000173535	Expression only	Expression	0.999
Astle_et_al_2016_Sum_eosinophil_basophil_counts	ENSG00000174500	Non-expr. only	Isoform ratio	0.066
Astle_et_al_2016_Sum_eosinophil_basophil_counts	ENSG00000174501	Non-expr. only	Intron excision ratio	0.028
Astle_et_al_2016_Sum_eosinophil_basophil_counts	ENSG00000174943	Non-expr. only	RNA stability	0.759
Astle_et_al_2016_Sum_eosinophil_basophil_counts	ENSG00000175334	Expr. & other(s)	Expression	0.018
Astle_et_al_2016_Sum_eosinophil_basophil_counts	ENSG00000175376	Expr. & other(s)	Expression	0.024
Astle_et_al_2016_Sum_eosinophil_basophil_counts	ENSG00000176681	Expr. & other(s)	Alt. TSS	0.991
Astle_et_al_2016_Sum_eosinophil_basophil_counts	ENSG00000177479	Expr. & other(s)	Intron excision ratio	0.823
Astle_et_al_2016_Sum_eosinophil_basophil_counts	ENSG00000177646	Expr. & other(s)	Alt. TSS	0.136
Astle_et_al_2016_Sum_eosinophil_basophil_counts	ENSG00000178149	Expression only	Expression	0.367
Astle_et_al_2016_Sum_eosinophil_basophil_counts	ENSG00000178252	Expression only	Expression	0.958
Astle_et_al_2016_Sum_eosinophil_basophil_counts	ENSG00000178445	Non-expr. only	Intron excision ratio	0
Astle_et_al_2016_Sum_eosinophil_basophil_counts	ENSG00000178467	Non-expr. only	Alt. polyA	0.773
Astle_et_al_2016_Sum_eosinophil_basophil_counts	ENSG00000180902	Expr. & other(s)	Intron excision ratio	1
Astle_et_al_2016_Sum_eosinophil_basophil_counts	ENSG00000180953	Non-expr. only	Isoform ratio	0.993
Astle_et_al_2016_Sum_eosinophil_basophil_counts	ENSG00000182108	Expression only	Expression	0.003
Astle_et_al_2016_Sum_eosinophil_basophil_counts	ENSG00000185338	Expression only	Expression	0.027
Astle_et_al_2016_Sum_eosinophil_basophil_counts	ENSG00000185800	Expr. & other(s)	Alt. polyA	0.309
Astle_et_al_2016_Sum_eosinophil_basophil_counts	ENSG00000186281	Non-expr. only	Isoform ratio	0.639
Astle_et_al_2016_Sum_eosinophil_basophil_counts	ENSG00000188897	Non-expr. only	Isoform ratio	0.076
Astle_et_al_2016_Sum_eosinophil_basophil_counts	ENSG00000196850	Non-expr. only	RNA stability	0.064
Astle_et_al_2016_Sum_eosinophil_basophil_counts	ENSG00000197024	Non-expr. only	Isoform ratio	0.6
Astle_et_al_2016_Sum_eosinophil_basophil_counts	ENSG00000197362	Expr. & other(s)	RNA stability	0.004
Astle_et_al_2016_Sum_eosinophil_basophil_counts	ENSG00000197375	Expr. & other(s)	Expression	0.443
Astle_et_al_2016_Sum_eosinophil_basophil_counts	ENSG00000197536	Non-expr. only	Isoform ratio	0
Astle_et_al_2016_Sum_eosinophil_basophil_counts	ENSG00000197728	Expr. & other(s)	Expression	0.737
Astle_et_al_2016_Sum_eosinophil_basophil_counts	ENSG00000197782	Non-expr. only	Isoform ratio	0.33
Astle_et_al_2016_Sum_eosinophil_basophil_counts	ENSG00000198270	Expr. & other(s)	Intron excision ratio	0.001
Astle_et_al_2016_Sum_eosinophil_basophil_counts	ENSG00000198885	Expr. & other(s)	Expression	0.019
Astle_et_al_2016_Sum_eosinophil_basophil_counts	ENSG00000204842	Non-expr. only	Intron excision ratio	0.014
Astle_et_al_2016_Sum_eosinophil_basophil_counts	ENSG00000214401	Expr. & other(s)	Isoform ratio	0.988
Astle_et_al_2016_Sum_eosinophil_basophil_counts	ENSG00000223745	Non-expr. only	Isoform ratio	0.516
Astle_et_al_2016_Sum_eosinophil_basophil_counts	ENSG00000225190	Non-expr. only	RNA stability	0.983
Astle_et_al_2016_Sum_eosinophil_basophil_counts	ENSG00000228696	Non-expr. only	Alt. polyA	0.865
Astle_et_al_2016_Sum_eosinophil_basophil_counts	ENSG00000229869	Expression only	Expression	0.904
Astle_et_al_2016_Sum_eosinophil_basophil_counts	ENSG00000232300	Expression only	Expression	0.92
Astle_et_al_2016_Sum_eosinophil_basophil_counts	ENSG00000232912	Expression only	Expression	0.998
Astle_et_al_2016_Sum_eosinophil_basophil_counts	ENSG00000233006	Non-expr. only	Intron excision ratio	0.106
Astle_et_al_2016_Sum_eosinophil_basophil_counts	ENSG00000233184	Non-expr. only	Isoform ratio	0.003
Astle_et_al_2016_Sum_eosinophil_basophil_counts	ENSG00000234608	Non-expr. only	Intron excision ratio	0.001
Astle_et_al_2016_Sum_eosinophil_basophil_counts	ENSG00000236234	Expression only	Expression	0.04
Astle_et_al_2016_Sum_eosinophil_basophil_counts	ENSG00000238083	Non-expr. only	Intron excision ratio	0.691
Astle_et_al_2016_Sum_eosinophil_basophil_counts	ENSG00000253616	Expression only	Expression	0.995
Astle_et_al_2016_Sum_eosinophil_basophil_counts	ENSG00000254470	Expression only	Expression	0
Astle_et_al_2016_Sum_eosinophil_basophil_counts	ENSG00000254635	Non-expr. only	Isoform ratio	0.909
Astle_et_al_2016_Sum_eosinophil_basophil_counts	ENSG00000259332	Non-expr. only	Isoform ratio	0.987
Astle_et_al_2016_Sum_eosinophil_basophil_counts	ENSG00000261796	Non-expr. only	RNA stability	0
Astle_et_al_2016_Sum_eosinophil_basophil_counts	ENSG00000263715	Non-expr. only	Intron excision ratio	0.991
Astle_et_al_2016_Sum_eosinophil_basophil_counts	ENSG00000267198	Expression only	Expression	0.993
Astle_et_al_2016_Sum_eosinophil_basophil_counts	ENSG00000269749	Non-expr. only	Intron excision ratio	0.099
Astle_et_al_2016_Sum_eosinophil_basophil_counts	ENSG00000273118	Expression only	Expression	0.027
Astle_et_al_2016_Sum_eosinophil_basophil_counts	ENSG00000274038	Expression only	Expression	0.005
Astle_et_al_2016_Sum_eosinophil_basophil_counts	ENSG00000276791	Expression only	Expression	0.997
Astle_et_al_2016_Sum_eosinophil_basophil_counts	ENSG00000277476	Expression only	Expression	0.975
Astle_et_al_2016_Sum_eosinophil_basophil_counts	ENSG00000278730	Expression only	Expression	0.983
Astle_et_al_2016_Sum_eosinophil_basophil_counts	ENSG00000283782	Non-expr. only	Isoform ratio	0
Astle_et_al_2016_Sum_eosinophil_basophil_counts	ENSG00000285668	Expression only	Expression	0.988
Astle_et_al_2016_Sum_eosinophil_basophil_counts	ENSG00000285696	Expression only	Expression	0.96
Astle_et_al_2016_Sum_eosinophil_basophil_counts	ENSG00000288632	Non-expr. only	Intron excision ratio	0.888
Astle_et_al_2016_Sum_eosinophil_basophil_counts	ENSG00000288983	Expression only	Expression	0.378
Astle_et_al_2016_Sum_eosinophil_basophil_counts	ENSG00000289119	Expression only	Expression	0.979
Astle_et_al_2016_Sum_neutrophil_eosinophil_counts	ENSG00000007047	Non-expr. only	RNA stability	0.888
Astle_et_al_2016_Sum_neutrophil_eosinophil_counts	ENSG00000008838	Expr. & other(s)	RNA stability	0.9
Astle_et_al_2016_Sum_neutrophil_eosinophil_counts	ENSG00000011295	Expr. & other(s)	Isoform ratio	0.868
Astle_et_al_2016_Sum_neutrophil_eosinophil_counts	ENSG00000013561	Non-expr. only	Alt. TSS	0.395
Astle_et_al_2016_Sum_neutrophil_eosinophil_counts	ENSG00000054148	Non-expr. only	Intron excision ratio	0.15
Astle_et_al_2016_Sum_neutrophil_eosinophil_counts	ENSG00000072682	Non-expr. only	Intron excision ratio	0.212
Astle_et_al_2016_Sum_neutrophil_eosinophil_counts	ENSG00000073605	Expr. & other(s)	Isoform ratio	0
Astle_et_al_2016_Sum_neutrophil_eosinophil_counts	ENSG00000081791	Non-expr. only	Isoform ratio	0.227
Astle_et_al_2016_Sum_neutrophil_eosinophil_counts	ENSG00000085491	Non-expr. only	RNA stability	0.992
Astle_et_al_2016_Sum_neutrophil_eosinophil_counts	ENSG00000100591	Expr. & other(s)	RNA stability	0.663
Astle_et_al_2016_Sum_neutrophil_eosinophil_counts	ENSG00000104147	Non-expr. only	RNA stability	0.706
Astle_et_al_2016_Sum_neutrophil_eosinophil_counts	ENSG00000105810	Non-expr. only	Alt. TSS	0.02
Astle_et_al_2016_Sum_neutrophil_eosinophil_counts	ENSG00000108344	Expression only	Expression	0.116
Astle_et_al_2016_Sum_neutrophil_eosinophil_counts	ENSG00000108349	Expr. & other(s)	Expression	0.02
Astle_et_al_2016_Sum_neutrophil_eosinophil_counts	ENSG00000108352	Expression only	Expression	0
Astle_et_al_2016_Sum_neutrophil_eosinophil_counts	ENSG00000108443	Expr. & other(s)	Alt. polyA	0
Astle_et_al_2016_Sum_neutrophil_eosinophil_counts	ENSG00000108474	Expression only	Expression	0.185
Astle_et_al_2016_Sum_neutrophil_eosinophil_counts	ENSG00000111271	Non-expr. only	Intron excision ratio	0.021
Astle_et_al_2016_Sum_neutrophil_eosinophil_counts	ENSG00000111850	Non-expr. only	Intron excision ratio	0.515
Astle_et_al_2016_Sum_neutrophil_eosinophil_counts	ENSG00000112339	Expression only	Expression	0.733
Astle_et_al_2016_Sum_neutrophil_eosinophil_counts	ENSG00000113504	Expression only	Expression	0
Astle_et_al_2016_Sum_neutrophil_eosinophil_counts	ENSG00000114770	Expression only	Expression	0.984
Astle_et_al_2016_Sum_neutrophil_eosinophil_counts	ENSG00000115970	Non-expr. only	RNA stability	0.88
Astle_et_al_2016_Sum_neutrophil_eosinophil_counts	ENSG00000125347	Non-expr. only	Isoform ratio	0
Astle_et_al_2016_Sum_neutrophil_eosinophil_counts	ENSG00000126351	Expression only	Expression	0.41
Astle_et_al_2016_Sum_neutrophil_eosinophil_counts	ENSG00000127022	Expr. & other(s)	Alt. TSS	0.997
Astle_et_al_2016_Sum_neutrophil_eosinophil_counts	ENSG00000127838	Non-expr. only	Alt. polyA	0.589
Astle_et_al_2016_Sum_neutrophil_eosinophil_counts	ENSG00000131435	Expression only	Expression	0
Astle_et_al_2016_Sum_neutrophil_eosinophil_counts	ENSG00000131437	Non-expr. only	Alt. polyA	0.872
Astle_et_al_2016_Sum_neutrophil_eosinophil_counts	ENSG00000131507	Expression only	Expression	0.992
Astle_et_al_2016_Sum_neutrophil_eosinophil_counts	ENSG00000131748	Non-expr. only	RNA stability	0
Astle_et_al_2016_Sum_neutrophil_eosinophil_counts	ENSG00000134056	Expression only	Expression	0.009
Astle_et_al_2016_Sum_neutrophil_eosinophil_counts	ENSG00000134058	Expr. & other(s)	Isoform ratio	0.998
Astle_et_al_2016_Sum_neutrophil_eosinophil_counts	ENSG00000134824	Expr. & other(s)	Expression	0.841
Astle_et_al_2016_Sum_neutrophil_eosinophil_counts	ENSG00000134825	Expression only	Expression	0.006
Astle_et_al_2016_Sum_neutrophil_eosinophil_counts	ENSG00000135334	Non-expr. only	Isoform ratio	0.519
Astle_et_al_2016_Sum_neutrophil_eosinophil_counts	ENSG00000135541	Non-expr. only	Isoform ratio	0.035
Astle_et_al_2016_Sum_neutrophil_eosinophil_counts	ENSG00000135926	Expr. & other(s)	Intron excision ratio	0.7
Astle_et_al_2016_Sum_neutrophil_eosinophil_counts	ENSG00000136573	Non-expr. only	Isoform ratio	1
Astle_et_al_2016_Sum_neutrophil_eosinophil_counts	ENSG00000138085	Non-expr. only	Intron excision ratio	0.21
Astle_et_al_2016_Sum_neutrophil_eosinophil_counts	ENSG00000138600	Non-expr. only	Alt. polyA	0.972
Astle_et_al_2016_Sum_neutrophil_eosinophil_counts	ENSG00000140968	Non-expr. only	Intron excision ratio	0.005
Astle_et_al_2016_Sum_neutrophil_eosinophil_counts	ENSG00000141027	Expr. & other(s)	Intron excision ratio	0.71
Astle_et_al_2016_Sum_neutrophil_eosinophil_counts	ENSG00000141738	Expression only	Expression	0.038
Astle_et_al_2016_Sum_neutrophil_eosinophil_counts	ENSG00000141741	Expression only	Expression	0.079
Astle_et_al_2016_Sum_neutrophil_eosinophil_counts	ENSG00000148384	Non-expr. only	Intron excision ratio	0.999
Astle_et_al_2016_Sum_neutrophil_eosinophil_counts	ENSG00000148396	Expr. & other(s)	Isoform ratio	0.995
Astle_et_al_2016_Sum_neutrophil_eosinophil_counts	ENSG00000148572	Expr. & other(s)	Expression	0.99
Astle_et_al_2016_Sum_neutrophil_eosinophil_counts	ENSG00000155229	Non-expr. only	Isoform ratio	0.022
Astle_et_al_2016_Sum_neutrophil_eosinophil_counts	ENSG00000157110	Expr. & other(s)	Alt. polyA	0.866
Astle_et_al_2016_Sum_neutrophil_eosinophil_counts	ENSG00000160796	Non-expr. only	Intron excision ratio	0.901
Astle_et_al_2016_Sum_neutrophil_eosinophil_counts	ENSG00000161010	Non-expr. only	Alt. TSS	0.058
Astle_et_al_2016_Sum_neutrophil_eosinophil_counts	ENSG00000161011	Non-expr. only	Isoform ratio	0.854
Astle_et_al_2016_Sum_neutrophil_eosinophil_counts	ENSG00000161395	Non-expr. only	Isoform ratio	0.009
Astle_et_al_2016_Sum_neutrophil_eosinophil_counts	ENSG00000161405	Expression only	Expression	0.028
Astle_et_al_2016_Sum_neutrophil_eosinophil_counts	ENSG00000162433	Non-expr. only	Alt. TSS	0.046
Astle_et_al_2016_Sum_neutrophil_eosinophil_counts	ENSG00000163482	Non-expr. only	Isoform ratio	0.774
Astle_et_al_2016_Sum_neutrophil_eosinophil_counts	ENSG00000165476	Expression only	Expression	0.949
Astle_et_al_2016_Sum_neutrophil_eosinophil_counts	ENSG00000165555	Expression only	Expression	0.664
Astle_et_al_2016_Sum_neutrophil_eosinophil_counts	ENSG00000165684	Non-expr. only	RNA stability	0.703
Astle_et_al_2016_Sum_neutrophil_eosinophil_counts	ENSG00000165689	Non-expr. only	Isoform ratio	0.764
Astle_et_al_2016_Sum_neutrophil_eosinophil_counts	ENSG00000165879	Expr. & other(s)	Expression	0.788
Astle_et_al_2016_Sum_neutrophil_eosinophil_counts	ENSG00000166582	Expression only	Expression	0.978
Astle_et_al_2016_Sum_neutrophil_eosinophil_counts	ENSG00000167258	Non-expr. only	Isoform ratio	0.011
Astle_et_al_2016_Sum_neutrophil_eosinophil_counts	ENSG00000167914	Expression only	Expression	0.017
Astle_et_al_2016_Sum_neutrophil_eosinophil_counts	ENSG00000169252	Expression only	Expression	0
Astle_et_al_2016_Sum_neutrophil_eosinophil_counts	ENSG00000170425	Non-expr. only	Isoform ratio	0.042
Astle_et_al_2016_Sum_neutrophil_eosinophil_counts	ENSG00000171307	Non-expr. only	Isoform ratio	0
Astle_et_al_2016_Sum_neutrophil_eosinophil_counts	ENSG00000171311	Non-expr. only	Intron excision ratio	0.122
Astle_et_al_2016_Sum_neutrophil_eosinophil_counts	ENSG00000171475	Expression only	Expression	0.944
Astle_et_al_2016_Sum_neutrophil_eosinophil_counts	ENSG00000172057	Expr. & other(s)	Alt. TSS	0.343
Astle_et_al_2016_Sum_neutrophil_eosinophil_counts	ENSG00000183323	Expr. & other(s)	Intron excision ratio	0.996
Astle_et_al_2016_Sum_neutrophil_eosinophil_counts	ENSG00000186075	Expr. & other(s)	RNA stability	0.019
Astle_et_al_2016_Sum_neutrophil_eosinophil_counts	ENSG00000187122	Non-expr. only	Isoform ratio	0.019
Astle_et_al_2016_Sum_neutrophil_eosinophil_counts	ENSG00000187688	Expression only	Expression	0.341
Astle_et_al_2016_Sum_neutrophil_eosinophil_counts	ENSG00000187796	Non-expr. only	Intron excision ratio	0.022
Astle_et_al_2016_Sum_neutrophil_eosinophil_counts	ENSG00000188895	Non-expr. only	Isoform ratio	0.157
Astle_et_al_2016_Sum_neutrophil_eosinophil_counts	ENSG00000197226	Non-expr. only	Isoform ratio	0.425
Astle_et_al_2016_Sum_neutrophil_eosinophil_counts	ENSG00000197375	Non-expr. only	Isoform ratio	0.027
Astle_et_al_2016_Sum_neutrophil_eosinophil_counts	ENSG00000197536	Non-expr. only	Isoform ratio	0.016
Astle_et_al_2016_Sum_neutrophil_eosinophil_counts	ENSG00000203872	Expr. & other(s)	RNA stability	0.612
Astle_et_al_2016_Sum_neutrophil_eosinophil_counts	ENSG00000204842	Non-expr. only	Intron excision ratio	0.014
Astle_et_al_2016_Sum_neutrophil_eosinophil_counts	ENSG00000213390	Non-expr. only	Alt. TSS	0.935
Astle_et_al_2016_Sum_neutrophil_eosinophil_counts	ENSG00000214941	Expr. & other(s)	Alt. polyA	0.042
Astle_et_al_2016_Sum_neutrophil_eosinophil_counts	ENSG00000233006	Non-expr. only	Isoform ratio	0.028
Astle_et_al_2016_Sum_neutrophil_eosinophil_counts	ENSG00000234465	Expr. & other(s)	Alt. polyA	0.051
Astle_et_al_2016_Sum_neutrophil_eosinophil_counts	ENSG00000234936	Expression only	Expression	0.63
Astle_et_al_2016_Sum_neutrophil_eosinophil_counts	ENSG00000241258	Expression only	Expression	0.709
Astle_et_al_2016_Sum_neutrophil_eosinophil_counts	ENSG00000247556	Non-expr. only	Intron excision ratio	0.933
Astle_et_al_2016_Sum_neutrophil_eosinophil_counts	ENSG00000253893	Non-expr. only	Intron excision ratio	0.992
Astle_et_al_2016_Sum_neutrophil_eosinophil_counts	ENSG00000254093	Non-expr. only	RNA stability	0.819
Astle_et_al_2016_Sum_neutrophil_eosinophil_counts	ENSG00000254635	Non-expr. only	Intron excision ratio	0.991
Astle_et_al_2016_Sum_neutrophil_eosinophil_counts	ENSG00000261338	Expression only	Expression	0.784
Astle_et_al_2016_Sum_neutrophil_eosinophil_counts	ENSG00000267198	Non-expr. only	Intron excision ratio	0.799
Astle_et_al_2016_Sum_neutrophil_eosinophil_counts	ENSG00000273841	Expression only	Expression	0.343
Astle_et_al_2016_Sum_neutrophil_eosinophil_counts	ENSG00000284957	Expression only	Expression	0.838
Astle_et_al_2016_Sum_neutrophil_eosinophil_counts	ENSG00000285920	Non-expr. only	Intron excision ratio	0.933
Astle_et_al_2016_Sum_neutrophil_eosinophil_counts	ENSG00000286373	Expression only	Expression	0.009
Astle_et_al_2016_Sum_neutrophil_eosinophil_counts	ENSG00000289268	Expression only	Expression	0.573
Astle_et_al_2016_Sum_neutrophil_eosinophil_counts	ENSG00000289701	Expr. & other(s)	Intron excision ratio	0.022
Astle_et_al_2016_White_blood_cell_count	ENSG00000005844	Non-expr. only	RNA stability	0.999
Astle_et_al_2016_White_blood_cell_count	ENSG00000007047	Non-expr. only	RNA stability	0.786
Astle_et_al_2016_White_blood_cell_count	ENSG00000008838	Expr. & other(s)	Expression	0.581
Astle_et_al_2016_White_blood_cell_count	ENSG00000011295	Expr. & other(s)	Isoform ratio	0.825
Astle_et_al_2016_White_blood_cell_count	ENSG00000013561	Non-expr. only	Alt. TSS	0.288
Astle_et_al_2016_White_blood_cell_count	ENSG00000029725	Expr. & other(s)	Expression	0.929
Astle_et_al_2016_White_blood_cell_count	ENSG00000030066	Expression only	Expression	0.239
Astle_et_al_2016_White_blood_cell_count	ENSG00000072682	Expr. & other(s)	Intron excision ratio	0.59
Astle_et_al_2016_White_blood_cell_count	ENSG00000073605	Expr. & other(s)	Isoform ratio	0
Astle_et_al_2016_White_blood_cell_count	ENSG00000076685	Non-expr. only	Intron excision ratio	0.529
Astle_et_al_2016_White_blood_cell_count	ENSG00000081791	Non-expr. only	Isoform ratio	0.213
Astle_et_al_2016_White_blood_cell_count	ENSG00000085491	Non-expr. only	RNA stability	0.992
Astle_et_al_2016_White_blood_cell_count	ENSG00000089022	Non-expr. only	Isoform ratio	0.034
Astle_et_al_2016_White_blood_cell_count	ENSG00000089248	Expression only	Expression	0.051
Astle_et_al_2016_White_blood_cell_count	ENSG00000100298	Non-expr. only	Intron excision ratio	0.977
Astle_et_al_2016_White_blood_cell_count	ENSG00000105072	Non-expr. only	Intron excision ratio	0.086
Astle_et_al_2016_White_blood_cell_count	ENSG00000108352	Expression only	Expression	0
Astle_et_al_2016_White_blood_cell_count	ENSG00000108443	Expr. & other(s)	Alt. polyA	0
Astle_et_al_2016_White_blood_cell_count	ENSG00000108474	Expression only	Expression	0.606
Astle_et_al_2016_White_blood_cell_count	ENSG00000108559	Non-expr. only	RNA stability	0.607
Astle_et_al_2016_White_blood_cell_count	ENSG00000111271	Non-expr. only	Intron excision ratio	0.022
Astle_et_al_2016_White_blood_cell_count	ENSG00000111850	Non-expr. only	Intron excision ratio	0.902
Astle_et_al_2016_White_blood_cell_count	ENSG00000112339	Expr. & other(s)	Expression	0.629
Astle_et_al_2016_White_blood_cell_count	ENSG00000114648	Expr. & other(s)	Expression	0
Astle_et_al_2016_White_blood_cell_count	ENSG00000114650	Non-expr. only	Intron excision ratio	0.783
Astle_et_al_2016_White_blood_cell_count	ENSG00000114770	Expression only	Expression	0.984
Astle_et_al_2016_White_blood_cell_count	ENSG00000115216	Expression only	Expression	0
Astle_et_al_2016_White_blood_cell_count	ENSG00000115919	Non-expr. only	Isoform ratio	0.507
Astle_et_al_2016_White_blood_cell_count	ENSG00000117335	Non-expr. only	Isoform ratio	0.983
Astle_et_al_2016_White_blood_cell_count	ENSG00000118514	Expression only	Expression	0
Astle_et_al_2016_White_blood_cell_count	ENSG00000118655	Non-expr. only	Isoform ratio	0.044
Astle_et_al_2016_White_blood_cell_count	ENSG00000122515	Non-expr. only	Alt. polyA	0
Astle_et_al_2016_White_blood_cell_count	ENSG00000125347	Non-expr. only	Isoform ratio	0
Astle_et_al_2016_White_blood_cell_count	ENSG00000125618	Expression only	Expression	0
Astle_et_al_2016_White_blood_cell_count	ENSG00000125637	Non-expr. only	Isoform ratio	0
Astle_et_al_2016_White_blood_cell_count	ENSG00000126351	Expression only	Expression	0.406
Astle_et_al_2016_White_blood_cell_count	ENSG00000127022	Non-expr. only	Alt. TSS	0.999
Astle_et_al_2016_White_blood_cell_count	ENSG00000127527	Non-expr. only	Intron excision ratio	0.025
Astle_et_al_2016_White_blood_cell_count	ENSG00000127838	Non-expr. only	Alt. polyA	0.578
Astle_et_al_2016_White_blood_cell_count	ENSG00000131435	Expression only	Expression	0
Astle_et_al_2016_White_blood_cell_count	ENSG00000131437	Non-expr. only	Alt. polyA	0.87
Astle_et_al_2016_White_blood_cell_count	ENSG00000131507	Expression only	Expression	0.99
Astle_et_al_2016_White_blood_cell_count	ENSG00000131748	Expr. & other(s)	RNA stability	0
Astle_et_al_2016_White_blood_cell_count	ENSG00000132153	Non-expr. only	Alt. TSS	0.293
Astle_et_al_2016_White_blood_cell_count	ENSG00000134058	Non-expr. only	Isoform ratio	0.995
Astle_et_al_2016_White_blood_cell_count	ENSG00000135541	Non-expr. only	Isoform ratio	0.028
Astle_et_al_2016_White_blood_cell_count	ENSG00000135926	Expr. & other(s)	Alt. TSS	0.962
Astle_et_al_2016_White_blood_cell_count	ENSG00000136270	Non-expr. only	RNA stability	0.729
Astle_et_al_2016_White_blood_cell_count	ENSG00000136280	Expr. & other(s)	Expression	0.898
Astle_et_al_2016_White_blood_cell_count	ENSG00000136573	Non-expr. only	Isoform ratio	0.998
Astle_et_al_2016_White_blood_cell_count	ENSG00000138600	Non-expr. only	Alt. polyA	0.812
Astle_et_al_2016_White_blood_cell_count	ENSG00000141027	Non-expr. only	Intron excision ratio	0.702
Astle_et_al_2016_White_blood_cell_count	ENSG00000141738	Expression only	Expression	0.038
Astle_et_al_2016_White_blood_cell_count	ENSG00000141741	Expression only	Expression	0.078
Astle_et_al_2016_White_blood_cell_count	ENSG00000148384	Non-expr. only	Intron excision ratio	0.997
Astle_et_al_2016_White_blood_cell_count	ENSG00000148396	Expr. & other(s)	Isoform ratio	0.998
Astle_et_al_2016_White_blood_cell_count	ENSG00000148572	Expr. & other(s)	Expression	0.982
Astle_et_al_2016_White_blood_cell_count	ENSG00000155229	Non-expr. only	Isoform ratio	0.022
Astle_et_al_2016_White_blood_cell_count	ENSG00000160796	Expr. & other(s)	Intron excision ratio	0.877
Astle_et_al_2016_White_blood_cell_count	ENSG00000161395	Non-expr. only	Isoform ratio	0.009
Astle_et_al_2016_White_blood_cell_count	ENSG00000161405	Expression only	Expression	0.028
Astle_et_al_2016_White_blood_cell_count	ENSG00000162433	Non-expr. only	Alt. TSS	0.046
Astle_et_al_2016_White_blood_cell_count	ENSG00000163482	Non-expr. only	Alt. TSS	0.743
Astle_et_al_2016_White_blood_cell_count	ENSG00000163832	Non-expr. only	Isoform ratio	0.921
Astle_et_al_2016_White_blood_cell_count	ENSG00000165476	Expression only	Expression	0.944
Astle_et_al_2016_White_blood_cell_count	ENSG00000165684	Non-expr. only	RNA stability	0.783
Astle_et_al_2016_White_blood_cell_count	ENSG00000165689	Non-expr. only	Intron excision ratio	0.954
Astle_et_al_2016_White_blood_cell_count	ENSG00000165879	Expr. & other(s)	Expression	0.793
Astle_et_al_2016_White_blood_cell_count	ENSG00000166582	Expression only	Expression	0.976
Astle_et_al_2016_White_blood_cell_count	ENSG00000167914	Expression only	Expression	0.017
Astle_et_al_2016_White_blood_cell_count	ENSG00000170425	Non-expr. only	Isoform ratio	0.669
Astle_et_al_2016_White_blood_cell_count	ENSG00000171307	Non-expr. only	RNA stability	0.051
Astle_et_al_2016_White_blood_cell_count	ENSG00000171311	Non-expr. only	Intron excision ratio	0.142
Astle_et_al_2016_White_blood_cell_count	ENSG00000171475	Expression only	Expression	0.943
Astle_et_al_2016_White_blood_cell_count	ENSG00000172057	Expr. & other(s)	Alt. TSS	0.345
Astle_et_al_2016_White_blood_cell_count	ENSG00000172538	Expression only	Expression	0.946
Astle_et_al_2016_White_blood_cell_count	ENSG00000173064	Expression only	Expression	0.232
Astle_et_al_2016_White_blood_cell_count	ENSG00000173535	Expression only	Expression	0.734
Astle_et_al_2016_White_blood_cell_count	ENSG00000176732	Expression only	Expression	0
Astle_et_al_2016_White_blood_cell_count	ENSG00000180370	Non-expr. only	RNA stability	0.22
Astle_et_al_2016_White_blood_cell_count	ENSG00000183323	Non-expr. only	Intron excision ratio	0.996
Astle_et_al_2016_White_blood_cell_count	ENSG00000186075	Expr. & other(s)	RNA stability	0.019
Astle_et_al_2016_White_blood_cell_count	ENSG00000186453	Expression only	Expression	0.011
Astle_et_al_2016_White_blood_cell_count	ENSG00000187122	Non-expr. only	Isoform ratio	0.019
Astle_et_al_2016_White_blood_cell_count	ENSG00000187796	Non-expr. only	Intron excision ratio	0.002
Astle_et_al_2016_White_blood_cell_count	ENSG00000188895	Non-expr. only	Isoform ratio	0.161
Astle_et_al_2016_White_blood_cell_count	ENSG00000196850	Non-expr. only	RNA stability	0.261
Astle_et_al_2016_White_blood_cell_count	ENSG00000197226	Non-expr. only	Isoform ratio	0.492
Astle_et_al_2016_White_blood_cell_count	ENSG00000197375	Non-expr. only	Isoform ratio	0.027
Astle_et_al_2016_White_blood_cell_count	ENSG00000197536	Non-expr. only	Isoform ratio	0.016
Astle_et_al_2016_White_blood_cell_count	ENSG00000198522	Non-expr. only	Alt. TSS	0
Astle_et_al_2016_White_blood_cell_count	ENSG00000203872	Non-expr. only	RNA stability	0.823
Astle_et_al_2016_White_blood_cell_count	ENSG00000204316	Non-expr. only	Isoform ratio	0.04
Astle_et_al_2016_White_blood_cell_count	ENSG00000204842	Non-expr. only	Intron excision ratio	0.014
Astle_et_al_2016_White_blood_cell_count	ENSG00000213390	Non-expr. only	Alt. TSS	0.822
Astle_et_al_2016_White_blood_cell_count	ENSG00000213619	Non-expr. only	RNA stability	0.679
Astle_et_al_2016_White_blood_cell_count	ENSG00000214941	Non-expr. only	Alt. polyA	0.649
Astle_et_al_2016_White_blood_cell_count	ENSG00000219626	Non-expr. only	Intron excision ratio	0
Astle_et_al_2016_White_blood_cell_count	ENSG00000232876	Expression only	Expression	0
Astle_et_al_2016_White_blood_cell_count	ENSG00000232956	Expression only	Expression	0.983
Astle_et_al_2016_White_blood_cell_count	ENSG00000233006	Non-expr. only	Isoform ratio	0.028
Astle_et_al_2016_White_blood_cell_count	ENSG00000234608	Non-expr. only	Intron excision ratio	0.001
Astle_et_al_2016_White_blood_cell_count	ENSG00000253893	Non-expr. only	Intron excision ratio	0.994
Astle_et_al_2016_White_blood_cell_count	ENSG00000254635	Non-expr. only	Isoform ratio	0.971
Astle_et_al_2016_White_blood_cell_count	ENSG00000261338	Expression only	Expression	0.935
Astle_et_al_2016_White_blood_cell_count	ENSG00000273841	Expression only	Expression	0.91
Astle_et_al_2016_White_blood_cell_count	ENSG00000276087	Non-expr. only	Intron excision ratio	0
Astle_et_al_2016_White_blood_cell_count	ENSG00000280670	Non-expr. only	Alt. polyA	0.313
Astle_et_al_2016_White_blood_cell_count	ENSG00000284957	Expression only	Expression	0.952
Astle_et_al_2016_White_blood_cell_count	ENSG00000286373	Expression only	Expression	0.009
Astle_et_al_2016_White_blood_cell_count	ENSG00000288983	Expression only	Expression	0
Astle_et_al_2016_White_blood_cell_count	ENSG00000289268	Expression only	Expression	0.864
Astle_et_al_2016_White_blood_cell_count	ENSG00000289701	Non-expr. only	Intron excision ratio	0.002
GIANT_HEIGHT	ENSG00000002549	Non-expr. only	Alt. TSS	0.16
GIANT_HEIGHT	ENSG00000006607	Non-expr. only	Isoform ratio	0.933
GIANT_HEIGHT	ENSG00000007129	Non-expr. only	Intron excision ratio	0.029
GIANT_HEIGHT	ENSG00000007541	Non-expr. only	Isoform ratio	0.78
GIANT_HEIGHT	ENSG00000010244	Non-expr. only	Isoform ratio	0.07
GIANT_HEIGHT	ENSG00000010803	Non-expr. only	RNA stability	0.985
GIANT_HEIGHT	ENSG00000013810	Non-expr. only	Isoform ratio	0.994
GIANT_HEIGHT	ENSG00000014138	Non-expr. only	Alt. TSS	0
GIANT_HEIGHT	ENSG00000016864	Expr. & other(s)	Alt. TSS	0.069
GIANT_HEIGHT	ENSG00000025293	Non-expr. only	Alt. TSS	0
GIANT_HEIGHT	ENSG00000025434	Expression only	Expression	0.004
GIANT_HEIGHT	ENSG00000030066	Expr. & other(s)	Expression	0.062
GIANT_HEIGHT	ENSG00000048991	Non-expr. only	Isoform ratio	0.065
GIANT_HEIGHT	ENSG00000049239	Non-expr. only	Intron excision ratio	1
GIANT_HEIGHT	ENSG00000051825	Non-expr. only	Intron excision ratio	0.719
GIANT_HEIGHT	ENSG00000055044	Non-expr. only	RNA stability	0.933
GIANT_HEIGHT	ENSG00000055483	Expr. & other(s)	Isoform ratio	0.984
GIANT_HEIGHT	ENSG00000055957	Non-expr. only	Alt. TSS	0.043
GIANT_HEIGHT	ENSG00000058453	Non-expr. only	Alt. TSS	0.304
GIANT_HEIGHT	ENSG00000061656	Non-expr. only	Intron excision ratio	0.056
GIANT_HEIGHT	ENSG00000064763	Non-expr. only	RNA stability	0.971
GIANT_HEIGHT	ENSG00000064995	Expression only	Expression	0.028
GIANT_HEIGHT	ENSG00000065000	Non-expr. only	Isoform ratio	0.978
GIANT_HEIGHT	ENSG00000065029	Non-expr. only	Intron excision ratio	0
GIANT_HEIGHT	ENSG00000065060	Non-expr. only	RNA stability	0.002
GIANT_HEIGHT	ENSG00000065243	Non-expr. only	Intron excision ratio	0.016
GIANT_HEIGHT	ENSG00000066827	Non-expr. only	Isoform ratio	0.965
GIANT_HEIGHT	ENSG00000068137	Non-expr. only	RNA stability	0.519
GIANT_HEIGHT	ENSG00000070018	Expression only	Expression	0.952
GIANT_HEIGHT	ENSG00000070081	Expr. & other(s)	Alt. TSS	0.097
GIANT_HEIGHT	ENSG00000072682	Expr. & other(s)	Intron excision ratio	0.961
GIANT_HEIGHT	ENSG00000073050	Expression only	Expression	0.969
GIANT_HEIGHT	ENSG00000074582	Expr. & other(s)	Expression	0.142
GIANT_HEIGHT	ENSG00000076003	Non-expr. only	RNA stability	0.326
GIANT_HEIGHT	ENSG00000077348	Non-expr. only	RNA stability	0.933
GIANT_HEIGHT	ENSG00000078747	Non-expr. only	Intron excision ratio	0.269
GIANT_HEIGHT	ENSG00000078804	Expression only	Expression	0
GIANT_HEIGHT	ENSG00000080802	Non-expr. only	Isoform ratio	0.943
GIANT_HEIGHT	ENSG00000081377	Expr. & other(s)	Alt. polyA	0.319
GIANT_HEIGHT	ENSG00000083642	Non-expr. only	Isoform ratio	0.351
GIANT_HEIGHT	ENSG00000085415	Expression only	Expression	0.951
GIANT_HEIGHT	ENSG00000087191	Expression only	Expression	0.036
GIANT_HEIGHT	ENSG00000088298	Non-expr. only	RNA stability	0
GIANT_HEIGHT	ENSG00000090376	Expression only	Expression	0
GIANT_HEIGHT	ENSG00000092439	Non-expr. only	Alt. polyA	0.111
GIANT_HEIGHT	ENSG00000100815	Non-expr. only	Isoform ratio	0.468
GIANT_HEIGHT	ENSG00000100983	Expr. & other(s)	Expression	0
GIANT_HEIGHT	ENSG00000100991	Non-expr. only	Intron excision ratio	0.044
GIANT_HEIGHT	ENSG00000101000	Expr. & other(s)	Expression	0
GIANT_HEIGHT	ENSG00000101019	Expr. & other(s)	Expression	0
GIANT_HEIGHT	ENSG00000101391	Non-expr. only	Intron excision ratio	0.024
GIANT_HEIGHT	ENSG00000101412	Expression only	Expression	0.982
GIANT_HEIGHT	ENSG00000101464	Expr. & other(s)	RNA stability	0
GIANT_HEIGHT	ENSG00000101639	Expression only	Expression	0.951
GIANT_HEIGHT	ENSG00000103245	Expr. & other(s)	RNA stability	0.966
GIANT_HEIGHT	ENSG00000103253	Non-expr. only	Alt. polyA	0.973
GIANT_HEIGHT	ENSG00000103254	Expr. & other(s)	Expression	0.031
GIANT_HEIGHT	ENSG00000103260	Expression only	Expression	0.992
GIANT_HEIGHT	ENSG00000103335	Expression only	Expression	0.224
GIANT_HEIGHT	ENSG00000104147	Non-expr. only	RNA stability	0.789
GIANT_HEIGHT	ENSG00000105341	Expr. & other(s)	Isoform ratio	0.973
GIANT_HEIGHT	ENSG00000105810	Non-expr. only	Alt. TSS	0.578
GIANT_HEIGHT	ENSG00000107882	Non-expr. only	Isoform ratio	0.837
GIANT_HEIGHT	ENSG00000108179	Non-expr. only	RNA stability	0.996
GIANT_HEIGHT	ENSG00000108433	Non-expr. only	Isoform ratio	0.03
GIANT_HEIGHT	ENSG00000108439	Non-expr. only	Isoform ratio	0.328
GIANT_HEIGHT	ENSG00000108587	Expression only	Expression	0
GIANT_HEIGHT	ENSG00000108651	Expr. & other(s)	Isoform ratio	0.95
GIANT_HEIGHT	ENSG00000108797	Expr. & other(s)	RNA stability	0.658
GIANT_HEIGHT	ENSG00000108799	Non-expr. only	Intron excision ratio	0.921
GIANT_HEIGHT	ENSG00000108932	Expression only	Expression	0.985
GIANT_HEIGHT	ENSG00000109180	Expression only	Expression	0.955
GIANT_HEIGHT	ENSG00000109919	Expr. & other(s)	Isoform ratio	0.893
GIANT_HEIGHT	ENSG00000111325	Expression only	Expression	0.002
GIANT_HEIGHT	ENSG00000111371	Non-expr. only	Intron excision ratio	0.089
GIANT_HEIGHT	ENSG00000111817	Non-expr. only	Isoform ratio	0.957
GIANT_HEIGHT	ENSG00000111912	Non-expr. only	Alt. TSS	0.644
GIANT_HEIGHT	ENSG00000112343	Expr. & other(s)	RNA stability	0.006
GIANT_HEIGHT	ENSG00000112365	Expression only	Expression	0.027
GIANT_HEIGHT	ENSG00000112701	Expr. & other(s)	Alt. polyA	0.073
GIANT_HEIGHT	ENSG00000114120	Non-expr. only	Intron excision ratio	0.059
GIANT_HEIGHT	ENSG00000114735	Expr. & other(s)	Expression	0.062
GIANT_HEIGHT	ENSG00000114796	Non-expr. only	RNA stability	0.978
GIANT_HEIGHT	ENSG00000114902	Expr. & other(s)	RNA stability	0.028
GIANT_HEIGHT	ENSG00000115053	Non-expr. only	Isoform ratio	0.131
GIANT_HEIGHT	ENSG00000115137	Expression only	Expression	0.404
GIANT_HEIGHT	ENSG00000115310	Non-expr. only	Alt. TSS	0.075
GIANT_HEIGHT	ENSG00000115355	Non-expr. only	Intron excision ratio	0.366
GIANT_HEIGHT	ENSG00000115419	Non-expr. only	RNA stability	0.759
GIANT_HEIGHT	ENSG00000115649	Expression only	Expression	0.078
GIANT_HEIGHT	ENSG00000115677	Expression only	Expression	0.786
GIANT_HEIGHT	ENSG00000115694	Non-expr. only	RNA stability	0.484
GIANT_HEIGHT	ENSG00000115827	Non-expr. only	Isoform ratio	0.975
GIANT_HEIGHT	ENSG00000115839	Expr. & other(s)	Isoform ratio	0.091
GIANT_HEIGHT	ENSG00000117448	Expr. & other(s)	RNA stability	0.037
GIANT_HEIGHT	ENSG00000117676	Non-expr. only	Isoform ratio	0.047
GIANT_HEIGHT	ENSG00000119640	Non-expr. only	Alt. polyA	0.962
GIANT_HEIGHT	ENSG00000119689	Non-expr. only	Isoform ratio	0.136
GIANT_HEIGHT	ENSG00000121988	Expr. & other(s)	Alt. polyA	0.165
GIANT_HEIGHT	ENSG00000123106	Expression only	Expression	0.028
GIANT_HEIGHT	ENSG00000123179	Expression only	Expression	0
GIANT_HEIGHT	ENSG00000123297	Non-expr. only	Alt. TSS	0.197
GIANT_HEIGHT	ENSG00000123427	Expr. & other(s)	Isoform ratio	0.969
GIANT_HEIGHT	ENSG00000123600	Non-expr. only	Isoform ratio	0.924
GIANT_HEIGHT	ENSG00000123737	Expr. & other(s)	Expression	0.998
GIANT_HEIGHT	ENSG00000124201	Non-expr. only	RNA stability	0.964
GIANT_HEIGHT	ENSG00000124228	Expression only	Expression	0.37
GIANT_HEIGHT	ENSG00000124562	Non-expr. only	Isoform ratio	0
GIANT_HEIGHT	ENSG00000124678	Expression only	Expression	0
GIANT_HEIGHT	ENSG00000124783	Non-expr. only	Alt. polyA	0
GIANT_HEIGHT	ENSG00000125347	Non-expr. only	Isoform ratio	0.002
GIANT_HEIGHT	ENSG00000125691	Non-expr. only	Alt. polyA	0.005
GIANT_HEIGHT	ENSG00000125695	Non-expr. only	Intron excision ratio	0.363
GIANT_HEIGHT	ENSG00000125945	Non-expr. only	RNA stability	0.636
GIANT_HEIGHT	ENSG00000125952	Non-expr. only	Isoform ratio	0.67
GIANT_HEIGHT	ENSG00000125966	Expression only	Expression	0.182
GIANT_HEIGHT	ENSG00000125967	Expr. & other(s)	Expression	0.119
GIANT_HEIGHT	ENSG00000125971	Non-expr. only	Intron excision ratio	0.298
GIANT_HEIGHT	ENSG00000125991	Non-expr. only	Isoform ratio	0
GIANT_HEIGHT	ENSG00000126001	Non-expr. only	Alt. TSS	0.103
GIANT_HEIGHT	ENSG00000126005	Non-expr. only	Intron excision ratio	0
GIANT_HEIGHT	ENSG00000126858	Expr. & other(s)	Intron excision ratio	0.937
GIANT_HEIGHT	ENSG00000127080	Non-expr. only	Intron excision ratio	0.257
GIANT_HEIGHT	ENSG00000127081	Expr. & other(s)	Expression	0.026
GIANT_HEIGHT	ENSG00000127838	Non-expr. only	Alt. polyA	0.029
[truncated: 1,516 more rows]
