# Supplementary material for: Multimodal analysis of RNA sequencing data powers discovery of complex trait genetics
Source: Nat Commun. 2024 Nov 29;15:10387. doi: 10.1038/s41467-024-54840-8 (PMC11607376; doi:10.1038/s41467-024-54840-8)
Supplement: Supplementary file 8 — Source Data [file 41467_2024_54840_MOESM8_ESM.zip › source_data/Figure_2a.txt]

modality	n_QTLs	thousands
Expression	1	5.787
Expression	2	1.147
Expression	3	0.209
Expression	4	0.053
Expression	5+	0.019
Isoform ratio	1	1.798
Isoform ratio	2	0.32
Isoform ratio	3	0.079
Isoform ratio	4	0.021
Isoform ratio	5+	0.01
Intron excision	1	1.708
Intron excision	2	0.35
Intron excision	3	0.075
Intron excision	4	0.038
Intron excision	5+	0.034
RNA stability	1	1.803
RNA stability	2	0.291
RNA stability	3	0.051
RNA stability	4	0.006
RNA stability	5+	0.001
Alt. polyA	1	1.42
Alt. polyA	2	0.29
Alt. polyA	3	0.056
Alt. polyA	4	0.015
Alt. polyA	5+	0.007
Alt. TSS	1	0.943
Alt. TSS	2	0.13
Alt. TSS	3	0.023
Alt. TSS	4	0.004
Alt. TSS	5+	0.001
