# Supplementary material for: Multimodal analysis of RNA sequencing data powers discovery of complex trait genetics
Source: Nat Commun. 2024 Nov 29;15:10387. doi: 10.1038/s41467-024-54840-8 (PMC11607376; doi:10.1038/s41467-024-54840-8)
Supplement: Supplementary file 8 — Source Data [file 41467_2024_54840_MOESM8_ESM.zip › source_data/Figure_5.txt]

phenotype_id	position	pvalue
Neuroticism score	147521690	0.109824
Neuroticism score	147522125	0.0795644
Neuroticism score	147523708	0.0761499
Neuroticism score	147524443	0.0939699
Neuroticism score	147524482	0.0748689
Neuroticism score	147525070	0.101059
Neuroticism score	147525210	0.336817
Neuroticism score	147525825	0.41454
Neuroticism score	147525950	0.240447
Neuroticism score	147526020	0.0355415
Neuroticism score	147528160	0.214113
Neuroticism score	147528321	0.649874
Neuroticism score	147528549	0.301596
Neuroticism score	147529405	0.0672338
Neuroticism score	147529465	0.0668942
Neuroticism score	147529597	0.148744
Neuroticism score	147529616	0.0594111
Neuroticism score	147529842	0.0183222
Neuroticism score	147530296	0.0637432
Neuroticism score	147530428	0.54142
Neuroticism score	147531132	0.512708
Neuroticism score	147531215	0.0630427
Neuroticism score	147532048	0.0722088
Neuroticism score	147532807	0.778945
Neuroticism score	147532877	0.0810655
Neuroticism score	147534397	0.0813556
Neuroticism score	147534468	0.994393
Neuroticism score	147534556	0.0805456
Neuroticism score	147534614	0.550759
Neuroticism score	147534930	0.154153
Neuroticism score	147535175	0.154047
Neuroticism score	147536199	0.149641
Neuroticism score	147537250	0.073251
Neuroticism score	147537406	0.576107
Neuroticism score	147537822	0.000860663
Neuroticism score	147538207	0.350934
Neuroticism score	147538902	0.160716
Neuroticism score	147539141	0.305362
Neuroticism score	147539427	0.528121
Neuroticism score	147539904	0.537934
Neuroticism score	147540001	0.0486117
Neuroticism score	147541431	0.5386
Neuroticism score	147541775	0.0473549
Neuroticism score	147542531	0.046539
Neuroticism score	147542564	0.0520765
Neuroticism score	147542660	0.779469
Neuroticism score	147543848	0.139022
Neuroticism score	147543857	0.024084
Neuroticism score	147544279	0.595075
Neuroticism score	147545563	0.539369
Neuroticism score	147545749	0.536062
Neuroticism score	147546173	0.749359
Neuroticism score	147546686	0.539579
Neuroticism score	147546768	0.0486552
Neuroticism score	147546911	0.897423
Neuroticism score	147547000	0.539054
Neuroticism score	147547356	0.152444
Neuroticism score	147547789	0.339732
Neuroticism score	147548120	0.0488864
Neuroticism score	147548196	0.533463
Neuroticism score	147548936	0.557449
Neuroticism score	147548979	0.167622
Neuroticism score	147549454	0.132908
Neuroticism score	147549509	0.549007
Neuroticism score	147549894	0.0139485
Neuroticism score	147550185	0.568007
Neuroticism score	147550211	0.570864
Neuroticism score	147550250	0.570509
Neuroticism score	147550602	0.550472
Neuroticism score	147550839	0.550454
Neuroticism score	147551641	0.356848
Neuroticism score	147551751	0.550014
Neuroticism score	147551802	0.550083
Neuroticism score	147552293	0.903998
Neuroticism score	147552307	0.550446
Neuroticism score	147552592	0.550446
Neuroticism score	147552910	0.358921
Neuroticism score	147552912	0.14652
Neuroticism score	147553112	0.54505
Neuroticism score	147553125	0.361165
Neuroticism score	147553556	0.165499
Neuroticism score	147553567	0.16139
Neuroticism score	147554285	0.59303
Neuroticism score	147554552	0.498129
Neuroticism score	147555227	0.4422
Neuroticism score	147555259	0.445997
Neuroticism score	147556271	0.489591
Neuroticism score	147556957	0.490905
Neuroticism score	147557034	0.42346
Neuroticism score	147557873	0.49757
Neuroticism score	147558624	0.949752
Neuroticism score	147559140	0.326496
Neuroticism score	147560159	0.479819
Neuroticism score	147560953	0.490162
Neuroticism score	147561518	0.480253
Neuroticism score	147562111	0.421761
Neuroticism score	147562159	0.103015
Neuroticism score	147562537	0.488243
Neuroticism score	147563560	0.44121
Neuroticism score	147563846	0.470755
Neuroticism score	147564039	0.472202
Neuroticism score	147564245	0.0646738
Neuroticism score	147564274	0.483941
Neuroticism score	147566246	0.47839
Neuroticism score	147566522	0.478384
Neuroticism score	147566606	0.464732
Neuroticism score	147567408	0.480034
Neuroticism score	147567494	0.465579
Neuroticism score	147567715	0.465375
Neuroticism score	147568340	0.465477
Neuroticism score	147568924	0.477199
Neuroticism score	147568966	0.479184
Neuroticism score	147569350	0.477896
Neuroticism score	147569412	0.485966
Neuroticism score	147570021	0.477773
Neuroticism score	147570197	0.477828
Neuroticism score	147570400	0.477986
Neuroticism score	147570862	0.467532
Neuroticism score	147571310	0.483766
Neuroticism score	147571339	0.463308
Neuroticism score	147571755	0.483968
Neuroticism score	147571776	0.583864
Neuroticism score	147571830	0.474337
Neuroticism score	147572239	0.344495
Neuroticism score	147572724	0.33842
Neuroticism score	147572726	0.484288
Neuroticism score	147573653	0.488128
Neuroticism score	147573770	0.502751
Neuroticism score	147573800	0.458949
Neuroticism score	147574240	0.74796
Neuroticism score	147574410	0.910987
Neuroticism score	147574911	0.53627
Neuroticism score	147575171	0.456835
Neuroticism score	147575390	0.485929
Neuroticism score	147575765	0.249794
Neuroticism score	147575920	0.470366
Neuroticism score	147576081	0.473799
Neuroticism score	147576483	0.673217
Neuroticism score	147576705	0.983479
Neuroticism score	147577266	0.792479
Neuroticism score	147577465	0.389678
Neuroticism score	147577468	0.599679
Neuroticism score	147577814	0.406302
Neuroticism score	147577896	0.567439
Neuroticism score	147577912	0.402104
Neuroticism score	147578593	0.00425663
Neuroticism score	147579007	0.0449772
Neuroticism score	147579262	0.407157
Neuroticism score	147579526	0.407096
Neuroticism score	147579595	0.352889
Neuroticism score	147579791	0.46743
Neuroticism score	147579844	0.402926
Neuroticism score	147579861	0.0220274
Neuroticism score	147579987	0.405021
Neuroticism score	147580500	0.0466935
Neuroticism score	147580536	0.399733
Neuroticism score	147580786	0.0173695
Neuroticism score	147580951	0.414667
Neuroticism score	147581181	0.413602
Neuroticism score	147581263	0.418116
Neuroticism score	147581305	0.416392
Neuroticism score	147581323	0.438143
Neuroticism score	147581561	0.394846
Neuroticism score	147581584	0.410843
Neuroticism score	147581620	0.438283
Neuroticism score	147581636	0.725128
Neuroticism score	147581871	0.540937
Neuroticism score	147581932	0.0974563
Neuroticism score	147581995	0.610226
Neuroticism score	147582022	0.986069
Neuroticism score	147582026	0.436768
Neuroticism score	147582067	0.0892557
Neuroticism score	147582434	0.448415
Neuroticism score	147582753	0.427688
Neuroticism score	147582785	0.951478
Neuroticism score	147582869	0.335491
Neuroticism score	147582920	0.342461
Neuroticism score	147583050	0.328588
Neuroticism score	147583052	0.328131
Neuroticism score	147583127	0.319334
Neuroticism score	147583370	0.466965
Neuroticism score	147583399	0.367668
Neuroticism score	147583547	0.295905
Neuroticism score	147583562	0.369763
Neuroticism score	147583785	0.10911
Neuroticism score	147584241	0.924481
Neuroticism score	147584271	0.116293
Neuroticism score	147584311	0.0479197
Neuroticism score	147584557	0.502641
Neuroticism score	147584627	0.450874
Neuroticism score	147584702	0.330841
Neuroticism score	147584812	0.48336
Neuroticism score	147584903	0.835651
Neuroticism score	147585241	0.0388827
Neuroticism score	147585288	0.512495
Neuroticism score	147585371	0.810403
Neuroticism score	147585390	0.00236895
Neuroticism score	147585773	0.31204
Neuroticism score	147586118	0.619888
Neuroticism score	147586150	0.630912
Neuroticism score	147586550	0.0494662
Neuroticism score	147586964	0.377066
Neuroticism score	147587655	0.95405
Neuroticism score	147587916	0.922897
Neuroticism score	147588045	0.00130421
Neuroticism score	147588158	0.112711
Neuroticism score	147588281	0.959502
Neuroticism score	147588694	0.653854
Neuroticism score	147588872	0.952421
Neuroticism score	147588990	0.00104011
Neuroticism score	147589202	0.950257
Neuroticism score	147589306	0.0011093
Neuroticism score	147589379	0.956293
Neuroticism score	147589529	0.954751
Neuroticism score	147589542	0.968071
Neuroticism score	147590012	0.810124
Neuroticism score	147590164	0.028726
Neuroticism score	147590243	0.00109935
Neuroticism score	147590440	0.0261214
Neuroticism score	147590547	0.0675444
Neuroticism score	147590579	0.200455
Neuroticism score	147590846	0.959348
Neuroticism score	147590869	0.956437
Neuroticism score	147590891	0.104816
Neuroticism score	147591100	0.830175
Neuroticism score	147591237	0.999593
Neuroticism score	147591263	0.0672885
Neuroticism score	147592615	0.829315
Neuroticism score	147593212	0.927407
Neuroticism score	147593287	0.0676461
Neuroticism score	147593715	0.0703743
Neuroticism score	147593785	0.00106995
Neuroticism score	147594142	0.815933
Neuroticism score	147594146	0.634099
Neuroticism score	147594984	0.184431
Neuroticism score	147594997	0.195525
Neuroticism score	147595152	0.00185533
Neuroticism score	147595573	0.0416231
Neuroticism score	147595596	0.0709632
Neuroticism score	147595740	0.192356
Neuroticism score	147596053	0.055321
Neuroticism score	147596202	0.87131
Neuroticism score	147597256	0.884349
Neuroticism score	147597278	0.853091
Neuroticism score	147597368	0.931052
Neuroticism score	147597370	0.848286
Neuroticism score	147598281	0.993678
Neuroticism score	147598457	0.926267
Neuroticism score	147598503	0.0564366
Neuroticism score	147599115	0.0572534
Neuroticism score	147599151	0.994046
Neuroticism score	147599287	0.993379
Neuroticism score	147599304	0.052996
Neuroticism score	147599434	0.0553586
Neuroticism score	147599516	0.046259
Neuroticism score	147599655	0.0607375
Neuroticism score	147600154	0.0616243
Neuroticism score	147600976	0.00252824
Neuroticism score	147601376	0.991915
Neuroticism score	147601975	0.91682
Neuroticism score	147602262	0.0544449
Neuroticism score	147602543	0.927934
Neuroticism score	147603098	0.00151306
Neuroticism score	147603295	0.00178511
Neuroticism score	147603360	0.937449
Neuroticism score	147603520	0.912595
Neuroticism score	147603731	0.0692672
Neuroticism score	147603866	0.00133503
Neuroticism score	147604054	0.00254675
Neuroticism score	147604132	0.00110337
Neuroticism score	147604235	0.00109809
Neuroticism score	147604332	0.906646
Neuroticism score	147605447	0.651031
Neuroticism score	147605490	0.148316
Neuroticism score	147605651	0.804637
Neuroticism score	147606563	0.243806
Neuroticism score	147607775	0.175025
Neuroticism score	147607946	0.00238408
Neuroticism score	147607988	0.908353
Neuroticism score	147607997	0.00206792
Neuroticism score	147608274	0.0654541
Neuroticism score	147608476	0.141279
Neuroticism score	147609112	0.0528895
Neuroticism score	147609344	0.0525235
Neuroticism score	147609384	0.0546416
Neuroticism score	147609741	0.0522332
Neuroticism score	147609826	0.129676
Neuroticism score	147609968	0.82274
Neuroticism score	147609996	0.595607
Neuroticism score	147610033	0.0531318
Neuroticism score	147610159	0.127844
Neuroticism score	147610321	0.0473954
Neuroticism score	147610496	0.800174
Neuroticism score	147610919	0.0510029
Neuroticism score	147610933	0.553199
Neuroticism score	147611157	0.0514215
Neuroticism score	147611210	0.0516959
Neuroticism score	147611235	0.15369
Neuroticism score	147611869	0.0946512
Neuroticism score	147612192	0.050922
Neuroticism score	147612561	0.0507895
Neuroticism score	147612782	0.848875
Neuroticism score	147612869	0.0528796
Neuroticism score	147612922	0.0568125
Neuroticism score	147613185	0.0523562
Neuroticism score	147613456	0.851372
Neuroticism score	147613889	0.730998
Neuroticism score	147613960	0.184706
Neuroticism score	147613998	0.851685
Neuroticism score	147614352	0.908061
Neuroticism score	147614462	0.961551
Neuroticism score	147614746	0.881097
Neuroticism score	147614862	0.127834
Neuroticism score	147615152	0.00192995
Neuroticism score	147615249	0.0548851
Neuroticism score	147616006	0.598372
Neuroticism score	147616514	0.784351
Neuroticism score	147616744	0.68006
Neuroticism score	147616821	0.0611068
Neuroticism score	147616838	0.744811
Neuroticism score	147617203	0.714048
Neuroticism score	147617405	0.0438417
Neuroticism score	147617465	0.0253314
Neuroticism score	147617874	0.0414157
Neuroticism score	147618216	0.347937
Neuroticism score	147618248	0.987299
Neuroticism score	147618269	0.987155
Neuroticism score	147618837	0.400933
Neuroticism score	147619136	0.00341541
Neuroticism score	147620103	0.0420207
Neuroticism score	147620176	0.625315
Neuroticism score	147620292	0.0278242
Neuroticism score	147620324	0.00371841
Neuroticism score	147620501	0.00264183
Neuroticism score	147620950	0.00292186
Neuroticism score	147621072	0.000348018
Neuroticism score	147621328	0.0415494
Neuroticism score	147621612	0.00298943
Neuroticism score	147621949	0.00306437
Neuroticism score	147622034	0.00306634
Neuroticism score	147622142	0.74125
Neuroticism score	147622252	0.00302597
Neuroticism score	147622397	0.602827
Neuroticism score	147622450	0.0298257
Neuroticism score	147622505	0.00302259
Neuroticism score	147622711	0.0730982
Neuroticism score	147622913	0.0427055
Neuroticism score	147623143	0.00311005
Neuroticism score	147623201	0.0311189
Neuroticism score	147623221	2.78476e-05
Neuroticism score	147623419	0.04611
Neuroticism score	147623460	0.242888
Neuroticism score	147623510	0.0526245
Neuroticism score	147623626	0.047833
Neuroticism score	147624860	0.67799
Neuroticism score	147625099	0.0442148
Neuroticism score	147625164	0.0033651
Neuroticism score	147625808	0.95663
Neuroticism score	147626270	0.0440892
Neuroticism score	147626633	0.630065
Neuroticism score	147626934	0.629931
Neuroticism score	147627335	0.00356474
Neuroticism score	147627346	0.0497121
Neuroticism score	147627587	0.429593
Neuroticism score	147628202	0.731837
Neuroticism score	147628570	0.734096
Neuroticism score	147629651	0.0649945
Neuroticism score	147629813	0.000189944
Neuroticism score	147630023	0.0264232
Neuroticism score	147630341	0.648866
Neuroticism score	147631543	0.861439
Neuroticism score	147631545	0.00097476
Neuroticism score	147632080	0.829905
Neuroticism score	147632302	0.0106917
Neuroticism score	147632840	0.00143528
Neuroticism score	147632906	0.42239
Neuroticism score	147633052	0.00163778
Neuroticism score	147633465	0.0897461
Neuroticism score	147633760	0.00238947
Neuroticism score	147633958	0.151587
Neuroticism score	147634270	0.000339425
Neuroticism score	147634790	0.147768
Neuroticism score	147635576	0.846991
Neuroticism score	147636129	0.00099634
Neuroticism score	147636390	0.0145476
Neuroticism score	147636774	0.0143207
Neuroticism score	147636924	0.0101569
Neuroticism score	147636934	0.0888531
Neuroticism score	147637108	0.359912
Neuroticism score	147637711	0.0831182
Neuroticism score	147638418	0.329779
Neuroticism score	147639694	0.353685
Neuroticism score	147639723	0.632525
Neuroticism score	147639812	0.0145834
Neuroticism score	147639859	0.0102691
Neuroticism score	147639997	0.713341
Neuroticism score	147640371	0.839478
Neuroticism score	147640733	0.31071
Neuroticism score	147641434	0.839478
Neuroticism score	147641848	0.703503
Neuroticism score	147642285	0.100549
Neuroticism score	147642630	0.709958
Neuroticism score	147642717	0.710217
Neuroticism score	147642850	0.0135883
Neuroticism score	147642963	0.710232
Neuroticism score	147643171	0.812056
Neuroticism score	147644176	0.0780982
Neuroticism score	147644536	0.397783
Neuroticism score	147644541	0.0103415
Neuroticism score	147645385	0.0102193
Neuroticism score	147645689	0.0103306
Neuroticism score	147646073	0.0103946
Neuroticism score	147646251	0.0890665
Neuroticism score	147646459	0.00147244
Neuroticism score	147646685	0.000157782
Neuroticism score	147647337	0.300594
Neuroticism score	147647438	0.00575045
Neuroticism score	147648240	0.00971254
Neuroticism score	147648313	0.00112608
Neuroticism score	147648656	0.00958188
Neuroticism score	147648940	0.0839462
Neuroticism score	147649259	0.000178978
Neuroticism score	147649396	0.0840134
Neuroticism score	147650229	0.295877
Neuroticism score	147650291	0.00147139
Neuroticism score	147650796	0.745326
Neuroticism score	147651126	0.00138701
Neuroticism score	147651437	0.739909
Neuroticism score	147651745	0.57933
Neuroticism score	147651944	0.000988868
Neuroticism score	147652107	0.866907
Neuroticism score	147652111	0.00136483
Neuroticism score	147652169	0.00134782
Neuroticism score	147652261	0.74769
Neuroticism score	147652551	0.185848
Neuroticism score	147653000	0.00101582
Neuroticism score	147653316	0.00124369
Neuroticism score	147653319	0.00119006
Neuroticism score	147653865	0.000622238
Neuroticism score	147653894	0.00136761
Neuroticism score	147654001	0.0013657
Neuroticism score	147654121	0.750929
Neuroticism score	147654257	0.00103283
Neuroticism score	147654539	0.00099498
Neuroticism score	147654701	0.00131997
Neuroticism score	147654798	0.847704
Neuroticism score	147654822	0.600121
Neuroticism score	147655335	0.0116345
Neuroticism score	147655737	0.00130117
Neuroticism score	147656996	0.00112608
Neuroticism score	147657321	0.00196001
Neuroticism score	147657511	0.00187802
Neuroticism score	147658077	0.00188247
Neuroticism score	147658200	0.00196246
Neuroticism score	147658703	0.00142898
Neuroticism score	147658745	0.807597
Neuroticism score	147658906	0.0019585
Neuroticism score	147659343	0.856562
Neuroticism score	147659579	0.85598
Neuroticism score	147659655	0.858492
Neuroticism score	147660561	0.00128511
Neuroticism score	147660676	0.00128567
Neuroticism score	147660802	0.00128567
Neuroticism score	147661075	0.00128641
Neuroticism score	147661252	0.852149
Neuroticism score	147661625	0.814356
Neuroticism score	147662041	0.364967
Neuroticism score	147662317	0.815357
Neuroticism score	147662340	0.762908
Neuroticism score	147662865	0.854816
Neuroticism score	147662929	0.814309
Neuroticism score	147663299	0.0125126
Neuroticism score	147663521	0.762918
Neuroticism score	147663612	0.00144061
Neuroticism score	147664624	0.693354
Neuroticism score	147664860	0.200881
Neuroticism score	147665054	0.801926
Neuroticism score	147665121	0.113238
Neuroticism score	147665241	0.0317756
Neuroticism score	147665244	0.0317756
Neuroticism score	147665245	0.0317756
Neuroticism score	147665248	0.0317756
Neuroticism score	147665455	0.810684
Neuroticism score	147665804	0.810145
Neuroticism score	147666129	0.876699
Neuroticism score	147666274	0.842531
Neuroticism score	147666722	0.807561
Neuroticism score	147667542	0.841291
Neuroticism score	147667570	0.977426
Neuroticism score	147667607	0.752567
Neuroticism score	147667932	0.841312
Neuroticism score	147668044	0.191557
Neuroticism score	147668154	0.773389
Neuroticism score	147668210	0.66369
Neuroticism score	147668218	0.768646
Neuroticism score	147668358	0.181715
Neuroticism score	147668501	0.0111902
Neuroticism score	147669162	0.768682
Neuroticism score	147669169	0.768682
Neuroticism score	147669519	0.806891
Neuroticism score	147670064	0.84383
Neuroticism score	147670181	0.191592
Neuroticism score	147671045	0.00140386
Neuroticism score	147671285	0.0013129
Neuroticism score	147672587	0.890504
Neuroticism score	147672815	0.806919
Neuroticism score	147672828	0.850455
Neuroticism score	147672845	0.806989
Neuroticism score	147672885	0.840545
Neuroticism score	147673083	0.808583
Neuroticism score	147673084	0.02974
Neuroticism score	147673426	0.847092
Neuroticism score	147673769	0.00112954
Neuroticism score	147674317	0.00129526
Neuroticism score	147674392	0.206641
Neuroticism score	147674557	0.812542
Neuroticism score	147674715	0.210178
Neuroticism score	147675063	0.0115275
Neuroticism score	147675111	0.00131004
Neuroticism score	147675248	0.00118701
Neuroticism score	147676007	0.768967
Neuroticism score	147677266	0.00126803
Neuroticism score	147677781	0.770351
Neuroticism score	147678503	0.890227
Neuroticism score	147678531	0.703503
Neuroticism score	147678543	0.00116838
Neuroticism score	147678571	0.770446
Neuroticism score	147678781	0.767015
Neuroticism score	147679097	0.173914
Neuroticism score	147679118	0.117969
Neuroticism score	147679313	0.774196
Neuroticism score	147679375	0.00125258
Neuroticism score	147680687	0.763214
Neuroticism score	147680696	0.333406
Neuroticism score	147680906	0.813086
Neuroticism score	147681146	0.00114424
Neuroticism score	147681289	0.892981
Neuroticism score	147681589	0.703503
Neuroticism score	147681599	0.00113963
Neuroticism score	147681653	0.00105831
Neuroticism score	147681690	0.762474
Neuroticism score	147682228	0.00113947
Neuroticism score	147683860	0.189362
Neuroticism score	147683995	0.890615
Neuroticism score	147684049	0.203517
Neuroticism score	147684244	0.0173707
Neuroticism score	147684704	0.192626
Neuroticism score	147684956	0.207202
Neuroticism score	147685374	0.781837
Neuroticism score	147685454	0.191399
Neuroticism score	147685551	0.189444
Neuroticism score	147685737	0.781837
Neuroticism score	147685803	0.189444
Neuroticism score	147685928	0.189328
Neuroticism score	147686115	0.781837
Neuroticism score	147686433	0.19029
Neuroticism score	147686531	0.232724
Neuroticism score	147686563	0.170079
Neuroticism score	147686765	0.195609
Neuroticism score	147687296	0.162173
Neuroticism score	147688258	0.782138
Neuroticism score	147688634	0.163238
Neuroticism score	147688797	0.7193
Neuroticism score	147689275	0.782138
Neuroticism score	147689454	0.190455
Neuroticism score	147689559	0.782138
Neuroticism score	147690283	0.782138
Neuroticism score	147690317	0.186622
Neuroticism score	147690407	0.189885
Neuroticism score	147690542	0.187149
Neuroticism score	147691969	0.184858
Neuroticism score	147692843	0.000186758
Neuroticism score	147694183	0.781347
Neuroticism score	147694501	0.188432
Neuroticism score	147694756	0.213587
Neuroticism score	147694885	0.771417
Neuroticism score	147695510	0.188848
Neuroticism score	147695827	0.213587
Neuroticism score	147696566	0.874589
Neuroticism score	147696775	0.132186
Neuroticism score	147697732	5.99504e-08
Neuroticism score	147697759	0.0900887
Neuroticism score	147697994	0.279292
Neuroticism score	147698154	0.0305161
Neuroticism score	147699743	0.0344645
Neuroticism score	147699749	9.39301e-11
Neuroticism score	147699956	0.829225
Neuroticism score	147700007	0.000190043
Neuroticism score	147700572	0.0345046
Neuroticism score	147700576	0.04333
Neuroticism score	147700862	1.50433e-10
Neuroticism score	147701838	0.035653
Neuroticism score	147701890	0.00188954
Neuroticism score	147702405	8.00714e-11
Neuroticism score	147702463	0.785761
Neuroticism score	147702467	0.0435804
Neuroticism score	147702755	0.184559
Neuroticism score	147703259	0.806493
Neuroticism score	147703378	0.000233374
Neuroticism score	147703431	0.0327519
Neuroticism score	147703622	0.0338272
Neuroticism score	147703724	0.041319
Neuroticism score	147703922	8.07908e-11
Neuroticism score	147704078	0.0347456
Neuroticism score	147704324	0.0358644
Neuroticism score	147705295	0.000509937
Neuroticism score	147705475	0.0026843
Neuroticism score	147705492	0.0445452
Neuroticism score	147705526	0.450315
Neuroticism score	147706113	0.0281959
Neuroticism score	147706272	0.0447665
Neuroticism score	147706518	0.00125526
Neuroticism score	147706800	0.794087
Neuroticism score	147708679	0.0324419
Neuroticism score	147709433	0.778904
Neuroticism score	147709598	0.787294
Neuroticism score	147709985	1.00088e-10
Neuroticism score	147710066	0.0326921
Neuroticism score	147710121	0.943204
Neuroticism score	147710302	0.790506
Neuroticism score	147710961	0.0368745
Neuroticism score	147711211	0.0357065
Neuroticism score	147711560	0.0323366
Neuroticism score	147711664	0.0999576
Neuroticism score	147711676	0.972397
Neuroticism score	147712024	4.41614e-11
Neuroticism score	147712413	0.0479234
Neuroticism score	147712421	0.0359498
Neuroticism score	147712524	0.00125147
Neuroticism score	147712770	0.0530253
Neuroticism score	147713468	0.975269
Neuroticism score	147713575	0.787182
Neuroticism score	147713837	6.33797e-07
Neuroticism score	147713893	0.0427407
Neuroticism score	147714331	0.789759
Neuroticism score	147714554	0.793926
Neuroticism score	147715384	0.0472672
Neuroticism score	147715678	0.000259459
Neuroticism score	147716242	0.321838
Neuroticism score	147717251	0.644009
Neuroticism score	147717338	0.0472921
Neuroticism score	147718775	0.853119
Neuroticism score	147718927	0.031689
Neuroticism score	147719137	0.0323939
Neuroticism score	147719138	0.0315848
Neuroticism score	147719449	0.600603
Neuroticism score	147719779	0.000252605
Neuroticism score	147719800	6.08283e-07
Neuroticism score	147719988	0.159606
Neuroticism score	147720767	5.94239e-07
Neuroticism score	147720808	0.031073
Neuroticism score	147720851	0.901938
Neuroticism score	147721149	0.0416769
Neuroticism score	147721198	0.0414892
Neuroticism score	147721724	0.014899
Neuroticism score	147722349	6.01712e-07
Neuroticism score	147722679	0.928672
Neuroticism score	147722856	6.04271e-07
Neuroticism score	147722989	3.38112e-11
Neuroticism score	147723141	0.892221
Neuroticism score	147723158	0.000297028
Neuroticism score	147723189	0.839898
Neuroticism score	147723410	0.0313473
Neuroticism score	147723592	0.0311472
Neuroticism score	147723881	0.000283185
Neuroticism score	147724196	6.12648e-07
Neuroticism score	147724685	0.842777
Neuroticism score	147724976	1.20297e-10
Neuroticism score	147725333	0.000292031
Neuroticism score	147725368	0.0464756
Neuroticism score	147725717	0.845726
Neuroticism score	147725879	0.000261759
Neuroticism score	147725909	0.943204
Neuroticism score	147725972	0.994909
Neuroticism score	147726234	1.19598e-05
Neuroticism score	147726246	0.662603
Neuroticism score	147726494	0.000291232
Neuroticism score	147726542	0.845828
Neuroticism score	147726935	0.833433
Neuroticism score	147727064	4.85573e-11
Neuroticism score	147727106	0.0530253
Neuroticism score	147727130	0.853119
Neuroticism score	147727141	0.268544
Neuroticism score	147727147	1.06222e-06
Neuroticism score	147727203	0.0600237
Neuroticism score	147727260	0.853119
Neuroticism score	147727297	0.157412
Neuroticism score	147727656	0.0537676
Neuroticism score	147727684	0.000196987
Neuroticism score	147727714	0.537532
Neuroticism score	147727764	0.586782
Neuroticism score	147728276	0.853119
Neuroticism score	147728297	0.917257
Neuroticism score	147728492	1.98605e-11
Neuroticism score	147728611	0.0233766
Neuroticism score	147728901	0.966554
Neuroticism score	147729083	0.0161729
Neuroticism score	147729490	0.0530253
Neuroticism score	147729529	0.0623339
Neuroticism score	147729602	0.0530253
Neuroticism score	147729625	1.28697e-06
Neuroticism score	147729711	0.0504246
Neuroticism score	147730087	0.00224479
Neuroticism score	147730195	0.0530253
Neuroticism score	147730253	0.675093
Neuroticism score	147730476	0.0504697
Neuroticism score	147730602	0.0530253
Neuroticism score	147730719	0.708747
Neuroticism score	147731214	3.67703e-07
Neuroticism score	147731243	0.0472081
Neuroticism score	147731488	0.794856
Neuroticism score	147731800	1.11645e-09
Neuroticism score	147732106	0.853119
Neuroticism score	147732107	0.472444
Neuroticism score	147732183	0.0918973
Neuroticism score	147732858	0.122935
Neuroticism score	147733287	0.000252378
Neuroticism score	147733710	6.08048e-07
Neuroticism score	147733964	0.000221596
Neuroticism score	147734287	1.08341e-10
Neuroticism score	147734478	0.0312702
Neuroticism score	147734776	0.000264428
Neuroticism score	147734945	0.107509
Neuroticism score	147735183	6.10535e-07
Neuroticism score	147735445	0.157358
Neuroticism score	147735603	0.000287756
Neuroticism score	147735861	6.16766e-07
Neuroticism score	147735916	0.780537
Neuroticism score	147736439	0.00742324
Neuroticism score	147736521	0.0456589
Neuroticism score	147736626	0.000273019
Neuroticism score	147736673	0.806951
Neuroticism score	147736885	0.789092
Neuroticism score	147736981	0.000282393
Neuroticism score	147737481	3.14534e-09
Neuroticism score	147737627	1.21158e-05
Neuroticism score	147737716	7.5971e-07
Neuroticism score	147738007	0.0399816
Neuroticism score	147738029	0.15103
Neuroticism score	147738536	1.76342e-09
Neuroticism score	147739228	0.560275
Neuroticism score	147739252	0.0331548
Neuroticism score	147739571	0.0331627
Neuroticism score	147739774	0.000514481
Neuroticism score	147740107	0.00200959
Neuroticism score	147740147	0.051648
Neuroticism score	147740447	0.160164
Neuroticism score	147741576	0.000392874
Neuroticism score	147741910	2.98348e-10
Neuroticism score	147741914	0.00203914
Neuroticism score	147742883	0.0299977
Neuroticism score	147742974	1.54775e-09
Neuroticism score	147743405	1.37787e-10
Neuroticism score	147743450	1.41978e-09
Neuroticism score	147743459	0.000260049
Neuroticism score	147743858	0.051648
Neuroticism score	147744173	4.46719e-10
Neuroticism score	147744198	0.0465227
Neuroticism score	147744285	0.000330702
Neuroticism score	147744845	0.0362941
Neuroticism score	147744940	1.14693e-10
Neuroticism score	147745021	1.41978e-09
Neuroticism score	147745241	1.41978e-09
Neuroticism score	147745821	0.000259896
Neuroticism score	147745859	0.0362941
Neuroticism score	147745946	0.0357114
Neuroticism score	147746123	0.0332415
Neuroticism score	147746214	0.000400223
Neuroticism score	147746246	3.30362e-10
Neuroticism score	147746893	0.000393623
Neuroticism score	147747271	1.54318e-09
Neuroticism score	147747389	0.0305542
Neuroticism score	147747743	0.0176399
Neuroticism score	147747950	0.00212428
Neuroticism score	147747975	0.00212424
Neuroticism score	147748123	0.610427
Neuroticism score	147748264	0.16148
Neuroticism score	147748275	0.00206025
Neuroticism score	147748280	0.676472
Neuroticism score	147748359	0.00040054
Neuroticism score	147748426	0.000406978
Neuroticism score	147749295	0.68127
Neuroticism score	147749523	5.69204e-06
Neuroticism score	147749726	9.71551e-06
Neuroticism score	147749837	1.45401e-10
Neuroticism score	147749989	0.029826
Neuroticism score	147750329	1.39932e-09
Neuroticism score	147750437	1.21116e-10
Neuroticism score	147750977	3.16649e-10
Neuroticism score	147752540	0.0322726
Neuroticism score	147752687	0.000365144
Neuroticism score	147753061	0.000357452
Neuroticism score	147753661	1.37773e-09
Neuroticism score	147754236	0.0320863
Neuroticism score	147754602	1.51844e-09
Neuroticism score	147754730	0.0155956
Neuroticism score	147754795	1.12065e-05
Neuroticism score	147755290	0.0472311
Neuroticism score	147755311	0.452304
Neuroticism score	147755522	0.0414893
Neuroticism score	147757290	0.0484038
Neuroticism score	147757767	7.90742e-11
Neuroticism score	147757996	0.0521378
Neuroticism score	147758537	0.0155072
Neuroticism score	147758713	0.263712
Neuroticism score	147759109	0.0549097
Neuroticism score	147759450	0.0614215
Neuroticism score	147759732	0.0547752
Neuroticism score	147759809	0.970467
Neuroticism score	147760178	0.00753425
Neuroticism score	147760764	0.151501
Neuroticism score	147760792	0.0150934
Neuroticism score	147761430	0.06138
Neuroticism score	147761433	1.21446e-07
Neuroticism score	147762003	0.247735
Neuroticism score	147762337	0.0545977
Neuroticism score	147762367	0.973533
Neuroticism score	147762497	0.0591974
Neuroticism score	147763000	0.0492715
Neuroticism score	147763010	0.00498957
Neuroticism score	147763011	0.0509926
Neuroticism score	147763141	0.0603486
Neuroticism score	147763161	5.2175e-05
Neuroticism score	147763261	0.0146696
Neuroticism score	147763357	0.054807
Neuroticism score	147763391	0.167846
Neuroticism score	147763506	0.637775
Neuroticism score	147764478	0.0651183
Neuroticism score	147765020	5.66227e-11
Neuroticism score	147765278	0.0641433
Neuroticism score	147765328	0.0645001
Neuroticism score	147765754	1.09404e-10
Neuroticism score	147766376	0.016263
Neuroticism score	147766524	0.504376
Neuroticism score	147766651	0.0335304
Neuroticism score	147767384	0.0581631
Neuroticism score	147767426	0.00076006
Neuroticism score	147767622	0.0377403
Neuroticism score	147767725	3.1277e-05
Neuroticism score	147767849	0.0377403
Neuroticism score	147767918	0.0377403
Neuroticism score	147767974	0.0362941
Neuroticism score	147768024	3.85507e-11
Neuroticism score	147768299	0.936894
Neuroticism score	147768425	1.58661e-10
Neuroticism score	147769339	0.0315064
Neuroticism score	147769363	0.0377403
Neuroticism score	147769681	4.58942e-05
Neuroticism score	147770332	0.0377403
Neuroticism score	147770386	0.561534
Neuroticism score	147770482	0.0387872
Neuroticism score	147770498	0.0377403
Neuroticism score	147770968	0.0338978
Neuroticism score	147771848	0.691933
Neuroticism score	147772008	0.0429636
Neuroticism score	147772634	0.938019
Neuroticism score	147773176	0.0642739
Neuroticism score	147773631	0.0627465
Neuroticism score	147774221	0.000221263
Neuroticism score	147775069	4.68127e-05
Neuroticism score	147775194	0.0554356
Neuroticism score	147775250	0.98602
Neuroticism score	147775678	6.80948e-11
Neuroticism score	147775684	0.0516175
Neuroticism score	147775900	0.045937
Neuroticism score	147776006	0.0644967
Neuroticism score	147776139	0.0799011
Neuroticism score	147776805	0.246671
Neuroticism score	147777074	0.412755
Neuroticism score	147777249	0.211386
Neuroticism score	147778633	0.837211
Neuroticism score	147779377	0.809395
Neuroticism score	147779492	8.74574e-08
Neuroticism score	147780519	0.839357
Neuroticism score	147780580	0.256629
Neuroticism score	147780722	4.40002e-08
Neuroticism score	147781262	0.260439
Neuroticism score	147781520	0.612685
Neuroticism score	147782283	2.22324e-12
Neuroticism score	147783878	0.223468
Neuroticism score	147783930	0.348097
Neuroticism score	147784125	0.294323
Neuroticism score	147784512	0.201915
Neuroticism score	147785113	0.879828
Neuroticism score	147785165	0.273785
Neuroticism score	147785334	0.855089
Neuroticism score	147785394	0.202816
Neuroticism score	147785735	0.90883
Neuroticism score	147785762	0.159837
Neuroticism score	147785940	0.206157
Neuroticism score	147786063	0.0194265
Neuroticism score	147786398	0.0147914
Neuroticism score	147786399	0.206688
Neuroticism score	147786790	0.980333
Neuroticism score	147787219	2.86385e-07
Neuroticism score	147787359	0.0158509
Neuroticism score	147787747	0.218496
Neuroticism score	147789499	0.0156242
Neuroticism score	147789808	0.186548
Neuroticism score	147790296	0.216821
Neuroticism score	147790484	0.856128
Neuroticism score	147791114	0.215318
Neuroticism score	147791192	1.02859e-06
Neuroticism score	147791599	0.200004
Neuroticism score	147793170	0.934269
Neuroticism score	147793663	0.19809
Neuroticism score	147793783	0.197948
Neuroticism score	147794247	0.197754
Neuroticism score	147794894	0.0161456
Neuroticism score	147795278	0.197732
Neuroticism score	147795737	0.198185
Neuroticism score	147797740	0.195502
Neuroticism score	147797920	1.16898e-12
Neuroticism score	147800004	1.26161e-07
Neuroticism score	147800129	0.195043
Neuroticism score	147800342	0.194457
Neuroticism score	147800394	0.0167742
Neuroticism score	147800420	0.0803308
Neuroticism score	147800447	0.946181
Neuroticism score	147800472	0.193938
Neuroticism score	147801165	0.19492
Neuroticism score	147801226	0.194566
Neuroticism score	147801279	0.194986
Neuroticism score	147801624	0.195043
Neuroticism score	147801942	0.196135
Neuroticism score	147802007	0.198556
Neuroticism score	147802020	0.247763
Neuroticism score	147802031	0.0194265
Neuroticism score	147802352	0.194962
Neuroticism score	147802459	0.733435
Neuroticism score	147803737	0.194962
Neuroticism score	147803814	0.203833
Neuroticism score	147804107	0.593582
Neuroticism score	147804163	0.196135
Neuroticism score	147804462	0.19578
Neuroticism score	147804598	0.950022
Neuroticism score	147804637	0.196135
Neuroticism score	147805340	0.195794
Neuroticism score	147805497	1.77867e-07
Neuroticism score	147805922	0.195522
Neuroticism score	147806102	0.195515
Neuroticism score	147806307	0.214104
Neuroticism score	147806321	5.63451e-08
Neuroticism score	147806624	0.195522
Neuroticism score	147806836	0.195515
Neuroticism score	147807877	0.194667
Neuroticism score	147808065	0.194387
Neuroticism score	147808752	0.194394
Neuroticism score	147809350	0.194394
Neuroticism score	147810013	0.993381
Neuroticism score	147811305	0.102608
Neuroticism score	147811671	0.123125
Neuroticism score	147812746	0.0145093
Neuroticism score	147813043	0.830747
Neuroticism score	147814569	0.190048
Neuroticism score	147814591	0.189307
Neuroticism score	147816165	0.0767465
Neuroticism score	147816760	1.5646e-07
Neuroticism score	147817242	0.168585
Neuroticism score	147817913	0.159635
Neuroticism score	147818119	2.04779e-08
Neuroticism score	147818303	0.164074
Neuroticism score	147818659	0.016693
Neuroticism score	147819077	0.096925
Neuroticism score	147819128	0.944282
Neuroticism score	147819163	6.98591e-12
Neuroticism score	147820376	0.0794457
Neuroticism score	147820612	0.295311
Neuroticism score	147820852	0.622908
Neuroticism score	147821361	0.0959235
Neuroticism score	147821432	0.482388
Neuroticism score	147821664	0.0962093
Neuroticism score	147821720	0.945696
Neuroticism score	147821740	0.944135
Neuroticism score	147821903	0.172184
Neuroticism score	147821946	0.720661
Neuroticism score	147822077	7.34842e-13
Neuroticism score	147822260	0.948491
Neuroticism score	147822282	1.73709e-07
Neuroticism score	147823365	0.948929
Neuroticism score	147823677	0.086687
Neuroticism score	147824740	0.107492
Neuroticism score	147824809	0.0948161
Neuroticism score	147824820	0.989443
Neuroticism score	147825761	0.0960151
Neuroticism score	147826262	1.62472e-07
Neuroticism score	147826392	0.965656
Neuroticism score	147827243	0.0962854
Neuroticism score	147827273	0.986647
Neuroticism score	147827374	0.105925
Neuroticism score	147827397	0.948578
Neuroticism score	147827822	7.01679e-13
Neuroticism score	147828220	0.018318
Neuroticism score	147828492	0.105525
Neuroticism score	147828890	0.101294
Neuroticism score	147830220	1.5074e-07
Neuroticism score	147830269	6.32947e-12
Neuroticism score	147830830	0.017047
Neuroticism score	147830957	0.734322
Neuroticism score	147832384	0.3653
Neuroticism score	147832415	0.125567
Neuroticism score	147833659	0.086687
Neuroticism score	147833663	0.0816164
Neuroticism score	147834999	1.49655e-07
Neuroticism score	147836024	0.112953
Neuroticism score	147836263	1.48291e-08
Neuroticism score	147836483	1.58348e-12
Neuroticism score	147837025	0.0136444
Neuroticism score	147837066	1.4972e-07
Neuroticism score	147837786	0.111855
Neuroticism score	147837937	0.778171
Neuroticism score	147838199	0.772123
Neuroticism score	147838533	0.0965916
Neuroticism score	147839072	0.0678382
Neuroticism score	147839075	0.47648
Neuroticism score	147839191	1.55143e-12
Neuroticism score	147839370	0.0603626
Neuroticism score	147840650	1.81226e-08
Neuroticism score	147841194	0.701103
Neuroticism score	147841581	6.24554e-06
Neuroticism score	147841721	0.222175
Neuroticism score	147842263	0.0170487
Neuroticism score	147842378	0.259196
Neuroticism score	147843107	0.828782
Neuroticism score	147843225	0.0962181
Neuroticism score	147844091	0.112788
Neuroticism score	147844140	0.0313043
Neuroticism score	147848037	0.0704359
Neuroticism score	147848674	0.397639
Neuroticism score	147849105	9.39504e-08
Neuroticism score	147849641	1.20146e-07
Neuroticism score	147849869	5.63632e-06
Neuroticism score	147850078	6.5826e-06
Neuroticism score	147850239	0.101941
Neuroticism score	147850670	0.0984725
Neuroticism score	147850987	0.613419
Neuroticism score	147851508	0.735873
Neuroticism score	147851566	0.108701
Neuroticism score	147853959	1.12727e-07
Neuroticism score	147854585	0.0955311
Neuroticism score	147855425	5.8552e-06
Neuroticism score	147855505	0.017026
Neuroticism score	147856531	0.0170548
Neuroticism score	147856831	0.852207
Neuroticism score	147857961	0.105017
Neuroticism score	147858262	0.116608
Neuroticism score	147859723	0.102226
Neuroticism score	147859811	1.15107e-07
Neuroticism score	147860698	0.0163536
Neuroticism score	147861122	0.667756
Neuroticism score	147861185	1.2444e-12
Neuroticism score	147862177	4.74545e-12
Neuroticism score	147862369	0.0112133
Neuroticism score	147862373	0.0112133
Neuroticism score	147862692	1.08171e-07
Neuroticism score	147863079	0.0307209
Neuroticism score	147864261	1.07561e-07
Neuroticism score	147865200	0.334006
Neuroticism score	147865408	4.24577e-12
Neuroticism score	147865735	1.18956e-12
Neuroticism score	147865884	0.148467
Neuroticism score	147867813	0.103785
Neuroticism score	147868571	0.105154
Neuroticism score	147869127	1.08122e-07
Neuroticism score	147869364	2.22324e-12
Neuroticism score	147869827	1.06386e-07
Neuroticism score	147869959	0.118758
Neuroticism score	147870434	1.07726e-07
Neuroticism score	147870481	1.06748e-07
Neuroticism score	147870904	0.0112133
Neuroticism score	147871413	0.910903
Neuroticism score	147872563	0.0183271
Neuroticism score	147872768	0.200705
Neuroticism score	147873172	3.62044e-12
Neuroticism score	147873660	3.58554e-07
Neuroticism score	147873966	3.57601e-12
Neuroticism score	147874650	1.08258e-07
Neuroticism score	147875277	0.0257616
Neuroticism score	147875385	0.0172825
Neuroticism score	147876367	1.47486e-07
Neuroticism score	147877039	0.13886
Neuroticism score	147877080	0.674655
Neuroticism score	147877659	0.0164851
Neuroticism score	147878557	0.256535
Neuroticism score	147879424	0.107053
Neuroticism score	147879508	0.0131062
Neuroticism score	147879893	1.17571e-07
Neuroticism score	147881923	0.259678
Neuroticism score	147882423	0.270329
Neuroticism score	147882539	0.0882828
Neuroticism score	147882810	0.104332
Neuroticism score	147883361	0.0950693
Neuroticism score	147884240	2.63021e-12
Neuroticism score	147885549	1.32514e-07
Neuroticism score	147885690	0.0882832
Neuroticism score	147886387	0.0770378
Neuroticism score	147886612	0.0341045
Neuroticism score	147887758	0.0823393
Neuroticism score	147888664	1.40661e-06
Neuroticism score	147889173	0.0902965
Neuroticism score	147890490	0.101996
Neuroticism score	147890917	0.0922882
Neuroticism score	147891817	0.108257
Neuroticism score	147892071	0.674592
Neuroticism score	147892888	0.772123
Neuroticism score	147892904	0.108237
Neuroticism score	147893468	9.5202e-13
Neuroticism score	147893871	0.725686
Neuroticism score	147893889	0.697924
Neuroticism score	147894054	0.656315
Neuroticism score	147897436	0.331352
Neuroticism score	147899548	0.0837765
Neuroticism score	147900020	0.0033392
Neuroticism score	147901026	1.31918e-07
Neuroticism score	147903474	0.652879
Neuroticism score	147903933	0.0112133
Neuroticism score	147904633	0.252872
Neuroticism score	147905999	0.103672
Neuroticism score	147907021	4.06923e-12
Neuroticism score	147907988	0.104489
Neuroticism score	147909175	0.658747
Neuroticism score	147909192	0.104523
Neuroticism score	147909266	1.38375e-07
Neuroticism score	147910940	0.103962
Neuroticism score	147912205	0.0938397
Neuroticism score	147913532	4.39141e-12
Neuroticism score	147914451	0.094871
Neuroticism score	147915821	1.31667e-12
Neuroticism score	147915996	0.658108
Neuroticism score	147916093	1.48857e-08
Neuroticism score	147916632	0.0939173
Neuroticism score	147916985	0.374869
Neuroticism score	147917228	0.103165
Neuroticism score	147918159	1.3528e-07
Neuroticism score	147919045	0.0131184
Neuroticism score	147919564	0.606626
Neuroticism score	147920112	0.723575
Neuroticism score	147920638	0.0140863
Neuroticism score	147920982	0.621161
Neuroticism score	147922092	2.22324e-12
Neuroticism score	147922691	1.95897e-08
Neuroticism score	147922858	0.126233
Neuroticism score	147922875	0.64962
Neuroticism score	147923193	0.901463
Neuroticism score	147923276	4.80857e-12
Neuroticism score	147923952	0.883032
Neuroticism score	147926350	0.667668
Neuroticism score	147928121	0.37053
Neuroticism score	147929377	0.104332
Neuroticism score	147929492	1.08524e-11
Neuroticism score	147930162	3.22114e-07
Neuroticism score	147930605	0.31305
Neuroticism score	147931021	0.0381171
Neuroticism score	147931537	0.00693756
Neuroticism score	147931896	3.1559e-09
Neuroticism score	147931948	0.104332
Neuroticism score	147932159	0.0917856
Neuroticism score	147932486	0.107212
Neuroticism score	147933687	3.15424e-07
Neuroticism score	147935207	1.07921e-11
Neuroticism score	147937557	0.0950617
Neuroticism score	147944770	0.0960073
Neuroticism score	147945430	0.113839
Neuroticism score	147945741	0.0959556
Neuroticism score	147946396	1.07769e-11
Neuroticism score	147947047	0.0122819
Neuroticism score	147947152	0.0988797
Neuroticism score	147947363	0.11696
Neuroticism score	147947497	0.0276449
Neuroticism score	147948349	0.299347
Neuroticism score	147948801	0.104002
Neuroticism score	147949463	0.102512
Neuroticism score	147952084	0.109215
Neuroticism score	147952792	0.118224
Neuroticism score	147953237	0.118583
Neuroticism score	147953606	7.54903e-12
Neuroticism score	147955689	0.759323
Neuroticism score	147956038	3.80958e-07
Neuroticism score	147957469	0.100442
Neuroticism score	147958530	0.117859
Neuroticism score	147958859	0.100733
Neuroticism score	147959141	0.149704
Neuroticism score	147959261	7.43447e-12
Neuroticism score	147959361	0.104332
Neuroticism score	147960617	0.13886
Neuroticism score	147961351	0.11807
Neuroticism score	147962618	2.51942e-11
Neuroticism score	147963100	0.00897582
Neuroticism score	147964254	0.131649
Neuroticism score	147964714	3.70623e-07
Neuroticism score	147965244	1.57684e-05
Neuroticism score	147965308	0.0994174
Neuroticism score	147965557	0.0998717
Neuroticism score	147965596	0.76768
Neuroticism score	147965948	0.583821
Neuroticism score	147966343	0.0114393
Neuroticism score	147966988	3.78689e-07
Neuroticism score	147967102	3.79047e-07
Neuroticism score	147967449	0.00923203
Neuroticism score	147967997	0.962036
Neuroticism score	147969202	0.117252
Neuroticism score	147969406	0.5804
Neuroticism score	147969457	7.6691e-12
Neuroticism score	147970225	0.0168664
Neuroticism score	147970871	0.237897
Neuroticism score	147971481	6.37428e-12
Neuroticism score	147971922	3.74112e-07
Neuroticism score	147972798	0.0100479
Neuroticism score	147973686	0.104332
Neuroticism score	147973762	0.750855
Neuroticism score	147974290	7.70805e-12
Neuroticism score	147974381	0.101202
Neuroticism score	147974530	0.105925
Neuroticism score	147975134	0.099581
Neuroticism score	147975979	1.73468e-11
Neuroticism score	147976230	0.842732
Neuroticism score	147976912	1.24733e-06
Neuroticism score	147977811	0.126822
Neuroticism score	147978434	2.57251e-06
Neuroticism score	147979481	0.00915026
Neuroticism score	147979653	0.475999
Neuroticism score	147979714	0.0112086
Neuroticism score	147979756	0.0971986
Neuroticism score	147979917	0.714831
Neuroticism score	147980260	0.116569
Neuroticism score	147980958	0.808928
Neuroticism score	147981546	0.169548
Neuroticism score	147981824	6.1405e-08
Neuroticism score	147982254	0.098673
Neuroticism score	147983018	0.11663
Neuroticism score	147983485	0.0115048
Neuroticism score	147984052	0.110134
Neuroticism score	147984205	3.74473e-07
Neuroticism score	147984409	0.0993858
Neuroticism score	147985266	0.718036
Neuroticism score	147985387	0.00921305
Neuroticism score	147986744	0.0091217
Neuroticism score	147989124	6.61904e-12
Neuroticism score	147989870	6.2957e-08
Neuroticism score	147990333	0.663381
Neuroticism score	147990409	3.60569e-07
Neuroticism score	147991122	0.286869
Neuroticism score	147991398	0.104879
Neuroticism score	147991824	0.12015
Neuroticism score	147992023	0.84137
Neuroticism score	147992254	3.55721e-07
Neuroticism score	147992920	0.673231
Neuroticism score	147992940	6.16095e-08
Neuroticism score	147994043	0.111627
Neuroticism score	147995293	2.25904e-11
Neuroticism score	147995932	0.12043
Neuroticism score	147996212	0.662162
Neuroticism score	147996637	3.59329e-07
Neuroticism score	147997256	0.120744
Neuroticism score	147997293	0.120757
Neuroticism score	147997668	0.120757
Neuroticism score	147998244	2.10398e-11
Neuroticism score	147998503	3.80533e-07
Neuroticism score	147999055	0.121155
Neuroticism score	147999099	0.12112
Neuroticism score	147999575	0.11917
Neuroticism score	148000165	0.404854
Neuroticism score	148000255	3.64077e-07
Neuroticism score	148000301	0.101259
Neuroticism score	148000303	0.00227026
Neuroticism score	148000910	0.111738
Neuroticism score	148001363	0.0293877
Neuroticism score	148001707	0.761441
Neuroticism score	148001779	0.111702
Neuroticism score	148002087	0.121013
Neuroticism score	148002138	0.0091327
Neuroticism score	148002144	0.832158
Neuroticism score	148003057	0.110104
Neuroticism score	148003058	0.110048
Neuroticism score	148003086	0.360952
Neuroticism score	148003966	0.16964
Neuroticism score	148004344	0.16903
Neuroticism score	148004999	0.10122
Neuroticism score	148005201	0.0723955
Neuroticism score	148005224	0.124124
Neuroticism score	148005354	0.00903385
Neuroticism score	148005683	0.773485
Neuroticism score	148006041	1.81002e-05
Neuroticism score	148006310	9.46891e-12
Neuroticism score	148006315	9.46893e-12
Neuroticism score	148006476	3.75881e-07
Neuroticism score	148006634	0.0662032
Neuroticism score	148007321	0.100752
Neuroticism score	148007655	0.00918713
Neuroticism score	148007927	0.112536
Neuroticism score	148008150	0.0717248
Neuroticism score	148008315	2.6641e-11
Neuroticism score	148008788	0.810264
Neuroticism score	148008906	0.101671
Neuroticism score	148010252	0.65556
Neuroticism score	148011304	0.119953
Neuroticism score	148011996	0.00893273
Neuroticism score	148012485	0.120957
Neuroticism score	148012705	0.105979
Neuroticism score	148012897	0.00926648
Neuroticism score	148013368	0.839073
Neuroticism score	148013840	0.114713
Neuroticism score	148013860	0.230922
Neuroticism score	148014122	0.102254
Neuroticism score	148015440	0.16548
Neuroticism score	148015826	0.118635
Neuroticism score	148016111	0.0773022
Neuroticism score	148016622	0.345979
Neuroticism score	148017634	0.725883
Neuroticism score	148018368	4.08938e-07
Neuroticism score	148018579	0.104332
Neuroticism score	148018869	0.101743
Neuroticism score	148019029	0.897802
Neuroticism score	148019290	0.120979
Neuroticism score	148019882	0.0118302
Neuroticism score	148020474	0.0538457
Neuroticism score	148020703	0.120675
Neuroticism score	148022366	0.0842794
Neuroticism score	148023387	0.393571
Neuroticism score	148024789	0.112658
Neuroticism score	148026238	0.09546
Neuroticism score	148026755	0.113424
Neuroticism score	148026957	0.104332
Neuroticism score	148026958	0.104332
Neuroticism score	148027001	0.0857405
Neuroticism score	148027103	1.95455e-05
Neuroticism score	148027415	0.0948575
Neuroticism score	148027743	0.0953255
Neuroticism score	148027744	0.0746468
Neuroticism score	148027772	0.381518
Neuroticism score	148028212	6.73756e-08
Neuroticism score	148028767	0.0956626
Neuroticism score	148029042	0.727304
Neuroticism score	148029739	0.105896
Neuroticism score	148030144	3.51177e-11
Neuroticism score	148030545	0.729042
Neuroticism score	148030667	0.111595
Neuroticism score	148030750	0.00915408
Neuroticism score	148030752	0.859257
Neuroticism score	148030866	5.08652e-07
Neuroticism score	148031817	0.0982781
Neuroticism score	148031974	0.098031
Neuroticism score	148032161	0.0941693
Neuroticism score	148032459	4.93521e-07
Neuroticism score	148032870	0.00816691
Neuroticism score	148033908	0.650111
Neuroticism score	148034348	1.40213e-05
Neuroticism score	148034471	0.00863727
Neuroticism score	148035096	0.00686828
Neuroticism score	148035331	0.0132042
Neuroticism score	148035896	7.21348e-11
Neuroticism score	148036161	0.115125
Neuroticism score	148036167	6.79551e-07
Neuroticism score	148036719	1.64043e-11
Neuroticism score	148037015	3.67513e-11
Neuroticism score	148037445	5.2669e-11
Neuroticism score	148039678	0.104332
Neuroticism score	148039829	0.106969
Neuroticism score	148040558	0.1219
Neuroticism score	148040679	0.0659211
Neuroticism score	148040855	0.00806712
Neuroticism score	148041100	6.43575e-07
Neuroticism score	148041839	0.193393
Neuroticism score	148042141	0.00705165
Neuroticism score	148042411	0.837382
Neuroticism score	148042519	0.00688346
Neuroticism score	148043158	0.68492
Neuroticism score	148043161	0.00514008
Neuroticism score	148044083	0.00695455
Neuroticism score	148044333	6.6897e-07
Neuroticism score	148046018	0.145675
Neuroticism score	148046103	0.129925
Neuroticism score	148048864	1.08216e-06
Neuroticism score	148051201	0.00852953
Neuroticism score	148051328	6.66417e-11
Neuroticism score	148051843	0.532297
Neuroticism score	148052588	1.40542e-06
Neuroticism score	148053129	1.28324e-06
Neuroticism score	148053325	0.472318
Neuroticism score	148053423	0.911057
Neuroticism score	148054147	0.771748
Neuroticism score	148054740	0.0839259
Neuroticism score	148054786	0.155057
Neuroticism score	148055581	0.15807
Neuroticism score	148056861	8.62207e-07
Neuroticism score	148057860	0.00908083
Neuroticism score	148058092	4.95443e-08
Neuroticism score	148058411	0.614469
Neuroticism score	148058808	0.00862936
Neuroticism score	148059775	0.0087157
Neuroticism score	148059974	0.00998109
Neuroticism score	148060013	0.00551183
Neuroticism score	148060106	0.00547274
Neuroticism score	148060230	1.5875e-10
Neuroticism score	148060319	2.84861e-11
Neuroticism score	148060486	0.0165598
Neuroticism score	148060515	0.00721892
Neuroticism score	148060868	0.000241659
Neuroticism score	148061431	1.54446e-10
Neuroticism score	148062804	0.00842831
Neuroticism score	148062934	0.3536
Neuroticism score	148063372	9.64867e-07
Neuroticism score	148064488	0.0821051
Neuroticism score	148065286	0.000240983
Neuroticism score	148066419	0.0178105
Neuroticism score	148066504	0.0275549
Neuroticism score	148067310	0.246958
Neuroticism score	148067575	0.0276234
Neuroticism score	148068211	0.00024257
Neuroticism score	148069661	0.651579
Neuroticism score	148071434	0.00535393
Neuroticism score	148071753	9.097e-07
Neuroticism score	148072083	2.01247e-10
Neuroticism score	148073353	0.723559
Neuroticism score	148074466	4.46386e-11
Neuroticism score	148074595	8.98363e-07
Neuroticism score	148075187	9.83296e-07
Neuroticism score	148075439	0.168862
Neuroticism score	148076180	1.23931e-10
Neuroticism score	148076795	2.63141e-07
Neuroticism score	148076919	0.00942946
Neuroticism score	148077786	0.0184281
Neuroticism score	148078119	1.07211e-10
Neuroticism score	148078393	0.000578341
Neuroticism score	148078492	0.168115
Neuroticism score	148078503	0.730457
Neuroticism score	148078573	0.730307
Neuroticism score	148079587	0.12461
Neuroticism score	148079622	0.00898271
Neuroticism score	148079781	9.46112e-07
Neuroticism score	148080531	0.465721
Neuroticism score	148080563	0.146075
Neuroticism score	148081527	0.000297548
Neuroticism score	148081857	0.000202919
Neuroticism score	148081978	9.83995e-07
Neuroticism score	148082385	0.723874
Neuroticism score	148082702	8.10059e-11
Neuroticism score	148082736	0.0183747
Neuroticism score	148082938	1.50708e-10
Neuroticism score	148083765	0.000243754
Neuroticism score	148084810	0.000233802
Neuroticism score	148085208	0.00476306
Neuroticism score	148085491	0.00908083
Neuroticism score	148085641	3.57959e-11
Neuroticism score	148085648	0.00872268
Neuroticism score	148085707	0.00908083
Neuroticism score	148085803	0.000258089
Neuroticism score	148086129	1.98032e-10
Neuroticism score	148086800	2.05383e-10
Neuroticism score	148087306	0.00500877
Neuroticism score	148087343	0.72333
Neuroticism score	148087922	9.64846e-07
Neuroticism score	148089118	0.000238919
Neuroticism score	148089438	0.0191567
Neuroticism score	148089880	0.146122
Neuroticism score	148090005	0.0106451
Neuroticism score	148090469	0.015353
Neuroticism score	148090876	0.00499356
Neuroticism score	148091153	0.851327
Neuroticism score	148091816	0.0975276
Neuroticism score	148091849	1.59886e-10
Neuroticism score	148091855	1.58814e-10
Neuroticism score	148092374	0.00874962
Neuroticism score	148092418	0.00777713
Neuroticism score	148092920	1.54024e-10
Neuroticism score	148093458	0.431107
Neuroticism score	148093979	0.00499694
Neuroticism score	148094466	1.55554e-10
Neuroticism score	148094830	9.4505e-11
Neuroticism score	148094946	1.75834e-10
Neuroticism score	148095115	0.762051
Neuroticism score	148095531	0.00024275
Neuroticism score	148095707	2.37098e-10
Neuroticism score	148095727	0.000191194
Neuroticism score	148096399	8.31037e-11
Neuroticism score	148096480	0.0105062
Neuroticism score	148096556	0.0182192
Neuroticism score	148097048	0.000239886
Neuroticism score	148097291	0.743976
Neuroticism score	148098552	0.46575
Neuroticism score	148098745	0.0177796
Neuroticism score	148098987	0.00547087
Neuroticism score	148099402	0.104357
Neuroticism score	148100120	1.03597e-06
Neuroticism score	148100666	1.08051e-06
Neuroticism score	148100911	0.000211689
Neuroticism score	148101012	1.04124e-06
Neuroticism score	148101576	0.005824
Neuroticism score	148101727	0.007496
Neuroticism score	148102397	0.000138431
Neuroticism score	148103023	1.05572e-06
Neuroticism score	148103087	0.726914
Neuroticism score	148103964	0.717956
Neuroticism score	148105514	1.96995e-10
Neuroticism score	148106042	0.000236651
Neuroticism score	148106110	1.58278e-06
Neuroticism score	148106182	3.53928e-11
Neuroticism score	148106316	1.05264e-06
Neuroticism score	148107248	0.703615
Neuroticism score	148107342	0.0101472
Neuroticism score	148107380	0.000244446
Neuroticism score	148107960	0.0655446
Neuroticism score	148108134	0.00600336
Neuroticism score	148108624	3.49458e-11
Neuroticism score	148109704	0.718338
Neuroticism score	148110213	0.722201
Neuroticism score	148110619	1.19034e-06
Neuroticism score	148111469	0.705677
Neuroticism score	148111994	0.00936596
Neuroticism score	148112911	0.575033
Neuroticism score	148113134	1.60011e-10
Neuroticism score	148113264	0.163035
Neuroticism score	148114073	1.09724e-06
Neuroticism score	148114343	1.82299e-10
Neuroticism score	148114355	1.02958e-10
Neuroticism score	148114484	0.00843453
Neuroticism score	148114668	0.000242327
Neuroticism score	148114944	1.06003e-10
Neuroticism score	148115379	0.00573665
Neuroticism score	148115763	1.05448e-06
Neuroticism score	148116207	0.00898271
Neuroticism score	148116504	1.07732e-06
Neuroticism score	148116521	1.07732e-06
Neuroticism score	148117438	1.22348e-06
Neuroticism score	148117997	0.163168
Neuroticism score	148118074	1.05815e-06
Neuroticism score	148118483	0.000267787
Neuroticism score	148118912	0.229768
Neuroticism score	148119034	1.05272e-06
Neuroticism score	148119429	1.42765e-10
Neuroticism score	148119973	0.0164051
Neuroticism score	148120114	0.718712
Neuroticism score	148120358	0.0164761
Neuroticism score	148120862	0.718407
Neuroticism score	148122244	1.07226e-06
Neuroticism score	148125633	0.0102769
Neuroticism score	148125850	0.35483
Neuroticism score	148126754	0.00589272
Neuroticism score	148129393	1.99455e-10
Neuroticism score	148130853	0.0058773
Neuroticism score	148132966	1.04744e-06
Neuroticism score	148134786	1.47214e-10
Neuroticism score	148135185	3.20187e-11
Neuroticism score	148135234	0.017455
Neuroticism score	148135508	0.00826197
Neuroticism score	148135838	1.46375e-10
Neuroticism score	148137738	1.96579e-10
Neuroticism score	148138520	0.00899802
Neuroticism score	148138531	0.0249305
Neuroticism score	148138534	0.0249274
Neuroticism score	148138699	6.10841e-11
Neuroticism score	148139337	1.08686e-06
Neuroticism score	148139498	1.06535e-06
Neuroticism score	148140204	0.00983211
Neuroticism score	148140212	1.76844e-06
Neuroticism score	148140981	3.89087e-11
Neuroticism score	148142464	0.718292
Neuroticism score	148142579	7.79535e-11
Neuroticism score	148143930	1.98504e-06
Neuroticism score	148144282	1.58278e-06
Neuroticism score	148144370	3.23236e-11
Neuroticism score	148144385	3.23236e-11
Neuroticism score	148145121	0.802155
Neuroticism score	148145143	1.58278e-06
Neuroticism score	148145568	0.706783
Neuroticism score	148145569	0.000248084
Neuroticism score	148145593	0.00872268
Neuroticism score	148145843	0.0839251
Neuroticism score	148145925	1.20109e-10
Neuroticism score	148145978	0.000244381
Neuroticism score	148146003	0.71283
Neuroticism score	148146093	0.000242281
Neuroticism score	148146186	0.00874877
Neuroticism score	148146265	2.74475e-11
Neuroticism score	148146286	0.0557795
Neuroticism score	148146886	0.70674
Neuroticism score	148147366	0.00024452
Neuroticism score	148148348	0.714131
Neuroticism score	148148401	0.511902
Neuroticism score	148148876	1.17426e-10
Neuroticism score	148149093	0.182219
Neuroticism score	148149113	0.765637
Neuroticism score	148149174	0.00386695
Neuroticism score	148149915	7.02289e-11
Neuroticism score	148149932	1.12463e-11
Neuroticism score	148149999	4.91479e-11
Neuroticism score	148150130	0.00872268
Neuroticism score	148150548	0.00908083
Neuroticism score	148150563	1.58278e-06
Neuroticism score	148150617	1.24046e-11
Neuroticism score	148150786	0.000211689
Neuroticism score	148151011	0.66634
Neuroticism score	148151020	0.66634
Neuroticism score	148151086	0.66634
Neuroticism score	148151206	0.66634
Neuroticism score	148151526	0.00872268
Neuroticism score	148151592	1.58278e-06
Neuroticism score	148151754	0.66634
Neuroticism score	148151811	0.00668275
Neuroticism score	148151928	5.14367e-11
Neuroticism score	148152391	0.66634
Neuroticism score	148152744	0.66634
Neuroticism score	148153357	1.58278e-06
Neuroticism score	148153440	2.67082e-06
Neuroticism score	148154020	6.64369e-11
Neuroticism score	148154213	0.66634
Neuroticism score	148154259	0.000211689
Neuroticism score	148154594	0.746937
Neuroticism score	148154794	0.000211689
Neuroticism score	148154798	1.24046e-11
Neuroticism score	148154949	0.0773641
Neuroticism score	148155073	1.09225e-06
Neuroticism score	148155485	0.00653892
Neuroticism score	148156275	0.702805
Neuroticism score	148156975	1.12716e-10
Neuroticism score	148157325	1.10144e-06
Neuroticism score	148157394	1.14171e-06
Neuroticism score	148157621	1.08473e-06
Neuroticism score	148158371	0.712709
Neuroticism score	148158763	0.00821505
Neuroticism score	148158913	0.00946717
Neuroticism score	148158922	0.00946717
Neuroticism score	148158923	0.00946717
Neuroticism score	148160158	0.00951829
Neuroticism score	148160214	0.00900057
Neuroticism score	148160637	0.000175416
Neuroticism score	148160797	0.771668
Neuroticism score	148160865	0.766939
Neuroticism score	148161266	0.0131902
Neuroticism score	148162925	4.88859e-05
Neuroticism score	148166214	0.77068
Neuroticism score	148166663	0.770026
Neuroticism score	148167009	0.000170039
Neuroticism score	148169096	0.00854623
Neuroticism score	148169392	0.66634
Neuroticism score	148169455	0.0085463
Neuroticism score	148169983	0.000174917
Neuroticism score	148169997	0.98795
Neuroticism score	148170400	5.12458e-11
Neuroticism score	148170480	0.00798584
Neuroticism score	148171348	0.980462
Neuroticism score	148171393	0.00790233
Neuroticism score	148172139	6.71945e-08
Neuroticism score	148172323	0.493532
Neuroticism score	148173892	2.15588e-11
Neuroticism score	148174079	0.530611
Neuroticism score	148174165	0.00703176
Neuroticism score	148174850	0.0127622
Neuroticism score	148175329	0.00871519
Neuroticism score	148175377	0.130469
Neuroticism score	148176590	0.00832648
Neuroticism score	148176609	0.000168421
Neuroticism score	148176645	0.0129289
Neuroticism score	148177620	0.802183
Neuroticism score	148177626	0.503516
Neuroticism score	148177814	0.0128844
Neuroticism score	148178611	0.00016645
Neuroticism score	148179654	0.00819738
Neuroticism score	148179801	2.99109e-11
Neuroticism score	148180261	0.76826
Neuroticism score	148180783	0.00851886
Neuroticism score	148181010	1.68642e-11
Neuroticism score	148181764	1.68205e-11
Neuroticism score	148181963	0.0107866
Neuroticism score	148182009	4.95336e-11
Neuroticism score	148182903	0.0085828
Neuroticism score	148185637	0.00019735
Neuroticism score	148186128	0.00753805
Neuroticism score	148186938	0.00732678
Neuroticism score	148187091	0.320154
Neuroticism score	148188281	0.00710686
Neuroticism score	148188710	0.139831
Neuroticism score	148188798	2.03738e-11
Neuroticism score	148188815	0.606817
Neuroticism score	148188846	0.00984511
Neuroticism score	148189014	0.665901
Neuroticism score	148189264	0.0154367
Neuroticism score	148189458	0.0237934
Neuroticism score	148189495	0.0170353
Neuroticism score	148190975	0.251777
Neuroticism score	148190987	0.131117
Neuroticism score	148194734	0.0829021
Neuroticism score	148194915	0.415839
Neuroticism score	148196100	0.00813702
Neuroticism score	148196508	0.00707408
Neuroticism score	148196611	0.000192056
Neuroticism score	148196981	0.00946088
Neuroticism score	148197883	0.000191627
Neuroticism score	148198163	0.000191484
Neuroticism score	148198332	1.43245e-11
Neuroticism score	148198567	0.000186368
Neuroticism score	148200564	0.0164051
Neuroticism score	148201344	0.0110271
Neuroticism score	148201609	0.22306
Neuroticism score	148201615	0.311499
Neuroticism score	148201721	0.561346
Neuroticism score	148201939	0.00322042
Neuroticism score	148202025	0.0994003
Neuroticism score	148202246	0.373642
Neuroticism score	148202979	0.318212
Neuroticism score	148203060	0.863434
Neuroticism score	148203476	0.243245
Neuroticism score	148204103	0.159038
Neuroticism score	148206361	0.40125
Neuroticism score	148206880	0.666532
Neuroticism score	148206882	0.607771
Neuroticism score	148207280	0.428103
Neuroticism score	148207609	0.743823
Neuroticism score	148207920	0.238439
Neuroticism score	148208294	0.197037
Neuroticism score	148208339	0.00589961
Neuroticism score	148208552	0.00860535
Neuroticism score	148208882	0.222819
Neuroticism score	148209134	0.235986
Neuroticism score	148209352	0.229184
Neuroticism score	148209410	0.606396
Neuroticism score	148210139	0.908396
Neuroticism score	148211129	0.612419
Neuroticism score	148211528	0.630216
Neuroticism score	148211529	0.630216
Neuroticism score	148211826	0.608106
Neuroticism score	148212438	0.0238276
Neuroticism score	148212440	0.414876
Neuroticism score	148212495	0.627879
Neuroticism score	148212578	0.618708
Neuroticism score	148212935	0.616664
Neuroticism score	148212991	0.771323
Neuroticism score	148213046	0.917671
Neuroticism score	148213169	0.236473
Neuroticism score	148213547	0.00319995
Neuroticism score	148213579	0.0207675
Neuroticism score	148213753	0.486875
Neuroticism score	148213865	0.434507
Neuroticism score	148214017	0.611791
Neuroticism score	148214211	0.227025
Neuroticism score	148215013	0.00470841
Neuroticism score	148215374	0.0126138
Neuroticism score	148215454	0.940765
Neuroticism score	148215593	0.426639
Neuroticism score	148217303	0.0651421
Neuroticism score	148218715	0.471616
Neuroticism score	148219620	0.310118
Neuroticism score	148219752	0.309672
Neuroticism score	148219927	0.00341613
Neuroticism score	148220014	0.823777
Neuroticism score	148220344	0.440627
Neuroticism score	148220513	0.18442
Neuroticism score	148221536	0.396895
Neuroticism score	148222865	0.131607
Neuroticism score	148223640	0.298532
Neuroticism score	148223886	0.846143
Neuroticism score	148224484	0.136848
Neuroticism score	148224676	0.0263306
Neuroticism score	148224777	0.466044
Neuroticism score	148225072	0.085855
Neuroticism score	148225304	0.0983782
Neuroticism score	148225760	0.98356
Neuroticism score	148225825	0.0619083
Neuroticism score	148226191	0.0518825
Neuroticism score	148226935	0.825034
Neuroticism score	148227352	0.367725
Neuroticism score	148227670	0.0159104
Neuroticism score	148227982	0.245668
Neuroticism score	148228074	0.121952
Neuroticism score	148228205	0.0902807
Neuroticism score	148228291	0.06535
Neuroticism score	148228375	0.439295
Neuroticism score	148228826	0.837331
Neuroticism score	148229444	0.0508466
Neuroticism score	148229520	0.441656
Neuroticism score	148230448	0.234163
Neuroticism score	148231171	0.463787
Neuroticism score	148231263	0.0507681
Neuroticism score	148231546	0.0729374
Neuroticism score	148231995	0.0407594
Neuroticism score	148232162	0.0596743
Neuroticism score	148232173	0.0501831
Neuroticism score	148232575	0.103101
Neuroticism score	148232586	0.105378
Neuroticism score	148232610	0.0745933
Neuroticism score	148234144	0.430278
Neuroticism score	148234301	0.433728
Neuroticism score	148234979	0.16954
Neuroticism score	148235234	0.0848601
Neuroticism score	148235514	0.448576
Neuroticism score	148235684	0.0162249
Neuroticism score	148235807	0.845247
Neuroticism score	148235815	0.330197
Neuroticism score	148236253	0.0840287
Neuroticism score	148236383	0.0842473
Neuroticism score	148236704	0.418296
Neuroticism score	148236842	0.841794
Neuroticism score	148236893	0.162155
Neuroticism score	148237029	0.0850045
Neuroticism score	148237285	0.0461381
Neuroticism score	148237487	0.823472
Neuroticism score	148238877	0.440964
Neuroticism score	148239255	0.138272
Neuroticism score	148239286	0.0209352
Neuroticism score	148239547	0.442452
Neuroticism score	148239720	0.369094
Neuroticism score	148239816	0.418556
Neuroticism score	148239916	0.207493
Neuroticism score	148241513	0.418436
Neuroticism score	148241618	0.418831
Neuroticism score	148241834	0.0608472
Neuroticism score	148242163	0.509398
Neuroticism score	148242377	0.3015
Neuroticism score	148243332	0.100323
Neuroticism score	148243460	0.0853595
Neuroticism score	148244176	0.419306
Neuroticism score	148244612	0.0605361
Neuroticism score	148244618	0.846932
Neuroticism score	148244973	0.233761
Neuroticism score	148245157	0.441377
Neuroticism score	148245288	0.0169452
Neuroticism score	148245829	0.015702
Neuroticism score	148245841	0.432994
Neuroticism score	148245953	0.0628304
Neuroticism score	148246174	0.431111
Neuroticism score	148247257	0.501296
Neuroticism score	148247589	0.209584
Neuroticism score	148247662	0.0729374
Neuroticism score	148247879	0.502118
Neuroticism score	148247927	0.501944
Neuroticism score	148248217	0.563069
Neuroticism score	148248312	0.0879206
Neuroticism score	148248452	0.0783741
Neuroticism score	148248503	0.433361
Neuroticism score	148248756	0.212675
Neuroticism score	148248757	0.433617
Neuroticism score	148249424	0.504434
Neuroticism score	148249777	0.209739
Neuroticism score	148249849	0.511277
Neuroticism score	148249989	0.490201
Neuroticism score	148250009	0.434212
Neuroticism score	148250141	0.505401
Neuroticism score	148250182	0.0228882
Neuroticism score	148250316	0.0624896
Neuroticism score	148250393	0.245668
Neuroticism score	148250905	0.5053
Neuroticism score	148251320	0.444961
Neuroticism score	148251533	0.51265
Neuroticism score	148251626	0.450324
Neuroticism score	148251936	0.845394
Neuroticism score	148252167	0.517927
Neuroticism score	148252178	0.51938
Neuroticism score	148252264	0.0598175
Neuroticism score	148252353	0.151811
Neuroticism score	148252496	0.0169452
Neuroticism score	148252943	0.0153248
Neuroticism score	148252944	0.0169452
Neuroticism score	148252974	0.518212
Neuroticism score	148253231	0.0769373
Neuroticism score	148253461	0.154901
Neuroticism score	148253666	0.402216
Neuroticism score	148253998	0.534146
Neuroticism score	148254008	0.517984
Neuroticism score	148254025	0.0163276
Neuroticism score	148254195	0.518183
Neuroticism score	148254305	0.518114
Neuroticism score	148254372	0.19809
Neuroticism score	148254807	0.653956
Neuroticism score	148255208	0.0772187
Neuroticism score	148255267	0.490201
Neuroticism score	148255514	0.270022
Neuroticism score	148255530	0.403466
Neuroticism score	148255659	0.151117
Neuroticism score	148256681	0.0757858
Neuroticism score	148257174	0.0149424
Neuroticism score	148257349	0.520707
Neuroticism score	148257375	0.129576
Neuroticism score	148257448	0.0728361
Neuroticism score	148257636	0.848394
Neuroticism score	148257697	0.386069
Neuroticism score	148257900	0.517883
Neuroticism score	148258092	0.391925
Neuroticism score	148258093	0.00220559
Neuroticism score	148258135	0.0564555
Neuroticism score	148258212	0.520974
Neuroticism score	148258315	0.014756
Neuroticism score	148258416	0.438162
Neuroticism score	148258450	0.516829
Neuroticism score	148258824	0.49203
Neuroticism score	148258836	0.558824
Neuroticism score	148258905	0.516756
Neuroticism score	148259243	0.0785522
Neuroticism score	148259450	0.032364
Neuroticism score	148259865	0.452997
Neuroticism score	148260045	0.0153593
Neuroticism score	148260130	0.512631
Neuroticism score	148260135	0.586758
Neuroticism score	148260141	0.512603
Neuroticism score	148260468	0.522643
Neuroticism score	148260787	0.187118
Neuroticism score	148261036	0.0558662
Neuroticism score	148261398	0.0146483
Neuroticism score	148262039	0.0553621
Neuroticism score	148262156	0.463787
Neuroticism score	148262224	0.153387
Neuroticism score	148262371	0.165827
Neuroticism score	148262608	0.191337
Neuroticism score	148263256	0.457091
Neuroticism score	148264667	0.517517
Neuroticism score	148265105	0.205774
Neuroticism score	148265518	0.508499
Neuroticism score	148265931	0.0569114
Neuroticism score	148266054	0.436746
Neuroticism score	148266360	0.507252
Neuroticism score	148266504	0.0772432
Neuroticism score	148267364	0.0711195
Neuroticism score	148268402	0.430527
Neuroticism score	148269076	0.194188
Neuroticism score	148269397	0.471457
Neuroticism score	148269420	0.528485
Neuroticism score	148270219	0.538639
Neuroticism score	148270896	0.482788
Neuroticism score	148271155	0.00151232
Neuroticism score	148271439	0.180244
Neuroticism score	148271777	0.00275165
Neuroticism score	148272019	0.480929
Neuroticism score	148272489	0.138306
Neuroticism score	148272707	0.852699
Neuroticism score	148272857	0.541293
Neuroticism score	148272860	0.545059
Neuroticism score	148273285	0.543931
Neuroticism score	148274402	0.341052
Neuroticism score	148274475	0.397373
Neuroticism score	148274617	0.260643
Neuroticism score	148274662	0.229439
Neuroticism score	148275568	0.115094
Neuroticism score	148275945	0.0810667
Neuroticism score	148276078	0.951088
Neuroticism score	148276214	0.0818221
Neuroticism score	148277117	0.379346
Neuroticism score	148277627	0.299403
Neuroticism score	148277965	0.119367
Neuroticism score	148278155	0.146483
Neuroticism score	148278507	0.842412
Neuroticism score	148278650	0.072946
Neuroticism score	148279443	0.963934
Neuroticism score	148280208	0.183626
Neuroticism score	148280581	0.402339
Neuroticism score	148281041	0.0592094
Neuroticism score	148281198	0.291826
Neuroticism score	148281303	0.252154
Neuroticism score	148281810	0.0750779
Neuroticism score	148283336	0.289472
Neuroticism score	148283630	0.92346
Neuroticism score	148283817	0.0746825
Neuroticism score	148285113	0.0727264
Neuroticism score	148285827	0.389336
Neuroticism score	148286434	0.0310663
Neuroticism score	148288042	0.00826177
Neuroticism score	148288139	0.0702284
Neuroticism score	148288172	0.92144
Neuroticism score	148288903	0.0752468
Neuroticism score	148289261	0.0750948
Neuroticism score	148289558	0.962698
Neuroticism score	148290613	0.0311048
Neuroticism score	148290821	0.0652015
Neuroticism score	148291887	0.404273
Neuroticism score	148291957	0.448634
Neuroticism score	148293289	0.148376
Neuroticism score	148293429	0.0725836
Neuroticism score	148293944	0.0210112
Neuroticism score	148294612	0.0423865
Neuroticism score	148295158	0.375988
Neuroticism score	148295167	0.371422
Neuroticism score	148295467	0.0144702
Neuroticism score	148296105	0.236372
Neuroticism score	148296498	0.921757
Neuroticism score	148296607	0.431402
Neuroticism score	148297467	0.419147
Neuroticism score	148297907	0.0583801
Neuroticism score	148298241	0.956096
Neuroticism score	148298482	0.00528133
Neuroticism score	148298800	0.622775
Neuroticism score	148299510	0.929831
Neuroticism score	148299552	0.00948622
Neuroticism score	148301302	0.884583
Neuroticism score	148302492	0.432856
Neuroticism score	148303931	0.0507417
Neuroticism score	148303986	0.16085
Neuroticism score	148304654	0.0461049
Neuroticism score	148304855	0.0425891
Neuroticism score	148305255	0.0525131
Neuroticism score	148305266	0.359213
Neuroticism score	148305944	0.0509163
Neuroticism score	148306245	0.948359
Neuroticism score	148306559	0.35963
Neuroticism score	148306693	0.148985
Neuroticism score	148307246	0.0702284
Neuroticism score	148307547	0.246182
Neuroticism score	148307757	0.0461287
Neuroticism score	148307872	0.0365857
Neuroticism score	148307884	0.0465348
Neuroticism score	148308033	0.715668
Neuroticism score	148308251	0.0620114
[truncated: 15,260 more rows]
