# Supplementary material for: Multimodal analysis of RNA sequencing data powers discovery of complex trait genetics
Source: Nat Commun. 2024 Nov 29;15:10387. doi: 10.1038/s41467-024-54840-8 (PMC11607376; doi:10.1038/s41467-024-54840-8)
Supplement: Supplementary file 8 — Source Data [file 41467_2024_54840_MOESM8_ESM.zip › source_data/Figure_3d.txt]

modality	category	group	tissue	log2_enrichment	freq_in_xvariants
Expression	5' UTR	Removed	ADPSBQ	3.42997	0.0304446
Expression	5' UTR	Removed	ADPVSC	3.37089	0.0291905
Expression	5' UTR	Removed	ADRNLG	3.50186	0.0319503
Expression	5' UTR	Removed	ARTAORT	3.47972	0.0315171
Expression	5' UTR	Removed	ARTCRN	3.00101	0.022637
Expression	5' UTR	Removed	ARTTBL	3.37652	0.0293972
Expression	5' UTR	Removed	BREAST	3.50469	0.0320329
Expression	5' UTR	Removed	BRNACC	3.00909	0.0226962
Expression	5' UTR	Removed	BRNAMY	2.90421	0.0211335
Expression	5' UTR	Removed	BRNCDT	2.37206	0.0145979
Expression	5' UTR	Removed	BRNCHA	3.03087	0.0230226
Expression	5' UTR	Removed	BRNCHB	3.02347	0.0229136
Expression	5' UTR	Removed	BRNCTXA	3.35182	0.0287816
Expression	5' UTR	Removed	BRNCTXB	3.3387	0.0285313
Expression	5' UTR	Removed	BRNHPP	2.68228	0.0181071
Expression	5' UTR	Removed	BRNHPT	3.13736	0.0248154
Expression	5' UTR	Removed	BRNNCC	3.12795	0.0246577
Expression	5' UTR	Removed	BRNPTM	2.77461	0.0193147
Expression	5' UTR	Removed	BRNSNG	2.62297	0.0173768
Expression	5' UTR	Removed	BRNSPC	3.18599	0.025679
Expression	5' UTR	Removed	CLNSGM	3.33565	0.0285123
Expression	5' UTR	Removed	CLNTRN	3.31624	0.0281185
Expression	5' UTR	Removed	ESPGEJ	2.94648	0.0217983
Expression	5' UTR	Removed	ESPMCS	3.45658	0.0310089
Expression	5' UTR	Removed	ESPMSL	3.15814	0.0252455
Expression	5' UTR	Removed	FIBRBLS	3.50962	0.0322776
Expression	5' UTR	Removed	HRTAA	3.44938	0.0308315
Expression	5' UTR	Removed	HRTLV	3.47212	0.0314229
Expression	5' UTR	Removed	KDNCTX	1.55608	0.00830425
Expression	5' UTR	Removed	LCL	3.3014	0.0278443
Expression	5' UTR	Removed	LIVER	3.32055	0.0282509
Expression	5' UTR	Removed	LUNG	3.51602	0.0322717
Expression	5' UTR	Removed	MSCLSK	3.64361	0.0354594
Expression	5' UTR	Removed	NERVET	3.21149	0.0260889
Expression	5' UTR	Removed	OVARY	3.58198	0.0337616
Expression	5' UTR	Removed	PNCREAS	3.22878	0.0264805
Expression	5' UTR	Removed	PRSTTE	3.12993	0.0246732
Expression	5' UTR	Removed	PTTARY	3.13484	0.0247494
Expression	5' UTR	Removed	SKINNS	3.26434	0.0270882
Expression	5' UTR	Removed	SKINS	3.23918	0.02662
Expression	5' UTR	Removed	SLVRYG	3.29836	0.0277424
Expression	5' UTR	Removed	SNTTRM	3.52614	0.0324998
Expression	5' UTR	Removed	SPLEEN	3.18937	0.0257397
Expression	5' UTR	Removed	STMACH	3.35174	0.0288584
Expression	5' UTR	Removed	TESTIS	3.27743	0.0272197
Expression	5' UTR	Removed	THYROID	3.24426	0.0267192
Expression	5' UTR	Removed	UTERUS	3.53117	0.0326293
Expression	5' UTR	Removed	VAGINA	3.40751	0.029925
Expression	5' UTR	Removed	WHLBLD	3.5569	0.0334565
Expression	5' UTR	Retained	ADPSBQ	3.57917	0.0337617
Expression	5' UTR	Retained	ADPVSC	3.63476	0.0350489
Expression	5' UTR	Retained	ADRNLG	3.27711	0.0273413
Expression	5' UTR	Retained	ARTAORT	3.59948	0.0342452
Expression	5' UTR	Retained	ARTCRN	3.5454	0.0330138
Expression	5' UTR	Retained	ARTTBL	3.56019	0.0333884
Expression	5' UTR	Retained	BREAST	3.53559	0.0327263
Expression	5' UTR	Retained	BRNACC	3.18713	0.0256773
Expression	5' UTR	Retained	BRNAMY	3.45138	0.0308806
Expression	5' UTR	Retained	BRNCDT	3.0757	0.0237743
Expression	5' UTR	Retained	BRNCHA	3.32672	0.0282626
Expression	5' UTR	Retained	BRNCHB	3.33473	0.0284311
Expression	5' UTR	Retained	BRNCTXA	3.32087	0.0281705
Expression	5' UTR	Retained	BRNCTXB	3.20308	0.0259715
Expression	5' UTR	Retained	BRNHPP	3.18808	0.0257104
Expression	5' UTR	Retained	BRNHPT	3.00574	0.0226517
Expression	5' UTR	Retained	BRNNCC	3.12601	0.0246246
Expression	5' UTR	Retained	BRNPTM	3.36522	0.0290856
Expression	5' UTR	Retained	BRNSNG	3.26905	0.027193
Expression	5' UTR	Retained	BRNSPC	3.43288	0.0304719
Expression	5' UTR	Retained	CLNSGM	3.50411	0.0320437
Expression	5' UTR	Retained	CLNTRN	3.59269	0.0340576
Expression	5' UTR	Retained	ESPGEJ	3.62655	0.0349257
Expression	5' UTR	Retained	ESPMCS	3.56365	0.0333977
Expression	5' UTR	Retained	ESPMSL	3.55499	0.0332389
Expression	5' UTR	Retained	FIBRBLS	3.8749	0.0415776
Expression	5' UTR	Retained	HRTAA	3.62607	0.0348484
Expression	5' UTR	Retained	HRTLV	3.66351	0.0358807
Expression	5' UTR	Retained	KDNCTX	3.44513	0.0307581
Expression	5' UTR	Retained	LCL	3.73813	0.0376881
Expression	5' UTR	Retained	LIVER	3.14666	0.025043
Expression	5' UTR	Retained	LUNG	3.43087	0.030422
Expression	5' UTR	Retained	MSCLSK	3.81953	0.0400578
Expression	5' UTR	Retained	NERVET	3.47332	0.0312805
Expression	5' UTR	Retained	OVARY	3.47144	0.0312715
Expression	5' UTR	Retained	PNCREAS	3.72812	0.0374321
Expression	5' UTR	Retained	PRSTTE	3.3881	0.0295081
Expression	5' UTR	Retained	PTTARY	3.47393	0.031307
Expression	5' UTR	Retained	SKINNS	3.59656	0.0341027
Expression	5' UTR	Retained	SKINS	3.59323	0.034024
Expression	5' UTR	Retained	SLVRYG	3.61533	0.0345589
Expression	5' UTR	Retained	SNTTRM	3.25694	0.0269676
Expression	5' UTR	Retained	SPLEEN	3.39353	0.0296526
Expression	5' UTR	Retained	STMACH	3.71025	0.0369996
Expression	5' UTR	Retained	TESTIS	3.20175	0.0258287
Expression	5' UTR	Retained	THYROID	3.38877	0.0295341
Expression	5' UTR	Retained	UTERUS	3.31312	0.0280524
Expression	5' UTR	Retained	VAGINA	3.23492	0.0265509
Expression	5' UTR	Retained	WHLBLD	3.57267	0.0338242
Expression	Promoter	Removed	ADPSBQ	3.06374	0.0719497
Expression	Promoter	Removed	ADPVSC	3.20231	0.0791149
Expression	Promoter	Removed	ADRNLG	3.24504	0.0814574
Expression	Promoter	Removed	ARTAORT	3.30105	0.0848255
Expression	Promoter	Removed	ARTCRN	3.16193	0.0770952
Expression	Promoter	Removed	ARTTBL	3.11845	0.074891
Expression	Promoter	Removed	BREAST	3.14447	0.0760193
Expression	Promoter	Removed	BRNACC	3.19291	0.0785353
Expression	Promoter	Removed	BRNAMY	3.01769	0.0696476
Expression	Promoter	Removed	BRNCDT	2.84819	0.0618578
Expression	Promoter	Removed	BRNCHA	2.78287	0.059057
Expression	Promoter	Removed	BRNCHB	2.9799	0.0677254
Expression	Promoter	Removed	BRNCTXA	3.03119	0.0702054
Expression	Promoter	Removed	BRNCTXB	3.24503	0.0814515
Expression	Promoter	Removed	BRNHPP	3.00101	0.0687973
Expression	Promoter	Removed	BRNHPT	2.81528	0.06047
Expression	Promoter	Removed	BRNNCC	2.91965	0.0650166
Expression	Promoter	Removed	BRNPTM	2.8469	0.0618619
Expression	Promoter	Removed	BRNSNG	2.96257	0.0669846
Expression	Promoter	Removed	BRNSPC	2.44747	0.0468851
Expression	Promoter	Removed	CLNSGM	3.17867	0.0779021
Expression	Promoter	Removed	CLNTRN	3.20301	0.0791924
Expression	Promoter	Removed	ESPGEJ	2.96252	0.0671455
Expression	Promoter	Removed	ESPMCS	3.0597	0.0717502
Expression	Promoter	Removed	ESPMSL	3.08676	0.0731919
Expression	Promoter	Removed	FIBRBLS	3.2971	0.0848738
Expression	Promoter	Removed	HRTAA	3.1085	0.0741555
Expression	Promoter	Removed	HRTLV	2.893	0.0640799
Expression	Promoter	Removed	KDNCTX	2.8758	0.0631449
Expression	Promoter	Removed	LCL	3.39667	0.0906159
Expression	Promoter	Removed	LIVER	3.11643	0.0747161
Expression	Promoter	Removed	LUNG	3.14232	0.0758754
Expression	Promoter	Removed	MSCLSK	3.27666	0.0837677
Expression	Promoter	Removed	NERVET	3.00945	0.0690893
Expression	Promoter	Removed	OVARY	3.1247	0.0749106
Expression	Promoter	Removed	PNCREAS	3.12018	0.0748274
Expression	Promoter	Removed	PRSTTE	3.05017	0.0711196
Expression	Promoter	Removed	PTTARY	2.99533	0.0684449
Expression	Promoter	Removed	SKINNS	2.92792	0.0653558
Expression	Promoter	Removed	SKINS	2.97277	0.0674193
Expression	Promoter	Removed	SLVRYG	3.25539	0.0820298
Expression	Promoter	Removed	SNTTRM	3.34936	0.0875873
Expression	Promoter	Removed	SPLEEN	3.10329	0.0738773
Expression	Promoter	Removed	STMACH	3.26356	0.0827062
Expression	Promoter	Removed	TESTIS	2.7924	0.0592623
Expression	Promoter	Removed	THYROID	2.99035	0.0682597
Expression	Promoter	Removed	UTERUS	3.19297	0.078626
Expression	Promoter	Removed	VAGINA	2.89253	0.0637947
Expression	Promoter	Removed	WHLBLD	3.33345	0.0873132
Expression	Promoter	Retained	ADPSBQ	3.5313	0.0994896
Expression	Promoter	Retained	ADPVSC	3.57777	0.102632
Expression	Promoter	Retained	ADRNLG	3.45106	0.0939616
Expression	Promoter	Retained	ARTAORT	3.48949	0.0966616
Expression	Promoter	Retained	ARTCRN	3.52253	0.0989872
Expression	Promoter	Retained	ARTTBL	3.53355	0.0998584
Expression	Promoter	Retained	BREAST	3.53568	0.0996988
Expression	Promoter	Retained	BRNACC	3.33697	0.0867821
Expression	Promoter	Retained	BRNAMY	3.41775	0.0919042
Expression	Promoter	Retained	BRNCDT	3.31251	0.0853432
Expression	Promoter	Retained	BRNCHA	3.24783	0.0815152
Expression	Promoter	Retained	BRNCHB	3.31522	0.0854465
Expression	Promoter	Retained	BRNCTXA	3.39919	0.090604
Expression	Promoter	Retained	BRNCTXB	3.31712	0.0856252
Expression	Promoter	Retained	BRNHPP	3.31202	0.0853483
Expression	Promoter	Retained	BRNHPT	3.28011	0.0834581
Expression	Promoter	Retained	BRNNCC	3.15163	0.0763582
Expression	Promoter	Retained	BRNPTM	3.17705	0.077769
Expression	Promoter	Retained	BRNSNG	3.39417	0.0903441
Expression	Promoter	Retained	BRNSPC	3.3024	0.0847998
Expression	Promoter	Retained	CLNSGM	3.5197	0.0986758
Expression	Promoter	Retained	CLNTRN	3.49785	0.0971489
Expression	Promoter	Retained	ESPGEJ	3.58025	0.103032
Expression	Promoter	Retained	ESPMCS	3.52128	0.0988033
Expression	Promoter	Retained	ESPMSL	3.53984	0.100197
Expression	Promoter	Retained	FIBRBLS	3.71278	0.113216
Expression	Promoter	Retained	HRTAA	3.47017	0.0952835
Expression	Promoter	Retained	HRTLV	3.56032	0.101767
Expression	Promoter	Retained	KDNCTX	3.50801	0.0978707
Expression	Promoter	Retained	LCL	3.81946	0.121473
Expression	Promoter	Retained	LIVER	3.33929	0.0871971
Expression	Promoter	Retained	LUNG	3.35717	0.0880597
Expression	Promoter	Retained	MSCLSK	3.65358	0.108778
Expression	Promoter	Retained	NERVET	3.42546	0.0921808
Expression	Promoter	Retained	OVARY	3.57611	0.102431
Expression	Promoter	Retained	PNCREAS	3.51946	0.0986855
Expression	Promoter	Retained	PRSTTE	3.5147	0.0981357
Expression	Promoter	Retained	PTTARY	3.45454	0.0940976
Expression	Promoter	Retained	SKINNS	3.43643	0.0929734
Expression	Promoter	Retained	SKINS	3.3943	0.0902977
Expression	Promoter	Retained	SLVRYG	3.62116	0.105701
Expression	Promoter	Retained	SNTTRM	3.29411	0.0842961
Expression	Promoter	Retained	SPLEEN	3.44223	0.0934418
Expression	Promoter	Retained	STMACH	3.63063	0.106669
Expression	Promoter	Retained	TESTIS	2.99251	0.0680795
Expression	Promoter	Retained	THYROID	3.36523	0.0885142
Expression	Promoter	Retained	UTERUS	3.60519	0.10463
Expression	Promoter	Retained	VAGINA	3.43398	0.0928491
Expression	Promoter	Retained	WHLBLD	3.50979	0.0986646
Expression	Splicing	Removed	ADPSBQ	3.73848	0.0163466
Expression	Splicing	Removed	ADPVSC	3.64145	0.0152675
Expression	Splicing	Removed	ADRNLG	3.00622	0.00982706
Expression	Splicing	Removed	ARTAORT	3.06129	0.0102219
Expression	Splicing	Removed	ARTCRN	3.12838	0.0107204
Expression	Splicing	Removed	ARTTBL	3.72351	0.0162087
Expression	Splicing	Removed	BREAST	3.7621	0.0166061
Expression	Splicing	Removed	BRNACC	2.6673	0.00776879
Expression	Splicing	Removed	BRNAMY	3.35603	0.0125352
Expression	Splicing	Removed	BRNCDT	3.83256	0.0174219
Expression	Splicing	Removed	BRNCHA	3.84229	0.017524
Expression	Splicing	Removed	BRNCHB	3.68565	0.0157271
Expression	Splicing	Removed	BRNCTXA	3.47019	0.0135498
Expression	Splicing	Removed	BRNCTXB	3.54042	0.0142309
Expression	Splicing	Removed	BRNHPP	3.27144	0.0118147
Expression	Splicing	Removed	BRNHPT	3.55335	0.0143581
Expression	Splicing	Removed	BRNNCC	3.8646	0.0178179
Expression	Splicing	Removed	BRNPTM	3.32593	0.0122715
Expression	Splicing	Removed	BRNSNG	3.72301	0.0161534
Expression	Splicing	Removed	BRNSPC	3.41957	0.01309
Expression	Splicing	Removed	CLNSGM	3.87379	0.0179504
Expression	Splicing	Removed	CLNTRN	3.66793	0.0155577
Expression	Splicing	Removed	ESPGEJ	3.31388	0.0121909
Expression	Splicing	Removed	ESPMCS	3.46609	0.0135333
Expression	Splicing	Removed	ESPMSL	3.78667	0.0169201
Expression	Splicing	Removed	FIBRBLS	3.5479	0.0143678
Expression	Splicing	Removed	HRTAA	3.68279	0.0157184
Expression	Splicing	Removed	HRTLV	3.94274	0.0188803
Expression	Splicing	Removed	KDNCTX	2.42472	0.00657561
Expression	Splicing	Removed	LCL	3.19602	0.0112221
Expression	Splicing	Removed	LIVER	3.75346	0.0165345
Expression	Splicing	Removed	LUNG	3.41044	0.0130063
Expression	Splicing	Removed	MSCLSK	3.56178	0.0145206
Expression	Splicing	Removed	NERVET	3.70482	0.01593
Expression	Splicing	Removed	OVARY	3.11153	0.0105696
Expression	Splicing	Removed	PNCREAS	3.82538	0.0173604
Expression	Splicing	Removed	PRSTTE	3.36056	0.0125555
Expression	Splicing	Removed	PTTARY	3.35959	0.0125431
Expression	Splicing	Removed	SKINNS	3.13951	0.0107734
Expression	Splicing	Removed	SKINS	3.57796	0.0145995
Expression	Splicing	Removed	SLVRYG	3.42182	0.0131077
Expression	Splicing	Removed	SNTTRM	3.64506	0.015306
Expression	Splicing	Removed	SPLEEN	3.64303	0.0152873
Expression	Splicing	Removed	STMACH	3.75499	0.0165471
Expression	Splicing	Removed	TESTIS	3.59738	0.0147466
Expression	Splicing	Removed	THYROID	3.5152	0.0139842
Expression	Splicing	Removed	UTERUS	2.34757	0.00622861
Expression	Splicing	Removed	VAGINA	3.07782	0.0103262
Expression	Splicing	Removed	WHLBLD	3.44248	0.0133915
Expression	Splicing	Retained	ADPSBQ	3.26756	0.0117941
Expression	Splicing	Retained	ADPVSC	3.29679	0.0120231
Expression	Splicing	Retained	ADRNLG	3.3503	0.0124739
Expression	Splicing	Retained	ARTAORT	3.14324	0.0108194
Expression	Splicing	Retained	ARTCRN	3.39266	0.0128755
Expression	Splicing	Retained	ARTTBL	3.08799	0.0104337
Expression	Splicing	Retained	BREAST	3.24842	0.0116315
Expression	Splicing	Retained	BRNACC	3.61424	0.0149765
Expression	Splicing	Retained	BRNAMY	3.17373	0.0110473
Expression	Splicing	Retained	BRNCDT	3.38859	0.012807
Expression	Splicing	Retained	BRNCHA	2.83182	0.00869864
Expression	Splicing	Retained	BRNCHB	2.97653	0.00962012
Expression	Splicing	Retained	BRNCTXA	3.11321	0.0105796
Expression	Splicing	Retained	BRNCTXB	3.32491	0.0122562
Expression	Splicing	Retained	BRNHPP	3.23958	0.0115567
Expression	Splicing	Retained	BRNHPT	3.16914	0.0110012
Expression	Splicing	Retained	BRNNCC	3.08224	0.0103596
Expression	Splicing	Retained	BRNPTM	3.07612	0.0103204
Expression	Splicing	Retained	BRNSNG	3.41871	0.0130816
Expression	Splicing	Retained	BRNSPC	3.53835	0.0142133
Expression	Splicing	Retained	CLNSGM	3.14494	0.010831
Expression	Splicing	Retained	CLNTRN	3.20911	0.0113195
Expression	Splicing	Retained	ESPGEJ	3.36127	0.012598
Expression	Splicing	Retained	ESPMCS	3.21236	0.0113508
Expression	Splicing	Retained	ESPMSL	3.12044	0.0106622
Expression	Splicing	Retained	FIBRBLS	3.17655	0.0111071
Expression	Splicing	Retained	HRTAA	3.3096	0.0121358
Expression	Splicing	Retained	HRTLV	3.21096	0.011369
Expression	Splicing	Retained	KDNCTX	3.57736	0.0146189
Expression	Splicing	Retained	LCL	3.29697	0.0120355
Expression	Splicing	Retained	LIVER	2.94233	0.00942361
Expression	Splicing	Retained	LUNG	3.10204	0.0105031
Expression	Splicing	Retained	MSCLSK	2.94758	0.00948617
Expression	Splicing	Retained	NERVET	3.13526	0.010734
Expression	Splicing	Retained	OVARY	3.27931	0.0118731
Expression	Splicing	Retained	PNCREAS	3.44864	0.0133705
Expression	Splicing	Retained	PRSTTE	3.40288	0.0129293
Expression	Splicing	Retained	PTTARY	3.24619	0.0115949
Expression	Splicing	Retained	SKINNS	3.20386	0.0112648
Expression	Splicing	Retained	SKINS	3.10867	0.0105456
Expression	Splicing	Retained	SLVRYG	3.31696	0.0121888
Expression	Splicing	Retained	SNTTRM	3.35823	0.0125464
Expression	Splicing	Retained	SPLEEN	3.24156	0.0115738
Expression	Splicing	Retained	STMACH	3.52814	0.0141395
Expression	Splicing	Retained	TESTIS	3.29019	0.0119185
Expression	Splicing	Retained	THYROID	2.96185	0.00952933
Expression	Splicing	Retained	UTERUS	3.3606	0.0125703
Expression	Splicing	Retained	VAGINA	3.63756	0.0152208
Expression	Splicing	Retained	WHLBLD	3.00989	0.00992215
Expression	3' UTR	Removed	ADPSBQ	2.48408	0.0604361
Expression	3' UTR	Removed	ADPVSC	2.42697	0.0580258
Expression	3' UTR	Removed	ADRNLG	2.46564	0.0595759
Expression	3' UTR	Removed	ARTAORT	2.46101	0.059486
Expression	3' UTR	Removed	ARTCRN	2.52541	0.0622556
Expression	3' UTR	Removed	ARTTBL	2.34717	0.0550815
Expression	3' UTR	Removed	BREAST	2.46494	0.0595837
Expression	3' UTR	Removed	BRNACC	2.38629	0.0563709
Expression	3' UTR	Removed	BRNAMY	2.75594	0.0729323
Expression	3' UTR	Removed	BRNCDT	2.56927	0.0640036
Expression	3' UTR	Removed	BRNCHA	2.50926	0.061336
Expression	3' UTR	Removed	BRNCHB	2.64929	0.0676137
Expression	3' UTR	Removed	BRNCTXA	2.14588	0.047717
Expression	3' UTR	Removed	BRNCTXB	2.31187	0.0535548
Expression	3' UTR	Removed	BRNHPP	2.43422	0.0583074
Expression	3' UTR	Removed	BRNHPT	2.63822	0.0671447
Expression	3' UTR	Removed	BRNNCC	2.58774	0.0648459
Expression	3' UTR	Removed	BRNPTM	2.46391	0.0595528
Expression	3' UTR	Removed	BRNSNG	2.625	0.066547
Expression	3' UTR	Removed	BRNSPC	2.29611	0.0529962
Expression	3' UTR	Removed	CLNSGM	2.49502	0.060884
Expression	3' UTR	Removed	CLNTRN	2.46599	0.0596447
Expression	3' UTR	Removed	ESPGEJ	2.36831	0.0558349
Expression	3' UTR	Removed	ESPMCS	2.24942	0.0513623
Expression	3' UTR	Removed	ESPMSL	2.51538	0.0618335
Expression	3' UTR	Removed	FIBRBLS	2.41618	0.0578476
Expression	3' UTR	Removed	HRTAA	2.41951	0.0577433
Expression	3' UTR	Removed	HRTLV	2.44181	0.0588358
Expression	3' UTR	Removed	KDNCTX	2.51321	0.0616577
Expression	3' UTR	Removed	LCL	2.21298	0.0500771
Expression	3' UTR	Removed	LIVER	2.19542	0.0495311
Expression	3' UTR	Removed	LUNG	2.27332	0.0521505
Expression	3' UTR	Removed	MSCLSK	2.40596	0.0575057
Expression	3' UTR	Removed	NERVET	2.4339	0.0582023
Expression	3' UTR	Removed	OVARY	2.49849	0.0609289
Expression	3' UTR	Removed	PNCREAS	2.30063	0.0532214
Expression	3' UTR	Removed	PRSTTE	2.34905	0.0549187
Expression	3' UTR	Removed	PTTARY	2.58554	0.06468
Expression	3' UTR	Removed	SKINNS	2.36912	0.0556955
Expression	3' UTR	Removed	SKINS	2.40092	0.056937
Expression	3' UTR	Removed	SLVRYG	2.1699	0.0485295
Expression	3' UTR	Removed	SNTTRM	2.35828	0.0553156
Expression	3' UTR	Removed	SPLEEN	2.46285	0.0594965
Expression	3' UTR	Removed	STMACH	2.542	0.0629624
Expression	3' UTR	Removed	TESTIS	2.3973	0.0565615
Expression	3' UTR	Removed	THYROID	2.39321	0.0566493
Expression	3' UTR	Removed	UTERUS	2.27133	0.0521042
Expression	3' UTR	Removed	VAGINA	2.11169	0.0466102
Expression	3' UTR	Removed	WHLBLD	2.47004	0.0602324
Expression	3' UTR	Retained	ADPSBQ	1.95024	0.0417439
Expression	3' UTR	Retained	ADPVSC	1.94121	0.0414373
Expression	3' UTR	Retained	ADRNLG	1.93883	0.041351
Expression	3' UTR	Retained	ARTAORT	2.09932	0.046295
Expression	3' UTR	Retained	ARTCRN	1.95233	0.0418469
Expression	3' UTR	Retained	ARTTBL	2.09299	0.0461836
Expression	3' UTR	Retained	BREAST	1.94735	0.0416215
Expression	3' UTR	Retained	BRNACC	2.12083	0.0468968
Expression	3' UTR	Retained	BRNAMY	1.8015	0.0376361
Expression	3' UTR	Retained	BRNCDT	2.02102	0.0437687
Expression	3' UTR	Retained	BRNCHA	2.25017	0.051253
Expression	3' UTR	Retained	BRNCHB	2.17549	0.0486864
Expression	3' UTR	Retained	BRNCTXA	2.0745	0.0454135
Expression	3' UTR	Retained	BRNCTXB	1.99661	0.0430423
Expression	3' UTR	Retained	BRNHPP	1.83067	0.0383739
Expression	3' UTR	Retained	BRNHPT	1.90881	0.0404983
Expression	3' UTR	Retained	BRNNCC	1.73892	0.0360049
Expression	3' UTR	Retained	BRNPTM	1.95192	0.0417619
Expression	3' UTR	Retained	BRNSNG	1.97183	0.0423161
Expression	3' UTR	Retained	BRNSPC	1.94594	0.0415749
Expression	3' UTR	Retained	CLNSGM	2.03089	0.0441352
Expression	3' UTR	Retained	CLNTRN	2.07549	0.0455009
Expression	3' UTR	Retained	ESPGEJ	2.0824	0.045797
Expression	3' UTR	Retained	ESPMCS	1.90416	0.0404306
Expression	3' UTR	Retained	ESPMSL	2.1197	0.0470013
Expression	3' UTR	Retained	FIBRBLS	2.02713	0.0441744
Expression	3' UTR	Retained	HRTAA	1.81817	0.038061
Expression	3' UTR	Retained	HRTLV	1.89919	0.040392
Expression	3' UTR	Retained	KDNCTX	2.15118	0.047974
Expression	3' UTR	Retained	LCL	1.79026	0.0373583
Expression	3' UTR	Retained	LIVER	1.80267	0.0377266
Expression	3' UTR	Retained	LUNG	1.88086	0.0397297
Expression	3' UTR	Retained	MSCLSK	2.09185	0.0462544
Expression	3' UTR	Retained	NERVET	1.97291	0.0422832
Expression	3' UTR	Retained	OVARY	1.93531	0.0412371
Expression	3' UTR	Retained	PNCREAS	1.95069	0.0417583
Expression	3' UTR	Retained	PRSTTE	2.0513	0.0446774
Expression	3' UTR	Retained	PTTARY	1.84556	0.038727
Expression	3' UTR	Retained	SKINNS	1.97428	0.0423605
Expression	3' UTR	Retained	SKINS	1.94183	0.0414184
Expression	3' UTR	Retained	SLVRYG	1.87392	0.0395281
Expression	3' UTR	Retained	SNTTRM	2.04541	0.0445313
Expression	3' UTR	Retained	SPLEEN	1.79664	0.0374923
Expression	3' UTR	Retained	STMACH	1.7094	0.0353546
Expression	3' UTR	Retained	TESTIS	1.7029	0.0349532
Expression	3' UTR	Retained	THYROID	1.81306	0.0378923
Expression	3' UTR	Retained	UTERUS	2.17982	0.0489018
Expression	3' UTR	Retained	VAGINA	1.89989	0.040246
Expression	3' UTR	Retained	WHLBLD	1.87429	0.0398558
Expression	Missense	Removed	ADPSBQ	2.74205	0.0227057
Expression	Missense	Removed	ADPVSC	2.53318	0.0196235
Expression	Missense	Removed	ADRNLG	2.61282	0.02073
Expression	Missense	Removed	ARTAORT	2.36574	0.0174947
Expression	Missense	Removed	ARTCRN	2.11978	0.0147658
Expression	Missense	Removed	ARTTBL	2.43641	0.0184056
Expression	Missense	Removed	BREAST	2.68695	0.0218364
Expression	Missense	Removed	BRNACC	1.94006	0.0129992
Expression	Missense	Removed	BRNAMY	2.60004	0.0205668
Expression	Missense	Removed	BRNCDT	2.75771	0.0229164
Expression	Missense	Removed	BRNCHA	2.60316	0.0205664
Expression	Missense	Removed	BRNCHB	2.26911	0.0163218
Expression	Missense	Removed	BRNCTXA	2.52061	0.0194371
Expression	Missense	Removed	BRNCTXB	1.96233	0.0132047
Expression	Missense	Removed	BRNHPP	1.32765	0.00850822
Expression	Missense	Removed	BRNHPT	1.94568	0.0130542
Expression	Missense	Removed	BRNNCC	2.06	0.0141328
Expression	Missense	Removed	BRNPTM	2.40794	0.0179983
Expression	Missense	Removed	BRNSNG	2.43082	0.0182763
Expression	Missense	Removed	BRNSPC	2.23397	0.0159483
Expression	Missense	Removed	CLNSGM	2.56769	0.020117
Expression	Missense	Removed	CLNTRN	2.68535	0.0218167
Expression	Missense	Removed	ESPGEJ	2.6712	0.0216405
Expression	Missense	Removed	ESPMCS	2.73037	0.0225167
Expression	Missense	Removed	ESPMSL	2.71709	0.0223422
Expression	Missense	Removed	FIBRBLS	2.56787	0.0201834
Expression	Missense	Removed	HRTAA	2.80984	0.0237805
Expression	Missense	Removed	HRTLV	2.55735	0.0200242
Expression	Missense	Removed	LCL	2.57809	0.0202582
Expression	Missense	Removed	LIVER	2.88079	0.0250207
Expression	Missense	Removed	LUNG	2.74357	0.0227
Expression	Missense	Removed	MSCLSK	2.25093	0.0162227
Expression	Missense	Removed	NERVET	2.30526	0.0167264
Expression	Missense	Removed	OVARY	2.29786	0.0166577
Expression	Missense	Removed	PNCREAS	2.82469	0.0240391
Expression	Missense	Removed	PRSTTE	2.24076	0.0160063
Expression	Missense	Removed	PTTARY	2.89116	0.0251158
Expression	Missense	Removed	SKINNS	2.46563	0.0187104
Expression	Missense	Removed	SKINS	2.32335	0.0169532
Expression	Missense	Removed	SLVRYG	2.85765	0.0245598
Expression	Missense	Removed	SNTTRM	2.6998	0.022023
Expression	Missense	Removed	SPLEEN	2.94469	0.0260993
Expression	Missense	Removed	STMACH	2.67269	0.0216529
Expression	Missense	Removed	TESTIS	2.39319	0.017726
Expression	Missense	Removed	THYROID	2.38141	0.0176533
Expression	Missense	Removed	UTERUS	2.34706	0.0172536
Expression	Missense	Removed	VAGINA	1.89166	0.0125735
Expression	Missense	Removed	WHLBLD	2.77064	0.0232993
Expression	Missense	Retained	ADPSBQ	2.37512	0.0176068
Expression	Missense	Retained	ADPVSC	2.38966	0.0177653
Expression	Missense	Retained	ADRNLG	2.10323	0.0145611
Expression	Missense	Retained	ARTAORT	2.48421	0.0189919
Expression	Missense	Retained	ARTCRN	2.36176	0.0174621
Expression	Missense	Retained	ARTTBL	2.31625	0.0169346
Expression	Missense	Retained	BREAST	2.38228	0.0176793
Expression	Missense	Retained	BRNACC	2.25009	0.0161156
Expression	Missense	Retained	BRNAMY	2.10703	0.0146136
Expression	Missense	Retained	BRNCDT	2.21563	0.0157384
Expression	Missense	Retained	BRNCHA	2.30721	0.0167521
Expression	Missense	Retained	BRNCHB	2.00463	0.0135879
Expression	Missense	Retained	BRNCTXA	2.49295	0.0190679
Expression	Missense	Retained	BRNCTXB	2.38306	0.0176759
Expression	Missense	Retained	BRNHPP	2.04135	0.0139535
Expression	Missense	Retained	BRNHPT	2.34975	0.0172738
Expression	Missense	Retained	BRNNCC	2.05012	0.0140364
Expression	Missense	Retained	BRNPTM	1.97486	0.0133309
Expression	Missense	Retained	BRNSNG	2.13448	0.0148827
Expression	Missense	Retained	BRNSPC	1.86878	0.0123817
Expression	Missense	Retained	CLNSGM	2.16426	0.0152097
Expression	Missense	Retained	CLNTRN	2.32549	0.0170005
Expression	Missense	Retained	ESPGEJ	2.44057	0.0184435
Expression	Missense	Retained	ESPMCS	2.21837	0.0157899
Expression	Missense	Retained	ESPMSL	2.21567	0.0157828
Expression	Missense	Retained	FIBRBLS	2.21734	0.0158298
Expression	Missense	Retained	HRTAA	2.22382	0.015842
Expression	Missense	Retained	HRTLV	2.31135	0.016885
Expression	Missense	Retained	KDNCTX	1.80838	0.0118846
Expression	Missense	Retained	LCL	2.20629	0.0156558
Expression	Missense	Retained	LIVER	2.28303	0.0165332
Expression	Missense	Retained	LUNG	2.22826	0.0158819
Expression	Missense	Retained	MSCLSK	2.24491	0.0161552
Expression	Missense	Retained	NERVET	2.31003	0.0167818
Expression	Missense	Retained	OVARY	2.58094	0.0202689
Expression	Missense	Retained	PNCREAS	2.43636	0.0183662
Expression	Missense	Retained	PRSTTE	2.12689	0.0147916
Expression	Missense	Retained	PTTARY	2.18486	0.0153932
Expression	Missense	Retained	SKINNS	2.31283	0.01683
Expression	Missense	Retained	SKINS	2.21027	0.0156751
Expression	Missense	Retained	SLVRYG	1.99282	0.013486
Expression	Missense	Retained	SNTTRM	2.32003	0.016926
Expression	Missense	Retained	SPLEEN	2.34926	0.0172738
Expression	Missense	Retained	STMACH	2.4369	0.0183881
Expression	Missense	Retained	TESTIS	2.21938	0.0157141
Expression	Missense	Retained	THYROID	2.08289	0.0143537
Expression	Missense	Retained	UTERUS	2.22967	0.0159053
Expression	Missense	Retained	VAGINA	1.59129	0.0102102
Expression	Missense	Retained	WHLBLD	2.11602	0.0148008
Expression	Synonymous	Removed	ADPSBQ	2.49977	0.0180895
Expression	Synonymous	Removed	ADPVSC	2.39369	0.0167884
Expression	Synonymous	Removed	ADRNLG	2.26721	0.0153739
Expression	Synonymous	Removed	ARTAORT	2.66604	0.0203009
Expression	Synonymous	Removed	ARTCRN	2.8981	0.0238659
Expression	Synonymous	Removed	ARTTBL	2.41935	0.0171418
Expression	Synonymous	Removed	BREAST	2.61973	0.0196413
Expression	Synonymous	Removed	BRNACC	1.06878	0.00669677
Expression	Synonymous	Removed	BRNAMY	1.37056	0.00826552
Expression	Synonymous	Removed	BRNCDT	2.47136	0.0177076
Expression	Synonymous	Removed	BRNCHA	2.65001	0.0200207
Expression	Synonymous	Removed	BRNCHB	2.5256	0.0183736
Expression	Synonymous	Removed	BRNCTXA	2.81077	0.0223976
Expression	Synonymous	Removed	BRNCTXB	2.35072	0.0162882
Expression	Synonymous	Removed	BRNHPP	1.73962	0.0106679
Expression	Synonymous	Removed	BRNHPT	2.5834	0.0191398
Expression	Synonymous	Removed	BRNNCC	2.6618	0.0202117
Expression	Synonymous	Removed	BRNPTM	2.05422	0.0132729
Expression	Synonymous	Removed	BRNSNG	2.00857	0.0128526
Expression	Synonymous	Removed	BRNSPC	1.79738	0.0111045
Expression	Synonymous	Removed	CLNSGM	2.3129	0.0158886
Expression	Synonymous	Removed	CLNTRN	2.59049	0.0192512
Expression	Synonymous	Removed	ESPGEJ	2.72098	0.0211095
Expression	Synonymous	Removed	ESPMCS	2.69881	0.0207604
Expression	Synonymous	Removed	ESPMSL	2.65496	0.0201673
Expression	Synonymous	Removed	FIBRBLS	2.39693	0.0168976
Expression	Synonymous	Removed	HRTAA	2.34147	0.0161978
Expression	Synonymous	Removed	HRTLV	2.1838	0.0145664
Expression	Synonymous	Removed	KDNCTX	1.47955	0.00891684
Expression	Synonymous	Removed	LCL	2.65288	0.0201087
Expression	Synonymous	Removed	LIVER	2.19639	0.0146735
Expression	Synonymous	Removed	LUNG	2.51098	0.0182063
Expression	Synonymous	Removed	MSCLSK	2.26708	0.0154602
Expression	Synonymous	Removed	NERVET	2.75018	0.0214566
Expression	Synonymous	Removed	OVARY	2.29164	0.0156303
Expression	Synonymous	Removed	PNCREAS	2.67746	0.0204568
Expression	Synonymous	Removed	PRSTTE	2.31793	0.0159124
Expression	Synonymous	Removed	PTTARY	2.88201	0.0235181
Expression	Synonymous	Removed	SKINNS	2.27668	0.0154673
Expression	Synonymous	Removed	SKINS	2.5358	0.0185104
Expression	Synonymous	Removed	SLVRYG	2.26977	0.0153986
Expression	Synonymous	Removed	SNTTRM	2.02238	0.0129771
Expression	Synonymous	Removed	SPLEEN	2.25213	0.0152188
Expression	Synonymous	Removed	STMACH	2.89027	0.0237286
Expression	Synonymous	Removed	TESTIS	2.22834	0.0149039
Expression	Synonymous	Removed	THYROID	2.46377	0.0176136
Expression	Synonymous	Removed	UTERUS	2.51932	0.0183204
Expression	Synonymous	Removed	VAGINA	2.57025	0.0189645
Expression	Synonymous	Removed	WHLBLD	2.21423	0.0149331
Expression	Synonymous	Retained	ADPSBQ	2.26408	0.0153631
Expression	Synonymous	Retained	ADPVSC	2.25079	0.0152053
Expression	Synonymous	Retained	ADRNLG	2.1868	0.0145405
Expression	Synonymous	Retained	ARTAORT	2.1881	0.014576
Expression	Synonymous	Retained	ARTCRN	2.36801	0.0165273
Expression	Synonymous	Retained	ARTTBL	2.21943	0.0149237
Expression	Synonymous	Retained	BREAST	2.32294	0.0159893
Expression	Synonymous	Retained	BRNACC	2.08411	0.0135366
Expression	Synonymous	Retained	BRNAMY	2.38731	0.0167241
Expression	Synonymous	Retained	BRNCDT	2.12837	0.0139607
Expression	Synonymous	Retained	BRNCHA	2.30487	0.0157608
Expression	Synonymous	Retained	BRNCHB	2.3296	0.0160396
Expression	Synonymous	Retained	BRNCTXA	2.10605	0.0137423
Expression	Synonymous	Retained	BRNCTXB	2.42172	0.0171099
Expression	Synonymous	Retained	BRNHPP	2.20368	0.0147156
Expression	Synonymous	Retained	BRNHPT	2.04834	0.013209
Expression	Synonymous	Retained	BRNNCC	2.11773	0.0138619
Expression	Synonymous	Retained	BRNPTM	1.99437	0.0127335
Expression	Synonymous	Retained	BRNSNG	2.0023	0.0127969
Expression	Synonymous	Retained	BRNSPC	1.98421	0.0126398
Expression	Synonymous	Retained	CLNSGM	2.2965	0.0157091
Expression	Synonymous	Retained	CLNTRN	2.28632	0.0155916
Expression	Synonymous	Retained	ESPGEJ	2.24951	0.0152248
Expression	Synonymous	Retained	ESPMCS	2.21938	0.0148906
Expression	Synonymous	Retained	ESPMSL	2.17572	0.0144672
Expression	Synonymous	Retained	FIBRBLS	2.1844	0.014583
Expression	Synonymous	Retained	HRTAA	2.14129	0.0140992
Expression	Synonymous	Retained	HRTLV	2.14422	0.0141722
Expression	Synonymous	Retained	KDNCTX	1.87786	0.0117521
Expression	Synonymous	Retained	LCL	2.11281	0.0138295
Expression	Synonymous	Retained	LIVER	2.0618	0.0133665
Expression	Synonymous	Retained	LUNG	2.34616	0.0162408
Expression	Synonymous	Retained	MSCLSK	2.02149	0.0130402
Expression	Synonymous	Retained	NERVET	2.2612	0.0152884
Expression	Synonymous	Retained	OVARY	2.32955	0.0160465
Expression	Synonymous	Retained	PNCREAS	2.39239	0.0167891
Expression	Synonymous	Retained	PRSTTE	2.40865	0.0169452
Expression	Synonymous	Retained	PTTARY	2.36131	0.0163929
Expression	Synonymous	Retained	SKINNS	2.16521	0.0143172
Expression	Synonymous	Retained	SKINS	2.18502	0.0145152
Expression	Synonymous	Retained	SLVRYG	2.26082	0.0153033
Expression	Synonymous	Retained	SNTTRM	2.23881	0.0150776
Expression	Synonymous	Retained	SPLEEN	2.26146	0.0153175
Expression	Synonymous	Retained	STMACH	2.59342	0.0193157
Expression	Synonymous	Retained	TESTIS	1.9842	0.0125837
Expression	Synonymous	Retained	THYROID	2.17381	0.0144065
Expression	Synonymous	Retained	UTERUS	2.07246	0.0134405
Expression	Synonymous	Retained	VAGINA	2.28565	0.0155693
Expression	Synonymous	Retained	WHLBLD	2.0376	0.0132123
Expression	NC transcript	Removed	ADPSBQ	1.88325	0.0637017
Expression	NC transcript	Removed	ADPVSC	2.0812	0.0730039
Expression	NC transcript	Removed	ADRNLG	1.92125	0.0653107
Expression	NC transcript	Removed	ARTAORT	1.96228	0.0672882
Expression	NC transcript	Removed	ARTCRN	2.19603	0.0791993
Expression	NC transcript	Removed	ARTTBL	1.61149	0.0528574
Expression	NC transcript	Removed	BREAST	2.1666	0.077456
Expression	NC transcript	Removed	BRNACC	2.1939	0.0788849
Expression	NC transcript	Removed	BRNAMY	2.05196	0.0715651
Expression	NC transcript	Removed	BRNCDT	2.243	0.0816081
Expression	NC transcript	Removed	BRNCHA	1.9001	0.0643025
Expression	NC transcript	Removed	BRNCHB	1.83358	0.0614282
Expression	NC transcript	Removed	BRNCTXA	1.97062	0.0675766
Expression	NC transcript	Removed	BRNCTXB	1.93329	0.0658715
Expression	NC transcript	Removed	BRNHPP	2.2479	0.0819142
Expression	NC transcript	Removed	BRNHPT	2.06431	0.0721097
Expression	NC transcript	Removed	BRNNCC	1.94606	0.0664416
Expression	NC transcript	Removed	BRNPTM	2.01939	0.0699497
Expression	NC transcript	Removed	BRNSNG	2.3999	0.0910098
Expression	NC transcript	Removed	BRNSPC	2.14398	0.0762376
Expression	NC transcript	Removed	CLNSGM	2.13959	0.0760778
Expression	NC transcript	Removed	CLNTRN	1.99586	0.0688383
Expression	NC transcript	Removed	ESPGEJ	2.14685	0.0765452
Expression	NC transcript	Removed	ESPMCS	1.85028	0.0622584
Expression	NC transcript	Removed	ESPMSL	2.01642	0.0699358
Expression	NC transcript	Removed	FIBRBLS	1.71721	0.0569313
Expression	NC transcript	Removed	HRTAA	1.91787	0.065195
Expression	NC transcript	Removed	HRTLV	2.12681	0.0755677
Expression	NC transcript	Removed	KDNCTX	2.72828	0.114409
Expression	NC transcript	Removed	LCL	1.88372	0.0637052
Expression	NC transcript	Removed	LIVER	2.22364	0.0807267
Expression	NC transcript	Removed	LUNG	1.98182	0.0681255
Expression	NC transcript	Removed	MSCLSK	1.71131	0.056758
Expression	NC transcript	Removed	NERVET	1.96574	0.0672798
Expression	NC transcript	Removed	OVARY	2.06383	0.0720763
Expression	NC transcript	Removed	PNCREAS	2.11749	0.07494
Expression	NC transcript	Removed	PRSTTE	2.36645	0.0888804
Expression	NC transcript	Removed	PTTARY	2.1178	0.0747879
Expression	NC transcript	Removed	SKINNS	2.00063	0.0689826
Expression	NC transcript	Removed	SKINS	1.83136	0.0613454
Expression	NC transcript	Removed	SLVRYG	1.97303	0.0676906
Expression	NC transcript	Removed	SNTTRM	1.89825	0.0642921
Expression	NC transcript	Removed	SPLEEN	2.16652	0.0774408
Expression	NC transcript	Removed	STMACH	2.1013	0.074153
Expression	NC transcript	Removed	TESTIS	1.86347	0.0625123
Expression	NC transcript	Removed	THYROID	1.71606	0.0566452
Expression	NC transcript	Removed	UTERUS	2.22345	0.0805747
Expression	NC transcript	Removed	VAGINA	1.88257	0.0635795
Expression	NC transcript	Removed	WHLBLD	2.04289	0.0714694
Expression	NC transcript	Retained	ADPSBQ	2.03394	0.0707153
Expression	NC transcript	Retained	ADPVSC	1.99332	0.0686897
Expression	NC transcript	Retained	ADRNLG	2.14211	0.0761149
Expression	NC transcript	Retained	ARTAORT	2.03643	0.0708367
Expression	NC transcript	Retained	ARTCRN	2.15482	0.0769689
Expression	NC transcript	Retained	ARTTBL	1.98284	0.0683743
Expression	NC transcript	Retained	BREAST	2.13778	0.0759239
Expression	NC transcript	Retained	BRNACC	2.06945	0.0723653
Expression	NC transcript	Retained	BRNAMY	2.29373	0.0846221
Expression	NC transcript	Retained	BRNCDT	2.01727	0.0697882
Expression	NC transcript	Retained	BRNCHA	1.89539	0.0640926
Expression	NC transcript	Retained	BRNCHB	1.85625	0.0624009
Expression	NC transcript	Retained	BRNCTXA	2.04382	0.0710938
Expression	NC transcript	Retained	BRNCTXB	2.13614	0.0758161
Expression	NC transcript	Retained	BRNHPP	2.08973	0.0734085
Expression	NC transcript	Retained	BRNHPT	2.1358	0.0757733
Expression	NC transcript	Retained	BRNNCC	2.03259	0.0705483
Expression	NC transcript	Retained	BRNPTM	2.09089	0.0735037
Expression	NC transcript	Retained	BRNSNG	2.04852	0.0713369
Expression	NC transcript	Retained	BRNSPC	2.10256	0.07408
Expression	NC transcript	Retained	CLNSGM	2.13154	0.0756544
Expression	NC transcript	Retained	CLNTRN	2.12423	0.0752444
Expression	NC transcript	Retained	ESPGEJ	2.11286	0.0747631
Expression	NC transcript	Retained	ESPMCS	1.94007	0.0662564
Expression	NC transcript	Retained	ESPMSL	2.06215	0.0721879
Expression	NC transcript	Retained	FIBRBLS	1.80208	0.0603808
Expression	NC transcript	Retained	HRTAA	1.92397	0.0654715
Expression	NC transcript	Retained	HRTLV	2.02872	0.0706007
Expression	NC transcript	Retained	KDNCTX	1.71137	0.0565378
Expression	NC transcript	Retained	LCL	2.01362	0.0697071
Expression	NC transcript	Retained	LIVER	1.91037	0.0649701
Expression	NC transcript	Retained	LUNG	2.04468	0.0711595
Expression	NC transcript	Retained	MSCLSK	1.85647	0.0627657
Expression	NC transcript	Retained	NERVET	1.98728	0.0682918
Expression	NC transcript	Retained	OVARY	2.14501	0.0762482
Expression	NC transcript	Retained	PNCREAS	1.9847	0.06835
Expression	NC transcript	Retained	PRSTTE	2.05196	0.071472
Expression	NC transcript	Retained	PTTARY	2.10861	0.0743131
Expression	NC transcript	Retained	SKINNS	1.95225	0.0667074
Expression	NC transcript	Retained	SKINS	1.94668	0.0664505
Expression	NC transcript	Retained	SLVRYG	2.17846	0.0780496
Expression	NC transcript	Retained	SNTTRM	2.13957	0.0759983
Expression	NC transcript	Retained	SPLEEN	2.10288	0.0740993
Expression	NC transcript	Retained	STMACH	2.26101	0.0828339
Expression	NC transcript	Retained	TESTIS	1.99503	0.0684812
Expression	NC transcript	Retained	THYROID	1.9067	0.0646473
Expression	NC transcript	Retained	UTERUS	2.33236	0.0868929
Expression	NC transcript	Retained	VAGINA	2.19827	0.079132
Expression	NC transcript	Retained	WHLBLD	1.89488	0.0645005
Expression	Truncating	Removed	ADPSBQ	2.0115	0.000442456
Expression	Truncating	Removed	ADPVSC	3.30219	0.00108124
Expression	Truncating	Removed	ADRNLG	1.9427	0.000421197
Expression	Truncating	Removed	ARTAORT	2.22152	0.000511865
Expression	Truncating	Removed	ARTCRN	2.02557	0.000447245
Expression	Truncating	Removed	ARTTBL	2.70188	0.000715528
Expression	Truncating	Removed	BREAST	1.75166	0.000369186
Expression	Truncating	Removed	BRNCTXA	3.29702	0.00107642
Expression	Truncating	Removed	BRNCTXB	3.3884	0.00114722
Expression	Truncating	Removed	BRNNCC	1.95954	0.000426178
Expression	Truncating	Removed	BRNSNG	2.19286	0.000501025
Expression	Truncating	Removed	CLNSGM	1.79371	0.000380385
Expression	Truncating	Removed	CLNTRN	2.58933	0.000659987
Expression	Truncating	Removed	ESPGEJ	1.7759	0.000376191
Expression	Truncating	Removed	ESPMCS	3.00814	0.000882878
Expression	Truncating	Removed	ESPMSL	2.49894	0.000621024
Expression	Truncating	Removed	FIBRBLS	2.92215	0.000834655
Expression	Truncating	Removed	HRTAA	1.83065	0.000390007
Expression	Truncating	Removed	LUNG	2.4831	0.000612695
Expression	Truncating	Removed	MSCLSK	3.24151	0.00104254
Expression	Truncating	Removed	NERVET	2.82257	0.000774004
Expression	Truncating	Removed	PNCREAS	2.37806	0.000570501
Expression	Truncating	Removed	PRSTTE	2.42568	0.000588284
Expression	Truncating	Removed	PTTARY	2.67644	0.000699739
Expression	Truncating	Removed	SKINNS	3.36281	0.00112665
Expression	Truncating	Removed	SKINS	2.86203	0.000796226
Expression	Truncating	Removed	STMACH	3.00699	0.000882878
Expression	Truncating	Removed	TESTIS	3.86981	0.00159572
Expression	Truncating	Removed	THYROID	2.2882	0.000535039
Expression	Truncating	Removed	WHLBLD	3.16829	0.000992127
Expression	Truncating	Retained	ADPSBQ	3.75865	0.00148531
Expression	Truncating	Retained	ADPVSC	3.15335	0.000975261
Expression	Truncating	Retained	ADRNLG	2.46183	0.000603614
Expression	Truncating	Retained	ARTAORT	3.49162	0.0012345
Expression	Truncating	Retained	ARTCRN	2.50136	0.000621977
Expression	Truncating	Retained	ARTTBL	3.44977	0.00120161
Expression	Truncating	Retained	BREAST	2.48843	0.000615225
Expression	Truncating	Retained	BRNACC	3.81958	0.00154632
Expression	Truncating	Retained	BRNAMY	2.51408	0.000626461
Expression	Truncating	Retained	BRNCDT	3.63217	0.00135827
Expression	Truncating	Retained	BRNCHA	2.81403	0.00076956
Expression	Truncating	Retained	BRNCHB	2.29364	0.000536729
Expression	Truncating	Retained	BRNCTXA	3.41254	0.00116615
Expression	Truncating	Retained	BRNCTXB	3.62482	0.0013515
Expression	Truncating	Retained	BRNHPP	3.24563	0.00103944
Expression	Truncating	Retained	BRNHPT	3.76683	0.00149133
Expression	Truncating	Retained	BRNNCC	3.50354	0.00124274
Expression	Truncating	Retained	BRNPTM	3.56595	0.00129857
Expression	Truncating	Retained	BRNSNG	2.21742	0.000509627
Expression	Truncating	Retained	BRNSPC	3.12435	0.000955841
Expression	Truncating	Retained	CLNSGM	2.97936	0.000865245
Expression	Truncating	Retained	CLNTRN	2.87745	0.000805875
Expression	Truncating	Retained	ESPGEJ	2.41118	0.000584314
Expression	Truncating	Retained	ESPMCS	3.84622	0.00157829
Expression	Truncating	Retained	ESPMSL	3.25683	0.00105016
Expression	Truncating	Retained	FIBRBLS	3.21175	0.0010202
Expression	Truncating	Retained	HRTAA	3.52284	0.0012603
Expression	Truncating	Retained	HRTLV	3.4351	0.0011899
Expression	Truncating	Retained	LCL	3.31945	0.00109438
Expression	Truncating	Retained	LIVER	3.17821	0.000994513
Expression	Truncating	Retained	LUNG	3.31295	0.00108907
Expression	Truncating	Retained	MSCLSK	3.43957	0.00119596
Expression	Truncating	Retained	NERVET	3.39708	0.00115262
Expression	Truncating	Retained	OVARY	2.84827	0.000788714
Expression	Truncating	Retained	PNCREAS	2.8372	0.000784284
Expression	Truncating	Retained	PRSTTE	2.11986	0.000475913
Expression	Truncating	Retained	PTTARY	3.08895	0.000931349
Expression	Truncating	Retained	SKINNS	3.16422	0.000981762
Expression	Truncating	Retained	SKINS	3.71012	0.0014333
Expression	Truncating	Retained	SLVRYG	2.4263	0.000588832
Expression	Truncating	Retained	SNTTRM	2.75005	0.000737258
Expression	Truncating	Retained	SPLEEN	2.22723	0.000513309
Expression	Truncating	Retained	STMACH	3.16128	0.000982536
Expression	Truncating	Retained	TESTIS	3.33774	0.00110354
Expression	Truncating	Retained	THYROID	3.01495	0.000885439
Expression	Truncating	Retained	UTERUS	2.57322	0.000652532
Expression	Truncating	Retained	VAGINA	2.22872	0.000513507
Expression	Truncating	Retained	WHLBLD	2.50537	0.000626625
Expression	Promoter-flanking	Removed	ADPSBQ	0.951884	0.043689
Expression	Promoter-flanking	Removed	ADPVSC	1.20296	0.0519364
Expression	Promoter-flanking	Removed	ADRNLG	0.819915	0.0398086
Expression	Promoter-flanking	Removed	ARTAORT	1.11204	0.0488253
Expression	Promoter-flanking	Removed	ARTCRN	0.956295	0.043863
Expression	Promoter-flanking	Removed	ARTTBL	1.101	0.0485438
Expression	Promoter-flanking	Removed	BREAST	1.0384	0.0463469
Expression	Promoter-flanking	Removed	BRNACC	0.913333	0.0424549
Expression	Promoter-flanking	Removed	BRNAMY	1.08875	0.0480089
Expression	Promoter-flanking	Removed	BRNCDT	0.952324	0.0436288
Expression	Promoter-flanking	Removed	BRNCHA	0.845696	0.0404769
Expression	Promoter-flanking	Removed	BRNCHB	1.01727	0.045606
Expression	Promoter-flanking	Removed	BRNCTXA	1.0232	0.0458138
Expression	Promoter-flanking	Removed	BRNCTXB	0.965472	0.0440323
Expression	Promoter-flanking	Removed	BRNHPP	1.09761	0.0482698
Expression	Promoter-flanking	Removed	BRNHPT	0.551369	0.033046
Expression	Promoter-flanking	Removed	BRNNCC	0.866749	0.0411268
Expression	Promoter-flanking	Removed	BRNPTM	0.869186	0.0412251
Expression	Promoter-flanking	Removed	BRNSNG	1.01687	0.0456399
Expression	Promoter-flanking	Removed	BRNSPC	1.38524	0.0589327
Expression	Promoter-flanking	Removed	CLNSGM	1.08371	0.0478612
Expression	Promoter-flanking	Removed	CLNTRN	1.04852	0.0466869
Expression	Promoter-flanking	Removed	ESPGEJ	1.19466	0.0517457
Expression	Promoter-flanking	Removed	ESPMCS	1.19753	0.0518009
Expression	Promoter-flanking	Removed	ESPMSL	0.935589	0.0432444
Expression	Promoter-flanking	Removed	FIBRBLS	1.03217	0.0463435
Expression	Promoter-flanking	Removed	HRTAA	1.06673	0.0472717
Expression	Promoter-flanking	Removed	HRTLV	1.18157	0.0513538
Expression	Promoter-flanking	Removed	KDNCTX	0.97815	0.0444761
Expression	Promoter-flanking	Removed	LCL	0.653171	0.0355119
Expression	Promoter-flanking	Removed	LIVER	0.794577	0.039222
Expression	Promoter-flanking	Removed	LUNG	1.20191	0.0518871
Expression	Promoter-flanking	Removed	MSCLSK	0.975075	0.0445888
Expression	Promoter-flanking	Removed	NERVET	1.12037	0.0489585
Expression	Promoter-flanking	Removed	OVARY	0.902013	0.0421243
Expression	Promoter-flanking	Removed	PNCREAS	0.8347	0.0402839
Expression	Promoter-flanking	Removed	PRSTTE	1.04841	0.0466131
Expression	Promoter-flanking	Removed	PTTARY	0.886154	0.0416403
Expression	Promoter-flanking	Removed	SKINNS	1.05441	0.0468149
Expression	Promoter-flanking	Removed	SKINS	1.02883	0.0459922
Expression	Promoter-flanking	Removed	SLVRYG	0.679743	0.0361166
Expression	Promoter-flanking	Removed	SNTTRM	1.01898	0.0457104
Expression	Promoter-flanking	Removed	SPLEEN	1.21059	0.0522197
Expression	Promoter-flanking	Removed	STMACH	0.834838	0.040315
Expression	Promoter-flanking	Removed	TESTIS	0.852203	0.0405232
Expression	Promoter-flanking	Removed	THYROID	1.11962	0.0489895
Expression	Promoter-flanking	Removed	UTERUS	0.992221	0.0448904
Expression	Promoter-flanking	Removed	VAGINA	0.528724	0.0325307
Expression	Promoter-flanking	Removed	WHLBLD	1.85949	0.0824768
Expression	Promoter-flanking	Retained	ADPSBQ	1.29701	0.0554965
Expression	Promoter-flanking	Retained	ADPVSC	1.25667	0.0539064
Expression	Promoter-flanking	Retained	ADRNLG	1.40355	0.0596579
Expression	Promoter-flanking	Retained	ARTAORT	1.33248	0.0568857
Expression	Promoter-flanking	Retained	ARTCRN	1.13072	0.0495002
Expression	Promoter-flanking	Retained	ARTTBL	1.21336	0.0524757
Expression	Promoter-flanking	Retained	BREAST	1.09756	0.048287
Expression	Promoter-flanking	Retained	BRNACC	1.08695	0.0478842
Expression	Promoter-flanking	Retained	BRNAMY	1.00049	0.0451599
Expression	Promoter-flanking	Retained	BRNCDT	0.989144	0.0447566
Expression	Promoter-flanking	Retained	BRNCHA	1.0644	0.0471024
Expression	Promoter-flanking	Retained	BRNCHB	1.01928	0.0456697
Expression	Promoter-flanking	Retained	BRNCTXA	1.14869	0.0499774
Expression	Promoter-flanking	Retained	BRNCTXB	0.999052	0.0450692
Expression	Promoter-flanking	Retained	BRNHPP	1.02977	0.0460523
Expression	Promoter-flanking	Retained	BRNHPT	1.12221	0.0490863
Expression	Promoter-flanking	Retained	BRNNCC	1.21719	0.0524345
Expression	Promoter-flanking	Retained	BRNPTM	1.23073	0.0529662
Expression	Promoter-flanking	Retained	BRNSNG	1.16259	0.0504905
Expression	Promoter-flanking	Retained	BRNSPC	1.22573	0.0527643
Expression	Promoter-flanking	Retained	CLNSGM	1.12187	0.0491438
Expression	Promoter-flanking	Retained	CLNTRN	1.2645	0.0542265
Expression	Promoter-flanking	Retained	ESPGEJ	1.22684	0.0529128
Expression	Promoter-flanking	Retained	ESPMCS	1.287	0.0551152
Expression	Promoter-flanking	Retained	ESPMSL	1.20038	0.0519567
Expression	Promoter-flanking	Retained	FIBRBLS	1.42684	0.0609252
Expression	Promoter-flanking	Retained	HRTAA	1.11628	0.0489236
Expression	Promoter-flanking	Retained	HRTLV	1.33768	0.0572224
Expression	Promoter-flanking	Retained	KDNCTX	1.13815	0.0496925
Expression	Promoter-flanking	Retained	LCL	1.36298	0.0580829
Expression	Promoter-flanking	Retained	LIVER	1.17042	0.0508945
Expression	Promoter-flanking	Retained	LUNG	1.41804	0.0602724
Expression	Promoter-flanking	Retained	MSCLSK	1.11302	0.0490627
Expression	Promoter-flanking	Retained	NERVET	1.28124	0.0547336
Expression	Promoter-flanking	Retained	OVARY	1.11447	0.0488078
Expression	Promoter-flanking	Retained	PNCREAS	1.24053	0.0533702
Expression	Promoter-flanking	Retained	PRSTTE	1.11957	0.0489698
Expression	Promoter-flanking	Retained	PTTARY	0.977613	0.0443656
Expression	Promoter-flanking	Retained	SKINNS	1.2479	0.0535342
Expression	Promoter-flanking	Retained	SKINS	1.21738	0.0524135
Expression	Promoter-flanking	Retained	SLVRYG	1.25218	0.0537066
Expression	Promoter-flanking	Retained	SNTTRM	1.33005	0.0567097
Expression	Promoter-flanking	Retained	SPLEEN	1.59429	0.0681301
Expression	Promoter-flanking	Retained	STMACH	1.18107	0.0512498
Expression	Promoter-flanking	Retained	TESTIS	0.939492	0.0430507
Expression	Promoter-flanking	Retained	THYROID	1.19415	0.0515865
Expression	Promoter-flanking	Retained	UTERUS	1.26058	0.0540677
Expression	Promoter-flanking	Retained	VAGINA	1.15886	0.050348
Expression	Promoter-flanking	Retained	WHLBLD	2.02083	0.0922362
Expression	Enhancer	Removed	ADPSBQ	0.732008	0.0130201
Expression	Enhancer	Removed	ADPVSC	0.0301384	0.00799556
Expression	Enhancer	Removed	ADRNLG	0.867189	0.0142769
Expression	Enhancer	Removed	ARTAORT	0.865241	0.014281
Expression	Enhancer	Removed	ARTCRN	0.280435	0.00953056
Expression	Enhancer	Removed	ARTTBL	0.916384	0.0148269
Expression	Enhancer	Removed	BREAST	0.459492	0.01077
Expression	Enhancer	Removed	BRNACC	0.467719	0.0108213
Expression	Enhancer	Removed	BRNAMY	-0.358815	0.00611021
Expression	Enhancer	Removed	BRNCDT	0.186782	0.00890863
Expression	Enhancer	Removed	BRNCHA	0.186149	0.00889441
Expression	Enhancer	Removed	BRNCHB	0.151138	0.00868378
Expression	Enhancer	Removed	BRNCTXA	-0.340136	0.00618127
Expression	Enhancer	Removed	BRNCTXB	1.09542	0.0167256
Expression	Enhancer	Removed	BRNHPP	-0.183765	0.00689346
Expression	Enhancer	Removed	BRNHPT	0.132799	0.00858246
Expression	Enhancer	Removed	BRNNCC	0.224261	0.00914498
Expression	Enhancer	Removed	BRNPTM	1.23999	0.0185032
Expression	Enhancer	Removed	BRNSPC	-0.408768	0.00589895
Expression	Enhancer	Removed	CLNSGM	0.646297	0.0122667
Expression	Enhancer	Removed	CLNTRN	0.368973	0.010117
Expression	Enhancer	Removed	ESPGEJ	0.275855	0.00950079
Expression	Enhancer	Removed	ESPMCS	0.698152	0.0127187
Expression	Enhancer	Removed	ESPMSL	0.291587	0.00960594
Expression	Enhancer	Removed	FIBRBLS	0.526227	0.0113274
Expression	Enhancer	Removed	HRTAA	0.708595	0.0128016
Expression	Enhancer	Removed	HRTLV	0.214848	0.0091217
Expression	Enhancer	Removed	LCL	0.382107	0.010215
Expression	Enhancer	Removed	LIVER	0.941386	0.0150719
Expression	Enhancer	Removed	LUNG	0.45317	0.0107173
Expression	Enhancer	Removed	MSCLSK	0.359824	0.0101047
Expression	Enhancer	Removed	NERVET	0.339767	0.00989217
Expression	Enhancer	Removed	OVARY	0.241765	0.00925107
Expression	Enhancer	Removed	PNCREAS	0.670665	0.0124788
Expression	Enhancer	Removed	PRSTTE	0.0229394	0.00794793
Expression	Enhancer	Removed	PTTARY	0.295878	0.00960074
Expression	Enhancer	Removed	SKINNS	0.309414	0.00969466
Expression	Enhancer	Removed	SKINS	0.63536	0.0121521
Expression	Enhancer	Removed	SLVRYG	0.554041	0.0114893
Expression	Enhancer	Removed	SNTTRM	0.225998	0.00915705
Expression	Enhancer	Removed	SPLEEN	0.672619	0.0124826
Expression	Enhancer	Removed	STMACH	0.782903	0.0135001
Expression	Enhancer	Removed	TESTIS	0.559951	0.0114875
Expression	Enhancer	Removed	THYROID	0.540537	0.0113814
Expression	Enhancer	Removed	UTERUS	0.247975	0.00930115
Expression	Enhancer	Removed	VAGINA	-0.587235	0.0052092
Expression	Enhancer	Removed	WHLBLD	0.575315	0.0117541
Expression	Enhancer	Retained	ADPSBQ	0.754224	0.0132222
Expression	Enhancer	Retained	ADPVSC	0.92051	0.014821
Expression	Enhancer	Retained	ADRNLG	0.930261	0.0149149
Expression	Enhancer	Retained	ARTAORT	0.690287	0.01265
Expression	Enhancer	Retained	ARTCRN	0.381028	0.0102188
Expression	Enhancer	Retained	ARTTBL	0.719837	0.0129384
Expression	Enhancer	Retained	BREAST	0.504695	0.0111128
Expression	Enhancer	Retained	BRNACC	0.427369	0.0105228
Expression	Enhancer	Retained	BRNAMY	0.331451	0.00985932
Expression	Enhancer	Retained	BRNCDT	0.643571	0.012227
Expression	Enhancer	Retained	BRNCHA	0.292431	0.0095744
Expression	Enhancer	Retained	BRNCHB	0.285409	0.00953077
Expression	Enhancer	Retained	BRNCTXA	0.522133	0.0112369
Expression	Enhancer	Retained	BRNCTXB	0.469743	0.0108401
Expression	Enhancer	Retained	BRNHPP	0.418536	0.0104652
Expression	Enhancer	Retained	BRNHPT	0.517598	0.0112059
Expression	Enhancer	Retained	BRNNCC	0.521248	0.0112353
Expression	Enhancer	Retained	BRNPTM	0.329588	0.00984439
Expression	Enhancer	Retained	BRNSNG	0.401693	0.0103425
Expression	Enhancer	Retained	BRNSPC	0.59089	0.0117951
Expression	Enhancer	Retained	CLNSGM	0.563314	0.011581
Expression	Enhancer	Retained	CLNTRN	0.249955	0.00931587
Expression	Enhancer	Retained	ESPGEJ	0.687525	0.0126382
Expression	Enhancer	Retained	ESPMCS	0.522684	0.0112622
Expression	Enhancer	Retained	ESPMSL	0.818212	0.0138379
Expression	Enhancer	Retained	FIBRBLS	1.15685	0.0175373
Expression	Enhancer	Retained	HRTAA	0.647809	0.0122734
Expression	Enhancer	Retained	HRTLV	0.67228	0.012525
Expression	Enhancer	Retained	KDNCTX	-0.028405	0.00768366
Expression	Enhancer	Retained	LCL	0.251023	0.00932781
Expression	Enhancer	Retained	LIVER	0.606135	0.0119467
Expression	Enhancer	Retained	LUNG	0.601261	0.0118758
Expression	Enhancer	Retained	MSCLSK	0.766522	0.0133953
Expression	Enhancer	Retained	NERVET	0.643351	0.012209
Expression	Enhancer	Retained	OVARY	0.504181	0.0110965
Expression	Enhancer	Retained	PNCREAS	0.298987	0.00964468
Expression	Enhancer	Retained	PRSTTE	0.518498	0.0112055
Expression	Enhancer	Retained	PTTARY	0.371623	0.0101183
Expression	Enhancer	Retained	SKINNS	0.438967	0.0106055
Expression	Enhancer	Retained	SKINS	0.38958	0.0102486
Expression	Enhancer	Retained	SLVRYG	0.310925	0.00970752
Expression	Enhancer	Retained	SNTTRM	0.550154	0.011464
Expression	Enhancer	Retained	SPLEEN	0.578601	0.0116951
Expression	Enhancer	Retained	STMACH	0.407491	0.010407
Expression	Enhancer	Retained	TESTIS	0.622159	0.0119937
Expression	Enhancer	Retained	THYROID	0.707742	0.0127799
Expression	Enhancer	Retained	UTERUS	0.0530314	0.00812555
Expression	Enhancer	Retained	VAGINA	-0.0505784	0.00755649
Expression	Enhancer	Retained	WHLBLD	0.972266	0.0154769
Expression	TF binding site	Removed	ADPSBQ	0.641357	0.00677403
Expression	TF binding site	Removed	ADPVSC	1.29454	0.0106415
Expression	TF binding site	Removed	ADRNLG	0.834705	0.00773196
Expression	TF binding site	Removed	ARTAORT	1.1744	0.00980347
Expression	TF binding site	Removed	ARTCRN	1.06679	0.00910657
Expression	TF binding site	Removed	ARTTBL	0.668024	0.0069126
Expression	TF binding site	Removed	BREAST	0.793948	0.00752288
Expression	TF binding site	Removed	BRNACC	0.69038	0.00699404
Expression	TF binding site	Removed	BRNAMY	-0.115764	0.00400502
Expression	TF binding site	Removed	BRNCDT	0.851517	0.00782217
Expression	TF binding site	Removed	BRNCHA	1.21859	0.0100875
Expression	TF binding site	Removed	BRNCHB	0.761618	0.00735172
Expression	TF binding site	Removed	BRNCTXA	0.86058	0.00786973
Expression	TF binding site	Removed	BRNCTXB	1.12365	0.00944693
Expression	TF binding site	Removed	BRNHPP	0.578446	0.00647599
Expression	TF binding site	Removed	BRNHPT	-0.196927	0.00378247
Expression	TF binding site	Removed	BRNNCC	0.772152	0.00740299
Expression	TF binding site	Removed	BRNPTM	0.898412	0.00808546
Expression	TF binding site	Removed	BRNSNG	0.936552	0.00829748
Expression	TF binding site	Removed	BRNSPC	0.349764	0.00552621
Expression	TF binding site	Removed	CLNSGM	1.00055	0.00868467
Expression	TF binding site	Removed	CLNTRN	1.30737	0.0107404
Expression	TF binding site	Removed	ESPGEJ	1.0223	0.00882733
Expression	TF binding site	Removed	ESPMCS	1.1167	0.00941402
Expression	TF binding site	Removed	ESPMSL	1.11757	0.00943046
Expression	TF binding site	Removed	FIBRBLS	0.619838	0.00669284
Expression	TF binding site	Removed	HRTAA	0.432276	0.00585152
Expression	TF binding site	Removed	HRTLV	1.59065	0.0131023
Expression	TF binding site	Removed	KDNCTX	1.26793	0.010451
Expression	TF binding site	Removed	LCL	0.894596	0.00807011
Expression	TF binding site	Removed	LIVER	1.48245	0.0121429
Expression	TF binding site	Removed	LUNG	0.633915	0.00673045
Expression	TF binding site	Removed	MSCLSK	0.613955	0.00667223
Expression	TF binding site	Removed	NERVET	0.737881	0.00722731
Expression	TF binding site	Removed	OVARY	0.474697	0.00602823
Expression	TF binding site	Removed	PNCREAS	1.07529	0.0091491
Expression	TF binding site	Removed	PRSTTE	1.34443	0.0110125
Expression	TF binding site	Removed	PTTARY	0.543482	0.00631844
Expression	TF binding site	Removed	SKINNS	0.869112	0.00791767
Expression	TF binding site	Removed	SKINS	0.87396	0.00794432
Expression	TF binding site	Removed	SLVRYG	0.840636	0.00777009
Expression	TF binding site	Removed	SNTTRM	1.62492	0.0133875
Expression	TF binding site	Removed	SPLEEN	1.02614	0.00883361
Expression	TF binding site	Removed	STMACH	0.896924	0.00809121
Expression	TF binding site	Removed	TESTIS	1.24962	0.0102777
Expression	TF binding site	Removed	THYROID	0.962888	0.00845694
Expression	TF binding site	Removed	UTERUS	0.467053	0.0059982
Expression	TF binding site	Removed	VAGINA	0.520768	0.00622145
Expression	TF binding site	Removed	WHLBLD	0.908768	0.0081946
Expression	TF binding site	Retained	ADPSBQ	0.938067	0.00832081
Expression	TF binding site	Retained	ADPVSC	0.999556	0.00867367
Expression	TF binding site	Retained	ADRNLG	1.14273	0.00957228
Expression	TF binding site	Retained	ARTAORT	0.946634	0.00837176
Expression	TF binding site	Retained	ARTCRN	1.00719	0.00873806
Expression	TF binding site	Retained	ARTTBL	1.02896	0.00887755
Expression	TF binding site	Retained	BREAST	0.962776	0.00845681
Expression	TF binding site	Retained	BRNACC	0.717259	0.00712556
Expression	TF binding site	Retained	BRNAMY	1.10109	0.00930923
Expression	TF binding site	Retained	BRNCDT	1.14038	0.00955618
Expression	TF binding site	Retained	BRNCHA	0.823526	0.00767109
Expression	TF binding site	Retained	BRNCHB	1.04454	0.00894454
Expression	TF binding site	Retained	BRNCTXA	1.32722	0.0108751
Expression	TF binding site	Retained	BRNCTXB	1.42506	0.0116419
Expression	TF binding site	Retained	BRNHPP	1.17388	0.00978476
Expression	TF binding site	Retained	BRNHPT	0.838735	0.00775426
Expression	TF binding site	Retained	BRNNCC	1.09733	0.00927464
Expression	TF binding site	Retained	BRNPTM	1.04893	0.00897463
Expression	TF binding site	Retained	BRNSNG	1.22338	0.0101226
Expression	TF binding site	Retained	BRNSPC	1.49285	0.0122048
Expression	TF binding site	Retained	CLNSGM	0.904279	0.00812407
Expression	TF binding site	Retained	CLNTRN	1.09343	0.00926011
Expression	TF binding site	Retained	ESPGEJ	1.08623	0.00922723
Expression	TF binding site	Retained	ESPMCS	0.706757	0.00708549
Expression	TF binding site	Retained	ESPMSL	0.96161	0.00846415
Expression	TF binding site	Retained	FIBRBLS	1.00116	0.00871766
Expression	TF binding site	Retained	HRTAA	1.11994	0.00942491
Expression	TF binding site	Retained	HRTLV	0.912286	0.00818728
Expression	TF binding site	Retained	KDNCTX	0.965104	0.00847224
Expression	TF binding site	Retained	LCL	1.25883	0.0103879
Expression	TF binding site	Retained	LIVER	1.89618	0.0161759
Expression	TF binding site	Retained	LUNG	1.02547	0.00882907
Expression	TF binding site	Retained	MSCLSK	0.599497	0.00660569
Expression	TF binding site	Retained	NERVET	1.11312	0.00937423
Expression	TF binding site	Retained	OVARY	0.688205	0.00698976
Expression	TF binding site	Retained	PNCREAS	1.44187	0.0117959
Expression	TF binding site	Retained	PRSTTE	0.863971	0.00789323
Expression	TF binding site	Retained	PTTARY	1.12509	0.00945563
Expression	TF binding site	Retained	SKINNS	1.04476	0.00894277
Expression	TF binding site	Retained	SKINS	1.07419	0.00912709
Expression	TF binding site	Retained	SLVRYG	1.09033	0.00923827
Expression	TF binding site	Retained	SNTTRM	0.73202	0.00720957
Expression	TF binding site	Retained	SPLEEN	1.24535	0.0102832
Expression	TF binding site	Retained	STMACH	0.978395	0.00856128
Expression	TF binding site	Retained	TESTIS	1.05105	0.00895611
Expression	TF binding site	Retained	THYROID	0.935998	0.00830078
Expression	TF binding site	Retained	UTERUS	1.01528	0.00877113
Expression	TF binding site	Retained	VAGINA	1.42163	0.0116166
Expression	TF binding site	Retained	WHLBLD	0.995456	0.00870208
Expression	Open chromatin	Removed	ADPSBQ	0.343873	0.0300732
Expression	Open chromatin	Removed	ADPVSC	0.185269	0.0269185
Expression	Open chromatin	Removed	ADRNLG	-0.112319	0.0218932
Expression	Open chromatin	Removed	ARTAORT	-0.00218839	0.0236638
Expression	Open chromatin	Removed	ARTCRN	-0.0354425	0.0231331
Expression	Open chromatin	Removed	ARTTBL	0.270869	0.0286295
Expression	Open chromatin	Removed	BREAST	0.170972	0.0266563
Expression	Open chromatin	Removed	BRNACC	-0.0190424	0.0233496
Expression	Open chromatin	Removed	BRNAMY	-0.126746	0.0216936
Expression	Open chromatin	Removed	BRNCDT	0.0464683	0.0244365
Expression	Open chromatin	Removed	BRNCHA	-0.0822033	0.0223352
Expression	Open chromatin	Removed	BRNCHB	0.264648	0.0284133
Expression	Open chromatin	Removed	BRNCTXA	-0.12144	0.0217518
Expression	Open chromatin	Removed	BRNCTXB	0.100436	0.0253756
Expression	Open chromatin	Removed	BRNHPP	0.512686	0.0337693
Expression	Open chromatin	Removed	BRNHPT	0.128612	0.0258684
Expression	Open chromatin	Removed	BRNNCC	0.0526392	0.0245445
Expression	Open chromatin	Removed	BRNPTM	-0.373246	0.0182842
Expression	Open chromatin	Removed	BRNSNG	-0.158788	0.0211993
Expression	Open chromatin	Removed	BRNSPC	-0.0470524	0.0229128
Expression	Open chromatin	Removed	CLNSGM	-0.0843525	0.0223466
Expression	Open chromatin	Removed	CLNTRN	0.0132528	0.0239023
Expression	Open chromatin	Removed	ESPGEJ	0.197448	0.0271856
Expression	Open chromatin	Removed	ESPMCS	-0.0106465	0.0235223
Expression	Open chromatin	Removed	ESPMSL	0.285619	0.0289019
Expression	Open chromatin	Removed	FIBRBLS	0.428464	0.0319763
Expression	Open chromatin	Removed	HRTAA	-0.129727	0.0216449
Expression	Open chromatin	Removed	HRTLV	0.309114	0.0294106
Expression	Open chromatin	Removed	KDNCTX	0.0262695	0.0241195
Expression	Open chromatin	Removed	LCL	-1.03755	0.0115409
Expression	Open chromatin	Removed	LIVER	0.276101	0.0287194
Expression	Open chromatin	Removed	LUNG	-0.10947	0.0219398
Expression	Open chromatin	Removed	MSCLSK	0.226369	0.0278085
Expression	Open chromatin	Removed	NERVET	0.36869	0.0305262
Expression	Open chromatin	Removed	OVARY	0.389458	0.0309917
Expression	Open chromatin	Removed	PNCREAS	0.130116	0.0259359
Expression	Open chromatin	Removed	PRSTTE	-0.325783	0.0188728
Expression	Open chromatin	Removed	PTTARY	0.290559	0.0289256
Expression	Open chromatin	Removed	SKINNS	0.318374	0.0294987
Expression	Open chromatin	Removed	SKINS	0.259631	0.0283217
Expression	Open chromatin	Removed	SLVRYG	-0.23642	0.0200889
Expression	Open chromatin	Removed	SNTTRM	-0.115754	0.0218444
Expression	Open chromatin	Removed	SPLEEN	0.0342651	0.0242486
Expression	Open chromatin	Removed	STMACH	-0.181238	0.0209058
Expression	Open chromatin	Removed	TESTIS	0.0755992	0.0248498
Expression	Open chromatin	Removed	THYROID	0.106225	0.0254711
Expression	Open chromatin	Removed	UTERUS	0.0869142	0.025148
Expression	Open chromatin	Removed	VAGINA	-0.141192	0.0214582
Expression	Open chromatin	Removed	WHLBLD	0.0259572	0.0242409
Expression	Open chromatin	Retained	ADPSBQ	0.301223	0.0291971
Expression	Open chromatin	Retained	ADPVSC	0.133062	0.0259618
Expression	Open chromatin	Retained	ADRNLG	0.0209376	0.0240117
Expression	Open chromatin	Retained	ARTAORT	0.285539	0.0288868
Expression	Open chromatin	Retained	ARTCRN	-0.0390903	0.0230747
Expression	Open chromatin	Retained	ARTTBL	0.262578	0.0284655
Expression	Open chromatin	Retained	BREAST	0.160675	0.0264667
Expression	Open chromatin	Retained	BRNACC	0.170915	0.0266356
Expression	Open chromatin	Retained	BRNAMY	0.0194122	0.0240066
Expression	Open chromatin	Retained	BRNCDT	0.0905748	0.0251952
Expression	Open chromatin	Retained	BRNCHA	0.270887	0.0285286
Expression	Open chromatin	Retained	BRNCHB	0.450667	0.0323236
Expression	Open chromatin	Retained	BRNCTXA	0.0266783	0.0241036
Expression	Open chromatin	Retained	BRNCTXB	0.134492	0.0259818
Expression	Open chromatin	Retained	BRNHPP	0.0883453	0.0251642
Expression	Open chromatin	Retained	BRNHPT	0.0416099	0.0243545
Expression	Open chromatin	Retained	BRNNCC	0.262972	0.0283968
Expression	Open chromatin	Retained	BRNPTM	0.422775	0.0317469
Expression	Open chromatin	Retained	BRNSNG	0.272618	0.0285883
Expression	Open chromatin	Retained	BRNSPC	0.144354	0.0261636
Expression	Open chromatin	Retained	CLNSGM	0.162471	0.0265163
Expression	Open chromatin	Retained	CLNTRN	0.052123	0.0245551
Expression	Open chromatin	Retained	ESPGEJ	0.130225	0.0259479
Expression	Open chromatin	Retained	ESPMCS	0.233825	0.0278659
Expression	Open chromatin	Retained	ESPMSL	0.142148	0.026166
Expression	Open chromatin	Retained	FIBRBLS	0.546679	0.0347068
Expression	Open chromatin	Retained	HRTAA	0.289156	0.0289368
Expression	Open chromatin	Retained	HRTLV	0.183117	0.026951
Expression	Open chromatin	Retained	KDNCTX	-0.239885	0.0200561
Expression	Open chromatin	Retained	LCL	-0.0966002	0.0221561
Expression	Open chromatin	Retained	LIVER	0.0184569	0.0240224
Expression	Open chromatin	Retained	LUNG	0.180103	0.0268165
Expression	Open chromatin	Retained	MSCLSK	0.268161	0.0286259
Expression	Open chromatin	Retained	NERVET	0.240052	0.0279222
Expression	Open chromatin	Retained	OVARY	0.0961337	0.0252899
Expression	Open chromatin	Retained	PNCREAS	0.235915	0.0279094
Expression	Open chromatin	Retained	PRSTTE	-0.152423	0.0212825
Expression	Open chromatin	Retained	PTTARY	-0.128835	0.0216288
Expression	Open chromatin	Retained	SKINNS	0.196868	0.027116
Expression	Open chromatin	Retained	SKINS	0.24849	0.0281038
Expression	Open chromatin	Retained	SLVRYG	-0.077668	0.0224257
Expression	Open chromatin	Retained	SNTTRM	-0.0535827	0.0228064
Expression	Open chromatin	Retained	SPLEEN	0.197037	0.0271448
Expression	Open chromatin	Retained	STMACH	-0.0544234	0.0228266
Expression	Open chromatin	Retained	TESTIS	0.211609	0.0273065
Expression	Open chromatin	Retained	THYROID	0.200246	0.0271863
Expression	Open chromatin	Retained	UTERUS	0.0678863	0.0248185
Expression	Open chromatin	Retained	VAGINA	-0.210173	0.0204564
Expression	Open chromatin	Retained	WHLBLD	0.114329	0.0257722
Expression	CTCF binding site	Removed	ADPSBQ	-0.269842	0.0223868
Expression	CTCF binding site	Removed	ADPVSC	-0.442723	0.0198451
Expression	CTCF binding site	Removed	ADRNLG	-0.614066	0.017619
Expression	CTCF binding site	Removed	ARTAORT	0.00934796	0.0271677
Expression	CTCF binding site	Removed	ARTCRN	0.142608	0.0298151
Expression	CTCF binding site	Removed	ARTTBL	-0.317625	0.0216875
Expression	CTCF binding site	Removed	BREAST	-0.115822	0.0248931
Expression	CTCF binding site	Removed	BRNACC	-0.443956	0.0198187
Expression	CTCF binding site	Removed	BRNAMY	-0.438917	0.019904
Expression	CTCF binding site	Removed	BRNCDT	-0.397185	0.020473
Expression	CTCF binding site	Removed	BRNCHA	0.233963	0.0317024
Expression	CTCF binding site	Removed	BRNCHB	-0.211751	0.023282
Expression	CTCF binding site	Removed	BRNCTXA	-0.657064	0.0170963
Expression	CTCF binding site	Removed	BRNCTXB	-0.0346578	0.0263266
Expression	CTCF binding site	Removed	BRNHPP	-0.213806	0.0232546
Expression	CTCF binding site	Removed	BRNHPT	-0.12416	0.0247423
Expression	CTCF binding site	Removed	BRNNCC	-0.00556548	0.0268626
Expression	CTCF binding site	Removed	BRNPTM	-0.642248	0.0172859
Expression	CTCF binding site	Removed	BRNSNG	-0.338977	0.0213225
Expression	CTCF binding site	Removed	BRNSPC	-0.145366	0.024389
Expression	CTCF binding site	Removed	CLNSGM	-0.511306	0.0189326
Expression	CTCF binding site	Removed	CLNTRN	-0.371497	0.0208559
Expression	CTCF binding site	Removed	ESPGEJ	-0.205169	0.0234318
Expression	CTCF binding site	Removed	ESPMCS	-0.26385	0.0224817
Expression	CTCF binding site	Removed	ESPMSL	-0.625973	0.017505
Expression	CTCF binding site	Removed	FIBRBLS	-0.750556	0.0160772
Expression	CTCF binding site	Removed	HRTAA	-0.46571	0.019534
Expression	CTCF binding site	Removed	HRTLV	-0.0800262	0.0255747
Expression	CTCF binding site	Removed	KDNCTX	-0.136288	0.024557
Expression	CTCF binding site	Removed	LCL	-0.438845	0.0198975
Expression	CTCF binding site	Removed	LIVER	-0.312447	0.0217516
Expression	CTCF binding site	Removed	LUNG	-0.119826	0.0248166
Expression	CTCF binding site	Removed	MSCLSK	-0.123374	0.0248461
Expression	CTCF binding site	Removed	NERVET	-0.365081	0.0209278
Expression	CTCF binding site	Removed	OVARY	-0.868248	0.0147727
Expression	CTCF binding site	Removed	PNCREAS	-0.201638	0.0234739
Expression	CTCF binding site	Removed	PRSTTE	-0.567625	0.0181942
Expression	CTCF binding site	Removed	PTTARY	-0.397789	0.0204619
Expression	CTCF binding site	Removed	SKINNS	-0.347632	0.021184
Expression	CTCF binding site	Removed	SKINS	-0.387978	0.0205997
Expression	CTCF binding site	Removed	SLVRYG	-0.192554	0.0236029
Expression	CTCF binding site	Removed	SNTTRM	-0.196505	0.0235433
Expression	CTCF binding site	Removed	SPLEEN	-0.522853	0.0187731
Expression	CTCF binding site	Removed	STMACH	-0.213281	0.0232968
Expression	CTCF binding site	Removed	TESTIS	0.0659754	0.0281795
Expression	CTCF binding site	Removed	THYROID	-0.219752	0.0231593
Expression	CTCF binding site	Removed	UTERUS	-0.891887	0.0145363
Expression	CTCF binding site	Removed	VAGINA	-0.434393	0.0199507
Expression	CTCF binding site	Removed	WHLBLD	-0.37713	0.0208387
Expression	CTCF binding site	Retained	ADPSBQ	0.0606679	0.0281504
Expression	CTCF binding site	Retained	ADPVSC	0.0265865	0.0274745
Expression	CTCF binding site	Retained	ADRNLG	0.0562177	0.0280387
Expression	CTCF binding site	Retained	ARTAORT	-0.0431466	0.026197
Expression	CTCF binding site	Retained	ARTCRN	0.0500028	0.0279614
Expression	CTCF binding site	Retained	ARTTBL	-0.0189932	0.0266751
Expression	CTCF binding site	Retained	BREAST	0.128306	0.0294828
Expression	CTCF binding site	Retained	BRNACC	0.142528	0.0297594
Expression	CTCF binding site	Retained	BRNAMY	0.192901	0.0308416
Expression	CTCF binding site	Retained	BRNCDT	0.111167	0.0291212
Expression	CTCF binding site	Retained	BRNCHA	-0.0517025	0.0260074
Expression	CTCF binding site	Retained	BRNCHB	0.113063	0.0291607
Expression	CTCF binding site	Retained	BRNCTXA	0.0226031	0.0273844
Expression	CTCF binding site	Retained	BRNCTXB	0.329827	0.0338934
Expression	CTCF binding site	Retained	BRNHPP	0.00742657	0.0271086
Expression	CTCF binding site	Retained	BRNHPT	0.0819149	0.0285413
Expression	CTCF binding site	Retained	BRNNCC	0.114795	0.0291998
Expression	CTCF binding site	Retained	BRNPTM	-0.028428	0.0264528
Expression	CTCF binding site	Retained	BRNSNG	-0.02709	0.0264682
Expression	CTCF binding site	Retained	BRNSPC	-0.128808	0.0246705
Expression	CTCF binding site	Retained	CLNSGM	0.0244562	0.0274467
Expression	CTCF binding site	Retained	CLNTRN	0.0883812	0.0286858
Expression	CTCF binding site	Retained	ESPGEJ	0.0947663	0.0288467
Expression	CTCF binding site	Retained	ESPMCS	0.037733	0.0277086
Expression	CTCF binding site	Retained	ESPMSL	0.00339314	0.0270782
Expression	CTCF binding site	Retained	FIBRBLS	-0.147046	0.0244279
Expression	CTCF binding site	Retained	HRTAA	0.0421418	0.027776
Expression	CTCF binding site	Retained	HRTLV	-0.120273	0.0248711
Expression	CTCF binding site	Retained	KDNCTX	-0.133322	0.0246076
Expression	CTCF binding site	Retained	LCL	-0.0415728	0.0262053
Expression	CTCF binding site	Retained	LIVER	0.0784805	0.0285215
Expression	CTCF binding site	Retained	LUNG	0.118506	0.0292744
Expression	CTCF binding site	Retained	MSCLSK	-0.105617	0.0251538
Expression	CTCF binding site	Retained	NERVET	0.155504	0.0300218
Expression	CTCF binding site	Retained	OVARY	0.274386	0.0326157
Expression	CTCF binding site	Retained	PNCREAS	0.0417098	0.0277869
Expression	CTCF binding site	Retained	PRSTTE	0.20463	0.0310746
Expression	CTCF binding site	Retained	PTTARY	0.0791071	0.0284778
Expression	CTCF binding site	Retained	SKINNS	0.0890137	0.0286715
Expression	CTCF binding site	Retained	SKINS	0.203804	0.031046
Expression	CTCF binding site	Retained	SLVRYG	0.0505262	0.0279344
Expression	CTCF binding site	Retained	SNTTRM	0.211852	0.0312461
Expression	CTCF binding site	Retained	SPLEEN	0.0161384	0.0272765
Expression	CTCF binding site	Retained	STMACH	0.103265	0.0290125
Expression	CTCF binding site	Retained	TESTIS	0.276469	0.032606
Expression	CTCF binding site	Retained	THYROID	-0.0344037	0.0263342
Expression	CTCF binding site	Retained	UTERUS	-0.143427	0.0244209
Expression	CTCF binding site	Retained	VAGINA	0.119486	0.0292881
Expression	CTCF binding site	Retained	WHLBLD	-0.0597629	0.0259662
Expression	Intron	Removed	ADPSBQ	0.143645	0.553354
Expression	Intron	Removed	ADPVSC	0.175734	0.565446
Expression	Intron	Removed	ADRNLG	0.183362	0.568464
Expression	Intron	Removed	ARTAORT	0.173136	0.564827
Expression	Intron	Removed	ARTCRN	0.17846	0.567374
Expression	Intron	Removed	ARTTBL	0.198254	0.575773
Expression	Intron	Removed	BREAST	0.170587	0.56397
Expression	Intron	Removed	BRNACC	0.126892	0.546627
Expression	Intron	Removed	BRNAMY	0.149515	0.555885
Expression	Intron	Removed	BRNCDT	0.156749	0.558225
Expression	Intron	Removed	BRNCHA	0.171445	0.563461
Expression	Intron	Removed	BRNCHB	0.183372	0.568235
Expression	Intron	Removed	BRNCTXA	0.172848	0.564112
Expression	Intron	Removed	BRNCTXB	0.152415	0.556211
Expression	Intron	Removed	BRNHPP	0.215813	0.581634
Expression	Intron	Removed	BRNHPT	0.117547	0.543157
Expression	Intron	Removed	BRNNCC	0.131614	0.548697
Expression	Intron	Removed	BRNPTM	0.165924	0.561901
Expression	Intron	Removed	BRNSNG	0.111282	0.54089
Expression	Intron	Removed	BRNSPC	0.148964	0.555001
Expression	Intron	Removed	CLNSGM	0.174362	0.565229
Expression	Intron	Removed	CLNTRN	0.202936	0.576328
Expression	Intron	Removed	ESPGEJ	0.15273	0.55728
Expression	Intron	Removed	ESPMCS	0.157077	0.558782
Expression	Intron	Removed	ESPMSL	0.158404	0.559533
Expression	Intron	Removed	FIBRBLS	0.176322	0.566657
Expression	Intron	Removed	HRTAA	0.176975	0.566451
Expression	Intron	Removed	HRTLV	0.128618	0.549118
Expression	Intron	Removed	KDNCTX	-0.227959	0.428009
Expression	Intron	Removed	LCL	0.146329	0.554564
Expression	Intron	Removed	LIVER	0.122717	0.54562
Expression	Intron	Removed	LUNG	0.189839	0.571147
Expression	Intron	Removed	MSCLSK	0.180471	0.569576
Expression	Intron	Removed	NERVET	0.176615	0.565291
Expression	Intron	Removed	OVARY	0.218414	0.58247
Expression	Intron	Removed	PNCREAS	0.136914	0.550317
Expression	Intron	Removed	PRSTTE	0.194002	0.572616
Expression	Intron	Removed	PTTARY	0.170108	0.563037
Expression	Intron	Removed	SKINNS	0.20429	0.576678
Expression	Intron	Removed	SKINS	0.190345	0.571131
Expression	Intron	Removed	SLVRYG	0.18865	0.570506
Expression	Intron	Removed	SNTTRM	0.127004	0.546941
Expression	Intron	Removed	SPLEEN	0.154777	0.557324
Expression	Intron	Removed	STMACH	0.145474	0.55453
Expression	Intron	Removed	TESTIS	0.186568	0.568338
Expression	Intron	Removed	THYROID	0.21816	0.582402
Expression	Intron	Removed	UTERUS	0.221975	0.584121
Expression	Intron	Removed	VAGINA	0.163433	0.560757
Expression	Intron	Removed	WHLBLD	0.142218	0.555145
Expression	Intron	Retained	ADPSBQ	0.0775212	0.528564
Expression	Intron	Retained	ADPVSC	0.0817616	0.529789
Expression	Intron	Retained	ADRNLG	0.111945	0.541009
Expression	Intron	Retained	ARTAORT	0.111936	0.541368
Expression	Intron	Retained	ARTCRN	0.0698042	0.526212
Expression	Intron	Retained	ARTTBL	0.0861906	0.532742
Expression	Intron	Retained	BREAST	0.0806298	0.529878
Expression	Intron	Retained	BRNACC	0.0436035	0.515963
Expression	Intron	Retained	BRNAMY	0.0737057	0.527429
Expression	Intron	Retained	BRNCDT	0.0921628	0.533786
Expression	Intron	Retained	BRNCHA	0.106984	0.538839
Expression	Intron	Retained	BRNCHB	0.109752	0.539966
Expression	Intron	Retained	BRNCTXA	0.0637671	0.523032
Expression	Intron	Retained	BRNCTXB	0.0522137	0.518891
Expression	Intron	Retained	BRNHPP	0.0635288	0.523369
Expression	Intron	Retained	BRNHPT	0.0817628	0.529851
Expression	Intron	Retained	BRNNCC	0.0979079	0.536026
Expression	Intron	Retained	BRNPTM	0.0735153	0.527038
Expression	Intron	Retained	BRNSNG	0.0549168	0.520165
Expression	Intron	Retained	BRNSPC	0.116782	0.542757
Expression	Intron	Retained	CLNSGM	0.0985258	0.536285
Expression	Intron	Retained	CLNTRN	0.0606306	0.522193
Expression	Intron	Retained	ESPGEJ	0.0748729	0.528003
Expression	Intron	Retained	ESPMCS	0.066463	0.524765
Expression	Intron	Retained	ESPMSL	0.0911593	0.534052
Expression	Intron	Retained	FIBRBLS	0.104001	0.538951
Expression	Intron	Retained	HRTAA	0.107256	0.539728
Expression	Intron	Retained	HRTLV	0.0722294	0.528069
Expression	Intron	Retained	KDNCTX	0.0484079	0.518379
Expression	Intron	Retained	LCL	0.0867214	0.532118
Expression	Intron	Retained	LIVER	0.101162	0.537528
Expression	Intron	Retained	LUNG	0.08565	0.531353
Expression	Intron	Retained	MSCLSK	0.102793	0.53972
Expression	Intron	Retained	NERVET	0.0909984	0.53272
Expression	Intron	Retained	OVARY	0.0656122	0.523933
Expression	Intron	Retained	PNCREAS	0.0954659	0.534731
Expression	Intron	Retained	PRSTTE	0.0823149	0.529959
Expression	Intron	Retained	PTTARY	0.0888619	0.532205
Expression	Intron	Retained	SKINNS	0.082347	0.529938
Expression	Intron	Retained	SKINS	0.0688317	0.524997
Expression	Intron	Retained	SLVRYG	0.0471681	0.517214
Expression	Intron	Retained	SNTTRM	0.0631652	0.523267
Expression	Intron	Retained	SPLEEN	0.0902639	0.532951
Expression	Intron	Retained	STMACH	0.0364849	0.514181
Expression	Intron	Retained	TESTIS	0.0213611	0.506844
Expression	Intron	Retained	THYROID	0.100456	0.536773
Expression	Intron	Retained	UTERUS	0.0497734	0.5184
Expression	Intron	Retained	VAGINA	0.0520321	0.519086
Expression	Intron	Retained	WHLBLD	0.0989826	0.538755
Isoform ratio	5' UTR	Removed	ADPSBQ	3.49228	0.0333705
Isoform ratio	5' UTR	Removed	ADPVSC	3.39268	0.0313363
Isoform ratio	5' UTR	Removed	ADRNLG	3.10264	0.0256271
Isoform ratio	5' UTR	Removed	ARTAORT	3.32649	0.0299643
Isoform ratio	5' UTR	Removed	ARTCRN	3.13898	0.026253
Isoform ratio	5' UTR	Removed	ARTTBL	3.44573	0.0325704
Isoform ratio	5' UTR	Removed	BREAST	3.36399	0.030471
Isoform ratio	5' UTR	Removed	BRNACC	2.46137	0.0161956
Isoform ratio	5' UTR	Removed	BRNAMY	3.06776	0.0247606
Isoform ratio	5' UTR	Removed	BRNCDT	3.25205	0.0280228
Isoform ratio	5' UTR	Removed	BRNCHA	3.31502	0.0290314
Isoform ratio	5' UTR	Removed	BRNCHB	3.14489	0.0257895
Isoform ratio	5' UTR	Removed	BRNCTXA	2.84437	0.0211186
Isoform ratio	5' UTR	Removed	BRNCTXB	3.18728	0.026805
Isoform ratio	5' UTR	Removed	BRNHPP	2.85975	0.0213662
Isoform ratio	5' UTR	Removed	BRNHPT	2.95921	0.0228307
Isoform ratio	5' UTR	Removed	BRNNCC	2.9284	0.0223317
Isoform ratio	5' UTR	Removed	BRNPTM	2.63139	0.0182922
Isoform ratio	5' UTR	Removed	BRNSNG	1.94271	0.0113411
Isoform ratio	5' UTR	Removed	BRNSPC	2.45038	0.0160832
Isoform ratio	5' UTR	Removed	CLNSGM	3.15802	0.0265494
Isoform ratio	5' UTR	Removed	CLNTRN	3.25657	0.028326
Isoform ratio	5' UTR	Removed	ESPGEJ	3.21325	0.0276202
Isoform ratio	5' UTR	Removed	ESPMCS	3.08166	0.025394
Isoform ratio	5' UTR	Removed	ESPMSL	3.48753	0.0334583
Isoform ratio	5' UTR	Removed	FIBRBLS	3.68246	0.0390134
Isoform ratio	5' UTR	Removed	HRTAA	3.02446	0.0243548
Isoform ratio	5' UTR	Removed	HRTLV	3.13817	0.0266471
Isoform ratio	5' UTR	Removed	KDNCTX	3.39212	0.0311189
Isoform ratio	5' UTR	Removed	LCL	3.43064	0.0329013
Isoform ratio	5' UTR	Removed	LIVER	3.09343	0.0256891
Isoform ratio	5' UTR	Removed	LUNG	3.26295	0.0284214
Isoform ratio	5' UTR	Removed	MSCLSK	3.61556	0.0373476
Isoform ratio	5' UTR	Removed	NERVET	3.18188	0.0267787
Isoform ratio	5' UTR	Removed	OVARY	3.09625	0.0253232
Isoform ratio	5' UTR	Removed	PNCREAS	3.11343	0.0260534
Isoform ratio	5' UTR	Removed	PRSTTE	3.15628	0.0263256
Isoform ratio	5' UTR	Removed	PTTARY	3.24969	0.0278658
Isoform ratio	5' UTR	Removed	SKINNS	3.01781	0.0241191
Isoform ratio	5' UTR	Removed	SKINS	2.96525	0.023169
Isoform ratio	5' UTR	Removed	SLVRYG	3.26416	0.0284271
Isoform ratio	5' UTR	Removed	SNTTRM	2.87696	0.0217859
Isoform ratio	5' UTR	Removed	SPLEEN	3.02222	0.0242485
Isoform ratio	5' UTR	Removed	STMACH	3.27342	0.0289694
Isoform ratio	5' UTR	Removed	TESTIS	3.30149	0.0281284
Isoform ratio	5' UTR	Removed	THYROID	3.21349	0.0273568
Isoform ratio	5' UTR	Removed	UTERUS	2.64162	0.0185881
Isoform ratio	5' UTR	Removed	VAGINA	3.2861	0.0289377
Isoform ratio	5' UTR	Removed	WHLBLD	3.25052	0.0297503
Isoform ratio	5' UTR	Retained	ADPSBQ	3.04459	0.0244678
Isoform ratio	5' UTR	Retained	ADPVSC	3.04849	0.0246852
Isoform ratio	5' UTR	Retained	ADRNLG	2.947	0.0230062
Isoform ratio	5' UTR	Retained	ARTAORT	3.10649	0.0257264
Isoform ratio	5' UTR	Retained	ARTCRN	2.63958	0.0185714
Isoform ratio	5' UTR	Retained	ARTTBL	3.03591	0.0245162
Isoform ratio	5' UTR	Retained	BREAST	2.99596	0.0236101
Isoform ratio	5' UTR	Retained	BRNACC	1.82391	0.0104112
Isoform ratio	5' UTR	Retained	BRNAMY	1.78961	0.0102094
Isoform ratio	5' UTR	Retained	BRNCDT	2.53273	0.0170206
Isoform ratio	5' UTR	Retained	BRNCHA	2.52656	0.0168081
Isoform ratio	5' UTR	Retained	BRNCHB	2.4811	0.0162788
Isoform ratio	5' UTR	Retained	BRNCTXA	2.92371	0.0223124
Isoform ratio	5' UTR	Retained	BRNCTXB	2.25066	0.0140044
Isoform ratio	5' UTR	Retained	BRNHPP	2.63309	0.0182598
Isoform ratio	5' UTR	Retained	BRNHPT	2.24405	0.0139071
Isoform ratio	5' UTR	Retained	BRNNCC	2.62254	0.0180655
Isoform ratio	5' UTR	Retained	BRNPTM	2.58796	0.0177497
Isoform ratio	5' UTR	Retained	BRNSNG	1.96437	0.0115127
Isoform ratio	5' UTR	Retained	BRNSPC	1.97525	0.0115703
Isoform ratio	5' UTR	Retained	CLNSGM	2.80603	0.0208014
Isoform ratio	5' UTR	Retained	CLNTRN	2.95158	0.0229285
Isoform ratio	5' UTR	Retained	ESPGEJ	2.96041	0.02318
Isoform ratio	5' UTR	Retained	ESPMCS	3.0942	0.0256159
Isoform ratio	5' UTR	Retained	ESPMSL	3.08117	0.0252451
Isoform ratio	5' UTR	Retained	FIBRBLS	3.22722	0.028456
Isoform ratio	5' UTR	Retained	HRTAA	2.87427	0.0219468
Isoform ratio	5' UTR	Retained	HRTLV	2.21032	0.0140069
Isoform ratio	5' UTR	Retained	KDNCTX	2.03509	0.0121483
Isoform ratio	5' UTR	Retained	LCL	3.05624	0.0253811
Isoform ratio	5' UTR	Retained	LIVER	2.45584	0.0165125
Isoform ratio	5' UTR	Retained	LUNG	2.93121	0.022583
Isoform ratio	5' UTR	Retained	MSCLSK	3.03781	0.0250233
Isoform ratio	5' UTR	Retained	NERVET	2.96092	0.022976
Isoform ratio	5' UTR	Retained	OVARY	2.68561	0.0190505
Isoform ratio	5' UTR	Retained	PNCREAS	3.11193	0.0260264
Isoform ratio	5' UTR	Retained	PRSTTE	2.7462	0.0198121
Isoform ratio	5' UTR	Retained	PTTARY	2.67693	0.0187349
Isoform ratio	5' UTR	Retained	SKINNS	2.94172	0.02288
Isoform ratio	5' UTR	Retained	SKINS	2.94522	0.0228494
Isoform ratio	5' UTR	Retained	SLVRYG	2.59404	0.0178651
Isoform ratio	5' UTR	Retained	SNTTRM	2.86709	0.0216374
Isoform ratio	5' UTR	Retained	SPLEEN	2.76079	0.0202296
Isoform ratio	5' UTR	Retained	STMACH	2.96958	0.0234679
Isoform ratio	5' UTR	Retained	TESTIS	2.94973	0.0220422
Isoform ratio	5' UTR	Retained	THYROID	2.98777	0.0233947
Isoform ratio	5' UTR	Retained	UTERUS	2.64512	0.0186333
Isoform ratio	5' UTR	Retained	VAGINA	3.00092	0.0237474
Isoform ratio	5' UTR	Retained	WHLBLD	2.71453	0.0205183
Isoform ratio	Promoter	Removed	ADPSBQ	3.0329	0.0740742
Isoform ratio	Promoter	Removed	ADPVSC	2.96469	0.0710405
Isoform ratio	Promoter	Removed	ADRNLG	2.89655	0.0677398
Isoform ratio	Promoter	Removed	ARTAORT	2.80483	0.0636657
Isoform ratio	Promoter	Removed	ARTCRN	2.66272	0.0575611
Isoform ratio	Promoter	Removed	ARTTBL	3.05064	0.0755854
Isoform ratio	Promoter	Removed	BREAST	3.03025	0.0737259
Isoform ratio	Promoter	Removed	BRNACC	2.67834	0.0573495
Isoform ratio	Promoter	Removed	BRNAMY	2.50386	0.0510215
Isoform ratio	Promoter	Removed	BRNCDT	2.74457	0.0600487
Isoform ratio	Promoter	Removed	BRNCHA	2.88181	0.0654916
Isoform ratio	Promoter	Removed	BRNCHB	2.57218	0.0528253
Isoform ratio	Promoter	Removed	BRNCTXA	2.83793	0.0640805
Isoform ratio	Promoter	Removed	BRNCTXB	2.93107	0.0683718
Isoform ratio	Promoter	Removed	BRNHPP	2.82172	0.0634032
Isoform ratio	Promoter	Removed	BRNHPT	2.5029	0.0507105
Isoform ratio	Promoter	Removed	BRNNCC	2.67056	0.0569103
Isoform ratio	Promoter	Removed	BRNPTM	2.63543	0.0558916
Isoform ratio	Promoter	Removed	BRNSNG	2.895	0.0668634
Isoform ratio	Promoter	Removed	BRNSPC	2.65536	0.0564836
Isoform ratio	Promoter	Removed	CLNSGM	2.82751	0.0643544
Isoform ratio	Promoter	Removed	CLNTRN	2.93263	0.0689899
Isoform ratio	Promoter	Removed	ESPGEJ	2.78724	0.0626978
Isoform ratio	Promoter	Removed	ESPMCS	2.78598	0.0631447
Isoform ratio	Promoter	Removed	ESPMSL	2.97732	0.0716307
Isoform ratio	Promoter	Removed	FIBRBLS	3.1381	0.0817237
Isoform ratio	Promoter	Removed	HRTAA	2.94153	0.0701489
Isoform ratio	Promoter	Removed	HRTLV	2.61797	0.0567482
Isoform ratio	Promoter	Removed	KDNCTX	2.90313	0.0676385
Isoform ratio	Promoter	Removed	LCL	2.96267	0.0726212
Isoform ratio	Promoter	Removed	LIVER	2.67079	0.0585224
Isoform ratio	Promoter	Removed	LUNG	3.0162	0.0730657
Isoform ratio	Promoter	Removed	MSCLSK	2.91673	0.0703457
Isoform ratio	Promoter	Removed	NERVET	2.84429	0.0646127
Isoform ratio	Promoter	Removed	OVARY	2.80798	0.063261
Isoform ratio	Promoter	Removed	PNCREAS	2.69743	0.0596305
Isoform ratio	Promoter	Removed	PRSTTE	2.61894	0.055308
Isoform ratio	Promoter	Removed	PTTARY	2.98482	0.0706818
Isoform ratio	Promoter	Removed	SKINNS	2.86152	0.0659953
Isoform ratio	Promoter	Removed	SKINS	2.78903	0.062541
Isoform ratio	Promoter	Removed	SLVRYG	2.98313	0.0713421
Isoform ratio	Promoter	Removed	SNTTRM	2.81415	0.0635926
Isoform ratio	Promoter	Removed	SPLEEN	2.67229	0.0580458
Isoform ratio	Promoter	Removed	STMACH	2.90109	0.068238
Isoform ratio	Promoter	Removed	TESTIS	2.75411	0.0586384
Isoform ratio	Promoter	Removed	THYROID	2.91149	0.0676787
Isoform ratio	Promoter	Removed	UTERUS	2.79629	0.0631302
Isoform ratio	Promoter	Removed	VAGINA	2.70489	0.0589565
Isoform ratio	Promoter	Removed	WHLBLD	2.81467	0.0671859
Isoform ratio	Promoter	Retained	ADPSBQ	2.63122	0.0560724
Isoform ratio	Promoter	Retained	ADPVSC	2.72195	0.0600387
Isoform ratio	Promoter	Retained	ADRNLG	2.66967	0.0578828
Isoform ratio	Promoter	Retained	ARTAORT	2.83594	0.0650535
Isoform ratio	Promoter	Retained	ARTCRN	2.55142	0.0532875
Isoform ratio	Promoter	Retained	ARTTBL	2.72688	0.0603916
Isoform ratio	Promoter	Retained	BREAST	2.69318	0.0583646
Isoform ratio	Promoter	Retained	BRNACC	2.39657	0.0471747
Isoform ratio	Promoter	Retained	BRNAMY	2.42787	0.0484037
Isoform ratio	Promoter	Retained	BRNCDT	2.498	0.0506149
Isoform ratio	Promoter	Retained	BRNCHA	2.371	0.0459641
Isoform ratio	Promoter	Retained	BRNCHB	2.48835	0.0498432
Isoform ratio	Promoter	Retained	BRNCTXA	2.43748	0.0485488
Isoform ratio	Promoter	Retained	BRNCTXB	2.04409	0.0369716
Isoform ratio	Promoter	Retained	BRNHPP	2.73569	0.0597327
Isoform ratio	Promoter	Retained	BRNHPT	2.44868	0.04884
Isoform ratio	Promoter	Retained	BRNNCC	2.47519	0.0497025
Isoform ratio	Promoter	Retained	BRNPTM	2.59399	0.054309
Isoform ratio	Promoter	Retained	BRNSNG	2.62441	0.0554283
Isoform ratio	Promoter	Retained	BRNSPC	2.25404	0.0427676
Isoform ratio	Promoter	Retained	CLNSGM	2.59836	0.0549032
Isoform ratio	Promoter	Retained	CLNTRN	2.66891	0.0574643
Isoform ratio	Promoter	Retained	ESPGEJ	2.69129	0.0586634
Isoform ratio	Promoter	Retained	ESPMCS	2.70427	0.0596679
Isoform ratio	Promoter	Retained	ESPMSL	2.84977	0.06557
Isoform ratio	Promoter	Retained	FIBRBLS	2.98654	0.073574
Isoform ratio	Promoter	Retained	HRTAA	2.64495	0.0571139
Isoform ratio	Promoter	Retained	HRTLV	2.40416	0.0489316
Isoform ratio	Promoter	Retained	KDNCTX	2.20836	0.0417877
Isoform ratio	Promoter	Retained	LCL	2.77008	0.0635461
Isoform ratio	Promoter	Retained	LIVER	2.31795	0.0458252
Isoform ratio	Promoter	Retained	LUNG	2.68462	0.0580628
Isoform ratio	Promoter	Retained	MSCLSK	2.89097	0.0691006
Isoform ratio	Promoter	Retained	NERVET	2.64413	0.0562426
Isoform ratio	Promoter	Retained	OVARY	2.56356	0.0534022
Isoform ratio	Promoter	Retained	PNCREAS	2.67782	0.0588254
Isoform ratio	Promoter	Retained	PRSTTE	2.50603	0.0511445
Isoform ratio	Promoter	Retained	PTTARY	2.41939	0.0477635
Isoform ratio	Promoter	Retained	SKINNS	2.68621	0.058444
Isoform ratio	Promoter	Retained	SKINS	2.59439	0.0546476
Isoform ratio	Promoter	Retained	SLVRYG	2.52072	0.0517782
Isoform ratio	Promoter	Retained	SNTTRM	2.57967	0.0540532
Isoform ratio	Promoter	Retained	SPLEEN	2.58985	0.0548218
Isoform ratio	Promoter	Retained	STMACH	2.8072	0.0639387
Isoform ratio	Promoter	Retained	TESTIS	2.52995	0.0502001
Isoform ratio	Promoter	Retained	THYROID	2.63287	0.055793
Isoform ratio	Promoter	Retained	UTERUS	2.65271	0.0571501
Isoform ratio	Promoter	Retained	VAGINA	2.81938	0.0638257
Isoform ratio	Promoter	Retained	WHLBLD	2.60109	0.0579406
Isoform ratio	Splicing	Removed	ADPSBQ	4.15176	0.0226969
Isoform ratio	Splicing	Removed	ADPVSC	4.1302	0.0224807
Isoform ratio	Splicing	Removed	ADRNLG	4.56017	0.0302413
Isoform ratio	Splicing	Removed	ARTAORT	3.86441	0.0186961
Isoform ratio	Splicing	Removed	ARTCRN	4.16669	0.023015
Isoform ratio	Splicing	Removed	ARTTBL	4.2064	0.023702
Isoform ratio	Splicing	Removed	BREAST	4.27004	0.0245936
Isoform ratio	Splicing	Removed	BRNACC	4.2534	0.024143
Isoform ratio	Splicing	Removed	BRNAMY	3.95375	0.0196744
Isoform ratio	Splicing	Removed	BRNCDT	3.95128	0.0195809
Isoform ratio	Splicing	Removed	BRNCHA	3.56444	0.0148803
Isoform ratio	Splicing	Removed	BRNCHB	3.61785	0.0154291
Isoform ratio	Splicing	Removed	BRNCTXA	4.47085	0.0280778
Isoform ratio	Splicing	Removed	BRNCTXB	4.13004	0.0221815
Isoform ratio	Splicing	Removed	BRNHPP	4.0348	0.0207577
Isoform ratio	Splicing	Removed	BRNHPT	3.71744	0.0166261
Isoform ratio	Splicing	Removed	BRNNCC	4.07104	0.0212406
Isoform ratio	Splicing	Removed	BRNPTM	4.07628	0.0214236
Isoform ratio	Splicing	Removed	BRNSNG	3.90449	0.0189871
Isoform ratio	Splicing	Removed	BRNSPC	3.95085	0.0195887
Isoform ratio	Splicing	Removed	CLNSGM	4.06276	0.0213764
Isoform ratio	Splicing	Removed	CLNTRN	4.43215	0.02753
Isoform ratio	Splicing	Removed	ESPGEJ	4.2933	0.0251105
Isoform ratio	Splicing	Removed	ESPMCS	4.07147	0.0216815
Isoform ratio	Splicing	Removed	ESPMSL	3.94198	0.0197178
Isoform ratio	Splicing	Removed	FIBRBLS	4.29893	0.0256388
Isoform ratio	Splicing	Removed	HRTAA	4.27851	0.0249545
Isoform ratio	Splicing	Removed	HRTLV	4.03274	0.0212279
Isoform ratio	Splicing	Removed	KDNCTX	3.0273	0.0104016
Isoform ratio	Splicing	Removed	LCL	4.57478	0.0312439
Isoform ratio	Splicing	Removed	LIVER	4.03452	0.0212068
Isoform ratio	Splicing	Removed	LUNG	4.20422	0.0234944
Isoform ratio	Splicing	Removed	MSCLSK	3.98139	0.0206648
Isoform ratio	Splicing	Removed	NERVET	4.17549	0.0229701
Isoform ratio	Splicing	Removed	OVARY	4.38794	0.0267011
Isoform ratio	Splicing	Removed	PNCREAS	4.28879	0.0252715
Isoform ratio	Splicing	Removed	PRSTTE	4.50336	0.028844
Isoform ratio	Splicing	Removed	PTTARY	4.16499	0.0226356
Isoform ratio	Splicing	Removed	SKINNS	4.21499	0.0237532
Isoform ratio	Splicing	Removed	SKINS	4.13781	0.0224668
Isoform ratio	Splicing	Removed	SLVRYG	4.82772	0.0361444
Isoform ratio	Splicing	Removed	SNTTRM	4.36365	0.0262944
Isoform ratio	Splicing	Removed	SPLEEN	4.13611	0.0225873
Isoform ratio	Splicing	Removed	STMACH	4.52617	0.0296657
Isoform ratio	Splicing	Removed	TESTIS	4.31281	0.0245506
Isoform ratio	Splicing	Removed	THYROID	4.1698	0.0228664
Isoform ratio	Splicing	Removed	UTERUS	4.54007	0.029805
Isoform ratio	Splicing	Removed	VAGINA	4.3656	0.0262964
Isoform ratio	Splicing	Removed	WHLBLD	4.25152	0.0254617
Isoform ratio	Splicing	Retained	ADPSBQ	4.00037	0.0204359
Isoform ratio	Splicing	Retained	ADPVSC	4.21757	0.0238842
Isoform ratio	Splicing	Retained	ADRNLG	4.23039	0.0240617
Isoform ratio	Splicing	Retained	ARTAORT	3.99366	0.0204484
Isoform ratio	Splicing	Retained	ARTCRN	4.10648	0.0220742
Isoform ratio	Splicing	Retained	ARTTBL	4.04814	0.0212395
Isoform ratio	Splicing	Retained	BREAST	4.02553	0.0207594
Isoform ratio	Splicing	Retained	BRNACC	3.67606	0.0161806
Isoform ratio	Splicing	Retained	BRNAMY	3.58082	0.0151927
Isoform ratio	Splicing	Retained	BRNCDT	3.72513	0.01674
Isoform ratio	Splicing	Retained	BRNCHA	4.21838	0.0234135
Isoform ratio	Splicing	Retained	BRNCHB	3.8509	0.0181341
Isoform ratio	Splicing	Retained	BRNCTXA	3.75945	0.0171478
Isoform ratio	Splicing	Retained	BRNCTXB	3.82361	0.0179369
Isoform ratio	Splicing	Retained	BRNHPP	3.76429	0.0172086
Isoform ratio	Splicing	Retained	BRNHPT	4.13467	0.0222018
Isoform ratio	Splicing	Retained	BRNNCC	3.46598	0.0139645
Isoform ratio	Splicing	Retained	BRNPTM	3.44296	0.0138116
Isoform ratio	Splicing	Retained	BRNSNG	3.29717	0.0124634
Isoform ratio	Splicing	Retained	BRNSPC	3.14957	0.0112408
Isoform ratio	Splicing	Retained	CLNSGM	3.92554	0.0194369
Isoform ratio	Splicing	Retained	CLNTRN	4.17818	0.0230863
Isoform ratio	Splicing	Retained	ESPGEJ	3.97332	0.0201156
Isoform ratio	Splicing	Retained	ESPMCS	4.20771	0.0238288
Isoform ratio	Splicing	Retained	ESPMSL	4.19061	0.0234262
Isoform ratio	Splicing	Retained	FIBRBLS	4.02192	0.0211596
Isoform ratio	Splicing	Retained	HRTAA	4.2541	0.0245357
Isoform ratio	Splicing	Retained	HRTLV	3.97192	0.0203516
Isoform ratio	Splicing	Retained	KDNCTX	3.8936	0.0189619
Isoform ratio	Splicing	Retained	LCL	4.24501	0.0248596
Isoform ratio	Splicing	Retained	LIVER	4.01089	0.0208623
Isoform ratio	Splicing	Retained	LUNG	4.27797	0.0247266
Isoform ratio	Splicing	Retained	MSCLSK	4.01166	0.0211029
Isoform ratio	Splicing	Retained	NERVET	4.13896	0.0223956
Isoform ratio	Splicing	Retained	OVARY	3.97152	0.0200066
Isoform ratio	Splicing	Retained	PNCREAS	4.1968	0.0237104
Isoform ratio	Splicing	Retained	PRSTTE	3.91628	0.0192011
Isoform ratio	Splicing	Retained	PTTARY	4.012	0.0203581
Isoform ratio	Splicing	Retained	SKINNS	4.1691	0.0230095
Isoform ratio	Splicing	Retained	SKINS	4.17686	0.0230833
Isoform ratio	Splicing	Retained	SLVRYG	4.2302	0.0238875
Isoform ratio	Splicing	Retained	SNTTRM	4.18217	0.0231865
Isoform ratio	Splicing	Retained	SPLEEN	4.26611	0.0247173
Isoform ratio	Splicing	Retained	STMACH	4.21615	0.0239292
Isoform ratio	Splicing	Retained	TESTIS	4.32234	0.0247134
Isoform ratio	Splicing	Retained	THYROID	3.94147	0.0195193
Isoform ratio	Splicing	Retained	UTERUS	3.7842	0.0176502
Isoform ratio	Splicing	Retained	VAGINA	3.75601	0.0172343
Isoform ratio	Splicing	Retained	WHLBLD	4.26368	0.0256772
Isoform ratio	3' UTR	Removed	ADPSBQ	3.0416	0.0934207
Isoform ratio	3' UTR	Removed	ADPVSC	3.01407	0.0921739
Isoform ratio	3' UTR	Removed	ADRNLG	2.68663	0.0734424
Isoform ratio	3' UTR	Removed	ARTAORT	2.94122	0.0877363
Isoform ratio	3' UTR	Removed	ARTCRN	2.8715	0.0833976
Isoform ratio	3' UTR	Removed	ARTTBL	3.06175	0.0954552
Isoform ratio	3' UTR	Removed	BREAST	2.88011	0.0833595
Isoform ratio	3' UTR	Removed	BRNACC	2.7137	0.0737137
Isoform ratio	3' UTR	Removed	BRNAMY	2.72618	0.0746659
Isoform ratio	3' UTR	Removed	BRNCDT	2.77489	0.0769237
Isoform ratio	3' UTR	Removed	BRNCHA	2.75699	0.0753744
Isoform ratio	3' UTR	Removed	BRNCHB	2.9215	0.0844518
Isoform ratio	3' UTR	Removed	BRNCTXA	3.03586	0.0921956
Isoform ratio	3' UTR	Removed	BRNCTXB	3.04439	0.092748
Isoform ratio	3' UTR	Removed	BRNHPP	2.91218	0.0846626
Isoform ratio	3' UTR	Removed	BRNHPT	3.14555	0.0993278
Isoform ratio	3' UTR	Removed	BRNNCC	2.94757	0.0865046
Isoform ratio	3' UTR	Removed	BRNPTM	2.60817	0.0687618
Isoform ratio	3' UTR	Removed	BRNSNG	3.05515	0.0936968
Isoform ratio	3' UTR	Removed	BRNSPC	2.79912	0.0782943
Isoform ratio	3' UTR	Removed	CLNSGM	2.87536	0.0834411
Isoform ratio	3' UTR	Removed	CLNTRN	3.07214	0.0952981
Isoform ratio	3' UTR	Removed	ESPGEJ	2.9398	0.0873681
Isoform ratio	3' UTR	Removed	ESPMCS	2.85877	0.0832184
Isoform ratio	3' UTR	Removed	ESPMSL	3.01689	0.0923295
Isoform ratio	3' UTR	Removed	FIBRBLS	2.82345	0.0822177
Isoform ratio	3' UTR	Removed	HRTAA	3.03395	0.0937631
Isoform ratio	3' UTR	Removed	HRTLV	2.91565	0.0873835
Isoform ratio	3' UTR	Removed	KDNCTX	3.49895	0.1281
Isoform ratio	3' UTR	Removed	LCL	2.74654	0.0782301
Isoform ratio	3' UTR	Removed	LIVER	2.71757	0.0757154
Isoform ratio	3' UTR	Removed	LUNG	2.82768	0.0804173
Isoform ratio	3' UTR	Removed	MSCLSK	2.93554	0.0892568
Isoform ratio	3' UTR	Removed	NERVET	2.8002	0.0786477
Isoform ratio	3' UTR	Removed	OVARY	2.70951	0.0741078
Isoform ratio	3' UTR	Removed	PNCREAS	2.79715	0.0800566
Isoform ratio	3' UTR	Removed	PRSTTE	2.91898	0.0854547
Isoform ratio	3' UTR	Removed	PTTARY	2.90404	0.0838421
Isoform ratio	3' UTR	Removed	SKINNS	2.99033	0.0904728
Isoform ratio	3' UTR	Removed	SKINS	2.89321	0.0842912
Isoform ratio	3' UTR	Removed	SLVRYG	2.81763	0.0797982
Isoform ratio	3' UTR	Removed	SNTTRM	2.8285	0.0805289
Isoform ratio	3' UTR	Removed	SPLEEN	2.96148	0.0889111
Isoform ratio	3' UTR	Removed	STMACH	2.96442	0.0893468
Isoform ratio	3' UTR	Removed	TESTIS	2.52367	0.0627111
Isoform ratio	3' UTR	Removed	THYROID	2.66461	0.0714917
Isoform ratio	3' UTR	Removed	UTERUS	2.95575	0.0883645
Isoform ratio	3' UTR	Removed	VAGINA	2.89785	0.0845363
Isoform ratio	3' UTR	Removed	WHLBLD	2.78222	0.0821522
Isoform ratio	3' UTR	Retained	ADPSBQ	2.78789	0.0783556
Isoform ratio	3' UTR	Retained	ADPVSC	2.72835	0.0756128
Isoform ratio	3' UTR	Retained	ADRNLG	2.74329	0.0763844
Isoform ratio	3' UTR	Retained	ARTAORT	2.87616	0.0838675
Isoform ratio	3' UTR	Retained	ARTCRN	2.87515	0.0836091
Isoform ratio	3' UTR	Retained	ARTTBL	2.88285	0.0843232
Isoform ratio	3' UTR	Retained	BREAST	2.80278	0.0790089
Isoform ratio	3' UTR	Retained	BRNACC	2.56403	0.0664498
Isoform ratio	3' UTR	Retained	BRNAMY	2.67864	0.0722452
Isoform ratio	3' UTR	Retained	BRNCDT	2.59095	0.0677157
Isoform ratio	3' UTR	Retained	BRNCHA	2.72795	0.0738721
Isoform ratio	3' UTR	Retained	BRNCHB	2.76763	0.0759083
Isoform ratio	3' UTR	Retained	BRNCTXA	2.78727	0.0776029
Isoform ratio	3' UTR	Retained	BRNCTXB	2.56685	0.066612
Isoform ratio	3' UTR	Retained	BRNHPP	2.65868	0.0710203
Isoform ratio	3' UTR	Retained	BRNHPT	2.71231	0.0735621
Isoform ratio	3' UTR	Retained	BRNNCC	2.64946	0.0703557
Isoform ratio	3' UTR	Retained	BRNPTM	2.66877	0.071712
Isoform ratio	3' UTR	Retained	BRNSNG	2.65427	0.0709655
Isoform ratio	3' UTR	Retained	BRNSPC	2.52651	0.0648139
Isoform ratio	3' UTR	Retained	CLNSGM	2.7167	0.0747513
Isoform ratio	3' UTR	Retained	CLNTRN	2.85063	0.0817343
Isoform ratio	3' UTR	Retained	ESPGEJ	2.75064	0.0766319
Isoform ratio	3' UTR	Retained	ESPMCS	2.7115	0.0751426
Isoform ratio	3' UTR	Retained	ESPMSL	2.86473	0.0830871
Isoform ratio	3' UTR	Retained	FIBRBLS	2.77065	0.0792633
Isoform ratio	3' UTR	Retained	HRTAA	2.85039	0.0825605
Isoform ratio	3' UTR	Retained	HRTLV	2.95956	0.0900839
Isoform ratio	3' UTR	Retained	KDNCTX	2.92522	0.0860679
Isoform ratio	3' UTR	Retained	LCL	2.6719	0.0742855
Isoform ratio	3' UTR	Retained	LIVER	2.58274	0.0689598
Isoform ratio	3' UTR	Retained	LUNG	2.73109	0.0752096
Isoform ratio	3' UTR	Retained	MSCLSK	2.83876	0.0834655
Isoform ratio	3' UTR	Retained	NERVET	2.86728	0.082391
Isoform ratio	3' UTR	Retained	OVARY	2.6963	0.0734324
Isoform ratio	3' UTR	Retained	PNCREAS	2.64668	0.0721278
Isoform ratio	3' UTR	Retained	PRSTTE	2.90896	0.0848634
Isoform ratio	3' UTR	Retained	PTTARY	2.71116	0.0733498
Isoform ratio	3' UTR	Retained	SKINNS	2.81478	0.0801073
Isoform ratio	3' UTR	Retained	SKINS	2.80501	0.0792919
Isoform ratio	3' UTR	Retained	SLVRYG	2.74457	0.0758575
Isoform ratio	3' UTR	Retained	SNTTRM	2.61836	0.0696136
Isoform ratio	3' UTR	Retained	SPLEEN	2.61686	0.0700188
Isoform ratio	3' UTR	Retained	STMACH	2.76125	0.0776101
Isoform ratio	3' UTR	Retained	TESTIS	2.51816	0.062472
Isoform ratio	3' UTR	Retained	THYROID	2.78912	0.0779361
Isoform ratio	3' UTR	Retained	UTERUS	2.59765	0.0689411
Isoform ratio	3' UTR	Retained	VAGINA	2.66978	0.0721748
Isoform ratio	3' UTR	Retained	WHLBLD	2.76078	0.0809403
Isoform ratio	Missense	Removed	ADPSBQ	2.46248	0.0195504
Isoform ratio	Missense	Removed	ADPVSC	2.82676	0.0253308
Isoform ratio	Missense	Removed	ADRNLG	2.77761	0.0244687
Isoform ratio	Missense	Removed	ARTAORT	2.92267	0.0270695
Isoform ratio	Missense	Removed	ARTCRN	3.18963	0.032511
Isoform ratio	Missense	Removed	ARTTBL	2.85704	0.0258938
Isoform ratio	Missense	Removed	BREAST	3.11964	0.0307752
Isoform ratio	Missense	Removed	BRNACC	2.62508	0.0216783
Isoform ratio	Missense	Removed	BRNAMY	2.71754	0.023192
Isoform ratio	Missense	Removed	BRNCDT	2.81179	0.024675
Isoform ratio	Missense	Removed	BRNCHA	2.67621	0.0222881
Isoform ratio	Missense	Removed	BRNCHB	2.93446	0.0266304
Isoform ratio	Missense	Removed	BRNCTXA	3.13724	0.030914
Isoform ratio	Missense	Removed	BRNCTXB	2.76687	0.023935
Isoform ratio	Missense	Removed	BRNHPP	2.75781	0.023783
Isoform ratio	Missense	Removed	BRNHPT	2.87972	0.025807
Isoform ratio	Missense	Removed	BRNNCC	3.10695	0.0301859
Isoform ratio	Missense	Removed	BRNPTM	2.98055	0.0278236
Isoform ratio	Missense	Removed	BRNSNG	2.69837	0.0228528
Isoform ratio	Missense	Removed	BRNSPC	2.31872	0.0175299
Isoform ratio	Missense	Removed	CLNSGM	2.80138	0.0247997
Isoform ratio	Missense	Removed	CLNTRN	2.97454	0.0278712
Isoform ratio	Missense	Removed	ESPGEJ	2.70884	0.023293
Isoform ratio	Missense	Removed	ESPMCS	3.02094	0.0291069
Isoform ratio	Missense	Removed	ESPMSL	2.88765	0.0264114
Isoform ratio	Missense	Removed	FIBRBLS	2.80985	0.0254626
Isoform ratio	Missense	Removed	HRTAA	2.94384	0.0275276
Isoform ratio	Missense	Removed	HRTLV	2.7554	0.0244453
Isoform ratio	Missense	Removed	KDNCTX	2.29279	0.0173819
Isoform ratio	Missense	Removed	LCL	2.90665	0.0274134
Isoform ratio	Missense	Removed	LIVER	2.27024	0.0173685
Isoform ratio	Missense	Removed	LUNG	2.98588	0.0280729
Isoform ratio	Missense	Removed	MSCLSK	2.69712	0.0236604
Isoform ratio	Missense	Removed	NERVET	2.93349	0.0269551
Isoform ratio	Missense	Removed	OVARY	2.86481	0.0258062
Isoform ratio	Missense	Removed	PNCREAS	2.90243	0.0269127
Isoform ratio	Missense	Removed	PRSTTE	2.57897	0.0211085
Isoform ratio	Missense	Removed	PTTARY	2.9883	0.0277669
Isoform ratio	Missense	Removed	SKINNS	3.0047	0.0285718
Isoform ratio	Missense	Removed	SKINS	2.90657	0.0265998
Isoform ratio	Missense	Removed	SLVRYG	2.5752	0.0210944
Isoform ratio	Missense	Removed	SNTTRM	2.8019	0.0247443
Isoform ratio	Missense	Removed	SPLEEN	2.87527	0.0262055
Isoform ratio	Missense	Removed	STMACH	2.93506	0.0273853
Isoform ratio	Missense	Removed	TESTIS	3.07141	0.0286702
Isoform ratio	Missense	Removed	THYROID	2.96415	0.0275368
Isoform ratio	Missense	Removed	UTERUS	3.08418	0.0302242
Isoform ratio	Missense	Removed	VAGINA	3.11059	0.0306319
Isoform ratio	Missense	Removed	WHLBLD	3.15686	0.0333951
Isoform ratio	Missense	Retained	ADPSBQ	3.08352	0.0300681
Isoform ratio	Missense	Retained	ADPVSC	3.20241	0.0328649
Isoform ratio	Missense	Retained	ADRNLG	2.80517	0.0249408
Isoform ratio	Missense	Retained	ARTAORT	3.07234	0.0300287
Isoform ratio	Missense	Retained	ARTCRN	3.31947	0.0355726
Isoform ratio	Missense	Retained	ARTTBL	3.18467	0.0324956
Isoform ratio	Missense	Retained	BREAST	3.16658	0.0317928
Isoform ratio	Missense	Retained	BRNACC	2.70561	0.0229229
Isoform ratio	Missense	Retained	BRNAMY	2.99907	0.0281896
Isoform ratio	Missense	Retained	BRNCDT	2.59706	0.0212626
Isoform ratio	Missense	Retained	BRNCHA	3.01573	0.0282019
Isoform ratio	Missense	Retained	BRNCHB	2.90886	0.0261622
Isoform ratio	Missense	Retained	BRNCTXA	2.80106	0.024488
Isoform ratio	Missense	Retained	BRNCTXB	2.82554	0.0249284
Isoform ratio	Missense	Retained	BRNHPP	3.00615	0.0282503
Isoform ratio	Missense	Retained	BRNHPT	2.65027	0.0220123
Isoform ratio	Missense	Retained	BRNNCC	2.77798	0.024031
Isoform ratio	Missense	Retained	BRNPTM	2.95607	0.0273556
Isoform ratio	Missense	Retained	BRNSNG	2.7657	0.0239446
Isoform ratio	Missense	Retained	BRNSPC	2.94441	0.0270477
Isoform ratio	Missense	Retained	CLNSGM	3.05664	0.0295996
Isoform ratio	Missense	Retained	CLNTRN	3.24355	0.0335842
Isoform ratio	Missense	Retained	ESPGEJ	3.13023	0.0311945
Isoform ratio	Missense	Retained	ESPMCS	3.02711	0.0292317
Isoform ratio	Missense	Retained	ESPMSL	3.09892	0.0305768
Isoform ratio	Missense	Retained	FIBRBLS	3.12157	0.0316039
Isoform ratio	Missense	Retained	HRTAA	3.19269	0.0327099
Isoform ratio	Missense	Retained	HRTLV	3.24544	0.034333
Isoform ratio	Missense	Retained	KDNCTX	2.95629	0.0275318
Isoform ratio	Missense	Retained	LCL	3.02492	0.0297555
Isoform ratio	Missense	Retained	LIVER	3.00811	0.0289656
Isoform ratio	Missense	Retained	LUNG	3.33511	0.0357616
Isoform ratio	Missense	Retained	MSCLSK	2.9412	0.0280219
Isoform ratio	Missense	Retained	NERVET	3.12183	0.030714
Isoform ratio	Missense	Retained	OVARY	2.81729	0.0249701
Isoform ratio	Missense	Retained	PNCREAS	3.21033	0.0333153
Isoform ratio	Missense	Retained	PRSTTE	3.20388	0.0325516
Isoform ratio	Missense	Retained	PTTARY	3.07231	0.0294319
Isoform ratio	Missense	Retained	SKINNS	3.21918	0.0331515
Isoform ratio	Missense	Retained	SKINS	3.13609	0.0311867
Isoform ratio	Missense	Retained	SLVRYG	3.27078	0.0341631
Isoform ratio	Missense	Retained	SNTTRM	2.96223	0.0276528
Isoform ratio	Missense	Retained	SPLEEN	3.18376	0.0324533
Isoform ratio	Missense	Retained	STMACH	3.27142	0.0345757
Isoform ratio	Missense	Retained	TESTIS	2.93788	0.0261356
Isoform ratio	Missense	Retained	THYROID	3.09453	0.0301413
Isoform ratio	Missense	Retained	UTERUS	2.81689	0.0251127
Isoform ratio	Missense	Retained	VAGINA	2.84541	0.0254885
Isoform ratio	Missense	Retained	WHLBLD	3.24118	0.0354051
Isoform ratio	Synonymous	Removed	ADPSBQ	2.40231	0.0177245
Isoform ratio	Synonymous	Removed	ADPVSC	2.49295	0.018988
Isoform ratio	Synonymous	Removed	ADRNLG	2.697	0.0218554
Isoform ratio	Synonymous	Removed	ARTAORT	2.66164	0.0213463
Isoform ratio	Synonymous	Removed	ARTCRN	2.58319	0.0201725
Isoform ratio	Synonymous	Removed	ARTTBL	2.82328	0.0239012
Isoform ratio	Synonymous	Removed	BREAST	2.54758	0.0195589
Isoform ratio	Synonymous	Removed	BRNACC	2.63894	0.0206824
Isoform ratio	Synonymous	Removed	BRNAMY	2.54423	0.0194328
Isoform ratio	Synonymous	Removed	BRNCDT	2.29135	0.016257
Isoform ratio	Synonymous	Removed	BRNCHA	2.72586	0.0217954
Isoform ratio	Synonymous	Removed	BRNCHB	2.39166	0.017276
Isoform ratio	Synonymous	Removed	BRNCTXA	2.43983	0.01802
Isoform ratio	Synonymous	Removed	BRNCTXB	2.24534	0.0157563
Isoform ratio	Synonymous	Removed	BRNHPP	1.91108	0.0124941
Isoform ratio	Synonymous	Removed	BRNHPT	1.83178	0.0117997
Isoform ratio	Synonymous	Removed	BRNNCC	2.00666	0.0133134
Isoform ratio	Synonymous	Removed	BRNPTM	1.90722	0.0124996
Isoform ratio	Synonymous	Removed	BRNSNG	2.11122	0.0143788
Isoform ratio	Synonymous	Removed	BRNSPC	2.81302	0.0233484
Isoform ratio	Synonymous	Removed	CLNSGM	2.85474	0.0243076
Isoform ratio	Synonymous	Removed	CLNTRN	2.5742	0.0199535
Isoform ratio	Synonymous	Removed	ESPGEJ	2.71292	0.0220683
Isoform ratio	Synonymous	Removed	ESPMCS	2.66155	0.0214506
Isoform ratio	Synonymous	Removed	ESPMSL	2.58686	0.0202539
Isoform ratio	Synonymous	Removed	FIBRBLS	2.79793	0.0238787
Isoform ratio	Synonymous	Removed	HRTAA	2.78512	0.02331
Isoform ratio	Synonymous	Removed	HRTLV	2.19241	0.0156314
Isoform ratio	Synonymous	Removed	KDNCTX	2.54941	0.0196267
Isoform ratio	Synonymous	Removed	LCL	2.74156	0.0230834
Isoform ratio	Synonymous	Removed	LIVER	2.40841	0.0180578
Isoform ratio	Synonymous	Removed	LUNG	2.77028	0.0228358
Isoform ratio	Synonymous	Removed	MSCLSK	2.49533	0.0194479
Isoform ratio	Synonymous	Removed	NERVET	2.56956	0.0197916
Isoform ratio	Synonymous	Removed	OVARY	2.38221	0.0174492
Isoform ratio	Synonymous	Removed	PNCREAS	2.71216	0.022295
Isoform ratio	Synonymous	Removed	PRSTTE	2.69223	0.0215709
Isoform ratio	Synonymous	Removed	PTTARY	2.67565	0.0211312
Isoform ratio	Synonymous	Removed	SKINNS	2.55136	0.0197125
Isoform ratio	Synonymous	Removed	SKINS	2.88048	0.0246772
Isoform ratio	Synonymous	Removed	SLVRYG	2.34657	0.0170017
Isoform ratio	Synonymous	Removed	SNTTRM	2.28204	0.0163026
Isoform ratio	Synonymous	Removed	SPLEEN	2.42906	0.018177
Isoform ratio	Synonymous	Removed	STMACH	2.81621	0.023836
Isoform ratio	Synonymous	Removed	TESTIS	2.58752	0.0193711
Isoform ratio	Synonymous	Removed	THYROID	2.5631	0.019698
Isoform ratio	Synonymous	Removed	UTERUS	2.8051	0.0235353
Isoform ratio	Synonymous	Removed	VAGINA	2.28809	0.0163673
Isoform ratio	Synonymous	Removed	WHLBLD	2.84793	0.0254283
Isoform ratio	Synonymous	Retained	ADPSBQ	3.11321	0.0290119
Isoform ratio	Synonymous	Retained	ADPVSC	3.02163	0.0273922
Isoform ratio	Synonymous	Retained	ADRNLG	3.11726	0.0292461
Isoform ratio	Synonymous	Retained	ARTAORT	3.11105	0.0291481
Isoform ratio	Synonymous	Retained	ARTCRN	3.04497	0.0277823
Isoform ratio	Synonymous	Retained	ARTTBL	2.8992	0.0251927
Isoform ratio	Synonymous	Retained	BREAST	3.04111	0.0275366
Isoform ratio	Synonymous	Retained	BRNACC	2.37153	0.0171832
Isoform ratio	Synonymous	Retained	BRNAMY	2.81262	0.0234061
Isoform ratio	Synonymous	Retained	BRNCDT	2.48692	0.0186171
Isoform ratio	Synonymous	Retained	BRNCHA	2.78046	0.022636
Isoform ratio	Synonymous	Retained	BRNCHB	2.70754	0.0215046
Isoform ratio	Synonymous	Retained	BRNCTXA	2.91662	0.0250775
Isoform ratio	Synonymous	Retained	BRNCTXB	2.62316	0.0204734
Isoform ratio	Synonymous	Retained	BRNHPP	2.64174	0.0207327
Isoform ratio	Synonymous	Retained	BRNHPT	2.62477	0.0204449
Isoform ratio	Synonymous	Retained	BRNNCC	2.77038	0.0226043
Isoform ratio	Synonymous	Retained	BRNPTM	2.95118	0.0257727
Isoform ratio	Synonymous	Retained	BRNSNG	2.31228	0.016529
Isoform ratio	Synonymous	Retained	BRNSPC	1.96585	0.0129789
Isoform ratio	Synonymous	Retained	CLNSGM	2.9201	0.025434
Isoform ratio	Synonymous	Retained	CLNTRN	2.89318	0.0248909
Isoform ratio	Synonymous	Retained	ESPGEJ	2.82874	0.023913
Isoform ratio	Synonymous	Retained	ESPMCS	3.03367	0.0277624
Isoform ratio	Synonymous	Retained	ESPMSL	2.94583	0.0259759
Isoform ratio	Synonymous	Retained	FIBRBLS	3.07663	0.0289672
Isoform ratio	Synonymous	Retained	HRTAA	2.91466	0.0254998
Isoform ratio	Synonymous	Retained	HRTLV	2.95616	0.0265405
Isoform ratio	Synonymous	Retained	KDNCTX	3.09618	0.0286709
Isoform ratio	Synonymous	Retained	LCL	3.06674	0.0289194
Isoform ratio	Synonymous	Retained	LIVER	2.92967	0.0259166
Isoform ratio	Synonymous	Retained	LUNG	3.13872	0.02948
Isoform ratio	Synonymous	Retained	MSCLSK	3.00026	0.0275976
Isoform ratio	Synonymous	Retained	NERVET	3.15224	0.0296405
Isoform ratio	Synonymous	Retained	OVARY	2.89472	0.0248918
Isoform ratio	Synonymous	Retained	PNCREAS	3.1053	0.029279
Isoform ratio	Synonymous	Retained	PRSTTE	3.06522	0.0279351
Isoform ratio	Synonymous	Retained	PTTARY	3.00322	0.0265174
Isoform ratio	Synonymous	Retained	SKINNS	3.00423	0.0269818
Isoform ratio	Synonymous	Retained	SKINS	2.97411	0.0263318
Isoform ratio	Synonymous	Retained	SLVRYG	2.85878	0.0242483
Isoform ratio	Synonymous	Retained	SNTTRM	2.93555	0.0256438
Isoform ratio	Synonymous	Retained	SPLEEN	3.0297	0.0275634
Isoform ratio	Synonymous	Retained	STMACH	3.16754	0.0304085
Isoform ratio	Synonymous	Retained	TESTIS	2.66827	0.0204863
Isoform ratio	Synonymous	Retained	THYROID	3.02734	0.0271751
Isoform ratio	Synonymous	Retained	UTERUS	3.13817	0.0296471
Isoform ratio	Synonymous	Retained	VAGINA	2.77992	0.0230163
Isoform ratio	Synonymous	Retained	WHLBLD	3.14284	0.0311955
Isoform ratio	NC transcript	Removed	ADPSBQ	2.018	0.0722362
Isoform ratio	NC transcript	Removed	ADPVSC	1.97872	0.0706699
Isoform ratio	NC transcript	Removed	ADRNLG	2.07921	0.0756716
Isoform ratio	NC transcript	Removed	ARTAORT	2.06174	0.0749861
Isoform ratio	NC transcript	Removed	ARTCRN	2.16071	0.0801588
Isoform ratio	NC transcript	Removed	ARTTBL	1.71031	0.0587335
Isoform ratio	NC transcript	Removed	BREAST	2.06288	0.0744827
Isoform ratio	NC transcript	Removed	BRNACC	2.04141	0.0729611
Isoform ratio	NC transcript	Removed	BRNAMY	2.12837	0.0777023
Isoform ratio	NC transcript	Removed	BRNCDT	2.10764	0.076407
Isoform ratio	NC transcript	Removed	BRNCHA	1.97441	0.0693554
Isoform ratio	NC transcript	Removed	BRNCHB	1.90384	0.0660163
Isoform ratio	NC transcript	Removed	BRNCTXA	2.2582	0.0847599
Isoform ratio	NC transcript	Removed	BRNCTXB	1.89777	0.0660976
Isoform ratio	NC transcript	Removed	BRNHPP	2.07268	0.0746201
Isoform ratio	NC transcript	Removed	BRNHPT	2.23954	0.0836167
Isoform ratio	NC transcript	Removed	BRNNCC	2.0518	0.073379
Isoform ratio	NC transcript	Removed	BRNPTM	1.95468	0.0688563
Isoform ratio	NC transcript	Removed	BRNSNG	2.16744	0.0797481
Isoform ratio	NC transcript	Removed	BRNSPC	2.26771	0.0853881
Isoform ratio	NC transcript	Removed	CLNSGM	2.02548	0.0728423
Isoform ratio	NC transcript	Removed	CLNTRN	2.09744	0.0763666
Isoform ratio	NC transcript	Removed	ESPGEJ	1.93676	0.0686145
Isoform ratio	NC transcript	Removed	ESPMCS	1.92597	0.0684965
Isoform ratio	NC transcript	Removed	ESPMSL	2.07149	0.0754062
Isoform ratio	NC transcript	Removed	FIBRBLS	1.57964	0.0543781
Isoform ratio	NC transcript	Removed	HRTAA	2.06659	0.07531
Isoform ratio	NC transcript	Removed	HRTLV	1.95287	0.0701187
Isoform ratio	NC transcript	Removed	KDNCTX	2.39269	0.0938812
Isoform ratio	NC transcript	Removed	LCL	2.02564	0.0745004
Isoform ratio	NC transcript	Removed	LIVER	2.01623	0.0732278
Isoform ratio	NC transcript	Removed	LUNG	2.09799	0.0763384
Isoform ratio	NC transcript	Removed	MSCLSK	1.91638	0.0687597
Isoform ratio	NC transcript	Removed	NERVET	2.04388	0.0733444
Isoform ratio	NC transcript	Removed	OVARY	2.16884	0.0802223
Isoform ratio	NC transcript	Removed	PNCREAS	2.11346	0.0780619
Isoform ratio	NC transcript	Removed	PRSTTE	2.10562	0.0766655
Isoform ratio	NC transcript	Removed	PTTARY	2.12614	0.0771069
Isoform ratio	NC transcript	Removed	SKINNS	1.88053	0.0659339
Isoform ratio	NC transcript	Removed	SKINS	1.93306	0.0682479
Isoform ratio	NC transcript	Removed	SLVRYG	2.21365	0.0826733
Isoform ratio	NC transcript	Removed	SNTTRM	2.18895	0.0814277
Isoform ratio	NC transcript	Removed	SPLEEN	2.10488	0.0772157
Isoform ratio	NC transcript	Removed	STMACH	2.11844	0.0780757
Isoform ratio	NC transcript	Removed	TESTIS	1.98179	0.0686519
Isoform ratio	NC transcript	Removed	THYROID	1.89575	0.0661872
Isoform ratio	NC transcript	Removed	UTERUS	2.18649	0.081523
Isoform ratio	NC transcript	Removed	VAGINA	1.99689	0.0712003
Isoform ratio	NC transcript	Removed	WHLBLD	1.93041	0.070968
Isoform ratio	NC transcript	Retained	ADPSBQ	2.53137	0.103109
Isoform ratio	NC transcript	Retained	ADPVSC	2.53295	0.10377
Isoform ratio	NC transcript	Retained	ADRNLG	2.44128	0.097258
Isoform ratio	NC transcript	Retained	ARTAORT	2.37701	0.0933011
Isoform ratio	NC transcript	Retained	ARTCRN	2.37845	0.0932179
Isoform ratio	NC transcript	Retained	ARTTBL	2.38297	0.093622
Isoform ratio	NC transcript	Retained	BREAST	2.48003	0.0994564
Isoform ratio	NC transcript	Retained	BRNACC	2.61571	0.108636
Isoform ratio	NC transcript	Retained	BRNAMY	2.43486	0.096094
Isoform ratio	NC transcript	Retained	BRNCDT	2.32757	0.0889892
Isoform ratio	NC transcript	Retained	BRNCHA	2.51779	0.101078
Isoform ratio	NC transcript	Retained	BRNCHB	2.43756	0.0955688
Isoform ratio	NC transcript	Retained	BRNCTXA	2.48526	0.099207
[truncated: 5,979 more rows]
