# Supplementary material for: Multimodal analysis of RNA sequencing data powers discovery of complex trait genetics
Source: Nat Commun. 2024 Nov 29;15:10387. doi: 10.1038/s41467-024-54840-8 (PMC11607376; doi:10.1038/s41467-024-54840-8)
Supplement: Supplementary file 8 — Source Data [file 41467_2024_54840_MOESM8_ESM.zip › source_data/Figure_2b.txt]

n_qtls	n	thousands
1	6867	6.867
2	2973	2.973
3	1252	1.252
4	506	0.506
5	192	0.192
6	95	0.095
7	49	0.049
8+	49	0.049
