# Supplementary material for: Multimodal analysis of RNA sequencing data powers discovery of complex trait genetics
Source: Nat Commun. 2024 Nov 29;15:10387. doi: 10.1038/s41467-024-54840-8 (PMC11607376; doi:10.1038/s41467-024-54840-8)
Supplement: Supplementary file 8 — Source Data [file 41467_2024_54840_MOESM8_ESM.zip › source_data/Figure_2c.txt]

rank	modality	n	proportion
1	Expression	6036	0.5087660148347943
1	Isoform ratio	1296	0.10923803101820634
1	Intron excision	1397	0.11775118004045854
1	Alt. TSS	644	0.05428186109238031
1	Alt. polyA	1151	0.0970161834120027
1	RNA stability	1340	0.11294672960215779
2	Expression	1910	0.37524557956778
2	Isoform ratio	811	0.1593320235756385
2	Intron excision	763	0.14990176817288803
2	Alt. TSS	336	0.06601178781925343
2	Alt. polyA	564	0.11080550098231827
2	RNA stability	706	0.1387033398821218
3	Expression	656	0.3018867924528302
3	Isoform ratio	352	0.16198803497468936
3	Intron excision	392	0.18039576622181316
3	Alt. TSS	165	0.07593189139438564
3	Alt. polyA	287	0.1320754716981132
3	RNA stability	321	0.14772204325816843
4	Expression	226	0.24726477024070023
4	Isoform ratio	173	0.18927789934354486
4	Intron excision	186	0.20350109409190373
4	Alt. TSS	71	0.07768052516411379
4	Alt. polyA	148	0.16192560175054704
4	RNA stability	110	0.12035010940919037
5	Expression	104	0.25679012345679014
5	Isoform ratio	77	0.19012345679012346
5	Intron excision	94	0.23209876543209876
5	Alt. TSS	32	0.07901234567901234
5	Alt. polyA	59	0.145679012345679
5	RNA stability	39	0.0962962962962963
6	Expression	43	0.20673076923076922
6	Isoform ratio	40	0.19230769230769232
6	Intron excision	55	0.2644230769230769
6	Alt. TSS	20	0.09615384615384616
6	Alt. polyA	30	0.14423076923076922
6	RNA stability	20	0.09615384615384616
7	Expression	18	0.15384615384615385
7	Isoform ratio	24	0.20512820512820512
7	Intron excision	46	0.39316239316239315
7	Alt. TSS	7	0.05982905982905983
7	Alt. polyA	15	0.1282051282051282
7	RNA stability	7	0.05982905982905983
8	Expression	9	0.16666666666666666
8	Isoform ratio	10	0.18518518518518517
8	Intron excision	20	0.37037037037037035
8	Alt. TSS	5	0.09259259259259259
8	Alt. polyA	4	0.07407407407407407
8	RNA stability	6	0.1111111111111111
9	Expression	6	0.14285714285714285
9	Isoform ratio	12	0.2857142857142857
9	Intron excision	9	0.21428571428571427
9	Alt. TSS	6	0.14285714285714285
9	Alt. polyA	3	0.07142857142857142
9	RNA stability	6	0.14285714285714285
10+	Expression	14	0.07865168539325842
10+	Isoform ratio	26	0.14606741573033707
10+	Intron excision	115	0.6460674157303371
10+	Alt. TSS	7	0.03932584269662921
10+	Alt. polyA	4	0.02247191011235955
10+	RNA stability	12	0.06741573033707865
