# Supplementary material for: Multimodal analysis of RNA sequencing data powers discovery of complex trait genetics
Source: Nat Commun. 2024 Nov 29;15:10387. doi: 10.1038/s41467-024-54840-8 (PMC11607376; doi:10.1038/s41467-024-54840-8)
Supplement: Supplementary file 8 — Source Data [file 41467_2024_54840_MOESM8_ESM.zip › source_data/Supp_Figure_8.txt]

tissue	modality	n_qtls	frac_qtls	n_twas_hits	frac_twas_hits
MSCLSK	Expression	8552	0.41066026410564227	2260	0.1713289363960276
MSCLSK	Isoform ratio	3166	0.15202881152460984	3011	0.22826169357895534
MSCLSK	Intron excision ratio	3860	0.18535414165666267	3035	0.2300811159123645
MSCLSK	Alternative TSS	1334	0.06405762304921969	1753	0.13289363960275946
MSCLSK	Alternative polyA	1853	0.08897959183673469	1894	0.14358274581153818
MSCLSK	RNA stability	2060	0.09891956782713085	1238	0.09385186869835493
WHLBLD	Expression	7832	0.4428611817924795	2380	0.20244981286151753
WHLBLD	Isoform ratio	2705	0.15295448119875601	2544	0.21640013610071454
WHLBLD	Intron excision ratio	3096	0.17506361323155217	2770	0.23562436202790066
WHLBLD	Alternative TSS	1179	0.06666666666666667	1365	0.11611092208234093
WHLBLD	Alternative polyA	1381	0.07808877579869947	1671	0.14214018373596463
WHLBLD	RNA stability	1492	0.0843652813118462	1026	0.08727458319156176
SKINS	Expression	10565	0.39901049928242316	2738	0.1685960591133005
SKINS	Isoform ratio	4658	0.1759196313920991	4002	0.24642857142857144
SKINS	Intron excision ratio	4878	0.18422841604350781	3845	0.23676108374384236
SKINS	Alternative TSS	1511	0.0570662436739935	1884	0.11600985221674877
SKINS	Alternative polyA	2274	0.08588261953319737	2378	0.14642857142857144
SKINS	RNA stability	2592	0.09789259007477906	1393	0.08577586206896552
ARTTBL	Expression	9456	0.4006440132192187	2660	0.1766033727260656
ARTTBL	Isoform ratio	3866	0.1637996779933904	3632	0.24113663524100384
ARTTBL	Intron excision ratio	4432	0.18778069655113974	3490	0.23170893639622892
ARTTBL	Alternative TSS	1527	0.06469790695703755	1787	0.1186429425043155
ARTTBL	Alternative polyA	2129	0.09020421998135751	2146	0.14247775859779577
ARTTBL	RNA stability	2192	0.09287348529785612	1347	0.08943035453459036
ADPSBQ	Expression	9673	0.38371216628981714	2662	0.16599114547608654
ADPSBQ	Isoform ratio	4615	0.1830695386568289	4124	0.2571553283032986
ADPSBQ	Intron excision ratio	4810	0.19080487127613155	3911	0.2438735424331234
ADPSBQ	Alternative TSS	1617	0.06414375818160181	1935	0.1206584772713101
ADPSBQ	Alternative polyA	2204	0.08742909278432306	2074	0.12932593377813806
ADPSBQ	RNA stability	2290	0.09084057281129755	1331	0.08299557273804327
THYROID	Expression	11475	0.40705924086555517	3048	0.16705031239723775
THYROID	Isoform ratio	5143	0.1824405817665839	4701	0.25764551134495234
THYROID	Intron excision ratio	5092	0.1806314295849592	4256	0.2332566041872191
THYROID	Alternative TSS	1586	0.056261085491308975	2233	0.12238298805217582
THYROID	Alternative polyA	2246	0.07967364313586378	2479	0.1358653951551025
THYROID	RNA stability	2648	0.09393401915572898	1529	0.0837991888633125
NERVET	Expression	11840	0.41482727209025294	2900	0.16597985347985347
NERVET	Isoform ratio	5114	0.17917454978627986	4692	0.26854395604395603
NERVET	Intron excision ratio	5010	0.17553079672062225	4045	0.2315132783882784
NERVET	Alternative TSS	1518	0.053184780323733444	1967	0.11258012820512821
NERVET	Alternative polyA	2343	0.08208955223880597	2457	0.140625
NERVET	RNA stability	2717	0.09519304884030551	1411	0.08075778388278389
SKINNS	Expression	8997	0.39806211839660205	2432	0.1677010067576886
SKINNS	Isoform ratio	3996	0.17679851340589328	3597	0.24803475382705834
SKINNS	Intron excision ratio	4367	0.19321299000088488	3487	0.24044959315956418
SKINNS	Alternative TSS	1341	0.0593310326519777	1817	0.12529306302578955
SKINNS	Alternative polyA	1963	0.08685072117511725	1986	0.13694662805130328
SKINNS	RNA stability	1938	0.08574462436952482	1183	0.08157495517859606
LUNG	Expression	8049	0.37174394975060043	2326	0.1548395686326721
LUNG	Isoform ratio	4144	0.19139109551080732	3900	0.2596192251364665
LUNG	Intron excision ratio	4578	0.21143543321633104	3693	0.2458394354946079
LUNG	Alternative TSS	1422	0.0656752263070386	1834	0.12208760484622554
LUNG	Alternative polyA	1919	0.08862922593755773	2172	0.14458793769138598
LUNG	RNA stability	1540	0.07112506927766488	1097	0.07302622819864199
ESPMCS	Expression	8967	0.4109720885466795	2372	0.1808754003355193
ESPMCS	Isoform ratio	3750	0.17186855492919015	3226	0.24599664480707642
ESPMCS	Intron excision ratio	3770	0.17278518722214584	2939	0.2241116364190941
ESPMCS	Alternative TSS	1394	0.06388927081901095	1749	0.133368918712826
ESPMCS	Alternative polyA	1990	0.09120491314909024	1727	0.13169132225102945
ESPMCS	RNA stability	1948	0.08927998533388332	1101	0.08395607747445478
FIBRBLS	Expression	9552	0.3889092463661903	2467	0.1714861671069095
FIBRBLS	Isoform ratio	3978	0.1619640894100403	3389	0.23557625469206173
FIBRBLS	Intron excision ratio	3893	0.15850331826880013	3039	0.21124704573891284
FIBRBLS	Alternative TSS	1679	0.06836040877814421	2108	0.14653134992353678
FIBRBLS	Alternative polyA	2163	0.08806644680591182	2024	0.14069233977478104
FIBRBLS	RNA stability	3296	0.13419649037091325	1359	0.09446684276379813
ADPVSC	Expression	7063	0.37812516730017665	2123	0.16260723039215685
ADPVSC	Isoform ratio	3347	0.17918518121955138	3257	0.24946384803921567
ADPVSC	Intron excision ratio	3879	0.20766636329567964	3328	0.2549019607843137
ADPVSC	Alternative TSS	1244	0.06659885432839018	1656	0.12683823529411764
ADPVSC	Alternative polyA	1754	0.09390224316076878	1703	0.13043811274509803
ADPVSC	RNA stability	1392	0.07452219069543338	989	0.07575061274509803
ESPMSL	Expression	8851	0.40757966476330815	2207	0.16659118357487923
ESPMSL	Isoform ratio	3663	0.16867747283109227	3099	0.23392210144927536
ESPMSL	Intron excision ratio	3976	0.18309080862037208	3294	0.24864130434782608
ESPMSL	Alternative TSS	1336	0.06152145883219746	1728	0.13043478260869565
ESPMSL	Alternative polyA	1921	0.08846012156934979	1763	0.13307669082125603
ESPMSL	RNA stability	1969	0.09067047338368024	1157	0.08733393719806763
BREAST	Expression	5846	0.34187134502923977	2045	0.156644963615473
BREAST	Isoform ratio	3410	0.19941520467836257	3375	0.25852163921869015
BREAST	Intron excision ratio	3644	0.21309941520467837	3081	0.23600153198008425
BREAST	Alternative TSS	1181	0.06906432748538012	1599	0.12248180773649943
BREAST	Alternative polyA	1604	0.09380116959064327	1985	0.1520490233626963
BREAST	RNA stability	1415	0.0827485380116959	970	0.07430103408655687
ARTAORT	Expression	6981	0.3983679525222552	2128	0.1741977734119188
ARTAORT	Isoform ratio	3016	0.17210682492581603	3053	0.24991814014407335
ARTAORT	Intron excision ratio	3335	0.19031043140835427	2933	0.24009495743287493
ARTAORT	Alternative TSS	1157	0.06602373887240356	1472	0.12049770792403405
ARTAORT	Alternative polyA	1594	0.09096096781556723	1633	0.13367714472822528
ARTAORT	RNA stability	1441	0.08223008445560374	997	0.08161427635887361
HRTLV	Expression	5857	0.42543764073509116	1756	0.20653963773229828
HRTLV	Isoform ratio	2215	0.1608919880874555	1959	0.2304163726182075
HRTLV	Intron excision ratio	2316	0.16822837219437786	1834	0.21571394965890378
HRTLV	Alternative TSS	925	0.0671896564247839	1056	0.12420606916019761
HRTLV	Alternative polyA	1284	0.09326650686424058	1126	0.13243942601740766
HRTLV	RNA stability	1170	0.08498583569405099	771	0.090684544812985185
HRTAA	Expression	6352	0.4111326860841424	1820	0.17853639395722976
HRTAA	Isoform ratio	2564	0.1659546925566343	2504	0.24563468707082597
HRTAA	Intron excision ratio	2908	0.1882200647249191	2425	0.23788503041004513
HRTAA	Alternative TSS	1021	0.066084142394822007	1298	0.1273298018442221
HRTAA	Alternative polyA	1463	0.0946925566343042	1367	0.13409848930743576
HRTAA	RNA stability	1142	0.07391585760517799	780	0.07651559741024132
CLNTRN	Expression	6443	0.3671434269758961	1788	0.15021423170629253
CLNTRN	Isoform ratio	3339	0.1902672516952533	3011	0.2529614382928673
CLNTRN	Intron excision ratio	3325	0.18946948544076586	2854	0.23977148617995464
CLNTRN	Alternative TSS	1227	0.0699185138754345	1551	0.13030328488616316
CLNTRN	Alternative polyA	1692	0.09641575018519574	1646	0.13828446610098294
CLNTRN	RNA stability	1523	0.08678557182745456	1053	0.08846509283373939
ESPGEJ	Expression	6215	0.3804946736867883	1838	0.16681793428934472
ESPGEJ	Isoform ratio	2887	0.1767478878413126	2790	0.2532220003630423
ESPGEJ	Intron excision ratio	3218	0.19701236684216972	2555	0.23189326556543838
ESPGEJ	Alternative TSS	1064	0.06514019835925064	1401	0.1271555636231621
ESPGEJ	Alternative polyA	1514	0.09269009428186605	1551	0.14076964966418587
ESPGEJ	RNA stability	1436	0.0879147789886127	883	0.08014158649482665
STMACH	Expression	4756	0.35897048833874257	1577	0.16598252815493106
STMACH	Isoform ratio	2381	0.1797116763529323	2228	0.2345016314072203
STMACH	Intron excision ratio	2491	0.1880141897501698	2194	0.23092306073044944
STMACH	Alternative TSS	952	0.07185447958336479	1202	0.12651299863172297
STMACH	Alternative polyA	1359	0.10257377915314363	1388	0.1460898852752342
STMACH	RNA stability	1310	0.09887538682164691	912	0.09598989580044207
TESTIS	Expression	10886	0.3486420702024084	2743	0.13656278004580305
TESTIS	Isoform ratio	5172	0.16564181398923905	4721	0.23503933087722792
TESTIS	Intron excision ratio	8845	0.283275685370228	5852	0.2913472070098576
TESTIS	Alternative TSS	1548	0.049577248270561106	2450	0.1219755053270935
TESTIS	Alternative polyA	2025	0.06485395849346656	2642	0.1315344020710943
TESTIS	RNA stability	2748	0.08800922367409685	1678	0.08354077466892362
CLNSGM	Expression	5686	0.36793063284586514	1750	0.15719033503997126
CLNSGM	Isoform ratio	2895	0.18733014106380225	2893	0.25985807958322105
CLNSGM	Intron excision ratio	3041	0.19677753332470557	2840	0.25509745800772476
CLNSGM	Alternative TSS	1036	0.06703766015271127	1309	0.1175783706098985
CLNSGM	Alternative polyA	1483	0.09596221043095639	1436	0.1289858977813707
CLNSGM	RNA stability	1313	0.08496182218195936	905	0.08128985897781371
PNCREAS	Expression	5733	0.4216371258365816	1714	0.18214665249734324
PNCREAS	Isoform ratio	2265	0.16658086342575568	2331	0.2477151965993624
PNCREAS	Intron excision ratio	2197	0.1615797602412297	2063	0.21923485653560043
PNCREAS	Alternative TSS	900	0.06619107155990292	1098	0.11668437832093517
PNCREAS	Alternative polyA	1196	0.08796057953960433	1358	0.14431455897980872
PNCREAS	RNA stability	1306	0.0960505993969258	846	0.08990435706695005
PTTARY	Expression	5073	0.3606312646619748	1613	0.14733284618195105
PTTARY	Isoform ratio	2869	0.2039525129736262	2901	0.26497990500548046
PTTARY	Intron excision ratio	2888	0.2053031918674913	2736	0.24990865911582025
PTTARY	Alternative TSS	865	0.061491433852278385	1349	0.1232188527584947
PTTARY	Alternative polyA	1263	0.08978460226060994	1448	0.13226160029229084
PTTARY	RNA stability	1109	0.07883699438401934	901	0.08229813664596274
ADRNLG	Expression	4736	0.38677011024908126	1495	0.1808613597870796
ADRNLG	Isoform ratio	2199	0.1795835034708044	2043	0.24715702879264456
ADRNLG	Intron excision ratio	2173	0.17746018783176806	1773	0.21449310428260343
ADRNLG	Alternative TSS	908	0.07415271539403838	1061	0.12835712557464313
ADRNLG	Alternative polyA	1231	0.10053082890975909	1172	0.14178562787321558
ADRNLG	RNA stability	998	0.0815026541445488	722	0.08734575368981369
SPLEEN	Expression	6105	0.39855072463768115	1876	0.17638209853328318
SPLEEN	Isoform ratio	2836	0.18514166340253296	2689	0.2528206092515983
SPLEEN	Intron excision ratio	2719	0.1775035905470688	2527	0.23758931929296728
SPLEEN	Alternative TSS	937	0.0611698655176916	1286	0.1209101165851824
SPLEEN	Alternative polyA	1328	0.08669539104321713	1330	0.1250470101541933
SPLEEN	RNA stability	1393	0.09093876485180832	928	0.08725084618277548
PRSTTE	Expression	3846	0.33802074178238706	1246	0.14468183929400835
PRSTTE	Isoform ratio	2379	0.20908771313060293	2369	0.27508128193218767
PRSTTE	Intron excision ratio	2406	0.21146071365793637	2187	0.25394797956339993
PRSTTE	Alternative TSS	768	0.0674986816663737	929	0.10787273571760335
PRSTTE	Alternative polyA	1105	0.09711724380383195	1186	0.13771481653506734
PRSTTE	RNA stability	874	0.07681490595886799	695	0.0807013469577334
ARTCRN	Expression	3398	0.3511056003306468	1198	0.1503702773942513
ARTCRN	Isoform ratio	1851	0.1912585244885307	1983	0.24890171959332247
ARTCRN	Intron excision ratio	2036	0.21037404422401323	1982	0.2487762018325593
ARTCRN	Alternative TSS	744	0.07687538747675139	1090	0.1368143592318313
ARTCRN	Alternative polyA	956	0.09878073982227734	1097	0.13769298355717333
ARTCRN	RNA stability	693	0.07160570365778053	617	0.07744445839086231
BRNCHA	Expression	6729	0.44439307885352003	1976	0.16893220483884758
BRNCHA	Isoform ratio	2569	0.1696605468234051	2870	0.24536205864751645
BRNCHA	Intron excision ratio	2522	0.16655659754325716	3110	0.26588014020689066
BRNCHA	Alternative TSS	809	0.05342755250297187	1382	0.11814995297939643
BRNCHA	Alternative polyA	1159	0.07654206841896712	1389	0.11874839702487817
BRNCHA	RNA stability	1354	0.08942015585787874	970	0.08292724630247073
LIVER	Expression	3236	0.37781669585522476	1165	0.1879335376673657
LIVER	Isoform ratio	1556	0.1816695855224752	1587	0.25600903371511535
LIVER	Intron excision ratio	1654	0.1931115002918856	1462	0.23584449104694305
LIVER	Alternative TSS	695	0.08114419147694103	604	0.09743507017260848
LIVER	Alternative polyA	892	0.10414477524810274	914	0.14744313598967576
LIVER	RNA stability	532	0.06211325160537069	467	0.07533473140829167
BRNCTXA	Expression	5327	0.43067345783814376	1567	0.186881335718545
BRNCTXA	Isoform ratio	2022	0.16347319912684938	1881	0.22432915921288013
BRNCTXA	Intron excision ratio	2046	0.16541353383458646	1871	0.2231365533691115
BRNCTXA	Alternative TSS	740	0.05982698682189344	1076	0.12832438878950506
BRNCTXA	Alternative polyA	1101	0.08901285471743876	1215	0.1449016100178891
BRNCTXA	RNA stability	1133	0.0915999676610882	775	0.09242695289206918
BRNNCC	Expression	4953	0.41572939399026354	1329	0.17991065385136049
BRNNCC	Isoform ratio	1953	0.16392479435957696	1759	0.23812102341952077
BRNNCC	Intron excision ratio	2090	0.17542387107604498	1772	0.239880871801814
BRNNCC	Alternative TSS	827	0.06941413463152593	891	0.12061730066332747
BRNNCC	Alternative polyA	1072	0.08997817693469867	983	0.1330716122918641
BRNNCC	RNA stability	1019	0.08552962900788988	653	0.08839853797211317
BRNCDT	Expression	4716	0.4274449379135321	1479	0.2010330297675683
BRNCDT	Isoform ratio	1797	0.16287501132964743	1636	0.22237324996601876
BRNCDT	Intron excision ratio	1870	0.1694915254237288	1754	0.23841239635721082
BRNCDT	Alternative TSS	695	0.06299283966282969	863	0.11730324860676906
BRNCDT	Alternative polyA	1015	0.09199673706154264	994	0.1351094196003806
BRNCDT	RNA stability	940	0.0851989486087193	631	0.08576865570205247
BRNCHB	Expression	5600	0.41688379364252215	1784	0.17557327034740675
BRNCHB	Isoform ratio	2329	0.1733789920345418	2398	0.23600039366204115
BRNCHB	Intron excision ratio	2355	0.17531452393359637	2886	0.2840271626808385
BRNCHB	Alternative TSS	860	0.06402143973795876	957	0.09418364334219073
BRNCHB	Alternative polyA	1101	0.08196233157150301	1292	0.1271528392874717
BRNCHB	RNA stability	1188	0.08843891907987791	844	0.08306269068005118
BRNCTXB	Expression	4144	0.4129958142316125	1400	0.1992315355059058
BRNCTXB	Isoform ratio	1682	0.1676300578034682	1546	0.22000853849437882
BRNCTXB	Intron excision ratio	1717	0.17111819812637033	1596	0.2271239504767326
BRNCTXB	Alternative TSS	704	0.07016145106637432	780	0.11100042692471894
BRNCTXB	Alternative polyA	901	0.08979469802670918	1015	0.1444428632417817
BRNCTXB	RNA stability	886	0.08829978074546542	690	0.09819268535648214
SNTTRM	Expression	3476	0.34611171960569553	1197	0.15041467705453632
SNTTRM	Isoform ratio	1990	0.19814796375584984	1940	0.24377984418195525
SNTTRM	Intron excision ratio	1986	0.19774967639151647	2005	0.2519477255591857
SNTTRM	Alternative TSS	747	0.0743801652892562	1067	0.1340789143000754
SNTTRM	Alternative polyA	958	0.09538982375784129	1037	0.1303091228951998
SNTTRM	RNA stability	886	0.08822065119984068	712	0.0894697160090475
BRNHPT	Expression	3034	0.3768475965718544	1133	0.1888962987662554
BRNHPT	Isoform ratio	1365	0.16954415600546516	1415	0.23591197065688563
BRNHPT	Intron excision ratio	1486	0.18457334492609614	1332	0.22207402467489162
BRNHPT	Alternative TSS	633	0.07862377344429264	826	0.13771257085695232
BRNHPT	Alternative polyA	853	0.1059495714818035	768	0.12804268089363122
BRNHPT	RNA stability	680	0.08446155757048814	524	0.0873624541513838
BRNPTM	Expression	3985	0.43916685034163544	1257	0.20946508915180803
BRNPTM	Isoform ratio	1368	0.15076041437072957	1345	0.22412931178136977
BRNPTM	Intron excision ratio	1512	0.16662993167291162	1299	0.21646392267955342
BRNPTM	Alternative TSS	596	0.0656821688340313	809	0.13481086485585736
BRNPTM	Alternative polyA	838	0.09235177430019836	776	0.1293117813697717
BRNPTM	RNA stability	775	0.08540886048049372	515	0.08581903016163972
OVARY	Expression	2915	0.34415584415584416	1190	0.156024649272322
OVARY	Isoform ratio	1697	0.20035419126328216	1913	0.2508194571915563
OVARY	Intron excision ratio	1849	0.21829988193624558	1894	0.24832830732922512
OVARY	Alternative TSS	666	0.07863046044864226	1044	0.13688212927756654
OVARY	Alternative polyA	786	0.09279811097992917	1038	0.1360954503736725
OVARY	RNA stability	557	0.06576151121605667	548	0.07185000655565753
BRNHPP	Expression	2925	0.40484429065743943	1018	0.19099437148217635
BRNHPP	Isoform ratio	1175	0.16262975778546712	1245	0.23358348968105067
BRNHPP	Intron excision ratio	1305	0.1806228373702422	1206	0.22626641651031895
BRNHPP	Alternative TSS	527	0.07294117647058823	645	0.12101313320825516
BRNHPP	Alternative polyA	727	0.10062283737024222	807	0.15140712945590995
BRNHPP	RNA stability	566	0.07833910034602076	409	0.07673545966228892
