# Supplementary material for: Multimodal analysis of RNA sequencing data powers discovery of complex trait genetics
Source: Nat Commun. 2024 Nov 29;15:10387. doi: 10.1038/s41467-024-54840-8 (PMC11607376; doi:10.1038/s41467-024-54840-8)
Supplement: Supplementary file 8 — Source Data [file 41467_2024_54840_MOESM8_ESM.zip › source_data/Figure_3c.txt]

qtl_group	modality	xmin	xmax	n_qtls
Removed	Expression	-1.02108	-0.977629	3
Removed	Expression	-0.977629	-0.934179	3
Removed	Expression	-0.934179	-0.890729	1
Removed	Expression	-0.890729	-0.847279	5
Removed	Expression	-0.847279	-0.803828	12
Removed	Expression	-0.803828	-0.760378	7
Removed	Expression	-0.760378	-0.716928	9
Removed	Expression	-0.716928	-0.673478	8
Removed	Expression	-0.673478	-0.630028	9
Removed	Expression	-0.630028	-0.586577	7
Removed	Expression	-0.586577	-0.543127	10
Removed	Expression	-0.543127	-0.499677	16
Removed	Expression	-0.499677	-0.456227	16
Removed	Expression	-0.456227	-0.412777	4
Removed	Expression	-0.412777	-0.369327	15
Removed	Expression	-0.369327	-0.325876	11
Removed	Expression	-0.325876	-0.282426	18
Removed	Expression	-0.282426	-0.238976	17
Removed	Expression	-0.238976	-0.195526	25
Removed	Expression	-0.195526	-0.152076	18
Removed	Expression	-0.152076	-0.108625	23
Removed	Expression	-0.108625	-0.0651753	25
Removed	Expression	-0.0651753	-0.0217251	40
Removed	Expression	-0.0217251	0.0217251	110
Removed	Expression	0.0217251	0.0651753	66
Removed	Expression	0.0651753	0.108625	49
Removed	Expression	0.108625	0.152076	55
Removed	Expression	0.152076	0.195526	58
Removed	Expression	0.195526	0.238976	39
Removed	Expression	0.238976	0.282426	42
Removed	Expression	0.282426	0.325876	42
Removed	Expression	0.325876	0.369327	34
Removed	Expression	0.369327	0.412777	50
Removed	Expression	0.412777	0.456227	40
Removed	Expression	0.456227	0.499677	25
Removed	Expression	0.499677	0.543127	39
Removed	Expression	0.543127	0.586577	44
Removed	Expression	0.586577	0.630028	33
Removed	Expression	0.630028	0.673478	35
Removed	Expression	0.673478	0.716928	42
Removed	Expression	0.716928	0.760378	40
Removed	Expression	0.760378	0.803828	30
Removed	Expression	0.803828	0.847279	47
Removed	Expression	0.847279	0.890729	41
Removed	Expression	0.890729	0.934179	46
Removed	Expression	0.934179	0.977629	59
Removed	Expression	0.977629	1.02108	54
Removed	Expression	1.02108	1.06453	36
Removed	Expression	1.06453	1.10798	21
Removed	Expression	1.10798	1.15143	26
Removed	Expression	1.15143	1.19488	12
Removed	Expression	1.19488	1.23833	18
Removed	Expression	1.23833	1.28178	15
Removed	Expression	1.28178	1.32523	11
Removed	Expression	1.32523	1.36868	9
Removed	Expression	1.36868	1.41213	7
Removed	Expression	1.41213	1.45558	7
Removed	Expression	1.45558	1.49903	9
Removed	Expression	1.49903	1.54248	6
Removed	Expression	1.54248	1.58593	7
Removed	Expression	1.58593	1.62938	10
Removed	Expression	1.62938	1.67283	3
Removed	Expression	1.67283	1.71628	5
Removed	Expression	1.71628	1.75973	6
Removed	Expression	1.75973	1.80318	8
Removed	Expression	1.80318	1.84663	2
Removed	Expression	1.84663	1.89008	9
Removed	Expression	1.89008	1.93353	4
Removed	Expression	1.93353	1.97698	5
Removed	Expression	1.97698	2.02043	2
Removed	Isoform ratio	-1.02108	-0.977629	2
Removed	Isoform ratio	-0.977629	-0.934179	4
Removed	Isoform ratio	-0.934179	-0.890729	5
Removed	Isoform ratio	-0.890729	-0.847279	5
Removed	Isoform ratio	-0.847279	-0.803828	5
Removed	Isoform ratio	-0.803828	-0.760378	8
Removed	Isoform ratio	-0.760378	-0.716928	8
Removed	Isoform ratio	-0.716928	-0.673478	5
Removed	Isoform ratio	-0.673478	-0.630028	9
Removed	Isoform ratio	-0.630028	-0.586577	9
Removed	Isoform ratio	-0.586577	-0.543127	7
Removed	Isoform ratio	-0.543127	-0.499677	10
Removed	Isoform ratio	-0.499677	-0.456227	7
Removed	Isoform ratio	-0.456227	-0.412777	6
Removed	Isoform ratio	-0.412777	-0.369327	7
Removed	Isoform ratio	-0.369327	-0.325876	8
Removed	Isoform ratio	-0.325876	-0.282426	13
Removed	Isoform ratio	-0.282426	-0.238976	19
Removed	Isoform ratio	-0.238976	-0.195526	15
Removed	Isoform ratio	-0.195526	-0.152076	17
Removed	Isoform ratio	-0.152076	-0.108625	22
Removed	Isoform ratio	-0.108625	-0.0651753	19
Removed	Isoform ratio	-0.0651753	-0.0217251	25
Removed	Isoform ratio	-0.0217251	0.0217251	94
Removed	Isoform ratio	0.0217251	0.0651753	77
Removed	Isoform ratio	0.0651753	0.108625	70
Removed	Isoform ratio	0.108625	0.152076	56
Removed	Isoform ratio	0.152076	0.195526	67
Removed	Isoform ratio	0.195526	0.238976	40
Removed	Isoform ratio	0.238976	0.282426	62
Removed	Isoform ratio	0.282426	0.325876	48
Removed	Isoform ratio	0.325876	0.369327	51
Removed	Isoform ratio	0.369327	0.412777	53
Removed	Isoform ratio	0.412777	0.456227	52
Removed	Isoform ratio	0.456227	0.499677	49
Removed	Isoform ratio	0.499677	0.543127	45
Removed	Isoform ratio	0.543127	0.586577	64
Removed	Isoform ratio	0.586577	0.630028	40
Removed	Isoform ratio	0.630028	0.673478	55
Removed	Isoform ratio	0.673478	0.716928	63
Removed	Isoform ratio	0.716928	0.760378	53
Removed	Isoform ratio	0.760378	0.803828	67
Removed	Isoform ratio	0.803828	0.847279	83
Removed	Isoform ratio	0.847279	0.890729	81
Removed	Isoform ratio	0.890729	0.934179	82
Removed	Isoform ratio	0.934179	0.977629	105
Removed	Isoform ratio	0.977629	1.02108	109
Removed	Isoform ratio	1.02108	1.06453	44
Removed	Isoform ratio	1.06453	1.10798	24
Removed	Isoform ratio	1.10798	1.15143	24
Removed	Isoform ratio	1.15143	1.19488	33
Removed	Isoform ratio	1.19488	1.23833	12
Removed	Isoform ratio	1.23833	1.28178	23
Removed	Isoform ratio	1.28178	1.32523	21
Removed	Isoform ratio	1.32523	1.36868	9
Removed	Isoform ratio	1.36868	1.41213	13
Removed	Isoform ratio	1.41213	1.45558	6
Removed	Isoform ratio	1.45558	1.49903	18
Removed	Isoform ratio	1.49903	1.54248	6
Removed	Isoform ratio	1.54248	1.58593	8
Removed	Isoform ratio	1.58593	1.62938	9
Removed	Isoform ratio	1.62938	1.67283	10
Removed	Isoform ratio	1.67283	1.71628	11
Removed	Isoform ratio	1.71628	1.75973	5
Removed	Isoform ratio	1.75973	1.80318	7
Removed	Isoform ratio	1.80318	1.84663	2
Removed	Isoform ratio	1.84663	1.89008	4
Removed	Isoform ratio	1.89008	1.93353	8
Removed	Isoform ratio	1.93353	1.97698	7
Removed	Isoform ratio	1.97698	2.02043	1
Removed	Intron excision	-1.02108	-0.977629	2
Removed	Intron excision	-0.977629	-0.934179	1
Removed	Intron excision	-0.934179	-0.890729	2
Removed	Intron excision	-0.890729	-0.847279	6
Removed	Intron excision	-0.847279	-0.803828	1
Removed	Intron excision	-0.803828	-0.760378	3
Removed	Intron excision	-0.760378	-0.716928	1
Removed	Intron excision	-0.716928	-0.673478	4
Removed	Intron excision	-0.673478	-0.630028	5
Removed	Intron excision	-0.630028	-0.586577	3
Removed	Intron excision	-0.586577	-0.543127	3
Removed	Intron excision	-0.543127	-0.499677	3
Removed	Intron excision	-0.499677	-0.456227	3
Removed	Intron excision	-0.456227	-0.412777	4
Removed	Intron excision	-0.412777	-0.369327	8
Removed	Intron excision	-0.369327	-0.325876	7
Removed	Intron excision	-0.325876	-0.282426	4
Removed	Intron excision	-0.282426	-0.238976	11
Removed	Intron excision	-0.238976	-0.195526	9
Removed	Intron excision	-0.195526	-0.152076	9
Removed	Intron excision	-0.152076	-0.108625	11
Removed	Intron excision	-0.108625	-0.0651753	16
Removed	Intron excision	-0.0651753	-0.0217251	9
Removed	Intron excision	-0.0217251	0.0217251	53
Removed	Intron excision	0.0217251	0.0651753	55
Removed	Intron excision	0.0651753	0.108625	33
Removed	Intron excision	0.108625	0.152076	38
Removed	Intron excision	0.152076	0.195526	35
Removed	Intron excision	0.195526	0.238976	34
Removed	Intron excision	0.238976	0.282426	31
Removed	Intron excision	0.282426	0.325876	29
Removed	Intron excision	0.325876	0.369327	18
Removed	Intron excision	0.369327	0.412777	46
Removed	Intron excision	0.412777	0.456227	27
Removed	Intron excision	0.456227	0.499677	32
Removed	Intron excision	0.499677	0.543127	21
Removed	Intron excision	0.543127	0.586577	19
Removed	Intron excision	0.586577	0.630028	31
Removed	Intron excision	0.630028	0.673478	31
Removed	Intron excision	0.673478	0.716928	41
Removed	Intron excision	0.716928	0.760378	40
Removed	Intron excision	0.760378	0.803828	17
Removed	Intron excision	0.803828	0.847279	23
Removed	Intron excision	0.847279	0.890729	27
Removed	Intron excision	0.890729	0.934179	29
Removed	Intron excision	0.934179	0.977629	27
Removed	Intron excision	0.977629	1.02108	24
Removed	Intron excision	1.02108	1.06453	9
Removed	Intron excision	1.06453	1.10798	8
Removed	Intron excision	1.10798	1.15143	7
Removed	Intron excision	1.15143	1.19488	8
Removed	Intron excision	1.19488	1.23833	2
Removed	Intron excision	1.23833	1.28178	12
Removed	Intron excision	1.28178	1.32523	5
Removed	Intron excision	1.32523	1.36868	9
Removed	Intron excision	1.36868	1.41213	4
Removed	Intron excision	1.41213	1.45558	4
Removed	Intron excision	1.45558	1.49903	2
Removed	Intron excision	1.49903	1.54248	5
Removed	Intron excision	1.54248	1.58593	2
Removed	Intron excision	1.58593	1.62938	6
Removed	Intron excision	1.62938	1.67283	2
Removed	Intron excision	1.67283	1.71628	2
Removed	Intron excision	1.71628	1.75973	2
Removed	Intron excision	1.75973	1.80318	1
Removed	Intron excision	1.80318	1.84663	1
Removed	Intron excision	1.84663	1.89008	7
Removed	Intron excision	1.89008	1.93353	2
Removed	Intron excision	1.93353	1.97698	0
Removed	Intron excision	1.97698	2.02043	2
Removed	Alt. TSS	-1.02108	-0.977629	1
Removed	Alt. TSS	-0.977629	-0.934179	1
Removed	Alt. TSS	-0.934179	-0.890729	0
Removed	Alt. TSS	-0.890729	-0.847279	3
Removed	Alt. TSS	-0.847279	-0.803828	1
Removed	Alt. TSS	-0.803828	-0.760378	3
Removed	Alt. TSS	-0.760378	-0.716928	2
Removed	Alt. TSS	-0.716928	-0.673478	1
Removed	Alt. TSS	-0.673478	-0.630028	0
Removed	Alt. TSS	-0.630028	-0.586577	1
Removed	Alt. TSS	-0.586577	-0.543127	1
Removed	Alt. TSS	-0.543127	-0.499677	4
Removed	Alt. TSS	-0.499677	-0.456227	5
Removed	Alt. TSS	-0.456227	-0.412777	6
Removed	Alt. TSS	-0.412777	-0.369327	8
Removed	Alt. TSS	-0.369327	-0.325876	4
Removed	Alt. TSS	-0.325876	-0.282426	2
Removed	Alt. TSS	-0.282426	-0.238976	10
Removed	Alt. TSS	-0.238976	-0.195526	4
Removed	Alt. TSS	-0.195526	-0.152076	5
Removed	Alt. TSS	-0.152076	-0.108625	8
Removed	Alt. TSS	-0.108625	-0.0651753	7
Removed	Alt. TSS	-0.0651753	-0.0217251	16
Removed	Alt. TSS	-0.0217251	0.0217251	76
Removed	Alt. TSS	0.0217251	0.0651753	31
Removed	Alt. TSS	0.0651753	0.108625	25
Removed	Alt. TSS	0.108625	0.152076	17
Removed	Alt. TSS	0.152076	0.195526	26
Removed	Alt. TSS	0.195526	0.238976	23
Removed	Alt. TSS	0.238976	0.282426	13
Removed	Alt. TSS	0.282426	0.325876	15
Removed	Alt. TSS	0.325876	0.369327	13
Removed	Alt. TSS	0.369327	0.412777	11
Removed	Alt. TSS	0.412777	0.456227	15
Removed	Alt. TSS	0.456227	0.499677	11
Removed	Alt. TSS	0.499677	0.543127	11
Removed	Alt. TSS	0.543127	0.586577	16
Removed	Alt. TSS	0.586577	0.630028	7
Removed	Alt. TSS	0.630028	0.673478	12
Removed	Alt. TSS	0.673478	0.716928	17
Removed	Alt. TSS	0.716928	0.760378	12
Removed	Alt. TSS	0.760378	0.803828	11
Removed	Alt. TSS	0.803828	0.847279	8
Removed	Alt. TSS	0.847279	0.890729	8
Removed	Alt. TSS	0.890729	0.934179	6
Removed	Alt. TSS	0.934179	0.977629	11
Removed	Alt. TSS	0.977629	1.02108	8
Removed	Alt. TSS	1.02108	1.06453	4
Removed	Alt. TSS	1.06453	1.10798	2
Removed	Alt. TSS	1.10798	1.15143	3
Removed	Alt. TSS	1.15143	1.19488	3
Removed	Alt. TSS	1.19488	1.23833	4
Removed	Alt. TSS	1.23833	1.28178	3
Removed	Alt. TSS	1.28178	1.32523	3
Removed	Alt. TSS	1.32523	1.36868	1
Removed	Alt. TSS	1.36868	1.41213	3
Removed	Alt. TSS	1.41213	1.45558	1
Removed	Alt. TSS	1.45558	1.49903	5
Removed	Alt. TSS	1.49903	1.54248	1
Removed	Alt. TSS	1.54248	1.58593	3
Removed	Alt. TSS	1.58593	1.62938	2
Removed	Alt. TSS	1.62938	1.67283	1
Removed	Alt. TSS	1.67283	1.71628	2
Removed	Alt. TSS	1.71628	1.75973	2
Removed	Alt. TSS	1.75973	1.80318	1
Removed	Alt. TSS	1.80318	1.84663	0
Removed	Alt. TSS	1.84663	1.89008	2
Removed	Alt. TSS	1.89008	1.93353	2
Removed	Alt. TSS	1.93353	1.97698	3
Removed	Alt. TSS	1.97698	2.02043	0
Removed	Alt. polyA	-1.02108	-0.977629	2
Removed	Alt. polyA	-0.977629	-0.934179	2
Removed	Alt. polyA	-0.934179	-0.890729	4
Removed	Alt. polyA	-0.890729	-0.847279	3
Removed	Alt. polyA	-0.847279	-0.803828	6
Removed	Alt. polyA	-0.803828	-0.760378	3
Removed	Alt. polyA	-0.760378	-0.716928	2
Removed	Alt. polyA	-0.716928	-0.673478	2
Removed	Alt. polyA	-0.673478	-0.630028	2
Removed	Alt. polyA	-0.630028	-0.586577	3
Removed	Alt. polyA	-0.586577	-0.543127	6
Removed	Alt. polyA	-0.543127	-0.499677	3
Removed	Alt. polyA	-0.499677	-0.456227	3
Removed	Alt. polyA	-0.456227	-0.412777	9
Removed	Alt. polyA	-0.412777	-0.369327	8
Removed	Alt. polyA	-0.369327	-0.325876	4
Removed	Alt. polyA	-0.325876	-0.282426	5
Removed	Alt. polyA	-0.282426	-0.238976	3
Removed	Alt. polyA	-0.238976	-0.195526	7
Removed	Alt. polyA	-0.195526	-0.152076	4
Removed	Alt. polyA	-0.152076	-0.108625	8
Removed	Alt. polyA	-0.108625	-0.0651753	14
Removed	Alt. polyA	-0.0651753	-0.0217251	9
Removed	Alt. polyA	-0.0217251	0.0217251	31
Removed	Alt. polyA	0.0217251	0.0651753	14
Removed	Alt. polyA	0.0651753	0.108625	17
Removed	Alt. polyA	0.108625	0.152076	24
Removed	Alt. polyA	0.152076	0.195526	13
Removed	Alt. polyA	0.195526	0.238976	21
Removed	Alt. polyA	0.238976	0.282426	20
Removed	Alt. polyA	0.282426	0.325876	18
Removed	Alt. polyA	0.325876	0.369327	12
Removed	Alt. polyA	0.369327	0.412777	15
Removed	Alt. polyA	0.412777	0.456227	14
Removed	Alt. polyA	0.456227	0.499677	20
Removed	Alt. polyA	0.499677	0.543127	19
Removed	Alt. polyA	0.543127	0.586577	25
Removed	Alt. polyA	0.586577	0.630028	22
Removed	Alt. polyA	0.630028	0.673478	24
Removed	Alt. polyA	0.673478	0.716928	21
Removed	Alt. polyA	0.716928	0.760378	14
Removed	Alt. polyA	0.760378	0.803828	19
Removed	Alt. polyA	0.803828	0.847279	32
Removed	Alt. polyA	0.847279	0.890729	44
Removed	Alt. polyA	0.890729	0.934179	35
Removed	Alt. polyA	0.934179	0.977629	50
Removed	Alt. polyA	0.977629	1.02108	56
Removed	Alt. polyA	1.02108	1.06453	21
Removed	Alt. polyA	1.06453	1.10798	14
Removed	Alt. polyA	1.10798	1.15143	15
Removed	Alt. polyA	1.15143	1.19488	12
Removed	Alt. polyA	1.19488	1.23833	10
Removed	Alt. polyA	1.23833	1.28178	8
Removed	Alt. polyA	1.28178	1.32523	7
Removed	Alt. polyA	1.32523	1.36868	6
Removed	Alt. polyA	1.36868	1.41213	12
Removed	Alt. polyA	1.41213	1.45558	7
Removed	Alt. polyA	1.45558	1.49903	5
Removed	Alt. polyA	1.49903	1.54248	7
Removed	Alt. polyA	1.54248	1.58593	6
Removed	Alt. polyA	1.58593	1.62938	8
Removed	Alt. polyA	1.62938	1.67283	3
Removed	Alt. polyA	1.67283	1.71628	5
Removed	Alt. polyA	1.71628	1.75973	0
Removed	Alt. polyA	1.75973	1.80318	2
Removed	Alt. polyA	1.80318	1.84663	4
Removed	Alt. polyA	1.84663	1.89008	2
Removed	Alt. polyA	1.89008	1.93353	5
Removed	Alt. polyA	1.93353	1.97698	1
Removed	Alt. polyA	1.97698	2.02043	2
Removed	RNA stability	-1.02108	-0.977629	4
Removed	RNA stability	-0.977629	-0.934179	12
Removed	RNA stability	-0.934179	-0.890729	10
Removed	RNA stability	-0.890729	-0.847279	4
Removed	RNA stability	-0.847279	-0.803828	10
Removed	RNA stability	-0.803828	-0.760378	5
Removed	RNA stability	-0.760378	-0.716928	6
Removed	RNA stability	-0.716928	-0.673478	3
Removed	RNA stability	-0.673478	-0.630028	5
Removed	RNA stability	-0.630028	-0.586577	8
Removed	RNA stability	-0.586577	-0.543127	6
Removed	RNA stability	-0.543127	-0.499677	8
Removed	RNA stability	-0.499677	-0.456227	9
Removed	RNA stability	-0.456227	-0.412777	8
Removed	RNA stability	-0.412777	-0.369327	8
Removed	RNA stability	-0.369327	-0.325876	11
Removed	RNA stability	-0.325876	-0.282426	5
Removed	RNA stability	-0.282426	-0.238976	13
Removed	RNA stability	-0.238976	-0.195526	7
Removed	RNA stability	-0.195526	-0.152076	14
Removed	RNA stability	-0.152076	-0.108625	19
Removed	RNA stability	-0.108625	-0.0651753	17
Removed	RNA stability	-0.0651753	-0.0217251	30
Removed	RNA stability	-0.0217251	0.0217251	60
Removed	RNA stability	0.0217251	0.0651753	33
Removed	RNA stability	0.0651753	0.108625	58
Removed	RNA stability	0.108625	0.152076	50
Removed	RNA stability	0.152076	0.195526	46
Removed	RNA stability	0.195526	0.238976	44
Removed	RNA stability	0.238976	0.282426	39
Removed	RNA stability	0.282426	0.325876	48
Removed	RNA stability	0.325876	0.369327	37
Removed	RNA stability	0.369327	0.412777	47
Removed	RNA stability	0.412777	0.456227	49
Removed	RNA stability	0.456227	0.499677	42
Removed	RNA stability	0.499677	0.543127	46
Removed	RNA stability	0.543127	0.586577	49
Removed	RNA stability	0.586577	0.630028	52
Removed	RNA stability	0.630028	0.673478	48
Removed	RNA stability	0.673478	0.716928	55
Removed	RNA stability	0.716928	0.760378	47
Removed	RNA stability	0.760378	0.803828	50
Removed	RNA stability	0.803828	0.847279	58
Removed	RNA stability	0.847279	0.890729	47
Removed	RNA stability	0.890729	0.934179	73
Removed	RNA stability	0.934179	0.977629	64
Removed	RNA stability	0.977629	1.02108	65
Removed	RNA stability	1.02108	1.06453	32
Removed	RNA stability	1.06453	1.10798	25
Removed	RNA stability	1.10798	1.15143	23
Removed	RNA stability	1.15143	1.19488	19
Removed	RNA stability	1.19488	1.23833	18
Removed	RNA stability	1.23833	1.28178	21
Removed	RNA stability	1.28178	1.32523	13
Removed	RNA stability	1.32523	1.36868	12
Removed	RNA stability	1.36868	1.41213	17
Removed	RNA stability	1.41213	1.45558	12
Removed	RNA stability	1.45558	1.49903	6
Removed	RNA stability	1.49903	1.54248	9
Removed	RNA stability	1.54248	1.58593	5
Removed	RNA stability	1.58593	1.62938	4
Removed	RNA stability	1.62938	1.67283	11
Removed	RNA stability	1.67283	1.71628	7
Removed	RNA stability	1.71628	1.75973	6
Removed	RNA stability	1.75973	1.80318	5
Removed	RNA stability	1.80318	1.84663	7
Removed	RNA stability	1.84663	1.89008	4
Removed	RNA stability	1.89008	1.93353	6
Removed	RNA stability	1.93353	1.97698	4
Removed	RNA stability	1.97698	2.02043	3
Retained	Expression	-1.02138	-0.977919	31
Retained	Expression	-0.977919	-0.934456	39
Retained	Expression	-0.934456	-0.890992	44
Retained	Expression	-0.890992	-0.847529	56
Retained	Expression	-0.847529	-0.804066	50
Retained	Expression	-0.804066	-0.760603	43
Retained	Expression	-0.760603	-0.71714	60
Retained	Expression	-0.71714	-0.673677	80
Retained	Expression	-0.673677	-0.630214	55
Retained	Expression	-0.630214	-0.586751	84
Retained	Expression	-0.586751	-0.543288	70
Retained	Expression	-0.543288	-0.499825	91
Retained	Expression	-0.499825	-0.456362	97
Retained	Expression	-0.456362	-0.412899	84
Retained	Expression	-0.412899	-0.369436	99
Retained	Expression	-0.369436	-0.325973	124
Retained	Expression	-0.325973	-0.28251	117
Retained	Expression	-0.28251	-0.239047	141
Retained	Expression	-0.239047	-0.195584	177
Retained	Expression	-0.195584	-0.152121	184
Retained	Expression	-0.152121	-0.108658	197
Retained	Expression	-0.108658	-0.0651946	257
Retained	Expression	-0.0651946	-0.0217315	344
Retained	Expression	-0.0217315	0.0217315	1409
Retained	Expression	0.0217315	0.0651946	611
Retained	Expression	0.0651946	0.108658	419
Retained	Expression	0.108658	0.152121	378
Retained	Expression	0.152121	0.195584	343
Retained	Expression	0.195584	0.239047	281
Retained	Expression	0.239047	0.28251	315
Retained	Expression	0.28251	0.325973	273
Retained	Expression	0.325973	0.369436	266
Retained	Expression	0.369436	0.412899	212
Retained	Expression	0.412899	0.456362	267
Retained	Expression	0.456362	0.499825	238
Retained	Expression	0.499825	0.543288	223
Retained	Expression	0.543288	0.586751	250
Retained	Expression	0.586751	0.630214	189
Retained	Expression	0.630214	0.673677	175
Retained	Expression	0.673677	0.71714	213
Retained	Expression	0.71714	0.760603	246
Retained	Expression	0.760603	0.804066	201
Retained	Expression	0.804066	0.847529	207
Retained	Expression	0.847529	0.890992	227
Retained	Expression	0.890992	0.934456	203
Retained	Expression	0.934456	0.977919	242
Retained	Expression	0.977919	1.02138	269
Retained	Expression	1.02138	1.06484	145
Retained	Expression	1.06484	1.10831	102
Retained	Expression	1.10831	1.15177	119
Retained	Expression	1.15177	1.19523	90
Retained	Expression	1.19523	1.2387	81
Retained	Expression	1.2387	1.28216	77
Retained	Expression	1.28216	1.32562	78
Retained	Expression	1.32562	1.36909	68
Retained	Expression	1.36909	1.41255	54
Retained	Expression	1.41255	1.45601	58
Retained	Expression	1.45601	1.49948	60
Retained	Expression	1.49948	1.54294	48
Retained	Expression	1.54294	1.5864	48
Retained	Expression	1.5864	1.62986	52
Retained	Expression	1.62986	1.67333	44
Retained	Expression	1.67333	1.71679	37
Retained	Expression	1.71679	1.76025	26
Retained	Expression	1.76025	1.80372	36
Retained	Expression	1.80372	1.84718	36
Retained	Expression	1.84718	1.89064	37
Retained	Expression	1.89064	1.93411	24
Retained	Expression	1.93411	1.97757	12
Retained	Expression	1.97757	2.02103	15
Retained	Isoform ratio	-1.02138	-0.977919	6
Retained	Isoform ratio	-0.977919	-0.934456	10
Retained	Isoform ratio	-0.934456	-0.890992	14
Retained	Isoform ratio	-0.890992	-0.847529	12
Retained	Isoform ratio	-0.847529	-0.804066	12
Retained	Isoform ratio	-0.804066	-0.760603	16
Retained	Isoform ratio	-0.760603	-0.71714	14
Retained	Isoform ratio	-0.71714	-0.673677	16
Retained	Isoform ratio	-0.673677	-0.630214	12
Retained	Isoform ratio	-0.630214	-0.586751	13
Retained	Isoform ratio	-0.586751	-0.543288	16
Retained	Isoform ratio	-0.543288	-0.499825	25
Retained	Isoform ratio	-0.499825	-0.456362	23
Retained	Isoform ratio	-0.456362	-0.412899	30
Retained	Isoform ratio	-0.412899	-0.369436	22
Retained	Isoform ratio	-0.369436	-0.325973	19
Retained	Isoform ratio	-0.325973	-0.28251	22
Retained	Isoform ratio	-0.28251	-0.239047	20
Retained	Isoform ratio	-0.239047	-0.195584	27
Retained	Isoform ratio	-0.195584	-0.152121	25
Retained	Isoform ratio	-0.152121	-0.108658	26
Retained	Isoform ratio	-0.108658	-0.0651946	39
Retained	Isoform ratio	-0.0651946	-0.0217315	63
Retained	Isoform ratio	-0.0217315	0.0217315	189
Retained	Isoform ratio	0.0217315	0.0651946	165
Retained	Isoform ratio	0.0651946	0.108658	121
Retained	Isoform ratio	0.108658	0.152121	130
Retained	Isoform ratio	0.152121	0.195584	142
Retained	Isoform ratio	0.195584	0.239047	133
Retained	Isoform ratio	0.239047	0.28251	105
Retained	Isoform ratio	0.28251	0.325973	104
Retained	Isoform ratio	0.325973	0.369436	106
Retained	Isoform ratio	0.369436	0.412899	119
Retained	Isoform ratio	0.412899	0.456362	160
Retained	Isoform ratio	0.456362	0.499825	121
Retained	Isoform ratio	0.499825	0.543288	128
Retained	Isoform ratio	0.543288	0.586751	152
Retained	Isoform ratio	0.586751	0.630214	175
Retained	Isoform ratio	0.630214	0.673677	140
Retained	Isoform ratio	0.673677	0.71714	142
Retained	Isoform ratio	0.71714	0.760603	153
Retained	Isoform ratio	0.760603	0.804066	158
Retained	Isoform ratio	0.804066	0.847529	174
Retained	Isoform ratio	0.847529	0.890992	212
Retained	Isoform ratio	0.890992	0.934456	180
Retained	Isoform ratio	0.934456	0.977919	227
Retained	Isoform ratio	0.977919	1.02138	219
Retained	Isoform ratio	1.02138	1.06484	88
Retained	Isoform ratio	1.06484	1.10831	49
Retained	Isoform ratio	1.10831	1.15177	40
Retained	Isoform ratio	1.15177	1.19523	43
Retained	Isoform ratio	1.19523	1.2387	41
Retained	Isoform ratio	1.2387	1.28216	32
Retained	Isoform ratio	1.28216	1.32562	39
Retained	Isoform ratio	1.32562	1.36909	38
Retained	Isoform ratio	1.36909	1.41255	24
Retained	Isoform ratio	1.41255	1.45601	27
Retained	Isoform ratio	1.45601	1.49948	19
Retained	Isoform ratio	1.49948	1.54294	24
Retained	Isoform ratio	1.54294	1.5864	26
Retained	Isoform ratio	1.5864	1.62986	19
Retained	Isoform ratio	1.62986	1.67333	15
Retained	Isoform ratio	1.67333	1.71679	19
Retained	Isoform ratio	1.71679	1.76025	24
Retained	Isoform ratio	1.76025	1.80372	8
Retained	Isoform ratio	1.80372	1.84718	8
Retained	Isoform ratio	1.84718	1.89064	15
Retained	Isoform ratio	1.89064	1.93411	9
Retained	Isoform ratio	1.93411	1.97757	11
Retained	Isoform ratio	1.97757	2.02103	8
Retained	Intron excision	-1.02138	-0.977919	0
Retained	Intron excision	-0.977919	-0.934456	4
Retained	Intron excision	-0.934456	-0.890992	16
Retained	Intron excision	-0.890992	-0.847529	9
Retained	Intron excision	-0.847529	-0.804066	20
Retained	Intron excision	-0.804066	-0.760603	13
Retained	Intron excision	-0.760603	-0.71714	17
Retained	Intron excision	-0.71714	-0.673677	15
Retained	Intron excision	-0.673677	-0.630214	20
Retained	Intron excision	-0.630214	-0.586751	18
Retained	Intron excision	-0.586751	-0.543288	14
Retained	Intron excision	-0.543288	-0.499825	16
Retained	Intron excision	-0.499825	-0.456362	11
Retained	Intron excision	-0.456362	-0.412899	14
Retained	Intron excision	-0.412899	-0.369436	22
Retained	Intron excision	-0.369436	-0.325973	20
Retained	Intron excision	-0.325973	-0.28251	36
Retained	Intron excision	-0.28251	-0.239047	28
Retained	Intron excision	-0.239047	-0.195584	33
Retained	Intron excision	-0.195584	-0.152121	31
Retained	Intron excision	-0.152121	-0.108658	42
Retained	Intron excision	-0.108658	-0.0651946	59
Retained	Intron excision	-0.0651946	-0.0217315	46
Retained	Intron excision	-0.0217315	0.0217315	220
Retained	Intron excision	0.0217315	0.0651946	211
Retained	Intron excision	0.0651946	0.108658	148
Retained	Intron excision	0.108658	0.152121	145
Retained	Intron excision	0.152121	0.195584	149
Retained	Intron excision	0.195584	0.239047	157
Retained	Intron excision	0.239047	0.28251	142
Retained	Intron excision	0.28251	0.325973	117
Retained	Intron excision	0.325973	0.369436	140
Retained	Intron excision	0.369436	0.412899	128
Retained	Intron excision	0.412899	0.456362	121
Retained	Intron excision	0.456362	0.499825	127
Retained	Intron excision	0.499825	0.543288	134
Retained	Intron excision	0.543288	0.586751	133
Retained	Intron excision	0.586751	0.630214	120
Retained	Intron excision	0.630214	0.673677	131
Retained	Intron excision	0.673677	0.71714	146
Retained	Intron excision	0.71714	0.760603	139
Retained	Intron excision	0.760603	0.804066	139
Retained	Intron excision	0.804066	0.847529	132
Retained	Intron excision	0.847529	0.890992	179
Retained	Intron excision	0.890992	0.934456	150
Retained	Intron excision	0.934456	0.977919	192
Retained	Intron excision	0.977919	1.02138	108
Retained	Intron excision	1.02138	1.06484	50
Retained	Intron excision	1.06484	1.10831	52
Retained	Intron excision	1.10831	1.15177	33
Retained	Intron excision	1.15177	1.19523	28
Retained	Intron excision	1.19523	1.2387	26
Retained	Intron excision	1.2387	1.28216	18
Retained	Intron excision	1.28216	1.32562	23
Retained	Intron excision	1.32562	1.36909	19
Retained	Intron excision	1.36909	1.41255	18
Retained	Intron excision	1.41255	1.45601	17
Retained	Intron excision	1.45601	1.49948	16
Retained	Intron excision	1.49948	1.54294	15
Retained	Intron excision	1.54294	1.5864	5
Retained	Intron excision	1.5864	1.62986	12
Retained	Intron excision	1.62986	1.67333	11
Retained	Intron excision	1.67333	1.71679	10
Retained	Intron excision	1.71679	1.76025	8
Retained	Intron excision	1.76025	1.80372	6
Retained	Intron excision	1.80372	1.84718	6
Retained	Intron excision	1.84718	1.89064	20
Retained	Intron excision	1.89064	1.93411	12
Retained	Intron excision	1.93411	1.97757	9
Retained	Intron excision	1.97757	2.02103	4
Retained	Alt. TSS	-1.02138	-0.977919	5
Retained	Alt. TSS	-0.977919	-0.934456	5
Retained	Alt. TSS	-0.934456	-0.890992	5
Retained	Alt. TSS	-0.890992	-0.847529	7
Retained	Alt. TSS	-0.847529	-0.804066	3
Retained	Alt. TSS	-0.804066	-0.760603	4
Retained	Alt. TSS	-0.760603	-0.71714	10
Retained	Alt. TSS	-0.71714	-0.673677	4
Retained	Alt. TSS	-0.673677	-0.630214	8
Retained	Alt. TSS	-0.630214	-0.586751	1
Retained	Alt. TSS	-0.586751	-0.543288	9
Retained	Alt. TSS	-0.543288	-0.499825	11
Retained	Alt. TSS	-0.499825	-0.456362	10
Retained	Alt. TSS	-0.456362	-0.412899	13
Retained	Alt. TSS	-0.412899	-0.369436	10
Retained	Alt. TSS	-0.369436	-0.325973	16
Retained	Alt. TSS	-0.325973	-0.28251	17
Retained	Alt. TSS	-0.28251	-0.239047	16
Retained	Alt. TSS	-0.239047	-0.195584	19
Retained	Alt. TSS	-0.195584	-0.152121	24
Retained	Alt. TSS	-0.152121	-0.108658	27
Retained	Alt. TSS	-0.108658	-0.0651946	34
Retained	Alt. TSS	-0.0651946	-0.0217315	30
Retained	Alt. TSS	-0.0217315	0.0217315	353
Retained	Alt. TSS	0.0217315	0.0651946	105
Retained	Alt. TSS	0.0651946	0.108658	64
Retained	Alt. TSS	0.108658	0.152121	43
Retained	Alt. TSS	0.152121	0.195584	50
Retained	Alt. TSS	0.195584	0.239047	44
Retained	Alt. TSS	0.239047	0.28251	39
Retained	Alt. TSS	0.28251	0.325973	30
Retained	Alt. TSS	0.325973	0.369436	34
Retained	Alt. TSS	0.369436	0.412899	40
Retained	Alt. TSS	0.412899	0.456362	29
Retained	Alt. TSS	0.456362	0.499825	21
Retained	Alt. TSS	0.499825	0.543288	26
Retained	Alt. TSS	0.543288	0.586751	20
Retained	Alt. TSS	0.586751	0.630214	38
Retained	Alt. TSS	0.630214	0.673677	26
Retained	Alt. TSS	0.673677	0.71714	24
Retained	Alt. TSS	0.71714	0.760603	17
Retained	Alt. TSS	0.760603	0.804066	30
Retained	Alt. TSS	0.804066	0.847529	23
Retained	Alt. TSS	0.847529	0.890992	10
Retained	Alt. TSS	0.890992	0.934456	13
Retained	Alt. TSS	0.934456	0.977919	25
Retained	Alt. TSS	0.977919	1.02138	24
Retained	Alt. TSS	1.02138	1.06484	17
Retained	Alt. TSS	1.06484	1.10831	14
Retained	Alt. TSS	1.10831	1.15177	11
Retained	Alt. TSS	1.15177	1.19523	5
Retained	Alt. TSS	1.19523	1.2387	7
Retained	Alt. TSS	1.2387	1.28216	6
Retained	Alt. TSS	1.28216	1.32562	7
Retained	Alt. TSS	1.32562	1.36909	8
Retained	Alt. TSS	1.36909	1.41255	6
Retained	Alt. TSS	1.41255	1.45601	4
Retained	Alt. TSS	1.45601	1.49948	4
Retained	Alt. TSS	1.49948	1.54294	3
Retained	Alt. TSS	1.54294	1.5864	5
Retained	Alt. TSS	1.5864	1.62986	5
Retained	Alt. TSS	1.62986	1.67333	9
Retained	Alt. TSS	1.67333	1.71679	3
Retained	Alt. TSS	1.71679	1.76025	5
Retained	Alt. TSS	1.76025	1.80372	3
Retained	Alt. TSS	1.80372	1.84718	3
Retained	Alt. TSS	1.84718	1.89064	5
Retained	Alt. TSS	1.89064	1.93411	2
Retained	Alt. TSS	1.93411	1.97757	3
Retained	Alt. TSS	1.97757	2.02103	3
Retained	Alt. polyA	-1.02138	-0.977919	9
Retained	Alt. polyA	-0.977919	-0.934456	2
Retained	Alt. polyA	-0.934456	-0.890992	2
Retained	Alt. polyA	-0.890992	-0.847529	8
Retained	Alt. polyA	-0.847529	-0.804066	14
Retained	Alt. polyA	-0.804066	-0.760603	6
Retained	Alt. polyA	-0.760603	-0.71714	6
Retained	Alt. polyA	-0.71714	-0.673677	14
Retained	Alt. polyA	-0.673677	-0.630214	14
Retained	Alt. polyA	-0.630214	-0.586751	7
Retained	Alt. polyA	-0.586751	-0.543288	7
Retained	Alt. polyA	-0.543288	-0.499825	12
Retained	Alt. polyA	-0.499825	-0.456362	14
Retained	Alt. polyA	-0.456362	-0.412899	23
Retained	Alt. polyA	-0.412899	-0.369436	21
Retained	Alt. polyA	-0.369436	-0.325973	9
Retained	Alt. polyA	-0.325973	-0.28251	20
Retained	Alt. polyA	-0.28251	-0.239047	14
Retained	Alt. polyA	-0.239047	-0.195584	31
Retained	Alt. polyA	-0.195584	-0.152121	20
Retained	Alt. polyA	-0.152121	-0.108658	21
Retained	Alt. polyA	-0.108658	-0.0651946	28
Retained	Alt. polyA	-0.0651946	-0.0217315	25
Retained	Alt. polyA	-0.0217315	0.0217315	62
Retained	Alt. polyA	0.0217315	0.0651946	36
Retained	Alt. polyA	0.0651946	0.108658	28
Retained	Alt. polyA	0.108658	0.152121	57
Retained	Alt. polyA	0.152121	0.195584	70
Retained	Alt. polyA	0.195584	0.239047	84
Retained	Alt. polyA	0.239047	0.28251	60
Retained	Alt. polyA	0.28251	0.325973	77
Retained	Alt. polyA	0.325973	0.369436	58
Retained	Alt. polyA	0.369436	0.412899	63
Retained	Alt. polyA	0.412899	0.456362	65
Retained	Alt. polyA	0.456362	0.499825	51
Retained	Alt. polyA	0.499825	0.543288	72
Retained	Alt. polyA	0.543288	0.586751	81
Retained	Alt. polyA	0.586751	0.630214	72
Retained	Alt. polyA	0.630214	0.673677	82
Retained	Alt. polyA	0.673677	0.71714	110
Retained	Alt. polyA	0.71714	0.760603	115
Retained	Alt. polyA	0.760603	0.804066	126
Retained	Alt. polyA	0.804066	0.847529	128
Retained	Alt. polyA	0.847529	0.890992	145
Retained	Alt. polyA	0.890992	0.934456	184
Retained	Alt. polyA	0.934456	0.977919	340
Retained	Alt. polyA	0.977919	1.02138	447
Retained	Alt. polyA	1.02138	1.06484	104
Retained	Alt. polyA	1.06484	1.10831	52
Retained	Alt. polyA	1.10831	1.15177	45
Retained	Alt. polyA	1.15177	1.19523	52
Retained	Alt. polyA	1.19523	1.2387	38
Retained	Alt. polyA	1.2387	1.28216	36
Retained	Alt. polyA	1.28216	1.32562	17
Retained	Alt. polyA	1.32562	1.36909	12
Retained	Alt. polyA	1.36909	1.41255	25
Retained	Alt. polyA	1.41255	1.45601	17
Retained	Alt. polyA	1.45601	1.49948	19
Retained	Alt. polyA	1.49948	1.54294	21
Retained	Alt. polyA	1.54294	1.5864	16
Retained	Alt. polyA	1.5864	1.62986	13
Retained	Alt. polyA	1.62986	1.67333	12
Retained	Alt. polyA	1.67333	1.71679	12
Retained	Alt. polyA	1.71679	1.76025	13
Retained	Alt. polyA	1.76025	1.80372	16
Retained	Alt. polyA	1.80372	1.84718	11
Retained	Alt. polyA	1.84718	1.89064	12
Retained	Alt. polyA	1.89064	1.93411	7
Retained	Alt. polyA	1.93411	1.97757	8
Retained	Alt. polyA	1.97757	2.02103	6
Retained	RNA stability	-1.02138	-0.977919	13
Retained	RNA stability	-0.977919	-0.934456	14
Retained	RNA stability	-0.934456	-0.890992	13
Retained	RNA stability	-0.890992	-0.847529	14
Retained	RNA stability	-0.847529	-0.804066	16
Retained	RNA stability	-0.804066	-0.760603	13
Retained	RNA stability	-0.760603	-0.71714	17
Retained	RNA stability	-0.71714	-0.673677	9
Retained	RNA stability	-0.673677	-0.630214	8
Retained	RNA stability	-0.630214	-0.586751	10
Retained	RNA stability	-0.586751	-0.543288	19
Retained	RNA stability	-0.543288	-0.499825	28
Retained	RNA stability	-0.499825	-0.456362	21
Retained	RNA stability	-0.456362	-0.412899	24
Retained	RNA stability	-0.412899	-0.369436	14
Retained	RNA stability	-0.369436	-0.325973	23
Retained	RNA stability	-0.325973	-0.28251	22
Retained	RNA stability	-0.28251	-0.239047	29
Retained	RNA stability	-0.239047	-0.195584	22
Retained	RNA stability	-0.195584	-0.152121	28
Retained	RNA stability	-0.152121	-0.108658	36
Retained	RNA stability	-0.108658	-0.0651946	37
Retained	RNA stability	-0.0651946	-0.0217315	70
Retained	RNA stability	-0.0217315	0.0217315	125
Retained	RNA stability	0.0217315	0.0651946	143
Retained	RNA stability	0.0651946	0.108658	88
Retained	RNA stability	0.108658	0.152121	108
Retained	RNA stability	0.152121	0.195584	109
Retained	RNA stability	0.195584	0.239047	134
Retained	RNA stability	0.239047	0.28251	118
Retained	RNA stability	0.28251	0.325973	114
Retained	RNA stability	0.325973	0.369436	108
Retained	RNA stability	0.369436	0.412899	147
Retained	RNA stability	0.412899	0.456362	151
Retained	RNA stability	0.456362	0.499825	122
Retained	RNA stability	0.499825	0.543288	139
Retained	RNA stability	0.543288	0.586751	145
Retained	RNA stability	0.586751	0.630214	141
Retained	RNA stability	0.630214	0.673677	174
Retained	RNA stability	0.673677	0.71714	171
Retained	RNA stability	0.71714	0.760603	163
Retained	RNA stability	0.760603	0.804066	162
Retained	RNA stability	0.804066	0.847529	212
Retained	RNA stability	0.847529	0.890992	181
Retained	RNA stability	0.890992	0.934456	171
Retained	RNA stability	0.934456	0.977919	161
Retained	RNA stability	0.977919	1.02138	148
Retained	RNA stability	1.02138	1.06484	96
Retained	RNA stability	1.06484	1.10831	76
Retained	RNA stability	1.10831	1.15177	67
Retained	RNA stability	1.15177	1.19523	22
Retained	RNA stability	1.19523	1.2387	43
Retained	RNA stability	1.2387	1.28216	41
Retained	RNA stability	1.28216	1.32562	61
Retained	RNA stability	1.32562	1.36909	29
Retained	RNA stability	1.36909	1.41255	26
Retained	RNA stability	1.41255	1.45601	23
Retained	RNA stability	1.45601	1.49948	39
Retained	RNA stability	1.49948	1.54294	25
Retained	RNA stability	1.54294	1.5864	26
Retained	RNA stability	1.5864	1.62986	17
Retained	RNA stability	1.62986	1.67333	15
Retained	RNA stability	1.67333	1.71679	12
Retained	RNA stability	1.71679	1.76025	21
Retained	RNA stability	1.76025	1.80372	11
Retained	RNA stability	1.80372	1.84718	13
Retained	RNA stability	1.84718	1.89064	18
Retained	RNA stability	1.89064	1.93411	15
Retained	RNA stability	1.93411	1.97757	23
Retained	RNA stability	1.97757	2.02103	3
