# Supplementary material for: Multimodal analysis of RNA sequencing data powers discovery of complex trait genetics
Source: Nat Commun. 2024 Nov 29;15:10387. doi: 10.1038/s41467-024-54840-8 (PMC11607376; doi:10.1038/s41467-024-54840-8)
Supplement: Supplementary file 8 — Source Data [file 41467_2024_54840_MOESM8_ESM.zip › source_data/Figure_2d.txt]

modality	xmin	xmax	n_qtls
Expression	-1.01258	-0.98235	13
Expression	-0.98235	-0.952124	10
Expression	-0.952124	-0.921897	13
Expression	-0.921897	-0.891671	16
Expression	-0.891671	-0.861445	16
Expression	-0.861445	-0.831219	24
Expression	-0.831219	-0.800993	14
Expression	-0.800993	-0.770767	12
Expression	-0.770767	-0.740541	26
Expression	-0.740541	-0.710314	18
Expression	-0.710314	-0.680088	22
Expression	-0.680088	-0.649862	18
Expression	-0.649862	-0.619636	34
Expression	-0.619636	-0.58941	29
Expression	-0.58941	-0.559184	20
Expression	-0.559184	-0.528958	25
Expression	-0.528958	-0.498731	32
Expression	-0.498731	-0.468505	21
Expression	-0.468505	-0.438279	38
Expression	-0.438279	-0.408053	26
Expression	-0.408053	-0.377827	34
Expression	-0.377827	-0.347601	34
Expression	-0.347601	-0.317375	46
Expression	-0.317375	-0.287148	43
Expression	-0.287148	-0.256922	45
Expression	-0.256922	-0.226696	42
Expression	-0.226696	-0.19647	67
Expression	-0.19647	-0.166244	60
Expression	-0.166244	-0.136018	51
Expression	-0.136018	-0.105792	79
Expression	-0.105792	-0.0755654	79
Expression	-0.0755654	-0.0453392	95
Expression	-0.0453392	-0.0151131	142
Expression	-0.0151131	0.0151131	561
Expression	0.0151131	0.0453392	245
Expression	0.0453392	0.0755654	170
Expression	0.0755654	0.105792	143
Expression	0.105792	0.136018	115
Expression	0.136018	0.166244	128
Expression	0.166244	0.19647	88
Expression	0.19647	0.226696	93
Expression	0.226696	0.256922	114
Expression	0.256922	0.287148	88
Expression	0.287148	0.317375	97
Expression	0.317375	0.347601	93
Expression	0.347601	0.377827	76
Expression	0.377827	0.408053	61
Expression	0.408053	0.438279	93
Expression	0.438279	0.468505	73
Expression	0.468505	0.498731	66
Expression	0.498731	0.528958	63
Expression	0.528958	0.559184	89
Expression	0.559184	0.58941	77
Expression	0.58941	0.619636	65
Expression	0.619636	0.649862	53
Expression	0.649862	0.680088	44
Expression	0.680088	0.710314	62
Expression	0.710314	0.740541	87
Expression	0.740541	0.770767	74
Expression	0.770767	0.800993	60
Expression	0.800993	0.831219	59
Expression	0.831219	0.861445	71
Expression	0.861445	0.891671	68
Expression	0.891671	0.921897	69
Expression	0.921897	0.952124	72
Expression	0.952124	0.98235	77
Expression	0.98235	1.01258	84
Expression	1.01258	1.0428	51
Expression	1.0428	1.07303	41
Expression	1.07303	1.10325	32
Expression	1.10325	1.13348	43
Expression	1.13348	1.16371	30
Expression	1.16371	1.19393	24
Expression	1.19393	1.22416	24
Expression	1.22416	1.25439	30
Expression	1.25439	1.28461	23
Expression	1.28461	1.31484	25
Expression	1.31484	1.34506	23
Expression	1.34506	1.37529	26
Expression	1.37529	1.40552	12
Expression	1.40552	1.43574	23
Expression	1.43574	1.46597	19
Expression	1.46597	1.49619	25
Expression	1.49619	1.52642	14
Expression	1.52642	1.55665	23
Expression	1.55665	1.58687	13
Expression	1.58687	1.6171	15
Expression	1.6171	1.64732	18
Expression	1.64732	1.67755	16
Expression	1.67755	1.70778	10
Expression	1.70778	1.738	4
Expression	1.738	1.76823	6
Expression	1.76823	1.79846	15
Expression	1.79846	1.82868	9
Expression	1.82868	1.85891	14
Expression	1.85891	1.88913	15
Expression	1.88913	1.91936	2
Expression	1.91936	1.94959	7
Expression	1.94959	1.97981	4
Expression	1.97981	2.01004	6
Isoform ratio	-1.01258	-0.98235	1
Isoform ratio	-0.98235	-0.952124	4
Isoform ratio	-0.952124	-0.921897	2
Isoform ratio	-0.921897	-0.891671	4
Isoform ratio	-0.891671	-0.861445	2
Isoform ratio	-0.861445	-0.831219	1
Isoform ratio	-0.831219	-0.800993	5
Isoform ratio	-0.800993	-0.770767	7
Isoform ratio	-0.770767	-0.740541	2
Isoform ratio	-0.740541	-0.710314	3
Isoform ratio	-0.710314	-0.680088	5
Isoform ratio	-0.680088	-0.649862	6
Isoform ratio	-0.649862	-0.619636	1
Isoform ratio	-0.619636	-0.58941	5
Isoform ratio	-0.58941	-0.559184	2
Isoform ratio	-0.559184	-0.528958	11
Isoform ratio	-0.528958	-0.498731	7
Isoform ratio	-0.498731	-0.468505	7
Isoform ratio	-0.468505	-0.438279	11
Isoform ratio	-0.438279	-0.408053	8
Isoform ratio	-0.408053	-0.377827	7
Isoform ratio	-0.377827	-0.347601	5
Isoform ratio	-0.347601	-0.317375	3
Isoform ratio	-0.317375	-0.287148	8
Isoform ratio	-0.287148	-0.256922	5
Isoform ratio	-0.256922	-0.226696	9
Isoform ratio	-0.226696	-0.19647	6
Isoform ratio	-0.19647	-0.166244	7
Isoform ratio	-0.166244	-0.136018	7
Isoform ratio	-0.136018	-0.105792	11
Isoform ratio	-0.105792	-0.0755654	12
Isoform ratio	-0.0755654	-0.0453392	6
Isoform ratio	-0.0453392	-0.0151131	27
Isoform ratio	-0.0151131	0.0151131	53
Isoform ratio	0.0151131	0.0453392	57
Isoform ratio	0.0453392	0.0755654	36
Isoform ratio	0.0755654	0.105792	34
Isoform ratio	0.105792	0.136018	35
Isoform ratio	0.136018	0.166244	40
Isoform ratio	0.166244	0.19647	42
Isoform ratio	0.19647	0.226696	46
Isoform ratio	0.226696	0.256922	32
Isoform ratio	0.256922	0.287148	26
Isoform ratio	0.287148	0.317375	29
Isoform ratio	0.317375	0.347601	33
Isoform ratio	0.347601	0.377827	31
Isoform ratio	0.377827	0.408053	41
Isoform ratio	0.408053	0.438279	45
Isoform ratio	0.438279	0.468505	43
Isoform ratio	0.468505	0.498731	35
Isoform ratio	0.498731	0.528958	45
Isoform ratio	0.528958	0.559184	36
Isoform ratio	0.559184	0.58941	50
Isoform ratio	0.58941	0.619636	43
Isoform ratio	0.619636	0.649862	50
Isoform ratio	0.649862	0.680088	45
Isoform ratio	0.680088	0.710314	37
Isoform ratio	0.710314	0.740541	46
Isoform ratio	0.740541	0.770767	45
Isoform ratio	0.770767	0.800993	45
Isoform ratio	0.800993	0.831219	52
Isoform ratio	0.831219	0.861445	61
Isoform ratio	0.861445	0.891671	66
Isoform ratio	0.891671	0.921897	53
Isoform ratio	0.921897	0.952124	60
Isoform ratio	0.952124	0.98235	73
Isoform ratio	0.98235	1.01258	68
Isoform ratio	1.01258	1.0428	24
Isoform ratio	1.0428	1.07303	22
Isoform ratio	1.07303	1.10325	15
Isoform ratio	1.10325	1.13348	13
Isoform ratio	1.13348	1.16371	8
Isoform ratio	1.16371	1.19393	17
Isoform ratio	1.19393	1.22416	12
Isoform ratio	1.22416	1.25439	7
Isoform ratio	1.25439	1.28461	9
Isoform ratio	1.28461	1.31484	12
Isoform ratio	1.31484	1.34506	12
Isoform ratio	1.34506	1.37529	12
Isoform ratio	1.37529	1.40552	6
Isoform ratio	1.40552	1.43574	7
Isoform ratio	1.43574	1.46597	6
Isoform ratio	1.46597	1.49619	4
Isoform ratio	1.49619	1.52642	9
Isoform ratio	1.52642	1.55665	6
Isoform ratio	1.55665	1.58687	9
Isoform ratio	1.58687	1.6171	5
Isoform ratio	1.6171	1.64732	9
Isoform ratio	1.64732	1.67755	3
Isoform ratio	1.67755	1.70778	6
Isoform ratio	1.70778	1.738	6
Isoform ratio	1.738	1.76823	4
Isoform ratio	1.76823	1.79846	1
Isoform ratio	1.79846	1.82868	2
Isoform ratio	1.82868	1.85891	2
Isoform ratio	1.85891	1.88913	5
Isoform ratio	1.88913	1.91936	3
Isoform ratio	1.91936	1.94959	3
Isoform ratio	1.94959	1.97981	2
Isoform ratio	1.97981	2.01004	4
Intron excision	-1.01258	-0.98235	0
Intron excision	-0.98235	-0.952124	2
Intron excision	-0.952124	-0.921897	3
Intron excision	-0.921897	-0.891671	6
Intron excision	-0.891671	-0.861445	7
Intron excision	-0.861445	-0.831219	4
Intron excision	-0.831219	-0.800993	7
Intron excision	-0.800993	-0.770767	5
Intron excision	-0.770767	-0.740541	8
Intron excision	-0.740541	-0.710314	5
Intron excision	-0.710314	-0.680088	4
Intron excision	-0.680088	-0.649862	10
Intron excision	-0.649862	-0.619636	3
Intron excision	-0.619636	-0.58941	5
Intron excision	-0.58941	-0.559184	4
Intron excision	-0.559184	-0.528958	4
Intron excision	-0.528958	-0.498731	4
Intron excision	-0.498731	-0.468505	4
Intron excision	-0.468505	-0.438279	5
Intron excision	-0.438279	-0.408053	3
Intron excision	-0.408053	-0.377827	5
Intron excision	-0.377827	-0.347601	6
Intron excision	-0.347601	-0.317375	11
Intron excision	-0.317375	-0.287148	10
Intron excision	-0.287148	-0.256922	10
Intron excision	-0.256922	-0.226696	11
Intron excision	-0.226696	-0.19647	8
Intron excision	-0.19647	-0.166244	7
Intron excision	-0.166244	-0.136018	17
Intron excision	-0.136018	-0.105792	13
Intron excision	-0.105792	-0.0755654	15
Intron excision	-0.0755654	-0.0453392	21
Intron excision	-0.0453392	-0.0151131	13
Intron excision	-0.0151131	0.0151131	79
Intron excision	0.0151131	0.0453392	71
Intron excision	0.0453392	0.0755654	57
Intron excision	0.0755654	0.105792	56
Intron excision	0.105792	0.136018	44
Intron excision	0.136018	0.166244	59
Intron excision	0.166244	0.19647	37
Intron excision	0.19647	0.226696	59
Intron excision	0.226696	0.256922	43
Intron excision	0.256922	0.287148	46
Intron excision	0.287148	0.317375	27
Intron excision	0.317375	0.347601	44
Intron excision	0.347601	0.377827	48
Intron excision	0.377827	0.408053	48
Intron excision	0.408053	0.438279	40
Intron excision	0.438279	0.468505	39
Intron excision	0.468505	0.498731	39
Intron excision	0.498731	0.528958	44
Intron excision	0.528958	0.559184	44
Intron excision	0.559184	0.58941	43
Intron excision	0.58941	0.619636	43
Intron excision	0.619636	0.649862	52
Intron excision	0.649862	0.680088	40
Intron excision	0.680088	0.710314	41
Intron excision	0.710314	0.740541	49
Intron excision	0.740541	0.770767	48
Intron excision	0.770767	0.800993	38
Intron excision	0.800993	0.831219	48
Intron excision	0.831219	0.861445	42
Intron excision	0.861445	0.891671	58
Intron excision	0.891671	0.921897	58
Intron excision	0.921897	0.952124	50
Intron excision	0.952124	0.98235	65
Intron excision	0.98235	1.01258	32
Intron excision	1.01258	1.0428	15
Intron excision	1.0428	1.07303	20
Intron excision	1.07303	1.10325	14
Intron excision	1.10325	1.13348	16
Intron excision	1.13348	1.16371	7
Intron excision	1.16371	1.19393	11
Intron excision	1.19393	1.22416	10
Intron excision	1.22416	1.25439	5
Intron excision	1.25439	1.28461	5
Intron excision	1.28461	1.31484	6
Intron excision	1.31484	1.34506	7
Intron excision	1.34506	1.37529	4
Intron excision	1.37529	1.40552	5
Intron excision	1.40552	1.43574	4
Intron excision	1.43574	1.46597	6
Intron excision	1.46597	1.49619	3
Intron excision	1.49619	1.52642	5
Intron excision	1.52642	1.55665	2
Intron excision	1.55665	1.58687	4
Intron excision	1.58687	1.6171	3
Intron excision	1.6171	1.64732	1
Intron excision	1.64732	1.67755	5
Intron excision	1.67755	1.70778	5
Intron excision	1.70778	1.738	2
Intron excision	1.738	1.76823	3
Intron excision	1.76823	1.79846	2
Intron excision	1.79846	1.82868	0
Intron excision	1.82868	1.85891	4
Intron excision	1.85891	1.88913	8
Intron excision	1.88913	1.91936	3
Intron excision	1.91936	1.94959	5
Intron excision	1.94959	1.97981	1
Intron excision	1.97981	2.01004	2
Alt. TSS	-1.01258	-0.98235	2
Alt. TSS	-0.98235	-0.952124	2
Alt. TSS	-0.952124	-0.921897	2
Alt. TSS	-0.921897	-0.891671	2
Alt. TSS	-0.891671	-0.861445	3
Alt. TSS	-0.861445	-0.831219	2
Alt. TSS	-0.831219	-0.800993	1
Alt. TSS	-0.800993	-0.770767	1
Alt. TSS	-0.770767	-0.740541	4
Alt. TSS	-0.740541	-0.710314	3
Alt. TSS	-0.710314	-0.680088	2
Alt. TSS	-0.680088	-0.649862	2
Alt. TSS	-0.649862	-0.619636	2
Alt. TSS	-0.619636	-0.58941	0
Alt. TSS	-0.58941	-0.559184	2
Alt. TSS	-0.559184	-0.528958	4
Alt. TSS	-0.528958	-0.498731	3
Alt. TSS	-0.498731	-0.468505	4
Alt. TSS	-0.468505	-0.438279	5
Alt. TSS	-0.438279	-0.408053	5
Alt. TSS	-0.408053	-0.377827	4
Alt. TSS	-0.377827	-0.347601	9
Alt. TSS	-0.347601	-0.317375	6
Alt. TSS	-0.317375	-0.287148	5
Alt. TSS	-0.287148	-0.256922	7
Alt. TSS	-0.256922	-0.226696	1
Alt. TSS	-0.226696	-0.19647	8
Alt. TSS	-0.19647	-0.166244	4
Alt. TSS	-0.166244	-0.136018	15
Alt. TSS	-0.136018	-0.105792	5
Alt. TSS	-0.105792	-0.0755654	11
Alt. TSS	-0.0755654	-0.0453392	8
Alt. TSS	-0.0453392	-0.0151131	14
Alt. TSS	-0.0151131	0.0151131	151
Alt. TSS	0.0151131	0.0453392	49
Alt. TSS	0.0453392	0.0755654	19
Alt. TSS	0.0755654	0.105792	27
Alt. TSS	0.105792	0.136018	14
Alt. TSS	0.136018	0.166244	14
Alt. TSS	0.166244	0.19647	17
Alt. TSS	0.19647	0.226696	13
Alt. TSS	0.226696	0.256922	16
Alt. TSS	0.256922	0.287148	8
Alt. TSS	0.287148	0.317375	8
Alt. TSS	0.317375	0.347601	14
Alt. TSS	0.347601	0.377827	11
Alt. TSS	0.377827	0.408053	13
Alt. TSS	0.408053	0.438279	9
Alt. TSS	0.438279	0.468505	9
Alt. TSS	0.468505	0.498731	4
Alt. TSS	0.498731	0.528958	11
Alt. TSS	0.528958	0.559184	10
Alt. TSS	0.559184	0.58941	4
Alt. TSS	0.58941	0.619636	8
Alt. TSS	0.619636	0.649862	14
Alt. TSS	0.649862	0.680088	8
Alt. TSS	0.680088	0.710314	5
Alt. TSS	0.710314	0.740541	7
Alt. TSS	0.740541	0.770767	6
Alt. TSS	0.770767	0.800993	11
Alt. TSS	0.800993	0.831219	8
Alt. TSS	0.831219	0.861445	3
Alt. TSS	0.861445	0.891671	4
Alt. TSS	0.891671	0.921897	4
Alt. TSS	0.921897	0.952124	7
Alt. TSS	0.952124	0.98235	9
Alt. TSS	0.98235	1.01258	6
Alt. TSS	1.01258	1.0428	4
Alt. TSS	1.0428	1.07303	3
Alt. TSS	1.07303	1.10325	6
Alt. TSS	1.10325	1.13348	3
Alt. TSS	1.13348	1.16371	4
Alt. TSS	1.16371	1.19393	3
Alt. TSS	1.19393	1.22416	4
Alt. TSS	1.22416	1.25439	2
Alt. TSS	1.25439	1.28461	2
Alt. TSS	1.28461	1.31484	4
Alt. TSS	1.31484	1.34506	1
Alt. TSS	1.34506	1.37529	7
Alt. TSS	1.37529	1.40552	2
Alt. TSS	1.40552	1.43574	2
Alt. TSS	1.43574	1.46597	2
Alt. TSS	1.46597	1.49619	0
Alt. TSS	1.49619	1.52642	1
Alt. TSS	1.52642	1.55665	2
Alt. TSS	1.55665	1.58687	3
Alt. TSS	1.58687	1.6171	1
Alt. TSS	1.6171	1.64732	1
Alt. TSS	1.64732	1.67755	2
Alt. TSS	1.67755	1.70778	1
Alt. TSS	1.70778	1.738	1
Alt. TSS	1.738	1.76823	2
Alt. TSS	1.76823	1.79846	3
Alt. TSS	1.79846	1.82868	1
Alt. TSS	1.82868	1.85891	0
Alt. TSS	1.85891	1.88913	3
Alt. TSS	1.88913	1.91936	0
Alt. TSS	1.91936	1.94959	3
Alt. TSS	1.94959	1.97981	3
Alt. TSS	1.97981	2.01004	0
Alt. polyA	-1.01258	-0.98235	2
Alt. polyA	-0.98235	-0.952124	3
Alt. polyA	-0.952124	-0.921897	1
Alt. polyA	-0.921897	-0.891671	2
Alt. polyA	-0.891671	-0.861445	3
Alt. polyA	-0.861445	-0.831219	0
Alt. polyA	-0.831219	-0.800993	4
Alt. polyA	-0.800993	-0.770767	1
Alt. polyA	-0.770767	-0.740541	3
Alt. polyA	-0.740541	-0.710314	3
Alt. polyA	-0.710314	-0.680088	3
Alt. polyA	-0.680088	-0.649862	5
Alt. polyA	-0.649862	-0.619636	2
Alt. polyA	-0.619636	-0.58941	2
Alt. polyA	-0.58941	-0.559184	2
Alt. polyA	-0.559184	-0.528958	3
Alt. polyA	-0.528958	-0.498731	0
Alt. polyA	-0.498731	-0.468505	4
Alt. polyA	-0.468505	-0.438279	5
Alt. polyA	-0.438279	-0.408053	6
Alt. polyA	-0.408053	-0.377827	6
Alt. polyA	-0.377827	-0.347601	3
Alt. polyA	-0.347601	-0.317375	7
Alt. polyA	-0.317375	-0.287148	3
Alt. polyA	-0.287148	-0.256922	4
Alt. polyA	-0.256922	-0.226696	8
Alt. polyA	-0.226696	-0.19647	9
Alt. polyA	-0.19647	-0.166244	5
Alt. polyA	-0.166244	-0.136018	6
Alt. polyA	-0.136018	-0.105792	8
Alt. polyA	-0.105792	-0.0755654	9
Alt. polyA	-0.0755654	-0.0453392	8
Alt. polyA	-0.0453392	-0.0151131	8
Alt. polyA	-0.0151131	0.0151131	22
Alt. polyA	0.0151131	0.0453392	9
Alt. polyA	0.0453392	0.0755654	12
Alt. polyA	0.0755654	0.105792	7
Alt. polyA	0.105792	0.136018	15
Alt. polyA	0.136018	0.166244	22
Alt. polyA	0.166244	0.19647	19
Alt. polyA	0.19647	0.226696	29
Alt. polyA	0.226696	0.256922	18
Alt. polyA	0.256922	0.287148	18
Alt. polyA	0.287148	0.317375	21
Alt. polyA	0.317375	0.347601	16
Alt. polyA	0.347601	0.377827	14
Alt. polyA	0.377827	0.408053	21
Alt. polyA	0.408053	0.438279	12
Alt. polyA	0.438279	0.468505	21
Alt. polyA	0.468505	0.498731	17
Alt. polyA	0.498731	0.528958	20
Alt. polyA	0.528958	0.559184	18
Alt. polyA	0.559184	0.58941	31
Alt. polyA	0.58941	0.619636	27
Alt. polyA	0.619636	0.649862	25
Alt. polyA	0.649862	0.680088	29
Alt. polyA	0.680088	0.710314	32
Alt. polyA	0.710314	0.740541	35
Alt. polyA	0.740541	0.770767	36
Alt. polyA	0.770767	0.800993	38
Alt. polyA	0.800993	0.831219	41
Alt. polyA	0.831219	0.861445	43
Alt. polyA	0.861445	0.891671	38
Alt. polyA	0.891671	0.921897	55
Alt. polyA	0.921897	0.952124	81
Alt. polyA	0.952124	0.98235	119
Alt. polyA	0.98235	1.01258	175
Alt. polyA	1.01258	1.0428	33
Alt. polyA	1.0428	1.07303	27
Alt. polyA	1.07303	1.10325	19
Alt. polyA	1.10325	1.13348	16
Alt. polyA	1.13348	1.16371	16
Alt. polyA	1.16371	1.19393	17
Alt. polyA	1.19393	1.22416	10
Alt. polyA	1.22416	1.25439	14
Alt. polyA	1.25439	1.28461	13
Alt. polyA	1.28461	1.31484	4
Alt. polyA	1.31484	1.34506	4
Alt. polyA	1.34506	1.37529	4
Alt. polyA	1.37529	1.40552	8
Alt. polyA	1.40552	1.43574	4
Alt. polyA	1.43574	1.46597	6
Alt. polyA	1.46597	1.49619	5
Alt. polyA	1.49619	1.52642	10
Alt. polyA	1.52642	1.55665	5
Alt. polyA	1.55665	1.58687	4
Alt. polyA	1.58687	1.6171	3
Alt. polyA	1.6171	1.64732	3
Alt. polyA	1.64732	1.67755	4
Alt. polyA	1.67755	1.70778	1
Alt. polyA	1.70778	1.738	3
Alt. polyA	1.738	1.76823	5
Alt. polyA	1.76823	1.79846	5
Alt. polyA	1.79846	1.82868	3
Alt. polyA	1.82868	1.85891	5
Alt. polyA	1.85891	1.88913	2
Alt. polyA	1.88913	1.91936	1
Alt. polyA	1.91936	1.94959	3
Alt. polyA	1.94959	1.97981	3
Alt. polyA	1.97981	2.01004	2
RNA stability	-1.01258	-0.98235	6
RNA stability	-0.98235	-0.952124	5
RNA stability	-0.952124	-0.921897	4
RNA stability	-0.921897	-0.891671	4
RNA stability	-0.891671	-0.861445	4
RNA stability	-0.861445	-0.831219	3
RNA stability	-0.831219	-0.800993	5
RNA stability	-0.800993	-0.770767	6
RNA stability	-0.770767	-0.740541	1
RNA stability	-0.740541	-0.710314	7
RNA stability	-0.710314	-0.680088	2
RNA stability	-0.680088	-0.649862	2
RNA stability	-0.649862	-0.619636	0
RNA stability	-0.619636	-0.58941	5
RNA stability	-0.58941	-0.559184	6
RNA stability	-0.559184	-0.528958	9
RNA stability	-0.528958	-0.498731	6
RNA stability	-0.498731	-0.468505	6
RNA stability	-0.468505	-0.438279	6
RNA stability	-0.438279	-0.408053	6
RNA stability	-0.408053	-0.377827	3
RNA stability	-0.377827	-0.347601	5
RNA stability	-0.347601	-0.317375	10
RNA stability	-0.317375	-0.287148	7
RNA stability	-0.287148	-0.256922	5
RNA stability	-0.256922	-0.226696	8
RNA stability	-0.226696	-0.19647	7
RNA stability	-0.19647	-0.166244	5
RNA stability	-0.166244	-0.136018	14
RNA stability	-0.136018	-0.105792	11
RNA stability	-0.105792	-0.0755654	13
RNA stability	-0.0755654	-0.0453392	15
RNA stability	-0.0453392	-0.0151131	21
RNA stability	-0.0151131	0.0151131	38
RNA stability	0.0151131	0.0453392	54
RNA stability	0.0453392	0.0755654	33
RNA stability	0.0755654	0.105792	24
RNA stability	0.105792	0.136018	32
RNA stability	0.136018	0.166244	32
RNA stability	0.166244	0.19647	33
RNA stability	0.19647	0.226696	32
RNA stability	0.226696	0.256922	45
RNA stability	0.256922	0.287148	39
RNA stability	0.287148	0.317375	39
RNA stability	0.317375	0.347601	29
RNA stability	0.347601	0.377827	30
RNA stability	0.377827	0.408053	53
RNA stability	0.408053	0.438279	40
RNA stability	0.438279	0.468505	50
RNA stability	0.468505	0.498731	32
RNA stability	0.498731	0.528958	51
RNA stability	0.528958	0.559184	39
RNA stability	0.559184	0.58941	39
RNA stability	0.58941	0.619636	40
RNA stability	0.619636	0.649862	56
RNA stability	0.649862	0.680088	56
RNA stability	0.680088	0.710314	55
RNA stability	0.710314	0.740541	52
RNA stability	0.740541	0.770767	58
RNA stability	0.770767	0.800993	53
RNA stability	0.800993	0.831219	71
RNA stability	0.831219	0.861445	53
RNA stability	0.861445	0.891671	56
RNA stability	0.891671	0.921897	51
RNA stability	0.921897	0.952124	54
RNA stability	0.952124	0.98235	44
RNA stability	0.98235	1.01258	51
RNA stability	1.01258	1.0428	28
RNA stability	1.0428	1.07303	24
RNA stability	1.07303	1.10325	23
RNA stability	1.10325	1.13348	24
RNA stability	1.13348	1.16371	12
RNA stability	1.16371	1.19393	4
RNA stability	1.19393	1.22416	13
RNA stability	1.22416	1.25439	13
RNA stability	1.25439	1.28461	12
RNA stability	1.28461	1.31484	23
RNA stability	1.31484	1.34506	8
RNA stability	1.34506	1.37529	9
RNA stability	1.37529	1.40552	8
RNA stability	1.40552	1.43574	9
RNA stability	1.43574	1.46597	9
RNA stability	1.46597	1.49619	9
RNA stability	1.49619	1.52642	9
RNA stability	1.52642	1.55665	7
RNA stability	1.55665	1.58687	8
RNA stability	1.58687	1.6171	4
RNA stability	1.6171	1.64732	9
RNA stability	1.64732	1.67755	2
RNA stability	1.67755	1.70778	5
RNA stability	1.70778	1.738	7
RNA stability	1.738	1.76823	8
RNA stability	1.76823	1.79846	3
RNA stability	1.79846	1.82868	5
RNA stability	1.82868	1.85891	2
RNA stability	1.85891	1.88913	5
RNA stability	1.88913	1.91936	5
RNA stability	1.91936	1.94959	7
RNA stability	1.94959	1.97981	4
RNA stability	1.97981	2.01004	0
