# Supplementary material for: Multimodal analysis of RNA sequencing data powers discovery of complex trait genetics
Source: Nat Commun. 2024 Nov 29;15:10387. doi: 10.1038/s41467-024-54840-8 (PMC11607376; doi:10.1038/s41467-024-54840-8)
Supplement: Supplementary file 8 — Source Data [file 41467_2024_54840_MOESM8_ESM.zip › source_data/Figure_2e.txt]

category	modality	tissue	log2_enrichment	freq_in_xvariants
Enhancer	Isoform ratio	ADPSBQ	0.184789	0.00937578
Promoter	Isoform ratio	ADPSBQ	2.64033	0.0564277
Open chromatin	Isoform ratio	ADPSBQ	0.00159607	0.0246778
Promoter-flanking	Isoform ratio	ADPSBQ	0.839281	0.0424995
CTCF binding site	Isoform ratio	ADPSBQ	-0.313279	0.0222969
TF binding site	Isoform ratio	ADPSBQ	1.03274	0.00927649
3' UTR	Isoform ratio	ADPSBQ	2.78493	0.0781948
5' UTR	Isoform ratio	ADPSBQ	3.06109	0.0247493
Truncating	Isoform ratio	ADPSBQ	3.05554	0.000948465
Intron	Isoform ratio	ADPSBQ	0.00259636	0.513867
Missense	Isoform ratio	ADPSBQ	3.28773	0.0346401
NC transcript	Isoform ratio	ADPSBQ	2.68254	0.114499
Splicing	Isoform ratio	ADPSBQ	4.05503	0.0212249
Synonymous	Isoform ratio	ADPSBQ	3.29414	0.0328883
Enhancer	RNA stability	ADPSBQ	0.264916	0.0104775
Promoter	RNA stability	ADPSBQ	2.80592	0.0670774
Open chromatin	RNA stability	ADPSBQ	-0.225021	0.0219519
Promoter-flanking	RNA stability	ADPSBQ	0.69382	0.0406362
CTCF binding site	RNA stability	ADPSBQ	-0.767296	0.0167498
TF binding site	RNA stability	ADPSBQ	1.05198	0.00984801
3' UTR	RNA stability	ADPSBQ	2.34501	0.0609205
5' UTR	RNA stability	ADPSBQ	2.98084	0.024793
Truncating	RNA stability	ADPSBQ	3.27452	0.00116688
Intron	RNA stability	ADPSBQ	0.251577	0.621615
Missense	RNA stability	ADPSBQ	2.87483	0.027546
NC transcript	RNA stability	ADPSBQ	1.47964	0.051778
Splicing	RNA stability	ADPSBQ	3.64464	0.0167675
Synonymous	RNA stability	ADPSBQ	2.7677	0.0241538
Enhancer	Intron excision	ADPSBQ	-0.030085	0.0083239
Promoter	Intron excision	ADPSBQ	2.85072	0.0672594
Open chromatin	Intron excision	ADPSBQ	0.176936	0.0285152
Promoter-flanking	Intron excision	ADPSBQ	0.90449	0.0457832
CTCF binding site	Intron excision	ADPSBQ	-0.477757	0.0202427
TF binding site	Intron excision	ADPSBQ	1.14968	0.0103164
3' UTR	Intron excision	ADPSBQ	1.63026	0.0361275
5' UTR	Intron excision	ADPSBQ	3.27899	0.0296354
Truncating	Intron excision	ADPSBQ	3.53178	0.00135928
Intron	Intron excision	ADPSBQ	0.0800196	0.548971
Missense	Intron excision	ADPSBQ	3.66718	0.0463976
NC transcript	Intron excision	ADPSBQ	2.15153	0.0811409
Splicing	Intron excision	ADPSBQ	4.95522	0.0406536
Synonymous	Intron excision	ADPSBQ	3.33498	0.0348204
Enhancer	Alt. TSS	ADPSBQ	-0.0525049	0.00815656
Promoter	Alt. TSS	ADPSBQ	4.74256	0.248819
Open chromatin	Alt. TSS	ADPSBQ	-0.274447	0.020731
Promoter-flanking	Alt. TSS	ADPSBQ	0.667523	0.0386628
CTCF binding site	Alt. TSS	ADPSBQ	-0.479011	0.0201386
TF binding site	Alt. TSS	ADPSBQ	-0.809495	0.0026408
3' UTR	Alt. TSS	ADPSBQ	1.12042	0.0253214
5' UTR	Alt. TSS	ADPSBQ	5.72741	0.16166
Intron	Alt. TSS	ADPSBQ	-0.156559	0.466824
Missense	Alt. TSS	ADPSBQ	2.56449	0.021643
NC transcript	Alt. TSS	ADPSBQ	1.66718	0.057589
Splicing	Alt. TSS	ADPSBQ	3.85951	0.0189488
Synonymous	Alt. TSS	ADPSBQ	2.56214	0.0203929
Enhancer	Alt. polyA	ADPSBQ	0.0345192	0.00871804
Promoter	Alt. polyA	ADPSBQ	1.74914	0.0315974
Open chromatin	Alt. polyA	ADPSBQ	0.0601167	0.026161
Promoter-flanking	Alt. polyA	ADPSBQ	0.866379	0.0448065
CTCF binding site	Alt. polyA	ADPSBQ	-0.47567	0.0202665
TF binding site	Alt. polyA	ADPSBQ	0.791047	0.0080968
3' UTR	Alt. polyA	ADPSBQ	4.18898	0.215051
5' UTR	Alt. polyA	ADPSBQ	1.97887	0.0121805
Truncating	Alt. polyA	ADPSBQ	3.09955	0.00101664
Intron	Alt. polyA	ADPSBQ	-0.119116	0.48303
Missense	Alt. polyA	ADPSBQ	2.77863	0.0252842
NC transcript	Alt. polyA	ADPSBQ	1.30259	0.0451178
Splicing	Alt. polyA	ADPSBQ	3.17675	0.0119278
Synonymous	Alt. polyA	ADPSBQ	2.46079	0.0191678
Enhancer	Expression	ADPSBQ	0.794904	0.0136003
Promoter	Expression	ADPSBQ	3.62474	0.106147
Open chromatin	Expression	ADPSBQ	0.322402	0.0296289
Promoter-flanking	Expression	ADPSBQ	1.32608	0.0566262
CTCF binding site	Expression	ADPSBQ	0.0322076	0.0276005
TF binding site	Expression	ADPSBQ	0.824586	0.00769139
3' UTR	Expression	ADPSBQ	1.97183	0.0423734
5' UTR	Expression	ADPSBQ	3.66727	0.0358874
Truncating	Expression	ADPSBQ	4.00898	0.00176674
Intron	Expression	ADPSBQ	0.0462656	0.517236
Missense	Expression	ADPSBQ	2.44256	0.0184494
NC transcript	Expression	ADPSBQ	2.06639	0.0723237
Splicing	Expression	ADPSBQ	3.32758	0.0122952
Synonymous	Expression	ADPSBQ	2.22439	0.0149461
Enhancer	RNA stability	ADPVSC	-0.409805	0.00658271
Promoter	RNA stability	ADPVSC	2.5601	0.0566748
Open chromatin	RNA stability	ADPVSC	-0.108096	0.0238356
Promoter-flanking	RNA stability	ADPVSC	0.512561	0.0359211
CTCF binding site	RNA stability	ADPVSC	-0.595307	0.018881
TF binding site	RNA stability	ADPVSC	0.817519	0.00838298
3' UTR	RNA stability	ADPVSC	2.39924	0.0633928
5' UTR	RNA stability	ADPVSC	2.39159	0.0165053
Truncating	RNA stability	ADPVSC	3.0429	0.000995148
Intron	RNA stability	ADPVSC	0.235206	0.615376
Missense	RNA stability	ADPVSC	2.89458	0.0279812
NC transcript	RNA stability	ADPVSC	1.68428	0.0598074
Splicing	RNA stability	ADPVSC	3.31409	0.0133673
Synonymous	RNA stability	ADPVSC	2.2887	0.0173571
Enhancer	Isoform ratio	ADPVSC	-0.0197223	0.00817892
Promoter	Isoform ratio	ADPVSC	2.74997	0.0612164
Open chromatin	Isoform ratio	ADPVSC	-0.0664368	0.0236289
Promoter-flanking	Isoform ratio	ADPVSC	0.961831	0.0464949
CTCF binding site	Isoform ratio	ADPVSC	-0.539543	0.0191266
TF binding site	Isoform ratio	ADPVSC	0.874903	0.00835344
3' UTR	Isoform ratio	ADPVSC	2.74824	0.0766628
5' UTR	Isoform ratio	ADPVSC	2.80807	0.0208959
Truncating	Isoform ratio	ADPVSC	3.09154	0.000980608
Intron	Isoform ratio	ADPVSC	0.00320955	0.515445
Missense	Isoform ratio	ADPVSC	3.45213	0.0390756
NC transcript	Isoform ratio	ADPVSC	2.59808	0.108562
Splicing	Isoform ratio	ADPVSC	4.28677	0.0250578
Synonymous	Isoform ratio	ADPVSC	3.08129	0.0285488
Enhancer	Intron excision	ADPVSC	0.349891	0.010874
Promoter	Intron excision	ADPVSC	2.84479	0.0672295
Open chromatin	Intron excision	ADPVSC	0.0869641	0.0268345
Promoter-flanking	Intron excision	ADPVSC	0.965839	0.047942
CTCF binding site	Intron excision	ADPVSC	-0.204475	0.0245033
TF binding site	Intron excision	ADPVSC	1.27584	0.0112948
3' UTR	Intron excision	ADPVSC	1.64277	0.0365601
5' UTR	Intron excision	ADPVSC	3.26326	0.0294098
Truncating	Intron excision	ADPVSC	3.23901	0.00111482
Intron	Intron excision	ADPVSC	0.0108708	0.523303
Missense	Intron excision	ADPVSC	3.58842	0.0440961
NC transcript	Intron excision	ADPVSC	2.38335	0.0955431
Splicing	Intron excision	ADPVSC	5.04374	0.0433651
Synonymous	Intron excision	ADPVSC	3.40371	0.0366396
Enhancer	Expression	ADPVSC	1.10283	0.0168175
Promoter	Expression	ADPVSC	3.65789	0.108493
Open chromatin	Expression	ADPVSC	0.252602	0.0282046
Promoter-flanking	Expression	ADPVSC	1.30496	0.0557414
CTCF binding site	Expression	ADPVSC	-0.00410618	0.0268962
TF binding site	Expression	ADPVSC	0.987115	0.00859919
3' UTR	Expression	ADPVSC	1.95456	0.0418228
5' UTR	Expression	ADPVSC	3.6744	0.0360253
Truncating	Expression	ADPVSC	3.32677	0.00109982
Intron	Expression	ADPVSC	0.0605118	0.522043
Missense	Expression	ADPVSC	2.38971	0.017766
NC transcript	Expression	ADPVSC	2.05395	0.0716378
Splicing	Expression	ADPVSC	3.35836	0.0125473
Synonymous	Expression	ADPVSC	2.2462	0.0151569
Enhancer	Alt. TSS	ADPVSC	0.403433	0.0112145
Promoter	Alt. TSS	ADPVSC	4.72235	0.245787
Open chromatin	Alt. TSS	ADPVSC	-0.362199	0.0195389
Promoter-flanking	Alt. TSS	ADPVSC	0.603624	0.0370666
CTCF binding site	Alt. TSS	ADPVSC	-0.582051	0.0187731
TF binding site	Alt. TSS	ADPVSC	0.755207	0.00782501
3' UTR	Alt. TSS	ADPVSC	1.29195	0.0285865
5' UTR	Alt. TSS	ADPVSC	5.63585	0.152057
Intron	Alt. TSS	ADPVSC	-0.115906	0.479772
Missense	Alt. TSS	ADPVSC	2.93707	0.0280962
NC transcript	Alt. TSS	ADPVSC	1.70154	0.0590549
Splicing	Alt. TSS	ADPVSC	3.80285	0.0182511
Synonymous	Alt. TSS	ADPVSC	2.36054	0.0177732
Enhancer	Alt. polyA	ADPVSC	0.104298	0.00916333
Promoter	Alt. polyA	ADPVSC	1.86778	0.0342567
Open chromatin	Alt. polyA	ADPVSC	0.218931	0.0292297
Promoter-flanking	Alt. polyA	ADPVSC	0.981744	0.0485147
CTCF binding site	Alt. polyA	ADPVSC	-0.442622	0.0207417
TF binding site	Alt. polyA	ADPVSC	1.01703	0.00946506
3' UTR	Alt. polyA	ADPVSC	4.22582	0.220519
5' UTR	Alt. polyA	ADPVSC	2.00044	0.0123418
Truncating	Alt. polyA	ADPVSC	2.67064	0.000755701
Intron	Alt. polyA	ADPVSC	-0.0987835	0.489112
Missense	Alt. polyA	ADPVSC	3.08049	0.0311541
NC transcript	Alt. polyA	ADPVSC	1.28052	0.0443659
Splicing	Alt. polyA	ADPVSC	2.80205	0.00919222
Synonymous	Alt. polyA	ADPVSC	1.77816	0.0119317
Enhancer	RNA stability	ADRNLG	-0.115562	0.00807077
Promoter	RNA stability	ADRNLG	2.58563	0.0577295
Open chromatin	RNA stability	ADRNLG	0.229482	0.0300339
Promoter-flanking	RNA stability	ADRNLG	0.429577	0.0339624
CTCF binding site	RNA stability	ADRNLG	-0.900115	0.0152933
TF binding site	RNA stability	ADRNLG	0.858201	0.00862812
3' UTR	RNA stability	ADRNLG	2.15516	0.0534869
5' UTR	RNA stability	ADRNLG	2.49481	0.0177527
Intron	RNA stability	ADRNLG	0.181917	0.592302
Missense	RNA stability	ADRNLG	2.74462	0.0252499
NC transcript	RNA stability	ADRNLG	1.69296	0.0601239
Splicing	RNA stability	ADRNLG	3.61211	0.0164518
Synonymous	RNA stability	ADRNLG	2.53859	0.0206776
Enhancer	Alt. polyA	ADRNLG	-0.0452111	0.00823637
Promoter	Alt. polyA	ADRNLG	1.53342	0.0271815
Open chromatin	Alt. polyA	ADRNLG	-0.0231242	0.0246776
Promoter-flanking	Alt. polyA	ADRNLG	0.896726	0.0456983
CTCF binding site	Alt. polyA	ADRNLG	-0.284407	0.0230999
TF binding site	Alt. polyA	ADRNLG	0.620515	0.00718034
3' UTR	Alt. polyA	ADRNLG	3.87528	0.172831
5' UTR	Alt. polyA	ADRNLG	2.19579	0.0141524
Truncating	Alt. polyA	ADRNLG	1.95571	0.000460909
Intron	Alt. polyA	ADRNLG	-0.0375265	0.511524
Missense	Alt. polyA	ADRNLG	2.46479	0.0203452
NC transcript	Alt. polyA	ADRNLG	1.03407	0.0373981
Splicing	Alt. polyA	ADRNLG	2.68311	0.00846118
Synonymous	Alt. polyA	ADRNLG	2.43017	0.0187543
Enhancer	Intron excision	ADRNLG	0.271761	0.0103358
Promoter	Intron excision	ADRNLG	2.89682	0.0700136
Open chromatin	Intron excision	ADRNLG	-0.278166	0.0208248
Promoter-flanking	Intron excision	ADRNLG	0.85145	0.0444664
CTCF binding site	Intron excision	ADRNLG	-0.631614	0.0182739
TF binding site	Intron excision	ADRNLG	0.796402	0.00812032
3' UTR	Intron excision	ADRNLG	1.52426	0.0337983
5' UTR	Intron excision	ADRNLG	3.25968	0.0294603
Truncating	Intron excision	ADRNLG	1.77947	0.00040701
Intron	Intron excision	ADRNLG	-0.0391631	0.505981
Missense	Intron excision	ADRNLG	3.52629	0.0424619
NC transcript	Intron excision	ADRNLG	2.26944	0.0883581
Splicing	Intron excision	ADRNLG	5.15889	0.0470842
Synonymous	Intron excision	ADRNLG	3.31302	0.0345614
Enhancer	Isoform ratio	ADRNLG	0.331718	0.0104242
Promoter	Isoform ratio	ADRNLG	2.60535	0.0553588
Open chromatin	Isoform ratio	ADRNLG	0.302947	0.0304846
Promoter-flanking	Isoform ratio	ADRNLG	0.807357	0.0417616
CTCF binding site	Isoform ratio	ADRNLG	-0.404021	0.0210219
TF binding site	Isoform ratio	ADRNLG	1.33827	0.0115022
3' UTR	Isoform ratio	ADRNLG	2.78951	0.078871
5' UTR	Isoform ratio	ADRNLG	2.89753	0.0222307
Truncating	Isoform ratio	ADRNLG	3.11093	0.000993754
Intron	Isoform ratio	ADRNLG	-0.0105384	0.512308
Missense	Isoform ratio	ADRNLG	2.73628	0.0237777
NC transcript	Isoform ratio	ADRNLG	2.42382	0.096088
Splicing	Isoform ratio	ADRNLG	4.43196	0.0276698
Synonymous	Isoform ratio	ADRNLG	3.31374	0.0335133
Enhancer	Alt. TSS	ADRNLG	-1.21696	0.00363375
Promoter	Alt. TSS	ADRNLG	4.45011	0.203065
Open chromatin	Alt. TSS	ADRNLG	-0.324162	0.0200228
Promoter-flanking	Alt. TSS	ADRNLG	1.10911	0.0524573
CTCF binding site	Alt. TSS	ADRNLG	-0.739276	0.0168147
TF binding site	Alt. TSS	ADRNLG	-0.420815	0.00345852
3' UTR	Alt. TSS	ADRNLG	1.02914	0.0237606
5' UTR	Alt. TSS	ADRNLG	5.44194	0.132484
Intron	Alt. TSS	ADRNLG	-0.0673514	0.496707
Missense	Alt. TSS	ADRNLG	2.85784	0.0264108
NC transcript	Alt. TSS	ADRNLG	1.15267	0.0402526
Splicing	Alt. TSS	ADRNLG	3.60909	0.0159279
Synonymous	Alt. TSS	ADRNLG	2.43182	0.0185864
Enhancer	Expression	ADRNLG	0.909313	0.0146999
Promoter	Expression	ADRNLG	3.54117	0.100017
Open chromatin	Expression	ADRNLG	0.141165	0.0260985
Promoter-flanking	Expression	ADRNLG	1.41912	0.0603052
CTCF binding site	Expression	ADRNLG	0.122832	0.0293637
TF binding site	Expression	ADRNLG	0.987585	0.00859629
3' UTR	Expression	ADRNLG	1.8258	0.0382349
5' UTR	Expression	ADRNLG	3.35241	0.0288062
Truncating	Expression	ADRNLG	2.69531	0.000709649
Intron	Expression	ADRNLG	0.0858878	0.531325
Missense	Expression	ADRNLG	2.07003	0.0142299
NC transcript	Expression	ADRNLG	2.16031	0.0770811
Splicing	Expression	ADRNLG	3.48418	0.0136869
Synonymous	Expression	ADRNLG	2.13137	0.0139925
Enhancer	RNA stability	ARTAORT	-0.452462	0.00638783
Promoter	RNA stability	ARTAORT	2.46147	0.0529693
Open chromatin	RNA stability	ARTAORT	-0.0675452	0.0244915
Promoter-flanking	RNA stability	ARTAORT	0.798062	0.0437976
CTCF binding site	RNA stability	ARTAORT	-0.69471	0.0176161
TF binding site	RNA stability	ARTAORT	0.990484	0.00944516
3' UTR	RNA stability	ARTAORT	2.16741	0.0540237
5' UTR	RNA stability	ARTAORT	2.60861	0.0191961
Truncating	RNA stability	ARTAORT	2.37811	0.00062988
Intron	RNA stability	ARTAORT	0.208122	0.603442
Missense	RNA stability	ARTAORT	2.63326	0.0233552
NC transcript	RNA stability	ARTAORT	1.70845	0.0607454
Splicing	RNA stability	ARTAORT	3.39681	0.0141494
Synonymous	RNA stability	ARTAORT	2.58479	0.0213289
Enhancer	Isoform ratio	ARTAORT	0.71403	0.013619
Promoter	Isoform ratio	ARTAORT	2.75817	0.0616395
Open chromatin	Isoform ratio	ARTAORT	-0.185214	0.0217811
Promoter-flanking	Isoform ratio	ARTAORT	0.956132	0.0463776
CTCF binding site	Isoform ratio	ARTAORT	-0.726629	0.0168054
TF binding site	Isoform ratio	ARTAORT	1.20247	0.0104953
3' UTR	Isoform ratio	ARTAORT	2.83188	0.0813324
5' UTR	Isoform ratio	ARTAORT	3.04008	0.0245689
Truncating	Isoform ratio	ARTAORT	2.4149	0.000613856
Intron	Isoform ratio	ARTAORT	-0.00267919	0.511885
Missense	Isoform ratio	ARTAORT	3.17032	0.0321389
NC transcript	Isoform ratio	ARTAORT	2.44812	0.0980152
Splicing	Isoform ratio	ARTAORT	4.10338	0.0220642
Synonymous	Isoform ratio	ARTAORT	3.20449	0.0310984
Enhancer	Intron excision	ARTAORT	0.0327123	0.00877398
Promoter	Intron excision	ARTAORT	2.65242	0.059202
Open chromatin	Intron excision	ARTAORT	-0.000886203	0.0253208
Promoter-flanking	Intron excision	ARTAORT	0.699314	0.0400703
CTCF binding site	Intron excision	ARTAORT	-0.364971	0.0219824
TF binding site	Intron excision	ARTAORT	0.768382	0.0079839
3' UTR	Intron excision	ARTAORT	1.86125	0.0427695
5' UTR	Intron excision	ARTAORT	3.31137	0.030566
Truncating	Intron excision	ARTAORT	2.93363	0.000904743
Intron	Intron excision	ARTAORT	0.0212734	0.529032
Missense	Intron excision	ARTAORT	3.6622	0.0466475
NC transcript	Intron excision	ARTAORT	2.11864	0.0797868
Splicing	Intron excision	ARTAORT	4.90859	0.0396632
Synonymous	Intron excision	ARTAORT	3.5484	0.0407327
Enhancer	Alt. TSS	ARTAORT	0.032549	0.00867065
Promoter	Alt. TSS	ARTAORT	4.73725	0.248406
Open chromatin	Alt. TSS	ARTAORT	-0.668907	0.015786
Promoter-flanking	Alt. TSS	ARTAORT	0.537098	0.0353945
CTCF binding site	Alt. TSS	ARTAORT	-0.257279	0.0235084
TF binding site	Alt. TSS	ARTAORT	-0.739038	0.00277815
3' UTR	Alt. TSS	ARTAORT	0.979361	0.0230158
5' UTR	Alt. TSS	ARTAORT	5.58076	0.146328
Intron	Alt. TSS	ARTAORT	-0.147509	0.46966
Missense	Alt. TSS	ARTAORT	2.69628	0.0236626
NC transcript	Alt. TSS	ARTAORT	1.69908	0.0589206
Splicing	Alt. TSS	ARTAORT	4.01837	0.0211784
Synonymous	Alt. TSS	ARTAORT	2.39166	0.0181217
Enhancer	Expression	ARTAORT	0.860863	0.0142377
Promoter	Expression	ARTAORT	3.59137	0.103734
Open chromatin	Expression	ARTAORT	0.255151	0.0282847
Promoter-flanking	Expression	ARTAORT	1.29552	0.0554472
CTCF binding site	Expression	ARTAORT	-0.0835566	0.0254734
TF binding site	Expression	ARTAORT	0.97977	0.00856627
3' UTR	Expression	ARTAORT	2.0879	0.04593
5' UTR	Expression	ARTAORT	3.68561	0.0363519
Truncating	Expression	ARTAORT	3.33716	0.00110917
Intron	Expression	ARTAORT	0.0884156	0.532614
Missense	Expression	ARTAORT	2.51911	0.0194569
NC transcript	Expression	ARTAORT	2.05697	0.0718528
Splicing	Expression	ARTAORT	3.15148	0.0108813
Synonymous	Expression	ARTAORT	2.14952	0.0141915
Enhancer	Alt. polyA	ARTAORT	-0.16251	0.00762382
Promoter	Alt. polyA	ARTAORT	1.36008	0.0241724
Open chromatin	Alt. polyA	ARTAORT	0.328084	0.0315448
Promoter-flanking	Alt. polyA	ARTAORT	0.837828	0.0440268
CTCF binding site	Alt. polyA	ARTAORT	-0.713359	0.0172012
TF binding site	Alt. polyA	ARTAORT	0.873509	0.00859199
3' UTR	Alt. polyA	ARTAORT	4.15841	0.210988
5' UTR	Alt. polyA	ARTAORT	1.21348	0.007173
Truncating	Alt. polyA	ARTAORT	3.2395	0.0011244
Intron	Alt. polyA	ARTAORT	-0.118068	0.483263
Missense	Alt. polyA	ARTAORT	2.93626	0.0282561
NC transcript	Alt. polyA	ARTAORT	1.3405	0.0463212
Splicing	Alt. polyA	ARTAORT	2.83866	0.0094391
Synonymous	Alt. polyA	ARTAORT	2.29442	0.0171077
Enhancer	RNA stability	ARTCRN	-0.00933186	0.00867518
Promoter	RNA stability	ARTCRN	2.73232	0.0638402
Open chromatin	RNA stability	ARTCRN	-0.145764	0.0231908
Promoter-flanking	RNA stability	ARTCRN	0.263157	0.0302022
CTCF binding site	RNA stability	ARTCRN	0.0881624	0.0303013
TF binding site	RNA stability	ARTCRN	0.247731	0.00564499
3' UTR	RNA stability	ARTCRN	1.92613	0.0456645
5' UTR	RNA stability	ARTCRN	2.53455	0.0182124
Truncating	RNA stability	ARTCRN	2.09869	0.000517919
Intron	RNA stability	ARTCRN	0.247871	0.619807
Missense	RNA stability	ARTCRN	2.72432	0.0248494
NC transcript	RNA stability	ARTCRN	1.45024	0.0507713
Splicing	RNA stability	ARTCRN	3.43933	0.0145608
Synonymous	RNA stability	ARTCRN	2.29334	0.0174119
Enhancer	Intron excision	ARTCRN	-0.750117	0.00509846
Promoter	Intron excision	ARTCRN	2.736	0.0626974
Open chromatin	Intron excision	ARTCRN	-0.265222	0.0210991
Promoter-flanking	Intron excision	ARTCRN	0.990809	0.049034
CTCF binding site	Intron excision	ARTCRN	-0.499438	0.0200257
TF binding site	Intron excision	ARTCRN	1.19545	0.0107229
3' UTR	Intron excision	ARTCRN	1.90531	0.0441147
5' UTR	Intron excision	ARTCRN	2.94042	0.0236354
Truncating	Intron excision	ARTCRN	1.80788	0.00041516
Intron	Intron excision	ARTCRN	-0.00674314	0.519115
Missense	Intron excision	ARTCRN	3.41926	0.0394189
NC transcript	Intron excision	ARTCRN	2.00834	0.0739548
Splicing	Intron excision	ARTCRN	5.06486	0.0441907
Synonymous	Intron excision	ARTCRN	3.47675	0.0387444
Enhancer	Alt. polyA	ARTCRN	0.940037	0.0163414
Promoter	Alt. polyA	ARTCRN	1.43384	0.0253935
Open chromatin	Alt. polyA	ARTCRN	0.121706	0.0272934
Promoter-flanking	Alt. polyA	ARTCRN	0.961365	0.0478722
CTCF binding site	Alt. polyA	ARTCRN	-0.412728	0.0211613
TF binding site	Alt. polyA	ARTCRN	0.392483	0.00614477
3' UTR	Alt. polyA	ARTCRN	3.96117	0.183714
5' UTR	Alt. polyA	ARTCRN	1.8627	0.0112319
Truncating	Alt. polyA	ARTCRN	2.02802	0.000484514
Intron	Alt. polyA	ARTCRN	-0.0749837	0.498449
Missense	Alt. polyA	ARTCRN	2.28399	0.0179441
NC transcript	Alt. polyA	ARTCRN	1.37908	0.0475284
Splicing	Alt. polyA	ARTCRN	2.71392	0.00864301
Synonymous	Alt. polyA	ARTCRN	1.71399	0.0114192
Enhancer	Isoform ratio	ARTCRN	0.5764	0.0123531
Promoter	Isoform ratio	ARTCRN	2.74372	0.0608855
Open chromatin	Isoform ratio	ARTCRN	0.320431	0.0308771
Promoter-flanking	Isoform ratio	ARTCRN	0.746138	0.0399899
CTCF binding site	Isoform ratio	ARTCRN	-0.625376	0.0180108
TF binding site	Isoform ratio	ARTCRN	1.46355	0.0125522
3' UTR	Isoform ratio	ARTCRN	2.89174	0.0845761
5' UTR	Isoform ratio	ARTCRN	2.64636	0.0186588
Truncating	Isoform ratio	ARTCRN	2.66109	0.000726085
Intron	Isoform ratio	ARTCRN	-0.031171	0.502177
Missense	Isoform ratio	ARTCRN	3.41799	0.0380867
NC transcript	Isoform ratio	ARTCRN	2.41274	0.0954601
Splicing	Isoform ratio	ARTCRN	4.19799	0.0235197
Synonymous	Isoform ratio	ARTCRN	3.19824	0.0308962
Enhancer	Expression	ARTCRN	0.343049	0.0099533
Promoter	Expression	ARTCRN	3.58159	0.103124
Open chromatin	Expression	ARTCRN	0.01303	0.0239235
Promoter-flanking	Expression	ARTCRN	1.13033	0.0494868
CTCF binding site	Expression	ARTCRN	-0.0355566	0.0263514
TF binding site	Expression	ARTCRN	0.888504	0.00804796
3' UTR	Expression	ARTCRN	1.91464	0.0407677
5' UTR	Expression	ARTCRN	3.63844	0.035213
Truncating	Expression	ARTCRN	2.67247	0.0007003
Intron	Expression	ARTCRN	0.0357242	0.513927
Missense	Expression	ARTCRN	2.04926	0.0140613
NC transcript	Expression	ARTCRN	2.1098	0.0746038
Splicing	Expression	ARTCRN	3.25768	0.0117256
Synonymous	Expression	ARTCRN	2.32563	0.0160489
Enhancer	Alt. TSS	ARTCRN	0.993999	0.016852
Promoter	Alt. TSS	ARTCRN	4.50145	0.210478
Open chromatin	Alt. TSS	ARTCRN	-0.0461256	0.02428
Promoter-flanking	Alt. TSS	ARTCRN	0.211913	0.0281953
CTCF binding site	Alt. TSS	ARTCRN	-0.65905	0.0177673
TF binding site	Alt. TSS	ARTCRN	-0.653752	0.00294095
3' UTR	Alt. TSS	ARTCRN	1.01649	0.0235694
5' UTR	Alt. TSS	ARTCRN	5.34668	0.124197
Intron	Alt. TSS	ARTCRN	-0.0694131	0.495989
Missense	Alt. TSS	ARTCRN	2.5296	0.0210417
NC transcript	Alt. TSS	ARTCRN	1.30764	0.0448279
Splicing	Alt. TSS	ARTCRN	4.00067	0.0208845
Synonymous	Alt. TSS	ARTCRN	2.34182	0.0174734
Enhancer	RNA stability	ARTTBL	-0.0842024	0.00826609
Promoter	RNA stability	ARTTBL	2.51995	0.0553105
Open chromatin	RNA stability	ARTTBL	-0.000542823	0.0256764
Promoter-flanking	RNA stability	ARTTBL	0.670692	0.0402128
CTCF binding site	RNA stability	ARTTBL	-1.08938	0.0134182
TF binding site	RNA stability	ARTTBL	1.04592	0.00984303
3' UTR	RNA stability	ARTTBL	2.45122	0.0659173
5' UTR	RNA stability	ARTTBL	2.68611	0.0203036
Truncating	RNA stability	ARTTBL	3.29305	0.00119169
Intron	RNA stability	ARTTBL	0.185199	0.59465
Missense	RNA stability	ARTTBL	2.83929	0.0270159
NC transcript	RNA stability	ARTTBL	1.74038	0.0622785
Splicing	RNA stability	ARTTBL	3.59338	0.0162608
Synonymous	RNA stability	ARTTBL	3.02752	0.0290798
Enhancer	Isoform ratio	ARTTBL	0.462836	0.0114538
Promoter	Isoform ratio	ARTTBL	2.76452	0.0619876
Open chromatin	Isoform ratio	ARTTBL	0.212917	0.0287374
Promoter-flanking	Isoform ratio	ARTTBL	0.766124	0.0406927
CTCF binding site	Isoform ratio	ARTTBL	-0.579953	0.0186054
TF binding site	Isoform ratio	ARTTBL	0.940713	0.0087687
3' UTR	Isoform ratio	ARTTBL	2.91034	0.0859454
5' UTR	Isoform ratio	ARTTBL	2.93873	0.0229193
Truncating	Isoform ratio	ARTTBL	2.25873	0.000550888
Intron	Isoform ratio	ARTTBL	0.0388797	0.528624
Missense	Isoform ratio	ARTTBL	3.28896	0.0349315
NC transcript	Isoform ratio	ARTTBL	2.50849	0.102132
Splicing	Isoform ratio	ARTTBL	4.22946	0.0240839
Synonymous	Isoform ratio	ARTTBL	3.05492	0.028064
Enhancer	Expression	ARTTBL	0.805176	0.0137269
Promoter	Expression	ARTTBL	3.69225	0.11147
Open chromatin	Expression	ARTTBL	0.292683	0.0290657
Promoter-flanking	Expression	ARTTBL	1.2694	0.0545539
CTCF binding site	Expression	ARTTBL	0.00355621	0.0270954
TF binding site	Expression	ARTTBL	0.990998	0.00864701
3' UTR	Expression	ARTTBL	2.1136	0.0468483
5' UTR	Expression	ARTTBL	3.65272	0.0355999
Truncating	Expression	ARTTBL	3.46094	0.00121095
Intron	Expression	ARTTBL	0.0521528	0.52032
Missense	Expression	ARTTBL	2.41665	0.0181551
NC transcript	Expression	ARTTBL	2.04352	0.0713117
Splicing	Expression	ARTTBL	3.15242	0.0109103
Synonymous	Expression	ARTTBL	2.21607	0.014889
Enhancer	Intron excision	ARTTBL	0.171228	0.00963357
Promoter	Intron excision	ARTTBL	2.86211	0.0682744
Open chromatin	Intron excision	ARTTBL	0.16691	0.0284253
Promoter-flanking	Intron excision	ARTTBL	0.935515	0.0471162
CTCF binding site	Intron excision	ARTTBL	-0.439207	0.0208561
TF binding site	Intron excision	ARTTBL	1.02443	0.00951826
3' UTR	Intron excision	ARTTBL	1.65745	0.037055
5' UTR	Intron excision	ARTTBL	3.36205	0.0315792
Truncating	Intron excision	ARTTBL	3.57461	0.00140754
Intron	Intron excision	ARTTBL	0.0868965	0.553573
Missense	Intron excision	ARTTBL	3.67557	0.0470064
NC transcript	Intron excision	ARTTBL	2.05654	0.0762875
Splicing	Intron excision	ARTTBL	4.96414	0.0411104
Synonymous	Intron excision	ARTTBL	3.41611	0.037116
Enhancer	Alt. TSS	ARTTBL	0.125501	0.00926597
Promoter	Alt. TSS	ARTTBL	4.74654	0.250384
Open chromatin	Alt. TSS	ARTTBL	-0.83532	0.0140902
Promoter-flanking	Alt. TSS	ARTTBL	0.673577	0.0389791
CTCF binding site	Alt. TSS	ARTTBL	-0.355607	0.0219849
TF binding site	Alt. TSS	ARTTBL	0.486673	0.0065069
3' UTR	Alt. TSS	ARTTBL	1.26396	0.0280871
5' UTR	Alt. TSS	ARTTBL	5.70909	0.160255
Truncating	Alt. TSS	ARTTBL	1.88419	0.000434445
Intron	Alt. TSS	ARTTBL	-0.213643	0.448253
Missense	Alt. TSS	ARTTBL	2.67976	0.0234371
NC transcript	Alt. TSS	ARTTBL	1.68324	0.0583627
Splicing	Alt. TSS	ARTTBL	4.06953	0.0219821
Synonymous	Alt. TSS	ARTTBL	2.63626	0.0215082
Enhancer	Alt. polyA	ARTTBL	0.767167	0.0144844
Promoter	Alt. polyA	ARTTBL	1.9097	0.0352653
Open chromatin	Alt. polyA	ARTTBL	-0.0566433	0.0241112
Promoter-flanking	Alt. polyA	ARTTBL	0.803137	0.0428297
CTCF binding site	Alt. polyA	ARTTBL	-0.16698	0.0250731
TF binding site	Alt. polyA	ARTTBL	1.04878	0.00967184
3' UTR	Alt. polyA	ARTTBL	4.18898	0.214735
5' UTR	Alt. polyA	ARTTBL	1.85996	0.0111933
Truncating	Alt. polyA	ARTTBL	2.58319	0.000710623
Intron	Alt. polyA	ARTTBL	-0.0969668	0.490091
Missense	Alt. polyA	ARTTBL	2.84317	0.0264235
NC transcript	Alt. polyA	ARTTBL	1.24165	0.0431558
Splicing	Alt. polyA	ARTTBL	2.64181	0.00821334
Synonymous	Alt. polyA	ARTTBL	2.29284	0.0170368
Enhancer	RNA stability	BREAST	0.455391	0.0119167
Promoter	RNA stability	BREAST	2.80029	0.0666315
Open chromatin	RNA stability	BREAST	-0.00412679	0.0255148
Promoter-flanking	RNA stability	BREAST	0.603811	0.0380866
CTCF binding site	RNA stability	BREAST	-0.791679	0.0164502
TF binding site	RNA stability	BREAST	0.547518	0.00692361
3' UTR	RNA stability	BREAST	2.42792	0.0643582
5' UTR	RNA stability	BREAST	2.63203	0.0194192
Truncating	RNA stability	BREAST	1.90015	0.000449143
Intron	RNA stability	BREAST	0.214355	0.604479
Missense	RNA stability	BREAST	2.57587	0.022338
NC transcript	RNA stability	BREAST	1.82528	0.065718
Splicing	RNA stability	BREAST	3.76676	0.0182099
Synonymous	RNA stability	BREAST	2.80958	0.0248013
Enhancer	Isoform ratio	BREAST	0.370312	0.0106265
Promoter	Isoform ratio	BREAST	2.73119	0.0599229
Open chromatin	Isoform ratio	BREAST	0.0177386	0.0248944
Promoter-flanking	Isoform ratio	BREAST	1.04185	0.0487465
CTCF binding site	Isoform ratio	BREAST	-0.633859	0.0178357
TF binding site	Isoform ratio	BREAST	0.903728	0.00846608
3' UTR	Isoform ratio	BREAST	2.85747	0.0820617
5' UTR	Isoform ratio	BREAST	2.84808	0.02131
Truncating	Isoform ratio	BREAST	2.63604	0.000708919
Intron	Isoform ratio	BREAST	0.0181592	0.518967
Missense	Isoform ratio	BREAST	3.3107	0.035133
NC transcript	Isoform ratio	BREAST	2.56749	0.105672
Splicing	Isoform ratio	BREAST	4.03133	0.020843
Synonymous	Isoform ratio	BREAST	3.13432	0.0293745
Enhancer	Alt. polyA	BREAST	0.553004	0.0124474
Promoter	Alt. polyA	BREAST	1.87753	0.0344224
Open chromatin	Alt. polyA	BREAST	0.239493	0.0295401
Promoter-flanking	Alt. polyA	BREAST	0.879695	0.0450756
CTCF binding site	Alt. polyA	BREAST	-0.520772	0.0196168
TF binding site	Alt. polyA	BREAST	0.539893	0.00678405
3' UTR	Alt. polyA	BREAST	4.1251	0.205148
5' UTR	Alt. polyA	BREAST	2.12382	0.0134262
Truncating	Alt. polyA	BREAST	2.3468	0.000602347
Intron	Alt. polyA	BREAST	-0.117574	0.483022
Missense	Alt. polyA	BREAST	2.6772	0.0234899
NC transcript	Alt. polyA	BREAST	1.33851	0.0461181
Splicing	Alt. polyA	BREAST	2.83745	0.00939938
Synonymous	Alt. polyA	BREAST	2.43467	0.0187637
Enhancer	Intron excision	BREAST	0.120433	0.00924582
Promoter	Intron excision	BREAST	2.84983	0.0672517
Open chromatin	Intron excision	BREAST	-0.0497007	0.0243879
Promoter-flanking	Intron excision	BREAST	0.876389	0.0449328
CTCF binding site	Intron excision	BREAST	-0.466381	0.020413
TF binding site	Intron excision	BREAST	0.711371	0.00761769
3' UTR	Intron excision	BREAST	1.68807	0.03762
5' UTR	Intron excision	BREAST	3.1684	0.0274706
Truncating	Intron excision	BREAST	3.42852	0.00127055
Intron	Intron excision	BREAST	0.0506405	0.538575
Missense	Intron excision	BREAST	3.51909	0.0419036
NC transcript	Intron excision	BREAST	2.23841	0.0861545
Splicing	Intron excision	BREAST	5.07869	0.0443219
Synonymous	Intron excision	BREAST	3.15997	0.0308737
Enhancer	Alt. TSS	BREAST	0.137305	0.00930338
Promoter	Alt. TSS	BREAST	4.75316	0.250651
Open chromatin	Alt. TSS	BREAST	-0.235818	0.0213045
Promoter-flanking	Alt. TSS	BREAST	0.474534	0.0338193
CTCF binding site	Alt. TSS	BREAST	-0.710587	0.0171576
TF binding site	Alt. TSS	BREAST	1.18199	0.010506
3' UTR	Alt. TSS	BREAST	1.36035	0.0299204
5' UTR	Alt. TSS	BREAST	5.71197	0.159976
Intron	Alt. TSS	BREAST	-0.178472	0.459693
Missense	Alt. TSS	BREAST	2.57277	0.0216867
NC transcript	Alt. TSS	BREAST	1.4467	0.0493943
Splicing	Alt. TSS	BREAST	4.20293	0.0240372
Synonymous	Alt. TSS	BREAST	2.878	0.0253393
Enhancer	Expression	BREAST	0.611847	0.0119696
Promoter	Expression	BREAST	3.62286	0.105909
Open chromatin	Expression	BREAST	0.255076	0.0282565
Promoter-flanking	Expression	BREAST	1.16523	0.0506059
CTCF binding site	Expression	BREAST	0.163305	0.0302068
TF binding site	Expression	BREAST	0.982389	0.00857256
3' UTR	Expression	BREAST	1.92923	0.0411019
5' UTR	Expression	BREAST	3.61283	0.0345261
Truncating	Expression	BREAST	2.74286	0.00073388
Intron	Expression	BREAST	0.0492101	0.518463
Missense	Expression	BREAST	2.39412	0.017825
NC transcript	Expression	BREAST	2.09591	0.073752
Splicing	Expression	BREAST	3.18417	0.0111248
Synonymous	Expression	BREAST	2.33091	0.0160778
Enhancer	RNA stability	BRNACC	-0.231085	0.00723824
Promoter	RNA stability	BRNACC	2.48351	0.0523591
Open chromatin	RNA stability	BRNACC	-0.532463	0.0173385
Promoter-flanking	RNA stability	BRNACC	0.922389	0.0464371
CTCF binding site	RNA stability	BRNACC	-0.581204	0.0187815
TF binding site	RNA stability	BRNACC	0.9983	0.00927415
3' UTR	RNA stability	BRNACC	1.98654	0.0463888
5' UTR	RNA stability	BRNACC	2.34768	0.0156276
Truncating	RNA stability	BRNACC	2.10196	0.000504329
Intron	RNA stability	BRNACC	0.264582	0.624678
Missense	RNA stability	BRNACC	2.51038	0.0209004
NC transcript	RNA stability	BRNACC	1.33463	0.0459899
Splicing	RNA stability	BRNACC	3.24706	0.0124862
Synonymous	RNA stability	BRNACC	2.57802	0.0207053
Enhancer	Isoform ratio	BRNACC	-0.226281	0.00696819
Promoter	Isoform ratio	BRNACC	2.33786	0.0452936
Open chromatin	Isoform ratio	BRNACC	0.36276	0.0313802
Promoter-flanking	Isoform ratio	BRNACC	0.728394	0.0389183
CTCF binding site	Isoform ratio	BRNACC	0.119812	0.0299207
TF binding site	Isoform ratio	BRNACC	0.859111	0.00813598
3' UTR	Isoform ratio	BRNACC	2.64287	0.0701821
5' UTR	Isoform ratio	BRNACC	1.74402	0.00985036
Intron	Isoform ratio	BRNACC	0.0354545	0.526104
Missense	Isoform ratio	BRNACC	2.6789	0.0225024
NC transcript	Isoform ratio	BRNACC	2.61563	0.108629
Splicing	Isoform ratio	BRNACC	3.77953	0.0173838
Synonymous	Isoform ratio	BRNACC	2.28457	0.0161781
Enhancer	Intron excision	BRNACC	-0.128174	0.00755431
Promoter	Intron excision	BRNACC	2.61199	0.0555082
Open chromatin	Intron excision	BRNACC	-0.547669	0.0168404
Promoter-flanking	Intron excision	BRNACC	0.447219	0.0324297
CTCF binding site	Intron excision	BRNACC	0.301299	0.0341553
TF binding site	Intron excision	BRNACC	0.823623	0.00803265
3' UTR	Intron excision	BRNACC	1.62426	0.0350531
5' UTR	Intron excision	BRNACC	2.46839	0.0164853
Intron	Intron excision	BRNACC	0.00792714	0.51963
Missense	Intron excision	BRNACC	3.34923	0.0362611
NC transcript	Intron excision	BRNACC	2.13951	0.0787777
Splicing	Intron excision	BRNACC	4.66229	0.0324472
Synonymous	Intron excision	BRNACC	2.79853	0.0234096
Enhancer	Alt. polyA	BRNACC	0.455356	0.0119275
Promoter	Alt. polyA	BRNACC	1.27961	0.0233912
Open chromatin	Alt. polyA	BRNACC	-0.0580403	0.0243839
Promoter-flanking	Alt. polyA	BRNACC	0.298654	0.0309675
CTCF binding site	Alt. polyA	BRNACC	-0.0751175	0.0270979
TF binding site	Alt. polyA	BRNACC	0.685819	0.0077073
3' UTR	Alt. polyA	BRNACC	3.87455	0.177492
5' UTR	Alt. polyA	BRNACC	1.3997	0.00836369
Intron	Alt. polyA	BRNACC	-0.132337	0.480438
Missense	Alt. polyA	BRNACC	2.32372	0.0189403
NC transcript	Alt. polyA	BRNACC	1.27357	0.045049
Splicing	Alt. polyA	BRNACC	3.06308	0.0112601
Synonymous	Alt. polyA	BRNACC	1.99308	0.0142213
Enhancer	Expression	BRNACC	0.543132	0.011402
Promoter	Expression	BRNACC	3.2351	0.0808658
Open chromatin	Expression	BRNACC	0.154764	0.026339
Promoter-flanking	Expression	BRNACC	1.20289	0.0518912
CTCF binding site	Expression	BRNACC	0.0965746	0.0288265
TF binding site	Expression	BRNACC	0.816675	0.0076339
3' UTR	Expression	BRNACC	2.02442	0.0438654
5' UTR	Expression	BRNACC	3.05106	0.0233662
Truncating	Expression	BRNACC	3.47697	0.00121945
Intron	Expression	BRNACC	0.0314221	0.511624
Missense	Expression	BRNACC	2.35621	0.0173457
NC transcript	Expression	BRNACC	1.95488	0.0668408
Splicing	Expression	BRNACC	3.6163	0.0149979
Synonymous	Expression	BRNACC	2.0754	0.0134551
Enhancer	Alt. TSS	BRNACC	-0.227202	0.00713285
Promoter	Alt. TSS	BRNACC	4.14174	0.162301
Open chromatin	Alt. TSS	BRNACC	-0.482176	0.0177619
Promoter-flanking	Alt. TSS	BRNACC	0.594855	0.0363307
CTCF binding site	Alt. TSS	BRNACC	-0.645256	0.0178289
TF binding site	Alt. TSS	BRNACC	0.819928	0.00808641
3' UTR	Alt. TSS	BRNACC	1.30643	0.0284822
5' UTR	Alt. TSS	BRNACC	5.00692	0.0970631
Intron	Alt. TSS	BRNACC	-0.0644177	0.49566
Missense	Alt. TSS	BRNACC	2.28385	0.0176272
NC transcript	Alt. TSS	BRNACC	1.54834	0.0526053
Splicing	Alt. TSS	BRNACC	3.21468	0.0120109
Synonymous	Alt. TSS	BRNACC	1.40751	0.00906061
Enhancer	RNA stability	BRNAMY	0.380467	0.011071
Promoter	RNA stability	BRNAMY	2.35138	0.0478275
Open chromatin	RNA stability	BRNAMY	0.431298	0.0338488
Promoter-flanking	RNA stability	BRNAMY	0.638437	0.0381773
CTCF binding site	RNA stability	BRNAMY	-0.431741	0.0208432
TF binding site	RNA stability	BRNAMY	0.465043	0.00641512
3' UTR	RNA stability	BRNAMY	2.28728	0.0572131
5' UTR	RNA stability	BRNAMY	2.02201	0.0124869
Truncating	RNA stability	BRNAMY	2.18024	0.000533921
Intron	RNA stability	BRNAMY	0.231285	0.609391
Missense	RNA stability	BRNAMY	2.17136	0.0165474
NC transcript	RNA stability	BRNAMY	1.46855	0.0504938
Splicing	RNA stability	BRNAMY	3.7519	0.017726
Synonymous	RNA stability	BRNAMY	2.50887	0.0197583
Enhancer	Alt. polyA	BRNAMY	0.653471	0.0136765
Promoter	Alt. polyA	BRNAMY	1.64215	0.0300343
Open chromatin	Alt. polyA	BRNAMY	-0.64057	0.0162753
Promoter-flanking	Alt. polyA	BRNAMY	0.253652	0.0299714
CTCF binding site	Alt. polyA	BRNAMY	-0.661054	0.0180564
TF binding site	Alt. polyA	BRNAMY	0.129362	0.00523598
3' UTR	Alt. polyA	BRNAMY	3.73606	0.161059
5' UTR	Alt. polyA	BRNAMY	2.05533	0.0131592
Intron	Alt. polyA	BRNAMY	-0.0138281	0.521285
Missense	Alt. polyA	BRNAMY	2.46051	0.0208297
NC transcript	Alt. polyA	BRNAMY	1.09562	0.0397721
Splicing	Alt. polyA	BRNAMY	2.12598	0.00588209
Synonymous	Alt. polyA	BRNAMY	2.42474	0.0191761
Enhancer	Isoform ratio	BRNAMY	0.354082	0.0104615
Promoter	Isoform ratio	BRNAMY	2.45442	0.0493029
Open chromatin	Isoform ratio	BRNAMY	0.657029	0.0386205
Promoter-flanking	Isoform ratio	BRNAMY	0.372063	0.0305229
CTCF binding site	Isoform ratio	BRNAMY	0.0950802	0.0294757
TF binding site	Isoform ratio	BRNAMY	1.28397	0.0109592
3' UTR	Isoform ratio	BRNAMY	2.78875	0.077975
5' UTR	Isoform ratio	BRNAMY	1.32133	0.00737959
Intron	Isoform ratio	BRNAMY	0.0167128	0.519474
Missense	Isoform ratio	BRNAMY	3.26431	0.0338793
NC transcript	Isoform ratio	BRNAMY	2.35379	0.0908432
Splicing	Isoform ratio	BRNAMY	3.62965	0.0157158
Synonymous	Isoform ratio	BRNAMY	2.75988	0.0225659
Enhancer	Intron excision	BRNAMY	0.357758	0.0106482
Promoter	Intron excision	BRNAMY	2.74889	0.0614651
Open chromatin	Intron excision	BRNAMY	-0.754312	0.0146678
Promoter-flanking	Intron excision	BRNAMY	0.756514	0.0404511
CTCF binding site	Intron excision	BRNAMY	-0.00925552	0.0276481
TF binding site	Intron excision	BRNAMY	0.35524	0.00584183
3' UTR	Intron excision	BRNAMY	2.08346	0.0485347
5' UTR	Intron excision	BRNAMY	2.90907	0.0225292
Intron	Intron excision	BRNAMY	-0.044062	0.502422
Missense	Intron excision	BRNAMY	3.46735	0.0396271
NC transcript	Intron excision	BRNAMY	1.76496	0.0610585
Splicing	Intron excision	BRNAMY	5.08909	0.0438471
Synonymous	Intron excision	BRNAMY	3.20013	0.0311356
Enhancer	Expression	BRNAMY	0.580834	0.0117198
Promoter	Expression	BRNAMY	3.32865	0.0863999
Open chromatin	Expression	BRNAMY	-0.0589903	0.0227368
Promoter-flanking	Expression	BRNAMY	1.21076	0.0522456
CTCF binding site	Expression	BRNAMY	0.334789	0.0340291
TF binding site	Expression	BRNAMY	1.21904	0.0101023
3' UTR	Expression	BRNAMY	1.89218	0.0400777
5' UTR	Expression	BRNAMY	3.34139	0.0286137
Truncating	Expression	BRNAMY	2.62076	0.00067454
Intron	Expression	BRNAMY	0.0196878	0.508046
Missense	Expression	BRNAMY	2.25168	0.0161547
NC transcript	Expression	BRNAMY	2.2313	0.081038
Splicing	Expression	BRNAMY	2.92904	0.00932386
Synonymous	Expression	BRNAMY	2.44555	0.017413
Enhancer	Alt. TSS	BRNAMY	-0.24982	0.00703082
Promoter	Alt. TSS	BRNAMY	4.05807	0.153359
Open chromatin	Alt. TSS	BRNAMY	-0.260643	0.0207366
Promoter-flanking	Alt. TSS	BRNAMY	0.819432	0.042506
CTCF binding site	Alt. TSS	BRNAMY	-0.421234	0.020837
TF binding site	Alt. TSS	BRNAMY	1.37327	0.0118829
3' UTR	Alt. TSS	BRNAMY	1.73613	0.0384345
5' UTR	Alt. TSS	BRNAMY	4.6087	0.0737464
Intron	Alt. TSS	BRNAMY	-0.0468664	0.50232
Missense	Alt. TSS	BRNAMY	1.84961	0.0130091
NC transcript	Alt. TSS	BRNAMY	1.48834	0.0504502
Splicing	Alt. TSS	BRNAMY	3.15444	0.0115252
Synonymous	Alt. TSS	BRNAMY	1.91018	0.0128327
Enhancer	RNA stability	BRNCDT	-0.168159	0.00752936
Promoter	RNA stability	BRNCDT	2.50398	0.0530029
Open chromatin	RNA stability	BRNCDT	0.145742	0.0276914
Promoter-flanking	RNA stability	BRNCDT	0.474734	0.0339436
CTCF binding site	RNA stability	BRNCDT	-0.614916	0.0183282
TF binding site	RNA stability	BRNCDT	0.973142	0.00909119
3' UTR	RNA stability	BRNCDT	2.32782	0.058687
5' UTR	RNA stability	BRNCDT	2.53145	0.017726
Truncating	RNA stability	BRNCDT	2.03443	0.000482065
Intron	RNA stability	BRNCDT	0.210965	0.60077
Missense	RNA stability	BRNCDT	2.63885	0.0228237
NC transcript	RNA stability	BRNCDT	1.83257	0.0648016
Splicing	RNA stability	BRNCDT	3.41869	0.0140375
Synonymous	RNA stability	BRNCDT	2.45275	0.018957
Enhancer	Isoform ratio	BRNCDT	0.577257	0.0121667
Promoter	Isoform ratio	BRNCDT	2.46952	0.0496257
Open chromatin	Isoform ratio	BRNCDT	0.277294	0.0295828
Promoter-flanking	Isoform ratio	BRNCDT	0.6455	0.036755
CTCF binding site	Isoform ratio	BRNCDT	-0.261104	0.0229769
TF binding site	Isoform ratio	BRNCDT	1.03867	0.009213
3' UTR	Isoform ratio	BRNCDT	2.5841	0.0673947
5' UTR	Isoform ratio	BRNCDT	2.20207	0.0135343
Truncating	Isoform ratio	BRNCDT	2.31656	0.000564473
Intron	Isoform ratio	BRNCDT	0.081036	0.542489
Missense	Isoform ratio	BRNCDT	2.89621	0.026162
NC transcript	Isoform ratio	BRNCDT	2.34423	0.090023
Splicing	Isoform ratio	BRNCDT	3.64212	0.015804
Synonymous	Isoform ratio	BRNCDT	2.5032	0.0188285
Enhancer	Intron excision	BRNCDT	-0.429437	0.00615354
Promoter	Intron excision	BRNCDT	2.78088	0.0626146
Open chromatin	Intron excision	BRNCDT	-0.0224821	0.024306
Promoter-flanking	Intron excision	BRNCDT	0.65138	0.0374937
CTCF binding site	Intron excision	BRNCDT	-0.263589	0.023137
TF binding site	Intron excision	BRNCDT	0.249517	0.00541045
3' UTR	Intron excision	BRNCDT	1.57707	0.0340268
5' UTR	Intron excision	BRNCDT	2.86587	0.0217832
Intron	Intron excision	BRNCDT	0.0181494	0.52369
Missense	Intron excision	BRNCDT	3.0961	0.030513
NC transcript	Intron excision	BRNCDT	2.21686	0.0833388
Splicing	Intron excision	BRNCDT	4.97926	0.0405397
Synonymous	Intron excision	BRNCDT	2.94092	0.0259177
Enhancer	Expression	BRNCDT	0.70301	0.0127412
Promoter	Expression	BRNCDT	3.34633	0.0873675
Open chromatin	Expression	BRNCDT	0.264301	0.0284193
Promoter-flanking	Expression	BRNCDT	1.06616	0.0472108
CTCF binding site	Expression	BRNCDT	0.161976	0.0301651
TF binding site	Expression	BRNCDT	1.15255	0.0096371
3' UTR	Expression	BRNCDT	1.90197	0.0403021
5' UTR	Expression	BRNCDT	3.1351	0.0247736
Truncating	Expression	BRNCDT	3.51699	0.00125405
Intron	Expression	BRNCDT	0.069307	0.525396
Missense	Expression	BRNCDT	2.19007	0.0154621
NC transcript	Expression	BRNCDT	2.03514	0.070658
Splicing	Expression	BRNCDT	3.48155	0.0136594
Synonymous	Expression	BRNCDT	2.1286	0.013963
Enhancer	Alt. polyA	BRNCDT	0.299435	0.0107238
Promoter	Alt. polyA	BRNCDT	1.31191	0.0239001
Open chromatin	Alt. polyA	BRNCDT	-0.224413	0.0217458
Promoter-flanking	Alt. polyA	BRNCDT	0.601008	0.0381691
CTCF binding site	Alt. polyA	BRNCDT	-0.153588	0.0256655
TF binding site	Alt. polyA	BRNCDT	0.971744	0.00937871
3' UTR	Alt. polyA	BRNCDT	3.92961	0.184119
5' UTR	Alt. polyA	BRNCDT	1.49944	0.00895205
Truncating	Alt. polyA	BRNCDT	2.003	0.000488504
Intron	Alt. polyA	BRNCDT	-0.115474	0.486737
Missense	Alt. polyA	BRNCDT	2.0917	0.0161268
NC transcript	Alt. polyA	BRNCDT	1.16495	0.0417526
Splicing	Alt. polyA	BRNCDT	2.62263	0.00829621
Synonymous	Alt. polyA	BRNCDT	1.71117	0.0116876
Enhancer	Alt. TSS	BRNCDT	0.733406	0.0139118
Promoter	Alt. TSS	BRNCDT	4.24019	0.174174
Open chromatin	Alt. TSS	BRNCDT	-0.397118	0.0188781
Promoter-flanking	Alt. TSS	BRNCDT	0.723739	0.0398191
CTCF binding site	Alt. TSS	BRNCDT	-0.360015	0.0217416
TF binding site	Alt. TSS	BRNCDT	0.2859	0.00559772
3' UTR	Alt. TSS	BRNCDT	0.431622	0.0155764
5' UTR	Alt. TSS	BRNCDT	5.16692	0.108687
Intron	Alt. TSS	BRNCDT	-0.00726186	0.51655
Missense	Alt. TSS	BRNCDT	2.53899	0.0209987
NC transcript	Alt. TSS	BRNCDT	1.18134	0.0408145
Splicing	Alt. TSS	BRNCDT	2.90629	0.00971446
Synonymous	Alt. TSS	BRNCDT	1.72435	0.0112919
Enhancer	Expression	BRNCHA	0.0771744	0.00824732
Promoter	Expression	BRNCHA	3.33313	0.08648
Open chromatin	Expression	BRNCHA	0.374271	0.030648
Promoter-flanking	Expression	BRNCHA	1.08289	0.0477099
CTCF binding site	Expression	BRNCHA	-0.0178983	0.026624
TF binding site	Expression	BRNCHA	0.916635	0.00818249
3' UTR	Expression	BRNCHA	2.26283	0.0517049
5' UTR	Expression	BRNCHA	3.34174	0.0285584
Truncating	Expression	BRNCHA	2.64042	0.000682305
Intron	Expression	BRNCHA	0.0843	0.530433
Missense	Expression	BRNCHA	2.31279	0.016817
NC transcript	Expression	BRNCHA	1.92636	0.0654833
Splicing	Expression	BRNCHA	2.97209	0.0095869
Synonymous	Expression	BRNCHA	2.44777	0.0174019
Enhancer	Intron excision	BRNCHA	-0.14238	0.00760008
Promoter	Intron excision	BRNCHA	2.52015	0.0528898
Open chromatin	Intron excision	BRNCHA	0.02934	0.0254078
Promoter-flanking	Intron excision	BRNCHA	0.74235	0.0404207
CTCF binding site	Intron excision	BRNCHA	-0.444075	0.0205673
TF binding site	Intron excision	BRNCHA	1.23568	0.0108438
3' UTR	Intron excision	BRNCHA	1.73164	0.0382699
5' UTR	Intron excision	BRNCHA	2.76476	0.0205536
Truncating	Intron excision	BRNCHA	3.3011	0.00114653
Intron	Intron excision	BRNCHA	0.0872376	0.551034
Missense	Intron excision	BRNCHA	3.47133	0.0401045
NC transcript	Intron excision	BRNCHA	2.08442	0.0768522
Splicing	Intron excision	BRNCHA	4.89451	0.0386216
Synonymous	Intron excision	BRNCHA	3.3012	0.0336921
Enhancer	RNA stability	BRNCHA	0.366247	0.0110041
Promoter	RNA stability	BRNCHA	2.21717	0.0438334
Open chromatin	RNA stability	BRNCHA	0.334639	0.0317552
Promoter-flanking	RNA stability	BRNCHA	0.911388	0.0463404
CTCF binding site	RNA stability	BRNCHA	-0.843548	0.0157195
TF binding site	RNA stability	BRNCHA	1.52046	0.0133819
3' UTR	RNA stability	BRNCHA	2.64419	0.0736106
5' UTR	RNA stability	BRNCHA	2.5037	0.0175291
Truncating	RNA stability	BRNCHA	1.92118	0.000449137
Intron	RNA stability	BRNCHA	0.201222	0.597722
Missense	RNA stability	BRNCHA	2.95249	0.0286145
NC transcript	RNA stability	BRNCHA	1.61853	0.0562701
Splicing	RNA stability	BRNCHA	3.16528	0.0118626
Synonymous	RNA stability	BRNCHA	3.09232	0.0298042
Enhancer	Isoform ratio	BRNCHA	-0.0478055	0.00782804
Promoter	Isoform ratio	BRNCHA	2.45707	0.0487894
Open chromatin	Isoform ratio	BRNCHA	0.289005	0.029679
Promoter-flanking	Isoform ratio	BRNCHA	0.878724	0.0428552
CTCF binding site	Isoform ratio	BRNCHA	-0.572771	0.018445
TF binding site	Isoform ratio	BRNCHA	1.6551	0.0140498
3' UTR	Isoform ratio	BRNCHA	2.75248	0.0751391
5' UTR	Isoform ratio	BRNCHA	2.54658	0.0170429
Truncating	Isoform ratio	BRNCHA	2.80366	0.000785668
Intron	Isoform ratio	BRNCHA	0.0214321	0.518965
Missense	Isoform ratio	BRNCHA	3.02223	0.0283292
NC transcript	Isoform ratio	BRNCHA	2.68534	0.113525
Splicing	Isoform ratio	BRNCHA	4.26605	0.0242002
Synonymous	Isoform ratio	BRNCHA	2.76114	0.0223349
Enhancer	Alt. polyA	BRNCHA	0.36903	0.0111873
Promoter	Alt. polyA	BRNCHA	1.62488	0.0295543
Open chromatin	Alt. polyA	BRNCHA	0.379478	0.0329413
Promoter-flanking	Alt. polyA	BRNCHA	0.636391	0.0389232
CTCF binding site	Alt. polyA	BRNCHA	-0.169467	0.0252876
TF binding site	Alt. polyA	BRNCHA	1.70796	0.0155496
3' UTR	Alt. polyA	BRNCHA	3.89811	0.179326
5' UTR	Alt. polyA	BRNCHA	1.81572	0.0110877
Intron	Alt. polyA	BRNCHA	-0.0746021	0.500457
Missense	Alt. polyA	BRNCHA	2.87886	0.0276955
NC transcript	Alt. polyA	BRNCHA	1.29439	0.0454949
Splicing	Alt. polyA	BRNCHA	2.82848	0.00952862
Synonymous	Alt. polyA	BRNCHA	2.73478	0.0236481
Enhancer	Alt. TSS	BRNCHA	0.783241	0.0144232
Promoter	Alt. TSS	BRNCHA	4.28103	0.179405
Open chromatin	Alt. TSS	BRNCHA	-0.971785	0.0126952
Promoter-flanking	Alt. TSS	BRNCHA	0.656224	0.038057
CTCF binding site	Alt. TSS	BRNCHA	-0.397464	0.0212149
TF binding site	Alt. TSS	BRNCHA	1.17417	0.0103738
3' UTR	Alt. TSS	BRNCHA	0.912088	0.0217585
5' UTR	Alt. TSS	BRNCHA	5.19012	0.11059
Intron	Alt. TSS	BRNCHA	-0.0553448	0.500643
Missense	Alt. TSS	BRNCHA	2.35553	0.0185144
NC transcript	Alt. TSS	BRNCHA	1.80333	0.0628933
Splicing	Alt. TSS	BRNCHA	3.58	0.015515
Synonymous	Alt. TSS	BRNCHA	2.24861	0.0162626
Enhancer	Isoform ratio	BRNCHB	0.798959	0.0140708
Promoter	Isoform ratio	BRNCHB	2.58391	0.0532567
Open chromatin	Isoform ratio	BRNCHB	0.160732	0.0271415
Promoter-flanking	Isoform ratio	BRNCHB	0.792487	0.0403769
CTCF binding site	Isoform ratio	BRNCHB	-0.18251	0.024174
TF binding site	Isoform ratio	BRNCHB	1.05305	0.00925509
3' UTR	Isoform ratio	BRNCHB	2.77616	0.0763583
5' UTR	Isoform ratio	BRNCHB	2.61548	0.017868
Truncating	Isoform ratio	BRNCHB	1.71674	0.000369357
Intron	Isoform ratio	BRNCHB	0.00227639	0.511858
Missense	Isoform ratio	BRNCHB	3.03886	0.0286291
NC transcript	Isoform ratio	BRNCHB	2.50151	0.0999002
Splicing	Isoform ratio	BRNCHB	3.99652	0.0200601
Synonymous	Isoform ratio	BRNCHB	2.8948	0.0244852
Enhancer	RNA stability	BRNCHB	0.225884	0.0100381
Promoter	RNA stability	BRNCHB	2.4113	0.050413
Open chromatin	RNA stability	BRNCHB	-0.645744	0.0161587
Promoter-flanking	RNA stability	BRNCHB	0.667051	0.039348
CTCF binding site	RNA stability	BRNCHB	-0.59914	0.0186773
TF binding site	RNA stability	BRNCHB	1.35401	0.0119814
3' UTR	RNA stability	BRNCHB	2.4853	0.0663018
5' UTR	RNA stability	BRNCHB	2.42542	0.0166926
Truncating	RNA stability	BRNCHB	1.96301	0.000463884
Intron	RNA stability	BRNCHB	0.291384	0.637648
Missense	RNA stability	BRNCHB	2.19629	0.0170249
NC transcript	RNA stability	BRNCHB	1.41292	0.0490047
Splicing	RNA stability	BRNCHB	2.69985	0.00863634
Synonymous	RNA stability	BRNCHB	2.55823	0.0206867
Enhancer	Alt. polyA	BRNCHB	0.0705994	0.00910952
Promoter	Alt. polyA	BRNCHB	1.15364	0.0213586
Open chromatin	Alt. polyA	BRNCHB	0.0619597	0.026464
Promoter-flanking	Alt. polyA	BRNCHB	0.794936	0.0435
CTCF binding site	Alt. polyA	BRNCHB	-0.00737896	0.0283128
TF binding site	Alt. polyA	BRNCHB	1.12702	0.0104182
3' UTR	Alt. polyA	BRNCHB	3.92856	0.183458
5' UTR	Alt. polyA	BRNCHB	1.53981	0.00917463
Intron	Alt. polyA	BRNCHB	-0.0510416	0.508692
Missense	Alt. polyA	BRNCHB	2.34347	0.0191437
NC transcript	Alt. polyA	BRNCHB	1.06264	0.0387723
Splicing	Alt. polyA	BRNCHB	3.06483	0.0112476
Synonymous	Alt. polyA	BRNCHB	2.14867	0.0157835
Enhancer	Intron excision	BRNCHB	-0.431214	0.00623418
Promoter	Intron excision	BRNCHB	2.55719	0.0543956
Open chromatin	Intron excision	BRNCHB	0.191362	0.0284564
Promoter-flanking	Intron excision	BRNCHB	0.764556	0.0411446
CTCF binding site	Intron excision	BRNCHB	-0.485014	0.0200108
TF binding site	Intron excision	BRNCHB	1.37485	0.0119674
3' UTR	Intron excision	BRNCHB	1.66016	0.0365241
5' UTR	Intron excision	BRNCHB	2.72412	0.0200362
Truncating	Intron excision	BRNCHB	3.1239	0.00101676
Intron	Intron excision	BRNCHB	0.106124	0.559336
Missense	Intron excision	BRNCHB	3.39397	0.0381026
NC transcript	Intron excision	BRNCHB	2.05033	0.0752274
Splicing	Intron excision	BRNCHB	4.5608	0.0307214
Synonymous	Intron excision	BRNCHB	3.21269	0.0317496
Enhancer	Expression	BRNCHB	0.188343	0.00891063
Promoter	Expression	BRNCHB	3.35475	0.0878202
Open chromatin	Expression	BRNCHB	0.441948	0.0321288
Promoter-flanking	Expression	BRNCHB	1.01242	0.0454529
CTCF binding site	Expression	BRNCHB	-0.0303764	0.0264009
TF binding site	Expression	BRNCHB	0.933394	0.0082813
3' UTR	Expression	BRNCHB	2.0816	0.0456188
5' UTR	Expression	BRNCHB	3.39312	0.0296053
Truncating	Expression	BRNCHB	2.57764	0.000653503
Intron	Expression	BRNCHB	0.0935136	0.533922
Missense	Expression	BRNCHB	2.01237	0.013661
NC transcript	Expression	BRNCHB	1.82616	0.061113
Splicing	Expression	BRNCHB	3.0722	0.0102797
Synonymous	Expression	BRNCHB	2.30848	0.0158065
Enhancer	Alt. TSS	BRNCHB	-0.241189	0.00709099
Promoter	Alt. TSS	BRNCHB	3.87643	0.135539
Open chromatin	Alt. TSS	BRNCHB	0.279028	0.0302139
Promoter-flanking	Alt. TSS	BRNCHB	0.208949	0.0279137
CTCF binding site	Alt. TSS	BRNCHB	-0.119621	0.0257174
TF binding site	Alt. TSS	BRNCHB	1.37298	0.0119078
3' UTR	Alt. TSS	BRNCHB	1.34805	0.0294366
5' UTR	Alt. TSS	BRNCHB	4.70012	0.0787665
Intron	Alt. TSS	BRNCHB	0.0428629	0.535572
Missense	Alt. TSS	BRNCHB	2.64381	0.0226081
NC transcript	Alt. TSS	BRNCHB	1.51292	0.0514271
Splicing	Alt. TSS	BRNCHB	2.955	0.0100616
Synonymous	Alt. TSS	BRNCHB	1.97557	0.0134581
Enhancer	RNA stability	BRNCTXA	0.419711	0.011355
Promoter	RNA stability	BRNCTXA	2.2729	0.0452067
Open chromatin	RNA stability	BRNCTXA	0.258219	0.0300018
Promoter-flanking	RNA stability	BRNCTXA	0.559314	0.0360736
CTCF binding site	RNA stability	BRNCTXA	-0.128331	0.0257014
TF binding site	RNA stability	BRNCTXA	1.00178	0.00929094
3' UTR	RNA stability	BRNCTXA	2.36214	0.0601145
5' UTR	RNA stability	BRNCTXA	2.43855	0.0166279
Truncating	RNA stability	BRNCTXA	1.98229	0.000464068
Intron	RNA stability	BRNCTXA	0.219787	0.605237
Missense	RNA stability	BRNCTXA	2.71626	0.0240833
NC transcript	RNA stability	BRNCTXA	1.56624	0.0539994
Splicing	RNA stability	BRNCTXA	3.56537	0.0155583
Synonymous	RNA stability	BRNCTXA	3.30104	0.0341344
Enhancer	Isoform ratio	BRNCTXA	-0.128333	0.00746529
Promoter	Isoform ratio	BRNCTXA	2.43699	0.0485322
Open chromatin	Isoform ratio	BRNCTXA	0.159471	0.0272663
Promoter-flanking	Isoform ratio	BRNCTXA	0.751021	0.0395328
CTCF binding site	Isoform ratio	BRNCTXA	-0.236652	0.0233626
TF binding site	Isoform ratio	BRNCTXA	1.23715	0.0105813
3' UTR	Isoform ratio	BRNCTXA	2.76616	0.0764757
5' UTR	Isoform ratio	BRNCTXA	2.91619	0.0221964
Truncating	Isoform ratio	BRNCTXA	2.26595	0.000543496
Intron	Isoform ratio	BRNCTXA	-0.0111519	0.509679
Missense	Isoform ratio	BRNCTXA	2.81929	0.0247995
NC transcript	Isoform ratio	BRNCTXA	2.6197	0.108897
Splicing	Isoform ratio	BRNCTXA	3.83347	0.0180507
Synonymous	Isoform ratio	BRNCTXA	3.02394	0.0270139
Enhancer	Expression	BRNCTXA	0.481318	0.0109235
Promoter	Expression	BRNCTXA	3.4085	0.0911905
Open chromatin	Expression	BRNCTXA	0.0679447	0.0248031
Promoter-flanking	Expression	BRNCTXA	1.22674	0.0527557
CTCF binding site	Expression	BRNCTXA	0.0584289	0.0280729
TF binding site	Expression	BRNCTXA	1.39296	0.0113821
3' UTR	Expression	BRNCTXA	2.00785	0.0433633
5' UTR	Expression	BRNCTXA	3.29217	0.0276158
Truncating	Expression	BRNCTXA	3.54694	0.00128001
Intron	Expression	BRNCTXA	0.0510952	0.518458
Missense	Expression	BRNCTXA	2.58253	0.0202894
NC transcript	Expression	BRNCTXA	1.98744	0.0683687
Splicing	Expression	BRNCTXA	3.21095	0.0113212
Synonymous	Expression	BRNCTXA	2.18029	0.014468
Enhancer	Intron excision	BRNCTXA	-0.712759	0.00502455
Promoter	Intron excision	BRNCTXA	2.85498	0.0655096
Open chromatin	Intron excision	BRNCTXA	-0.132049	0.0224283
Promoter-flanking	Intron excision	BRNCTXA	0.874196	0.0434883
CTCF binding site	Intron excision	BRNCTXA	-0.137744	0.0251615
TF binding site	Intron excision	BRNCTXA	0.722854	0.00747256
3' UTR	Intron excision	BRNCTXA	1.77031	0.0386854
5' UTR	Intron excision	BRNCTXA	3.11733	0.0257711
Truncating	Intron excision	BRNCTXA	1.81778	0.000402898
Intron	Intron excision	BRNCTXA	-0.00219396	0.515847
Missense	Intron excision	BRNCTXA	3.43271	0.0383065
NC transcript	Intron excision	BRNCTXA	2.21089	0.0826149
Splicing	Intron excision	BRNCTXA	4.97862	0.0402926
Synonymous	Intron excision	BRNCTXA	3.08892	0.0285496
Enhancer	Alt. polyA	BRNCTXA	0.0670695	0.00912736
Promoter	Alt. polyA	BRNCTXA	1.51429	0.027513
Open chromatin	Alt. polyA	BRNCTXA	0.201296	0.0292087
Promoter-flanking	Alt. polyA	BRNCTXA	0.878388	0.0462771
CTCF binding site	Alt. polyA	BRNCTXA	-0.629192	0.01846
TF binding site	Alt. polyA	BRNCTXA	0.728458	0.00793373
3' UTR	Alt. polyA	BRNCTXA	3.83327	0.172345
5' UTR	Alt. polyA	BRNCTXA	1.87213	0.0115916
Truncating	Alt. polyA	BRNCTXA	2.46588	0.000674908
Intron	Alt. polyA	BRNCTXA	-0.126013	0.482197
Missense	Alt. polyA	BRNCTXA	2.93698	0.0289762
NC transcript	Alt. polyA	BRNCTXA	1.5125	0.0531322
Splicing	Alt. polyA	BRNCTXA	2.97488	0.0105847
Synonymous	Alt. polyA	BRNCTXA	1.61714	0.010948
Enhancer	Alt. TSS	BRNCTXA	-0.273426	0.00690139
Promoter	Alt. TSS	BRNCTXA	4.38147	0.191423
Open chromatin	Alt. TSS	BRNCTXA	0.497005	0.0349991
Promoter-flanking	Alt. TSS	BRNCTXA	0.170908	0.0270517
CTCF binding site	Alt. TSS	BRNCTXA	-0.536592	0.0192067
TF binding site	Alt. TSS	BRNCTXA	-0.146132	0.00413591
3' UTR	Alt. TSS	BRNCTXA	0.876686	0.0211424
5' UTR	Alt. TSS	BRNCTXA	5.24872	0.11464
Truncating	Alt. TSS	BRNCTXA	2.09309	0.00049755
Intron	Alt. TSS	BRNCTXA	-0.101998	0.483086
Missense	Alt. TSS	BRNCTXA	2.46677	0.0199945
NC transcript	Alt. TSS	BRNCTXA	1.48605	0.0503384
Splicing	Alt. TSS	BRNCTXA	3.31937	0.0129021
Synonymous	Alt. TSS	BRNCTXA	2.26574	0.0164118
Enhancer	RNA stability	BRNCTXB	-0.541004	0.00583298
Promoter	RNA stability	BRNCTXB	2.3436	0.0474685
Open chromatin	RNA stability	BRNCTXB	-0.075102	0.0237843
Promoter-flanking	RNA stability	BRNCTXB	0.55388	0.0359344
CTCF binding site	RNA stability	BRNCTXB	-0.532692	0.0194054
TF binding site	RNA stability	BRNCTXB	1.32232	0.0115946
3' UTR	RNA stability	BRNCTXB	2.21975	0.054492
5' UTR	RNA stability	BRNCTXB	1.70912	0.0100285
Intron	RNA stability	BRNCTXB	0.219658	0.605111
Missense	RNA stability	BRNCTXB	2.5892	0.0220488
NC transcript	RNA stability	BRNCTXB	1.91241	0.0685722
Splicing	RNA stability	BRNCTXB	3.22171	0.0122574
Synonymous	RNA stability	BRNCTXB	2.72186	0.0228522
Enhancer	Alt. polyA	BRNCTXB	-0.589782	0.00578051
Promoter	Alt. polyA	BRNCTXB	1.59458	0.0290716
Open chromatin	Alt. polyA	BRNCTXB	-0.326712	0.0202476
Promoter-flanking	Alt. polyA	BRNCTXB	0.816999	0.0443167
CTCF binding site	Alt. polyA	BRNCTXB	-0.146864	0.0257812
TF binding site	Alt. polyA	BRNCTXB	1.13607	0.0105158
3' UTR	Alt. polyA	BRNCTXB	4.01321	0.195108
5' UTR	Alt. polyA	BRNCTXB	0.724	0.00522832
Truncating	Alt. polyA	BRNCTXB	2.03689	0.000501349
Intron	Alt. polyA	BRNCTXB	-0.116451	0.485502
Missense	Alt. polyA	BRNCTXB	2.97566	0.0297169
NC transcript	Alt. polyA	BRNCTXB	1.20519	0.0428939
Splicing	Alt. polyA	BRNCTXB	2.87626	0.0098756
Synonymous	Alt. polyA	BRNCTXB	1.87194	0.0130536
Enhancer	Alt. TSS	BRNCTXB	-0.868108	0.00458248
Promoter	Alt. TSS	BRNCTXB	4.26757	0.177372
Open chromatin	Alt. TSS	BRNCTXB	0.116465	0.0269289
Promoter-flanking	Alt. TSS	BRNCTXB	0.707129	0.0393235
CTCF binding site	Alt. TSS	BRNCTXB	-0.123532	0.0256265
TF binding site	Alt. TSS	BRNCTXB	-0.0917206	0.00430511
3' UTR	Alt. TSS	BRNCTXB	0.750356	0.0194018
5' UTR	Alt. TSS	BRNCTXB	5.1213	0.105251
Truncating	Alt. TSS	BRNCTXB	2.10217	0.000501735
Intron	Alt. TSS	BRNCTXB	-0.0209181	0.511374
Missense	Alt. TSS	BRNCTXB	2.51922	0.0207864
NC transcript	Alt. TSS	BRNCTXB	1.34597	0.0457798
Splicing	Alt. TSS	BRNCTXB	3.45656	0.0142201
Synonymous	Alt. TSS	BRNCTXB	2.50403	0.0194086
Enhancer	Isoform ratio	BRNCTXB	0.0346932	0.00835593
Promoter	Isoform ratio	BRNCTXB	2.20503	0.0413349
Open chromatin	Isoform ratio	BRNCTXB	0.28763	0.0298027
Promoter-flanking	Isoform ratio	BRNCTXB	0.843372	0.0421762
CTCF binding site	Isoform ratio	BRNCTXB	0.0565033	0.0286619
TF binding site	Isoform ratio	BRNCTXB	1.04217	0.00924154
3' UTR	Isoform ratio	BRNCTXB	2.52891	0.0648831
5' UTR	Isoform ratio	BRNCTXB	2.44272	0.0159986
Intron	Isoform ratio	BRNCTXB	0.031842	0.525083
Missense	Isoform ratio	BRNCTXB	2.80065	0.0245019
NC transcript	Isoform ratio	BRNCTXB	2.52265	0.101928
Splicing	Isoform ratio	BRNCTXB	4.01944	0.0205445
Synonymous	Isoform ratio	BRNCTXB	2.84295	0.0238426
Enhancer	Intron excision	BRNCTXB	-0.329589	0.00655556
Promoter	Intron excision	BRNCTXB	2.45942	0.0498053
Open chromatin	Intron excision	BRNCTXB	-0.196065	0.0214559
Promoter-flanking	Intron excision	BRNCTXB	0.633252	0.0368102
CTCF binding site	Intron excision	BRNCTXB	-0.241991	0.0234116
TF binding site	Intron excision	BRNCTXB	1.14085	0.00999185
3' UTR	Intron excision	BRNCTXB	1.57464	0.0337513
5' UTR	Intron excision	BRNCTXB	2.6333	0.0184282
Intron	Intron excision	BRNCTXB	0.0789074	0.545082
Missense	Intron excision	BRNCTXB	3.29352	0.034781
NC transcript	Intron excision	BRNCTXB	1.88631	0.0659647
Splicing	Intron excision	BRNCTXB	4.85565	0.0370042
Synonymous	Intron excision	BRNCTXB	2.8716	0.0245559
Enhancer	Expression	BRNCTXB	0.49663	0.011044
Promoter	Expression	BRNCTXB	3.39765	0.0905401
Open chromatin	Expression	BRNCTXB	0.246716	0.0280835
Promoter-flanking	Expression	BRNCTXB	0.996693	0.0449956
CTCF binding site	Expression	BRNCTXB	0.280953	0.0327644
TF binding site	Expression	BRNCTXB	1.29903	0.0106681
3' UTR	Expression	BRNCTXB	2.0909	0.0459492
5' UTR	Expression	BRNCTXB	3.21035	0.0261026
Truncating	Expression	BRNCTXB	3.47491	0.00121812
Intron	Expression	BRNCTXB	0.0359219	0.513064
Missense	Expression	BRNCTXB	2.28668	0.0165336
NC transcript	Expression	BRNCTXB	2.11641	0.074786
Splicing	Expression	BRNCTXB	3.31906	0.0122066
Synonymous	Expression	BRNCTXB	2.16913	0.0143617
Enhancer	RNA stability	BRNHPP	0.498732	0.0120239
Promoter	RNA stability	BRNHPP	2.07915	0.0396234
Open chromatin	RNA stability	BRNHPP	0.251972	0.0299196
Promoter-flanking	RNA stability	BRNHPP	0.109674	0.0264788
CTCF binding site	RNA stability	BRNHPP	-0.511227	0.0197331
TF binding site	RNA stability	BRNHPP	1.0557	0.00966485
3' UTR	RNA stability	BRNHPP	2.39598	0.0617139
5' UTR	RNA stability	BRNHPP	1.74469	0.0103086
Truncating	RNA stability	BRNHPP	2.14138	0.000520493
Intron	RNA stability	BRNHPP	0.224312	0.606931
Missense	RNA stability	BRNHPP	1.3345	0.00927267
NC transcript	RNA stability	BRNHPP	1.44868	0.0497968
Splicing	RNA stability	BRNHPP	3.20899	0.0121708
Synonymous	RNA stability	BRNHPP	1.78709	0.0119901
Enhancer	Alt. polyA	BRNHPP	0.755173	0.0146778
Promoter	Alt. polyA	BRNHPP	1.6525	0.030204
Open chromatin	Alt. polyA	BRNHPP	-0.196388	0.0221262
Promoter-flanking	Alt. polyA	BRNHPP	0.796082	0.04357
CTCF binding site	Alt. polyA	BRNHPP	-0.361228	0.0221911
TF binding site	Alt. polyA	BRNHPP	-0.666955	0.00300976
3' UTR	Alt. polyA	BRNHPP	3.76123	0.163527
5' UTR	Alt. polyA	BRNHPP	1.42398	0.00848261
Intron	Alt. polyA	BRNHPP	0.000745268	0.52617
Missense	Alt. polyA	BRNHPP	2.16119	0.016892
NC transcript	Alt. polyA	BRNHPP	1.12372	0.0405103
Splicing	Alt. polyA	BRNHPP	2.83098	0.00956228
Synonymous	Alt. polyA	BRNHPP	0.833686	0.00634832
Enhancer	Isoform ratio	BRNHPP	-0.079781	0.0077219
Promoter	Isoform ratio	BRNHPP	2.74242	0.060012
Open chromatin	Isoform ratio	BRNHPP	0.368137	0.0315267
Promoter-flanking	Isoform ratio	BRNHPP	0.701346	0.0382267
CTCF binding site	Isoform ratio	BRNHPP	-0.303289	0.0223223
TF binding site	Isoform ratio	BRNHPP	0.562991	0.00663929
3' UTR	Isoform ratio	BRNHPP	2.63028	0.0696358
5' UTR	Isoform ratio	BRNHPP	2.63619	0.018299
Truncating	Isoform ratio	BRNHPP	1.98266	0.000448162
Intron	Isoform ratio	BRNHPP	0.00765538	0.515823
Missense	Isoform ratio	BRNHPP	2.94482	0.0270745
NC transcript	Isoform ratio	BRNHPP	2.57453	0.105664
Splicing	Isoform ratio	BRNHPP	3.68659	0.0163063
Synonymous	Isoform ratio	BRNHPP	2.64927	0.0208411
Enhancer	Intron excision	BRNHPP	0.201526	0.00957497
Promoter	Intron excision	BRNHPP	2.64524	0.0572936
Open chromatin	Intron excision	BRNHPP	-0.989017	0.0124874
Promoter-flanking	Intron excision	BRNHPP	0.738691	0.0400225
CTCF binding site	Intron excision	BRNHPP	0.0956998	0.0297684
TF binding site	Intron excision	BRNHPP	0.877409	0.00839743
3' UTR	Intron excision	BRNHPP	1.3452	0.0291233
5' UTR	Intron excision	BRNHPP	2.64177	0.0187375
Intron	Intron excision	BRNHPP	0.0570585	0.538107
Missense	Intron excision	BRNHPP	3.45885	0.039441
NC transcript	Intron excision	BRNHPP	1.72387	0.059464
Splicing	Intron excision	BRNHPP	4.96225	0.0402395
Synonymous	Intron excision	BRNHPP	2.85003	0.0244478
Enhancer	Expression	BRNHPP	0.543314	0.0114106
Promoter	Expression	BRNHPP	3.21919	0.0800291
Open chromatin	Expression	BRNHPP	0.251147	0.0281702
Promoter-flanking	Expression	BRNHPP	1.15629	0.0502735
CTCF binding site	Expression	BRNHPP	0.0282945	0.0275035
TF binding site	Expression	BRNHPP	1.03243	0.00887092
3' UTR	Expression	BRNHPP	1.73082	0.0358079
5' UTR	Expression	BRNHPP	3.09502	0.0241043
Truncating	Expression	BRNHPP	2.99603	0.000874301
Intron	Expression	BRNHPP	0.0624374	0.522973
Missense	Expression	BRNHPP	1.98434	0.0134128
NC transcript	Expression	BRNHPP	2.0934	0.0735955
Splicing	Expression	BRNHPP	3.10347	0.0105162
Synonymous	Expression	BRNHPP	1.95462	0.0123823
Enhancer	Alt. TSS	BRNHPP	0.614879	0.0127785
Promoter	Alt. TSS	BRNHPP	3.83978	0.131577
Open chromatin	Alt. TSS	BRNHPP	-0.370681	0.0191903
Promoter-flanking	Alt. TSS	BRNHPP	0.566296	0.035597
CTCF binding site	Alt. TSS	BRNHPP	-0.0667984	0.0266084
TF binding site	Alt. TSS	BRNHPP	1.36488	0.0117879
3' UTR	Alt. TSS	BRNHPP	1.23818	0.0271736
5' UTR	Alt. TSS	BRNHPP	4.85529	0.0873378
Intron	Alt. TSS	BRNHPP	-0.122509	0.476358
Missense	Alt. TSS	BRNHPP	2.48823	0.0202933
NC transcript	Alt. TSS	BRNHPP	1.23627	0.0423568
Splicing	Alt. TSS	BRNHPP	2.84714	0.00930196
Synonymous	Alt. TSS	BRNHPP	2.65707	0.0215299
Enhancer	RNA stability	BRNHPT	0.602521	0.0128731
Promoter	RNA stability	BRNHPT	2.49212	0.0525582
Open chromatin	RNA stability	BRNHPT	0.295653	0.0307604
Promoter-flanking	RNA stability	BRNHPT	0.1891	0.0278792
CTCF binding site	RNA stability	BRNHPT	-0.64564	0.0179387
TF binding site	RNA stability	BRNHPT	0.834178	0.00826006
3' UTR	RNA stability	BRNHPT	2.03164	0.0477992
5' UTR	RNA stability	BRNHPT	2.91743	0.0231554
Truncating	RNA stability	BRNHPT	2.108	0.000507423
Intron	RNA stability	BRNHPT	0.229456	0.60812
Missense	RNA stability	BRNHPT	2.37526	0.0190071
NC transcript	RNA stability	BRNHPT	1.42387	0.0488343
Splicing	RNA stability	BRNHPT	2.61159	0.00801785
Synonymous	RNA stability	BRNHPT	2.24374	0.0163945
Enhancer	Isoform ratio	BRNHPT	-0.28759	0.00666938
Promoter	Isoform ratio	BRNHPT	2.45287	0.048982
Open chromatin	Isoform ratio	BRNHPT	-0.193656	0.0213227
Promoter-flanking	Isoform ratio	BRNHPT	0.720905	0.038647
CTCF binding site	Isoform ratio	BRNHPT	0.0191722	0.0278748
TF binding site	Isoform ratio	BRNHPT	0.920936	0.0084764
3' UTR	Isoform ratio	BRNHPT	2.62557	0.0692695
5' UTR	Isoform ratio	BRNHPT	1.95893	0.0114132
Intron	Isoform ratio	BRNHPT	0.0753373	0.539966
Missense	Isoform ratio	BRNHPT	2.62206	0.0215861
NC transcript	Isoform ratio	BRNHPT	2.47021	0.098114
Splicing	Isoform ratio	BRNHPT	4.03747	0.0207553
Synonymous	Isoform ratio	BRNHPT	2.73898	0.0221291
Enhancer	Intron excision	BRNHPT	-0.265088	0.00687135
Promoter	Intron excision	BRNHPT	2.61336	0.0555525
Open chromatin	Intron excision	BRNHPT	-0.372671	0.0189968
Promoter-flanking	Intron excision	BRNHPT	0.716752	0.039091
CTCF binding site	Intron excision	BRNHPT	-0.239101	0.0235071
TF binding site	Intron excision	BRNHPT	0.548911	0.00663276
3' UTR	Intron excision	BRNHPT	1.51888	0.0325773
5' UTR	Intron excision	BRNHPT	2.82789	0.0211421
Intron	Intron excision	BRNHPT	0.000825073	0.516641
Missense	Intron excision	BRNHPT	3.33544	0.0358948
NC transcript	Intron excision	BRNHPT	2.16833	0.0803725
Splicing	Intron excision	BRNHPT	4.96554	0.0399982
Synonymous	Intron excision	BRNHPT	3.03344	0.0275387
Enhancer	Alt. TSS	BRNHPT	0.173078	0.00940772
Promoter	Alt. TSS	BRNHPT	3.95239	0.14225
Open chromatin	Alt. TSS	BRNHPT	0.344216	0.0314822
Promoter-flanking	Alt. TSS	BRNHPT	0.912826	0.0452593
CTCF binding site	Alt. TSS	BRNHPT	-0.318312	0.0223439
TF binding site	Alt. TSS	BRNHPT	0.939763	0.00878113
3' UTR	Alt. TSS	BRNHPT	0.996765	0.0229829
5' UTR	Alt. TSS	BRNHPT	4.74602	0.0809552
Intron	Alt. TSS	BRNHPT	-0.0224876	0.510313
Missense	Alt. TSS	BRNHPT	2.47761	0.0201508
NC transcript	Alt. TSS	BRNHPT	0.926235	0.0341519
Splicing	Alt. TSS	BRNHPT	2.85213	0.00933386
Synonymous	Alt. TSS	BRNHPT	2.72106	0.0225091
Enhancer	Alt. polyA	BRNHPT	0.104778	0.00938955
Promoter	Alt. polyA	BRNHPT	1.76571	0.0327828
Open chromatin	Alt. polyA	BRNHPT	0.0277711	0.0259319
Promoter-flanking	Alt. polyA	BRNHPT	0.851888	0.045516
CTCF binding site	Alt. polyA	BRNHPT	-0.13687	0.0259968
TF binding site	Alt. polyA	BRNHPT	1.20159	0.011026
3' UTR	Alt. polyA	BRNHPT	3.86157	0.175981
5' UTR	Alt. polyA	BRNHPT	0.786711	0.00546867
Intron	Alt. polyA	BRNHPT	-0.0500537	0.508275
Missense	Alt. polyA	BRNHPT	2.15113	0.0168386
NC transcript	Alt. polyA	BRNHPT	1.31122	0.0462963
Splicing	Alt. polyA	BRNHPT	1.74216	0.00451336
Synonymous	Alt. polyA	BRNHPT	1.82294	0.0126545
Enhancer	Expression	BRNHPT	0.400884	0.0103351
Promoter	Expression	BRNHPT	3.34459	0.0872724
Open chromatin	Expression	BRNHPT	0.0672359	0.0247909
Promoter-flanking	Expression	BRNHPT	1.10191	0.0484004
CTCF binding site	Expression	BRNHPT	0.0953782	0.0288089
TF binding site	Expression	BRNHPT	0.979713	0.00855026
3' UTR	Expression	BRNHPT	1.85827	0.0391043
5' UTR	Expression	BRNHPT	3.19241	0.0257806
Truncating	Expression	BRNHPT	3.91803	0.00165612
Intron	Expression	BRNHPT	0.0239708	0.509045
Missense	Expression	BRNHPT	2.30661	0.0167649
NC transcript	Expression	BRNHPT	2.13703	0.075838
Splicing	Expression	BRNHPT	3.01316	0.00987378
Synonymous	Expression	BRNHPT	2.11681	0.013851
Enhancer	RNA stability	BRNNCC	-0.103704	0.00790037
Promoter	RNA stability	BRNNCC	2.05122	0.0387687
Open chromatin	RNA stability	BRNNCC	-0.208808	0.0216985
Promoter-flanking	RNA stability	BRNNCC	0.708338	0.040003
CTCF binding site	RNA stability	BRNNCC	-0.36838	0.021743
TF binding site	RNA stability	BRNNCC	0.31762	0.00577863
3' UTR	RNA stability	BRNNCC	2.50728	0.0665263
5' UTR	RNA stability	BRNNCC	2.42915	0.0165262
Intron	RNA stability	BRNNCC	0.226163	0.607586
Missense	RNA stability	BRNNCC	3.07011	0.0307776
NC transcript	RNA stability	BRNNCC	1.32027	0.0454783
Splicing	RNA stability	BRNNCC	3.48064	0.0146692
Synonymous	RNA stability	BRNNCC	2.54629	0.0202353
Enhancer	Alt. polyA	BRNNCC	0.56459	0.0128965
Promoter	Alt. polyA	BRNNCC	1.59149	0.029047
Open chromatin	Alt. polyA	BRNNCC	-0.172964	0.0225459
Promoter-flanking	Alt. polyA	BRNNCC	0.453392	0.0345036
CTCF binding site	Alt. polyA	BRNNCC	-0.172489	0.0253574
TF binding site	Alt. polyA	BRNNCC	-0.0281386	0.00469509
3' UTR	Alt. polyA	BRNNCC	3.73438	0.161055
5' UTR	Alt. polyA	BRNNCC	1.29117	0.00775667
Intron	Alt. polyA	BRNNCC	-0.114471	0.486446
Missense	Alt. polyA	BRNNCC	2.64926	0.0237706
NC transcript	Alt. polyA	BRNNCC	1.12649	0.0406826
Splicing	Alt. polyA	BRNNCC	2.56892	0.00799736
Synonymous	Alt. polyA	BRNNCC	1.64565	0.0111861
Enhancer	Intron excision	BRNNCC	0.245015	0.00980693
Promoter	Intron excision	BRNNCC	2.66406	0.057684
Open chromatin	Intron excision	BRNNCC	-0.0334901	0.0241027
Promoter-flanking	Intron excision	BRNNCC	0.615971	0.0365464
CTCF binding site	Intron excision	BRNNCC	0.0639829	0.0290128
TF binding site	Intron excision	BRNNCC	0.816305	0.00800633
3' UTR	Intron excision	BRNNCC	1.84475	0.0409113
5' UTR	Intron excision	BRNNCC	2.49308	0.0168046
Intron	Intron excision	BRNNCC	0.0402257	0.53066
Missense	Intron excision	BRNNCC	3.33035	0.0358547
NC transcript	Intron excision	BRNNCC	1.89496	0.0666158
Splicing	Intron excision	BRNNCC	4.74923	0.0345306
Synonymous	Intron excision	BRNNCC	2.53212	0.0195005
Enhancer	Isoform ratio	BRNNCC	0.0143597	0.0082152
Promoter	Isoform ratio	BRNNCC	2.50316	0.0506756
Open chromatin	Isoform ratio	BRNNCC	0.0456446	0.0251587
Promoter-flanking	Isoform ratio	BRNNCC	0.711096	0.0383572
CTCF binding site	Isoform ratio	BRNNCC	0.0125561	0.0277327
TF binding site	Isoform ratio	BRNNCC	1.08283	0.00947145
3' UTR	Isoform ratio	BRNNCC	2.6117	0.0685382
5' UTR	Isoform ratio	BRNNCC	2.5148	0.0167655
Intron	Isoform ratio	BRNNCC	0.0430913	0.527984
Missense	Isoform ratio	BRNNCC	2.92226	0.0265587
NC transcript	Isoform ratio	BRNNCC	2.32779	0.0888494
Splicing	Isoform ratio	BRNNCC	3.50023	0.0143001
Synonymous	Isoform ratio	BRNNCC	2.86111	0.0240715
Enhancer	Expression	BRNNCC	0.363778	0.0100735
Promoter	Expression	BRNNCC	3.15439	0.0765048
Open chromatin	Expression	BRNNCC	0.403724	0.0313069
Promoter-flanking	Expression	BRNNCC	1.29966	0.0555194
CTCF binding site	Expression	BRNNCC	0.234883	0.0317343
TF binding site	Expression	BRNNCC	0.87593	0.00795513
3' UTR	Expression	BRNNCC	1.69916	0.0350261
5' UTR	Expression	BRNNCC	3.12258	0.024566
Truncating	Expression	BRNNCC	3.04281	0.000902997
Intron	Expression	BRNNCC	0.0728565	0.526799
Missense	Expression	BRNNCC	2.09772	0.0145072
NC transcript	Expression	BRNNCC	1.96082	0.0671245
Splicing	Expression	BRNNCC	3.05609	0.0101735
Synonymous	Expression	BRNNCC	2.11981	0.0138818
Enhancer	Alt. TSS	BRNNCC	0.504065	0.0118678
Promoter	Alt. TSS	BRNNCC	3.94175	0.141596
Open chromatin	Alt. TSS	BRNNCC	-0.438657	0.0183407
Promoter-flanking	Alt. TSS	BRNNCC	0.716238	0.0396104
CTCF binding site	Alt. TSS	BRNNCC	-0.269962	0.0231337
TF binding site	Alt. TSS	BRNNCC	0.600232	0.00696002
3' UTR	Alt. TSS	BRNNCC	1.50757	0.0328222
5' UTR	Alt. TSS	BRNNCC	5.00926	0.0974509
Intron	Alt. TSS	BRNNCC	-0.119309	0.477624
Missense	Alt. TSS	BRNNCC	2.05872	0.0150508
NC transcript	Alt. TSS	BRNNCC	1.43544	0.0486639
Splicing	Alt. TSS	BRNNCC	3.1051	0.0111488
Synonymous	Alt. TSS	BRNNCC	2.22344	0.0159575
Enhancer	RNA stability	BRNPTM	-0.124987	0.00780555
Promoter	RNA stability	BRNPTM	2.38052	0.0489617
Open chromatin	RNA stability	BRNPTM	0.0387935	0.0258222
Promoter-flanking	RNA stability	BRNPTM	0.494439	0.0346197
CTCF binding site	RNA stability	BRNPTM	-0.620495	0.0183137
TF binding site	RNA stability	BRNPTM	1.60742	0.0141815
3' UTR	RNA stability	BRNPTM	2.07666	0.0496006
5' UTR	RNA stability	BRNPTM	2.22614	0.0144194
Truncating	RNA stability	BRNPTM	2.08006	0.000498556
Intron	RNA stability	BRNPTM	0.198164	0.596804
Missense	RNA stability	BRNPTM	2.54082	0.0214346
NC transcript	RNA stability	BRNPTM	1.636	0.0567778
Splicing	RNA stability	BRNPTM	3.82115	0.0186469
Synonymous	RNA stability	BRNPTM	2.6815	0.0223416
Enhancer	Isoform ratio	BRNPTM	0.584978	0.0122801
Promoter	Isoform ratio	BRNPTM	2.44434	0.0489579
Open chromatin	Isoform ratio	BRNPTM	0.487272	0.0343102
Promoter-flanking	Isoform ratio	BRNPTM	1.00397	0.0472854
CTCF binding site	Isoform ratio	BRNPTM	-0.370306	0.021344
TF binding site	Isoform ratio	BRNPTM	0.517971	0.0064399
3' UTR	Isoform ratio	BRNPTM	2.57288	0.0671005
5' UTR	Isoform ratio	BRNPTM	2.65442	0.0185865
Intron	Isoform ratio	BRNPTM	-0.00679096	0.511732
Missense	Isoform ratio	BRNPTM	3.00113	0.0282235
NC transcript	Isoform ratio	BRNPTM	2.4217	0.0951767
Splicing	Isoform ratio	BRNPTM	3.39606	0.0133698
Synonymous	Isoform ratio	BRNPTM	3.10795	0.0287311
Enhancer	Intron excision	BRNPTM	-0.314827	0.00670451
Promoter	Intron excision	BRNPTM	2.88362	0.0676566
Open chromatin	Intron excision	BRNPTM	-0.31189	0.0199685
Promoter-flanking	Intron excision	BRNPTM	0.638184	0.0373779
CTCF binding site	Intron excision	BRNPTM	-0.58766	0.0185463
TF binding site	Intron excision	BRNPTM	0.341131	0.00579707
3' UTR	Intron excision	BRNPTM	1.59502	0.0346275
5' UTR	Intron excision	BRNPTM	2.47712	0.0167399
Truncating	Intron excision	BRNPTM	1.92889	0.000439344
Intron	Intron excision	BRNPTM	0.0275608	0.527627
Missense	Intron excision	BRNPTM	3.17415	0.0324147
NC transcript	Intron excision	BRNPTM	1.98243	0.0711306
Splicing	Intron excision	BRNPTM	4.94713	0.0398495
Synonymous	Intron excision	BRNPTM	3.09011	0.0289183
Enhancer	Expression	BRNPTM	0.416614	0.0104565
Promoter	Expression	BRNPTM	3.19236	0.0785991
Open chromatin	Expression	BRNPTM	0.397768	0.0312013
Promoter-flanking	Expression	BRNPTM	1.31489	0.0561475
CTCF binding site	Expression	BRNPTM	-0.0324414	0.0263793
TF binding site	Expression	BRNPTM	1.02554	0.00883025
3' UTR	Expression	BRNPTM	1.82865	0.0383416
5' UTR	Expression	BRNPTM	3.35018	0.0287839
Truncating	Expression	BRNPTM	3.19498	0.00100414
Intron	Expression	BRNPTM	0.0543908	0.520098
Missense	Expression	BRNPTM	2.03954	0.0139422
NC transcript	Expression	BRNPTM	2.09755	0.0738438
Splicing	Expression	BRNPTM	3.22916	0.0114754
Synonymous	Expression	BRNPTM	1.93118	0.0121878
Enhancer	Alt. polyA	BRNPTM	-0.255478	0.00730907
Promoter	Alt. polyA	BRNPTM	1.58021	0.0288521
Open chromatin	Alt. polyA	BRNPTM	-0.48097	0.0181992
Promoter-flanking	Alt. polyA	BRNPTM	0.190146	0.0287615
CTCF binding site	Alt. polyA	BRNPTM	-0.243928	0.0241319
TF binding site	Alt. polyA	BRNPTM	1.22706	0.0112134
3' UTR	Alt. polyA	BRNPTM	3.97657	0.19066
5' UTR	Alt. polyA	BRNPTM	1.25524	0.00757988
Truncating	Alt. polyA	BRNPTM	2.05447	0.000508463
Intron	Alt. polyA	BRNPTM	-0.127462	0.483224
Missense	Alt. polyA	BRNPTM	2.62177	0.0233443
NC transcript	Alt. polyA	BRNPTM	1.44111	0.0506519
Splicing	Alt. polyA	BRNPTM	2.6934	0.00873294
Synonymous	Alt. polyA	BRNPTM	2.06	0.014922
Enhancer	Alt. TSS	BRNPTM	-0.285488	0.00686203
Promoter	Alt. TSS	BRNPTM	4.13846	0.162239
Open chromatin	Alt. TSS	BRNPTM	0.273112	0.0300265
Promoter-flanking	Alt. TSS	BRNPTM	0.660888	0.0381031
CTCF binding site	Alt. TSS	BRNPTM	-0.240522	0.0236188
TF binding site	Alt. TSS	BRNPTM	0.765575	0.00780197
3' UTR	Alt. TSS	BRNPTM	1.0714	0.0242437
5' UTR	Alt. TSS	BRNPTM	4.87375	0.0886587
Intron	Alt. TSS	BRNPTM	-0.00135753	0.518457
Missense	Alt. TSS	BRNPTM	1.98021	0.0143075
NC transcript	Alt. TSS	BRNPTM	1.29195	0.0440868
Splicing	Alt. TSS	BRNPTM	3.0448	0.0106944
Synonymous	Alt. TSS	BRNPTM	1.90339	0.0128013
Promoter	RNA stability	BRNSNG	1.98633	0.0372585
Open chromatin	RNA stability	BRNSNG	-0.462699	0.0182654
Promoter-flanking	RNA stability	BRNSNG	0.622386	0.0378878
CTCF binding site	RNA stability	BRNSNG	-0.857176	0.0155476
TF binding site	RNA stability	BRNSNG	0.760848	0.00789511
3' UTR	RNA stability	BRNSNG	2.13146	0.0515155
5' UTR	RNA stability	BRNSNG	2.0816	0.0130465
Intron	RNA stability	BRNSNG	0.165936	0.583152
Missense	RNA stability	BRNSNG	2.45013	0.0201419
NC transcript	RNA stability	BRNSNG	0.911287	0.0344037
Splicing	RNA stability	BRNSNG	3.4766	0.0146849
Synonymous	RNA stability	BRNSNG	2.50799	0.0198091
Enhancer	Isoform ratio	BRNSNG	0.0973217	0.00875013
Promoter	Isoform ratio	BRNSNG	2.5393	0.0522531
Open chromatin	Isoform ratio	BRNSNG	0.294211	0.0300087
Promoter-flanking	Isoform ratio	BRNSNG	0.405347	0.0312033
CTCF binding site	Isoform ratio	BRNSNG	-0.533859	0.0190385
TF binding site	Isoform ratio	BRNSNG	0.142895	0.00495972
3' UTR	Isoform ratio	BRNSNG	2.76738	0.0767533
5' UTR	Isoform ratio	BRNSNG	2.13375	0.0129469
Intron	Isoform ratio	BRNSNG	0.066874	0.537659
Missense	Isoform ratio	BRNSNG	2.76825	0.0239869
NC transcript	Isoform ratio	BRNSNG	2.36746	0.0916078
Splicing	Isoform ratio	BRNSNG	3.36035	0.0130214
Synonymous	Isoform ratio	BRNSNG	2.29927	0.0163806
Enhancer	Intron excision	BRNSNG	-0.340946	0.00660445
Promoter	Intron excision	BRNSNG	2.78724	0.0634521
Open chromatin	Intron excision	BRNSNG	-0.655252	0.01576
Promoter-flanking	Intron excision	BRNSNG	0.719827	0.039685
CTCF binding site	Intron excision	BRNSNG	-0.180343	0.0246556
TF binding site	Intron excision	BRNSNG	0.6845	0.00736925
3' UTR	Intron excision	BRNSNG	1.83379	0.0410319
5' UTR	Intron excision	BRNSNG	2.7848	0.0207688
Intron	Intron excision	BRNSNG	-0.0320951	0.507129
Missense	Intron excision	BRNSNG	2.7762	0.0246763
NC transcript	Intron excision	BRNSNG	2.26499	0.0868004
Splicing	Intron excision	BRNSNG	5.04405	0.042696
Synonymous	Intron excision	BRNSNG	3.02525	0.0277223
Enhancer	Expression	BRNSNG	0.591073	0.0117933
Promoter	Expression	BRNSNG	3.39961	0.0906851
Open chromatin	Expression	BRNSNG	0.277458	0.0286844
Promoter-flanking	Expression	BRNSNG	1.15146	0.0501027
CTCF binding site	Expression	BRNSNG	-0.0506385	0.0260397
TF binding site	Expression	BRNSNG	1.12297	0.00944199
3' UTR	Expression	BRNSNG	1.94467	0.0415267
5' UTR	Expression	BRNSNG	3.2301	0.0264687
Truncating	Expression	BRNSNG	2.68024	0.000702382
Intron	Expression	BRNSNG	0.059114	0.521681
Missense	Expression	BRNSNG	2.17579	0.015315
NC transcript	Expression	BRNSNG	2.03645	0.0707423
Splicing	Expression	BRNSNG	3.15227	0.0108757
Synonymous	Expression	BRNSNG	1.99662	0.0127466
Enhancer	Alt. polyA	BRNSNG	0.5739	0.012942
Promoter	Alt. polyA	BRNSNG	1.58172	0.0287421
Open chromatin	Alt. polyA	BRNSNG	0.173957	0.0286129
Promoter-flanking	Alt. polyA	BRNSNG	0.788789	0.0433643
CTCF binding site	Alt. polyA	BRNSNG	-0.188623	0.0250216
TF binding site	Alt. polyA	BRNSNG	0.878043	0.00877598
3' UTR	Alt. polyA	BRNSNG	3.8439	0.173028
5' UTR	Alt. polyA	BRNSNG	1.35555	0.00808531
Intron	Alt. polyA	BRNSNG	-0.0505424	0.507696
Missense	Alt. polyA	BRNSNG	2.33967	0.0190978
NC transcript	Alt. polyA	BRNSNG	1.43103	0.0500992
Splicing	Alt. polyA	BRNSNG	2.19485	0.00615095
Synonymous	Alt. polyA	BRNSNG	1.2217	0.00830247
Enhancer	Alt. TSS	BRNSNG	0.00581206	0.00839771
Promoter	Alt. TSS	BRNSNG	3.97359	0.144664
Open chromatin	Alt. TSS	BRNSNG	0.0197497	0.0251908
Promoter-flanking	Alt. TSS	BRNSNG	0.94315	0.0463267
CTCF binding site	Alt. TSS	BRNSNG	0.136919	0.0306729
3' UTR	Alt. TSS	BRNSNG	1.65092	0.036218
5' UTR	Alt. TSS	BRNSNG	4.75	0.0813603
Intron	Alt. TSS	BRNSNG	-0.0399086	0.50424
Missense	Alt. TSS	BRNSNG	1.32661	0.00909226
NC transcript	Alt. TSS	BRNSNG	1.25188	0.042883
Splicing	Alt. TSS	BRNSNG	2.22529	0.00605595
Synonymous	Alt. TSS	BRNSNG	2.12356	0.0149052
Enhancer	RNA stability	BRNSPC	0.473757	0.0119458
Promoter	RNA stability	BRNSPC	2.37661	0.049184
Open chromatin	RNA stability	BRNSPC	-0.154154	0.022738
Promoter-flanking	RNA stability	BRNSPC	0.776444	0.0424764
CTCF binding site	RNA stability	BRNSPC	-0.308279	0.0228317
TF binding site	RNA stability	BRNSPC	0.984644	0.00928104
3' UTR	RNA stability	BRNSPC	2.69598	0.0766668
5' UTR	RNA stability	BRNSPC	2.24217	0.01468
Intron	RNA stability	BRNSPC	0.188753	0.594506
Missense	RNA stability	BRNSPC	2.18779	0.0169176
NC transcript	RNA stability	BRNSPC	1.25415	0.0438423
Splicing	RNA stability	BRNSPC	2.50475	0.0075355
Synonymous	RNA stability	BRNSPC	2.61429	0.0214782
Enhancer	Expression	BRNSPC	0.80654	0.0136968
Promoter	Expression	BRNSPC	3.27714	0.0833279
Open chromatin	Expression	BRNSPC	0.096093	0.0253028
Promoter-flanking	Expression	BRNSPC	1.2035	0.0519575
CTCF binding site	Expression	BRNSPC	-0.281883	0.022187
TF binding site	Expression	BRNSPC	1.45841	0.0119169
3' UTR	Expression	BRNSPC	1.85515	0.0390392
5' UTR	Expression	BRNSPC	3.30614	0.0279092
Truncating	Expression	BRNSPC	2.53375	0.000634742
Intron	Expression	BRNSPC	0.0674608	0.524516
Missense	Expression	BRNSPC	1.79612	0.0117736
NC transcript	Expression	BRNSPC	2.17735	0.0780215
Splicing	Expression	BRNSPC	3.53001	0.0141314
Synonymous	Expression	BRNSPC	1.83038	0.0113615
Enhancer	Isoform ratio	BRNSPC	0.102546	0.00876165
Promoter	Isoform ratio	BRNSPC	2.16915	0.0403238
Open chromatin	Isoform ratio	BRNSPC	0.306139	0.0301875
Promoter-flanking	Isoform ratio	BRNSPC	0.722452	0.038783
CTCF binding site	Isoform ratio	BRNSPC	-0.71312	0.0168084
TF binding site	Isoform ratio	BRNSPC	0.352701	0.00572974
3' UTR	Isoform ratio	BRNSPC	2.25961	0.0538668
5' UTR	Isoform ratio	BRNSPC	1.71196	0.00964024
Intron	Isoform ratio	BRNSPC	0.142866	0.566909
Missense	Isoform ratio	BRNSPC	2.98864	0.0278899
NC transcript	Isoform ratio	BRNSPC	2.52791	0.102264
Splicing	Isoform ratio	BRNSPC	3.58159	0.0151652
Synonymous	Isoform ratio	BRNSPC	2.16624	0.0149127
Enhancer	Intron excision	BRNSPC	0.369769	0.0108058
Promoter	Intron excision	BRNSPC	2.60691	0.0560201
Open chromatin	Intron excision	BRNSPC	-0.367331	0.0192456
Promoter-flanking	Intron excision	BRNSPC	0.990099	0.047864
CTCF binding site	Intron excision	BRNSPC	0.229763	0.0327381
TF binding site	Intron excision	BRNSPC	1.38993	0.0120234
3' UTR	Intron excision	BRNSPC	1.76014	0.0390213
5' UTR	Intron excision	BRNSPC	2.42862	0.0162335
Intron	Intron excision	BRNSPC	0.0109727	0.52233
Missense	Intron excision	BRNSPC	2.95284	0.0279204
NC transcript	Intron excision	BRNSPC	1.96663	0.0706889
Splicing	Intron excision	BRNSPC	4.87824	0.0380993
Synonymous	Intron excision	BRNSPC	3.06727	0.0285406
Enhancer	Alt. polyA	BRNSPC	-0.393334	0.00658038
Promoter	Alt. polyA	BRNSPC	1.34955	0.0243224
Open chromatin	Alt. polyA	BRNSPC	0.326541	0.031746
Promoter-flanking	Alt. polyA	BRNSPC	0.920196	0.0472106
CTCF binding site	Alt. polyA	BRNSPC	0.0925803	0.0302985
TF binding site	Alt. polyA	BRNSPC	-0.472747	0.00341806
3' UTR	Alt. polyA	BRNSPC	3.63584	0.149017
5' UTR	Alt. polyA	BRNSPC	1.60519	0.00955083
Intron	Alt. polyA	BRNSPC	0.0773167	0.554269
Missense	Alt. polyA	BRNSPC	2.84847	0.0269949
NC transcript	Alt. polyA	BRNSPC	0.832291	0.0329229
Splicing	Alt. polyA	BRNSPC	2.97418	0.0104967
Synonymous	Alt. polyA	BRNSPC	1.01872	0.00716763
Enhancer	Alt. TSS	BRNSPC	0.575082	0.012457
Promoter	Alt. TSS	BRNSPC	4.13523	0.161718
Open chromatin	Alt. TSS	BRNSPC	0.171955	0.0280015
Promoter-flanking	Alt. TSS	BRNSPC	0.746228	0.0403924
CTCF binding site	Alt. TSS	BRNSPC	-0.655227	0.0177111
TF binding site	Alt. TSS	BRNSPC	0.419248	0.00612854
3' UTR	Alt. TSS	BRNSPC	1.3148	0.028693
5' UTR	Alt. TSS	BRNSPC	5.1102	0.104394
Intron	Alt. TSS	BRNSPC	-0.104907	0.48276
Missense	Alt. TSS	BRNSPC	2.27196	0.0175002
NC transcript	Alt. TSS	BRNSPC	1.47485	0.0500221
Splicing	Alt. TSS	BRNSPC	2.95261	0.0100201
Synonymous	Alt. TSS	BRNSPC	1.64403	0.0106868
Enhancer	RNA stability	CLNSGM	-0.659939	0.00549621
Promoter	RNA stability	CLNSGM	2.73603	0.0636334
Open chromatin	RNA stability	CLNSGM	-0.300946	0.02073
Promoter-flanking	RNA stability	CLNSGM	0.516747	0.0357954
CTCF binding site	RNA stability	CLNSGM	-0.877767	0.0154766
TF binding site	RNA stability	CLNSGM	0.652426	0.00743236
3' UTR	RNA stability	CLNSGM	2.24812	0.0567136
5' UTR	RNA stability	CLNSGM	2.73255	0.0207933
Intron	RNA stability	CLNSGM	0.231423	0.612787
Missense	RNA stability	CLNSGM	2.24272	0.0176997
NC transcript	RNA stability	CLNSGM	1.68734	0.0595942
Splicing	RNA stability	CLNSGM	3.38626	0.0139801
Synonymous	RNA stability	CLNSGM	2.75262	0.0238181
Enhancer	Isoform ratio	CLNSGM	0.463769	0.0113886
Promoter	Isoform ratio	CLNSGM	2.68768	0.0584098
Open chromatin	Isoform ratio	CLNSGM	0.402094	0.0325718
Promoter-flanking	Isoform ratio	CLNSGM	0.862795	0.0432457
CTCF binding site	Isoform ratio	CLNSGM	-0.411628	0.0208692
TF binding site	Isoform ratio	CLNSGM	1.11783	0.00986286
3' UTR	Isoform ratio	CLNSGM	2.71574	0.0747016
5' UTR	Isoform ratio	CLNSGM	2.91707	0.0224656
Truncating	Isoform ratio	CLNSGM	1.59053	0.00034509
Intron	Isoform ratio	CLNSGM	0.0302047	0.524814
Missense	Isoform ratio	CLNSGM	3.05766	0.0296206
NC transcript	Isoform ratio	CLNSGM	2.45562	0.0981455
Splicing	Isoform ratio	CLNSGM	4.1731	0.0230754
Synonymous	Isoform ratio	CLNSGM	3.136	0.0295399
Enhancer	Intron excision	CLNSGM	-0.141256	0.00772637
Promoter	Intron excision	CLNSGM	2.85912	0.0678679
Open chromatin	Intron excision	CLNSGM	0.125007	0.0275164
Promoter-flanking	Intron excision	CLNSGM	0.876143	0.0450008
CTCF binding site	Intron excision	CLNSGM	-0.263653	0.0235255
TF binding site	Intron excision	CLNSGM	0.636148	0.00724042
3' UTR	Intron excision	CLNSGM	1.59068	0.0352401
5' UTR	Intron excision	CLNSGM	3.35552	0.0313444
Truncating	Intron excision	CLNSGM	2.45443	0.00064593
Intron	Intron excision	CLNSGM	0.0423721	0.536705
Missense	Intron excision	CLNSGM	3.41159	0.0389792
NC transcript	Intron excision	CLNSGM	2.07866	0.0772349
Splicing	Intron excision	CLNSGM	4.86004	0.0381716
Synonymous	Intron excision	CLNSGM	3.23509	0.0325962
Enhancer	Expression	CLNSGM	0.710832	0.0128279
Promoter	Expression	CLNSGM	3.55872	0.101381
Open chromatin	Expression	CLNSGM	0.100523	0.0254018
Promoter-flanking	Expression	CLNSGM	1.1823	0.051246
CTCF binding site	Expression	CLNSGM	0.012617	0.0272224
TF binding site	Expression	CLNSGM	0.960031	0.00844416
3' UTR	Expression	CLNSGM	2.02659	0.0440041
5' UTR	Expression	CLNSGM	3.48231	0.031563
Truncating	Expression	CLNSGM	3.24889	0.00104298
Intron	Expression	CLNSGM	0.0689539	0.525404
Missense	Expression	CLNSGM	2.23707	0.0159969
NC transcript	Expression	CLNSGM	2.20357	0.0795276
Splicing	Expression	CLNSGM	3.2822	0.0119121
Synonymous	Expression	CLNSGM	2.13343	0.0140302
Enhancer	Alt. TSS	CLNSGM	0.567739	0.0124842
Promoter	Alt. TSS	CLNSGM	4.51749	0.212376
Open chromatin	Alt. TSS	CLNSGM	-0.211261	0.0215931
Promoter-flanking	Alt. TSS	CLNSGM	0.64245	0.037886
CTCF binding site	Alt. TSS	CLNSGM	-0.310824	0.0225997
TF binding site	Alt. TSS	CLNSGM	1.00749	0.00929041
3' UTR	Alt. TSS	CLNSGM	1.20377	0.0267596
5' UTR	Alt. TSS	CLNSGM	5.41908	0.130241
Intron	Alt. TSS	CLNSGM	-0.101631	0.484378
Missense	Alt. TSS	CLNSGM	2.53867	0.0211299
NC transcript	Alt. TSS	CLNSGM	1.64868	0.0566852
Splicing	Alt. TSS	CLNSGM	3.25636	0.0124483
Synonymous	Alt. TSS	CLNSGM	2.66739	0.0218431
Enhancer	Alt. polyA	CLNSGM	-0.81	0.00487817
Promoter	Alt. polyA	CLNSGM	1.5224	0.0270883
Open chromatin	Alt. polyA	CLNSGM	0.207496	0.0290214
Promoter-flanking	Alt. polyA	CLNSGM	0.846404	0.044355
CTCF binding site	Alt. polyA	CLNSGM	-0.672091	0.0177053
TF binding site	Alt. polyA	CLNSGM	0.961434	0.00914562
3' UTR	Alt. polyA	CLNSGM	3.90853	0.177817
5' UTR	Alt. polyA	CLNSGM	1.6079	0.0094496
Truncating	Alt. polyA	CLNSGM	2.73352	0.000794199
Intron	Alt. polyA	CLNSGM	-0.0989011	0.490218
Missense	Alt. polyA	CLNSGM	2.68719	0.0238538
NC transcript	Alt. polyA	CLNSGM	1.20366	0.0421558
Splicing	Alt. polyA	CLNSGM	2.98943	0.0104998
Synonymous	Alt. polyA	CLNSGM	2.37858	0.0181879
Enhancer	RNA stability	CLNTRN	-0.525046	0.0060214
Promoter	RNA stability	CLNTRN	2.71674	0.0626402
Open chromatin	RNA stability	CLNTRN	0.362172	0.0328009
Promoter-flanking	RNA stability	CLNTRN	0.653214	0.0392853
CTCF binding site	RNA stability	CLNTRN	-0.957606	0.0146333
TF binding site	RNA stability	CLNTRN	0.703281	0.00768809
3' UTR	RNA stability	CLNTRN	2.38981	0.0624208
5' UTR	RNA stability	CLNTRN	2.63174	0.0193429
Truncating	RNA stability	CLNTRN	3.01045	0.000967713
Intron	RNA stability	CLNTRN	0.216558	0.605868
Missense	RNA stability	CLNTRN	2.56352	0.0220686
NC transcript	RNA stability	CLNTRN	1.457	0.0507417
Splicing	RNA stability	CLNTRN	3.77104	0.0182066
Synonymous	RNA stability	CLNTRN	2.75268	0.0237698
Enhancer	Alt. polyA	CLNTRN	0.538303	0.0124023
Promoter	Alt. polyA	CLNTRN	1.79464	0.0326957
Open chromatin	Alt. polyA	CLNTRN	0.380832	0.0327456
Promoter-flanking	Alt. polyA	CLNTRN	0.92762	0.0468949
CTCF binding site	Alt. polyA	CLNTRN	-0.555326	0.0191998
TF binding site	Alt. polyA	CLNTRN	0.327808	0.005894
3' UTR	Alt. polyA	CLNTRN	4.15741	0.211091
5' UTR	Alt. polyA	CLNTRN	1.62098	0.0095296
Truncating	Alt. polyA	CLNTRN	2.9746	0.000937205
Intron	Alt. polyA	CLNTRN	-0.136813	0.477639
Missense	Alt. polyA	CLNTRN	2.76497	0.0251351
NC transcript	Alt. polyA	CLNTRN	1.17671	0.0414147
Splicing	Alt. polyA	CLNTRN	3.17379	0.0119331
Synonymous	Alt. polyA	CLNTRN	2.63693	0.0217254
Enhancer	Intron excision	CLNTRN	-0.0731157	0.00808913
Promoter	Intron excision	CLNTRN	2.91822	0.0706129
Open chromatin	Intron excision	CLNTRN	-0.036586	0.0245833
Promoter-flanking	Intron excision	CLNTRN	0.950206	0.0473178
CTCF binding site	Intron excision	CLNTRN	-0.300229	0.0229273
TF binding site	Intron excision	CLNTRN	1.04131	0.00958618
3' UTR	Intron excision	CLNTRN	1.64983	0.0366771
5' UTR	Intron excision	CLNTRN	3.19149	0.0279233
Truncating	Intron excision	CLNTRN	2.93491	0.000901164
Intron	Intron excision	CLNTRN	0.00209171	0.520538
Missense	Intron excision	CLNTRN	3.67784	0.0468354
NC transcript	Intron excision	CLNTRN	2.0968	0.0782361
Splicing	Intron excision	CLNTRN	4.93445	0.0401383
Synonymous	Intron excision	CLNTRN	3.31923	0.0345149
Enhancer	Isoform ratio	CLNTRN	0.18247	0.00934237
Promoter	Isoform ratio	CLNTRN	2.69153	0.0583721
Open chromatin	Isoform ratio	CLNTRN	0.078831	0.0259655
Promoter-flanking	Isoform ratio	CLNTRN	0.871345	0.0433661
CTCF binding site	Isoform ratio	CLNTRN	-0.346729	0.021778
TF binding site	Isoform ratio	CLNTRN	0.880545	0.00832965
3' UTR	Isoform ratio	CLNTRN	2.84679	0.0815171
5' UTR	Isoform ratio	CLNTRN	3.01726	0.0239963
Truncating	Isoform ratio	CLNTRN	1.99481	0.000455203
Intron	Isoform ratio	CLNTRN	-0.000848881	0.51344
Missense	Isoform ratio	CLNTRN	3.35795	0.0363557
NC transcript	Isoform ratio	CLNTRN	2.58495	0.107067
Splicing	Isoform ratio	CLNTRN	4.29187	0.0249792
Synonymous	Isoform ratio	CLNTRN	3.08681	0.0284663
Enhancer	Alt. TSS	CLNTRN	-0.0352881	0.0082201
Promoter	Alt. TSS	CLNTRN	4.67588	0.237044
Open chromatin	Alt. TSS	CLNTRN	-0.337496	0.0197901
Promoter-flanking	Alt. TSS	CLNTRN	0.719283	0.0399645
CTCF binding site	Alt. TSS	CLNTRN	-0.0490794	0.0271073
TF binding site	Alt. TSS	CLNTRN	0.291568	0.00565518
3' UTR	Alt. TSS	CLNTRN	1.27667	0.0281516
5' UTR	Alt. TSS	CLNTRN	5.6917	0.157354
Intron	Alt. TSS	CLNTRN	-0.189738	0.455716
Missense	Alt. TSS	CLNTRN	2.67574	0.0232391
NC transcript	Alt. TSS	CLNTRN	1.562	0.0533856
Splicing	Alt. TSS	CLNTRN	3.86996	0.019039
Synonymous	Alt. TSS	CLNTRN	2.83697	0.024571
Enhancer	Expression	CLNTRN	0.432069	0.0105693
Promoter	Expression	CLNTRN	3.61967	0.105709
Open chromatin	Expression	CLNTRN	0.0805406	0.0250436
Promoter-flanking	Expression	CLNTRN	1.3047	0.0557586
CTCF binding site	Expression	CLNTRN	0.0747381	0.0284158
TF binding site	Expression	CLNTRN	1.0116	0.00874951
3' UTR	Expression	CLNTRN	1.95439	0.0418372
5' UTR	Expression	CLNTRN	3.65961	0.0356746
Truncating	Expression	CLNTRN	2.66444	0.000695261
Intron	Expression	CLNTRN	0.0453626	0.516696
Missense	Expression	CLNTRN	2.32702	0.0170185
NC transcript	Expression	CLNTRN	2.12942	0.0755158
Splicing	Expression	CLNTRN	3.36166	0.012582
Synonymous	Expression	CLNTRN	2.24152	0.0151149
Enhancer	RNA stability	ESPGEJ	-0.298273	0.00706325
Promoter	RNA stability	ESPGEJ	2.48945	0.0536684
Open chromatin	RNA stability	ESPGEJ	0.0928199	0.0272686
Promoter-flanking	RNA stability	ESPGEJ	0.560999	0.0369226
CTCF binding site	RNA stability	ESPGEJ	-1.23295	0.0120975
TF binding site	RNA stability	ESPGEJ	0.532137	0.00684182
3' UTR	RNA stability	ESPGEJ	2.41053	0.0635701
5' UTR	RNA stability	ESPGEJ	2.30023	0.0154215
Truncating	RNA stability	ESPGEJ	3.03326	0.000984401
Intron	RNA stability	ESPGEJ	0.231938	0.612955
Missense	RNA stability	ESPGEJ	2.28492	0.0182388
NC transcript	RNA stability	ESPGEJ	1.74721	0.0621564
Splicing	RNA stability	ESPGEJ	3.28496	0.0130346
Synonymous	RNA stability	ESPGEJ	2.79333	0.0245163
Enhancer	Isoform ratio	ESPGEJ	0.422865	0.0110905
Promoter	Isoform ratio	ESPGEJ	2.74822	0.0610246
Open chromatin	Isoform ratio	ESPGEJ	0.27729	0.0299282
Promoter-flanking	Isoform ratio	ESPGEJ	0.965559	0.0465239
CTCF binding site	Isoform ratio	ESPGEJ	-0.584647	0.0185249
TF binding site	Isoform ratio	ESPGEJ	0.368879	0.00587259
3' UTR	Isoform ratio	ESPGEJ	2.8089	0.0797896
5' UTR	Isoform ratio	ESPGEJ	2.83376	0.0212318
Truncating	Isoform ratio	ESPGEJ	3.3572	0.0011764
Intron	Isoform ratio	ESPGEJ	0.0164584	0.520207
Missense	Isoform ratio	ESPGEJ	3.16954	0.0320562
NC transcript	Isoform ratio	ESPGEJ	2.55634	0.105421
Splicing	Isoform ratio	ESPGEJ	4.1377	0.0225431
Synonymous	Isoform ratio	ESPGEJ	2.83507	0.0240182
Enhancer	Expression	ESPGEJ	0.582489	0.0117508
Promoter	Expression	ESPGEJ	3.65687	0.108652
Open chromatin	Expression	ESPGEJ	0.173019	0.0267292
Promoter-flanking	Expression	ESPGEJ	1.23018	0.0530355
CTCF binding site	Expression	ESPGEJ	0.153826	0.0300521
TF binding site	Expression	ESPGEJ	0.949519	0.00839302
3' UTR	Expression	ESPGEJ	2.08571	0.0459023
5' UTR	Expression	ESPGEJ	3.70462	0.0368678
Truncating	Expression	ESPGEJ	2.87157	0.000803968
Intron	Expression	ESPGEJ	0.0459407	0.517519
Missense	Expression	ESPGEJ	2.30418	0.0167797
NC transcript	Expression	ESPGEJ	2.15123	0.0767778
Splicing	Expression	ESPGEJ	3.4728	0.0136105
Synonymous	Expression	ESPGEJ	2.20992	0.0148126
Enhancer	Intron excision	ESPGEJ	-0.40759	0.00642434
Promoter	Intron excision	ESPGEJ	2.86166	0.0680134
Open chromatin	Intron excision	ESPGEJ	0.304253	0.031153
Promoter-flanking	Intron excision	ESPGEJ	0.703602	0.0399453
CTCF binding site	Intron excision	ESPGEJ	-0.478966	0.0202557
TF binding site	Intron excision	ESPGEJ	0.90235	0.00870806
3' UTR	Intron excision	ESPGEJ	1.597	0.035444
5' UTR	Intron excision	ESPGEJ	3.32374	0.0306607
Truncating	Intron excision	ESPGEJ	3.35212	0.00120322
Intron	Intron excision	ESPGEJ	0.0303497	0.531368
Missense	Intron excision	ESPGEJ	3.56783	0.0434494
NC transcript	Intron excision	ESPGEJ	2.17055	0.0823286
Splicing	Intron excision	ESPGEJ	4.87546	0.0385761
Synonymous	Intron excision	ESPGEJ	3.42732	0.0372638
Enhancer	Alt. TSS	ESPGEJ	-0.773233	0.00494065
Promoter	Alt. TSS	ESPGEJ	4.56464	0.219799
Open chromatin	Alt. TSS	ESPGEJ	-0.021968	0.0246751
Promoter-flanking	Alt. TSS	ESPGEJ	0.799926	0.042343
CTCF binding site	Alt. TSS	ESPGEJ	-0.41832	0.0209923
TF binding site	Alt. TSS	ESPGEJ	0.273429	0.00559361
3' UTR	Alt. TSS	ESPGEJ	0.998004	0.0232461
5' UTR	Alt. TSS	ESPGEJ	5.58671	0.146557
Truncating	Alt. TSS	ESPGEJ	2.00318	0.0004702
Intron	Alt. TSS	ESPGEJ	-0.18234	0.458311
Missense	Alt. TSS	ESPGEJ	2.43707	0.019727
NC transcript	Alt. TSS	ESPGEJ	1.33832	0.0457644
Splicing	Alt. TSS	ESPGEJ	3.70814	0.0170448
Synonymous	Alt. TSS	ESPGEJ	2.44555	0.0187631
Enhancer	Alt. polyA	ESPGEJ	0.549829	0.0124954
Promoter	Alt. polyA	ESPGEJ	1.63456	0.0292593
Open chromatin	Alt. polyA	ESPGEJ	-0.105934	0.0233258
Promoter-flanking	Alt. polyA	ESPGEJ	0.615088	0.0377724
CTCF binding site	Alt. polyA	ESPGEJ	-0.117895	0.0259915
TF binding site	Alt. polyA	ESPGEJ	1.03859	0.00963575
3' UTR	Alt. polyA	ESPGEJ	4.11027	0.204304
5' UTR	Alt. polyA	ESPGEJ	1.49206	0.00871741
Truncating	Alt. polyA	ESPGEJ	2.36579	0.000614396
Intron	Alt. polyA	ESPGEJ	-0.0764106	0.497354
Missense	Alt. polyA	ESPGEJ	2.46666	0.0204635
NC transcript	Alt. polyA	ESPGEJ	1.39183	0.0480612
Splicing	Alt. polyA	ESPGEJ	2.72891	0.00877845
Synonymous	Alt. polyA	ESPGEJ	2.3089	0.0173252
Enhancer	RNA stability	ESPMCS	-0.0869514	0.00825824
Promoter	RNA stability	ESPMCS	2.57459	0.0574557
Open chromatin	RNA stability	ESPMCS	0.21359	0.0298404
Promoter-flanking	RNA stability	ESPMCS	0.644566	0.0395252
CTCF binding site	RNA stability	ESPMCS	-0.923698	0.0150626
TF binding site	RNA stability	ESPMCS	0.758059	0.00806512
3' UTR	RNA stability	ESPMCS	2.34625	0.0612867
5' UTR	RNA stability	ESPMCS	2.42103	0.01691
Truncating	RNA stability	ESPMCS	3.69094	0.00156757
Intron	RNA stability	ESPMCS	0.196978	0.598108
Missense	RNA stability	ESPMCS	3.21004	0.0349681
NC transcript	RNA stability	ESPMCS	1.6034	0.0566619
Splicing	RNA stability	ESPMCS	3.73645	0.0179473
Synonymous	RNA stability	ESPMCS	2.7655	0.0242659
Enhancer	Alt. polyA	ESPMCS	0.377174	0.0111029
Promoter	Alt. polyA	ESPMCS	1.90828	0.0353776
Open chromatin	Alt. polyA	ESPMCS	-0.0751669	0.023895
Promoter-flanking	Alt. polyA	ESPMCS	0.819895	0.0435048
CTCF binding site	Alt. polyA	ESPMCS	-0.365134	0.0219064
TF binding site	Alt. polyA	ESPMCS	0.362303	0.00602503
3' UTR	Alt. polyA	ESPMCS	4.06367	0.197733
5' UTR	Alt. polyA	ESPMCS	1.83349	0.0110356
Truncating	Alt. polyA	ESPMCS	2.90494	0.000891803
Intron	Alt. polyA	ESPMCS	-0.0557984	0.505091
Missense	Alt. polyA	ESPMCS	3.02984	0.0301913
NC transcript	Alt. polyA	ESPMCS	1.02852	0.0373374
Splicing	Alt. polyA	ESPMCS	3.04032	0.0108672
Synonymous	Alt. polyA	ESPMCS	1.8994	0.0130258
Enhancer	Intron excision	ESPMCS	0.066702	0.00902087
Promoter	Intron excision	ESPMCS	2.71474	0.0620577
Open chromatin	Intron excision	ESPMCS	0.0246549	0.0258776
Promoter-flanking	Intron excision	ESPMCS	0.934485	0.0474103
CTCF binding site	Intron excision	ESPMCS	-0.450997	0.0208048
TF binding site	Intron excision	ESPMCS	1.13569	0.0103525
3' UTR	Intron excision	ESPMCS	1.73724	0.039372
5' UTR	Intron excision	ESPMCS	3.3321	0.0311359
Truncating	Intron excision	ESPMCS	3.80122	0.00166406
Intron	Intron excision	ESPMCS	-0.0145247	0.5155
Missense	Intron excision	ESPMCS	3.68291	0.047571
NC transcript	Intron excision	ESPMCS	1.87263	0.0676103
Splicing	Intron excision	ESPMCS	5.05042	0.0439154
Synonymous	Intron excision	ESPMCS	3.54531	0.0408254
Enhancer	Isoform ratio	ESPMCS	0.243912	0.00987899
Promoter	Isoform ratio	ESPMCS	2.85162	0.0660843
Open chromatin	Isoform ratio	ESPMCS	0.0615385	0.0259578
Promoter-flanking	Isoform ratio	ESPMCS	0.917013	0.0453843
CTCF binding site	Isoform ratio	ESPMCS	-0.243687	0.0235754
TF binding site	Isoform ratio	ESPMCS	1.23728	0.0107926
3' UTR	Isoform ratio	ESPMCS	2.73913	0.0765957
5' UTR	Isoform ratio	ESPMCS	3.21232	0.0278013
Truncating	Isoform ratio	ESPMCS	3.35066	0.00117758
Intron	Isoform ratio	ESPMCS	-0.00247472	0.513116
Missense	Isoform ratio	ESPMCS	3.16329	0.0321254
NC transcript	Isoform ratio	ESPMCS	2.59357	0.108801
Splicing	Isoform ratio	ESPMCS	4.28262	0.0250987
Synonymous	Isoform ratio	ESPMCS	3.12046	0.0294839
Enhancer	Alt. TSS	ESPMCS	0.35478	0.0108313
Promoter	Alt. TSS	ESPMCS	4.55048	0.218501
Open chromatin	Alt. TSS	ESPMCS	-0.63527	0.0161648
Promoter-flanking	Alt. TSS	ESPMCS	0.73353	0.0405748
CTCF binding site	Alt. TSS	ESPMCS	-0.455704	0.0205069
TF binding site	Alt. TSS	ESPMCS	-0.973722	0.00236546
3' UTR	Alt. TSS	ESPMCS	1.10322	0.0250917
5' UTR	Alt. TSS	ESPMCS	5.63519	0.152077
Intron	Alt. TSS	ESPMCS	-0.175473	0.460683
Missense	Alt. TSS	ESPMCS	2.87076	0.0268533
NC transcript	Alt. TSS	ESPMCS	1.36453	0.0468021
Splicing	Alt. TSS	ESPMCS	3.68339	0.0168195
Synonymous	Alt. TSS	ESPMCS	2.27964	0.0168165
Enhancer	Expression	ESPMCS	0.487211	0.0109887
Promoter	Expression	ESPMCS	3.63501	0.106907
Open chromatin	Expression	ESPMCS	0.230904	0.0278096
Promoter-flanking	Expression	ESPMCS	1.35441	0.0577514
CTCF binding site	Expression	ESPMCS	0.0192153	0.0273552
TF binding site	Expression	ESPMCS	0.599386	0.00657731
3' UTR	Expression	ESPMCS	1.79672	0.037529
5' UTR	Expression	ESPMCS	3.72795	0.0374261
Truncating	Expression	ESPMCS	3.89348	0.00163085
Intron	Expression	ESPMCS	0.0465152	0.517559
Missense	Expression	ESPMCS	2.1969	0.0155567
NC transcript	Expression	ESPMCS	1.90438	0.0646376
Splicing	Expression	ESPMCS	3.21155	0.0113444
Synonymous	Expression	ESPMCS	2.21618	0.0148576
Enhancer	RNA stability	ESPMSL	-0.612771	0.00569471
Promoter	RNA stability	ESPMSL	2.50441	0.0543644
Open chromatin	RNA stability	ESPMSL	0.103096	0.0275041
Promoter-flanking	RNA stability	ESPMSL	0.65798	0.0396081
CTCF binding site	RNA stability	ESPMSL	-0.588274	0.0189436
TF binding site	RNA stability	ESPMSL	0.991402	0.00943218
3' UTR	RNA stability	ESPMSL	2.38692	0.0626324
5' UTR	RNA stability	ESPMSL	2.2875	0.0153206
Truncating	RNA stability	ESPMSL	3.34769	0.00122829
Intron	RNA stability	ESPMSL	0.211206	0.603935
Missense	RNA stability	ESPMSL	2.84518	0.0269659
NC transcript	RNA stability	ESPMSL	1.74241	0.0620933
Splicing	RNA stability	ESPMSL	3.79671	0.0186297
Synonymous	RNA stability	ESPMSL	2.9213	0.0268667
Enhancer	Isoform ratio	ESPMSL	0.291446	0.0101424
Promoter	Isoform ratio	ESPMSL	2.8817	0.0670374
Open chromatin	Isoform ratio	ESPMSL	0.138095	0.0272064
Promoter-flanking	Isoform ratio	ESPMSL	0.931743	0.0455172
CTCF binding site	Isoform ratio	ESPMSL	-0.6344	0.0179208
TF binding site	Isoform ratio	ESPMSL	1.2468	0.0108093
3' UTR	Isoform ratio	ESPMSL	2.83936	0.0816391
5' UTR	Isoform ratio	ESPMSL	3.04238	0.0245754
Truncating	Isoform ratio	ESPMSL	2.82353	0.000814008
Intron	Isoform ratio	ESPMSL	-0.0117361	0.510312
Missense	Isoform ratio	ESPMSL	3.19565	0.032697
NC transcript	Isoform ratio	ESPMSL	2.57398	0.106825
Splicing	Isoform ratio	ESPMSL	4.35204	0.0261999
Synonymous	Isoform ratio	ESPMSL	3.12722	0.0294559
Enhancer	Alt. polyA	ESPMSL	-0.546341	0.00584475
Promoter	Alt. polyA	ESPMSL	1.91098	0.0354215
Open chromatin	Alt. polyA	ESPMSL	0.196595	0.0287727
Promoter-flanking	Alt. polyA	ESPMSL	0.794783	0.042762
CTCF binding site	Alt. polyA	ESPMSL	-0.388599	0.0215391
TF binding site	Alt. polyA	ESPMSL	0.71284	0.00769014
3' UTR	Alt. polyA	ESPMSL	4.12825	0.206787
5' UTR	Alt. polyA	ESPMSL	1.60456	0.00941827
Intron	Alt. polyA	ESPMSL	-0.099032	0.489803
[truncated: 2,006 more rows]
