# Supplementary material for: Multimodal analysis of RNA sequencing data powers discovery of complex trait genetics
Source: Nat Commun. 2024 Nov 29;15:10387. doi: 10.1038/s41467-024-54840-8 (PMC11607376; doi:10.1038/s41467-024-54840-8)
Supplement: Supplementary file 8 — Source Data [file 41467_2024_54840_MOESM8_ESM.zip › source_data/Figure_3a.txt]

method	n_qtls	n	thousands
Separate	1	5130	5.13
Separate	2	2778	2.778
Separate	3	1739	1.739
Separate	4	1196	1.196
Separate	5	808	0.808
Separate	6	541	0.541
Separate	7	373	0.373
Separate	8	234	0.234
Separate	9	179	0.179
Separate	10+	392	0.392
Combined	1	6867	6.867
Combined	2	2973	2.973
Combined	3	1252	1.252
Combined	4	506	0.506
Combined	5	192	0.192
Combined	6	95	0.095
Combined	7	49	0.049
Combined	8	13	0.013
Combined	9	11	0.011
Combined	10+	25	0.025
