# Supplementary material for: Multimodal analysis of RNA sequencing data powers discovery of complex trait genetics
Source: Nat Commun. 2024 Nov 29;15:10387. doi: 10.1038/s41467-024-54840-8 (PMC11607376; doi:10.1038/s41467-024-54840-8)
Supplement: Supplementary file 8 — Source Data [file 41467_2024_54840_MOESM8_ESM.zip › source_data/Supp_Figure_9.stats.txt]

covar_added	modality	n	Pearson_r	Pearson_p
sex	Expression	15506	0.9986640778555569	0
sex	Isoform ratio	10218	0.9970604339756575	0
sex	Intron excision ratio	7857	0.9912766369008226	0
sex	Alt. TSS	2877	0.9969092614858857	0
sex	Alt. polyA	4305	0.9976474277376859	0
sex	RNA stability	6349	0.9996732926790779	0
age	Expression	15748	0.9994359626453923	0
age	Isoform ratio	10333	0.9972577936149625	0
age	Intron excision ratio	7733	0.9921113897648517	0
age	Alt. TSS	2896	0.9968447262943371	0
age	Alt. polyA	4373	0.997826490421516	0
age	RNA stability	6443	0.9997839267461853	0
