# Supplementary material for: Multimodal analysis of RNA sequencing data powers discovery of complex trait genetics
Source: Nat Commun. 2024 Nov 29;15:10387. doi: 10.1038/s41467-024-54840-8 (PMC11607376; doi:10.1038/s41467-024-54840-8)
Supplement: Supplementary file 8 — Source Data [file 41467_2024_54840_MOESM8_ESM.zip › source_data/Supp_Figure_7.txt]

method	modality	trait_gene_pairs
FOCUS, PIP > 0.8	Expression	1252
FOCUS, PIP > 0.8	Isoform ratio	567
FOCUS, PIP > 0.8	Intron excision ratio	397
FOCUS, PIP > 0.8	Alt. TSS	203
FOCUS, PIP > 0.8	Alt. polyA	215
FOCUS, PIP > 0.8	RNA stability	376
FUSION, all hits	Expression	1602
FUSION, all hits	Isoform ratio	885
FUSION, all hits	Intron excision ratio	717
FUSION, all hits	Alt. TSS	345
FUSION, all hits	Alt. polyA	437
FUSION, all hits	RNA stability	501
FUSION, colocalizing hits	Expression	601
FUSION, colocalizing hits	Isoform ratio	322
FUSION, colocalizing hits	Intron excision ratio	303
FUSION, colocalizing hits	Alt. TSS	122
FUSION, colocalizing hits	Alt. polyA	160
FUSION, colocalizing hits	RNA stability	213
