# Supplementary material for: Multimodal analysis of RNA sequencing data powers discovery of complex trait genetics
Source: Nat Commun. 2024 Nov 29;15:10387. doi: 10.1038/s41467-024-54840-8 (PMC11607376; doi:10.1038/s41467-024-54840-8)
Supplement: Supplementary file 8 — Source Data [file 41467_2024_54840_MOESM8_ESM.zip › source_data/Supp_Figure_6.txt]

tissue	modality	coloc_prop	twas_hits	n_samples
KDNCTX	Expression	0.23037974683544304	395	73
KDNCTX	Isoform ratio	0.19561815336463223	639	73
KDNCTX	Intron excision ratio	0.21156558533145275	709	73
KDNCTX	Alt. TSS	0.09946236559139784	372	73
KDNCTX	Alt. polyA	0.15186915887850466	428	73
KDNCTX	RNA stability	0.11267605633802817	213	73
BRNSNG	Expression	0.27010804321728693	833	114
BRNSNG	Isoform ratio	0.2968197879858657	849	114
BRNSNG	Intron excision ratio	0.3345070422535211	852	114
BRNSNG	Alt. TSS	0.28634361233480177	454	114
BRNSNG	Alt. polyA	0.24621212121212122	528	114
BRNSNG	RNA stability	0.3342857142857143	350	114
BRNSPC	Expression	0.3030998851894374	871	126
BRNSPC	Isoform ratio	0.28351012536162007	1037	126
BRNSPC	Intron excision ratio	0.3027360988526037	1133	126
BRNSPC	Alt. TSS	0.30721966205837176	651	126
BRNSPC	Alt. polyA	0.3219814241486068	646	126
BRNSPC	RNA stability	0.3341584158415842	404	126
BRNAMY	Expression	0.31490384615384615	832	129
BRNAMY	Isoform ratio	0.32217573221757323	956	129
BRNAMY	Intron excision ratio	0.39462809917355374	968	129
BRNAMY	Alt. TSS	0.358974358974359	624	129
BRNAMY	Alt. polyA	0.3202846975088968	562	129
BRNAMY	RNA stability	0.3453038674033149	362	129
UTERUS	Expression	0.3034410844629823	959	129
UTERUS	Isoform ratio	0.3399871216999356	1553	129
UTERUS	Intron excision ratio	0.3259121830550402	1617	129
UTERUS	Alt. TSS	0.3265582655826558	738	129
UTERUS	Alt. polyA	0.26555023923444976	836	129
UTERUS	RNA stability	0.3939393939393939	462	129
VAGINA	Expression	0.3341772151898734	790	141
VAGINA	Isoform ratio	0.32354818123803447	1567	141
VAGINA	Intron excision ratio	0.30273141122913505	1318	141
VAGINA	Alt. TSS	0.27380952380952384	672	141
VAGINA	Alt. polyA	0.2798507462686567	804	141
VAGINA	RNA stability	0.2896825396825397	504	141
SLVRYG	Expression	0.30306021717670284	1013	144
SLVRYG	Isoform ratio	0.3333333333333333	1578	144
SLVRYG	Intron excision ratio	0.3064516129032258	1674	144
SLVRYG	Alt. TSS	0.26410835214446954	886	144
SLVRYG	Alt. polyA	0.25803108808290154	965	144
SLVRYG	RNA stability	0.3087971274685817	557	144
BRNACC	Expression	0.3350471293916024	1167	147
BRNACC	Isoform ratio	0.2910874897792314	1223	147
BRNACC	Intron excision ratio	0.3730092204526404	1193	147
BRNACC	Alt. TSS	0.36535859269282817	739	147
BRNACC	Alt. polyA	0.31375	800	147
BRNACC	RNA stability	0.3159922928709056	519	147
LCL	Expression	0.29973474801061006	1131	147
LCL	Isoform ratio	0.331348132106118	1847	147
LCL	Intron excision ratio	0.33866995073891626	1624	147
LCL	Alt. TSS	0.3053783044667274	1097	147
LCL	Alt. polyA	0.3125659978880676	947	147
LCL	RNA stability	0.3294289897510981	683	147
BRNHPP	Expression	0.3330058939096267	1018	165
BRNHPP	Isoform ratio	0.3405622489959839	1245	165
BRNHPP	Intron excision ratio	0.3756218905472637	1206	165
BRNHPP	Alt. TSS	0.29457364341085274	645	165
BRNHPP	Alt. polyA	0.3097893432465923	807	165
BRNHPP	RNA stability	0.3569682151589242	409	165
OVARY	Expression	0.3067226890756303	1190	167
OVARY	Isoform ratio	0.3240982749607946	1913	167
OVARY	Intron excision ratio	0.3347412882787751	1894	167
OVARY	Alt. TSS	0.342911877394636	1044	167
OVARY	Alt. polyA	0.2745664739884393	1038	167
OVARY	RNA stability	0.2755474452554745	548	167
BRNHPT	Expression	0.3159752868490733	1133	170
BRNHPT	Isoform ratio	0.35830388692579507	1415	170
BRNHPT	Intron excision ratio	0.33933933933933935	1332	170
BRNHPT	Alt. TSS	0.33171912832929784	826	170
BRNHPT	Alt. polyA	0.3111979166666667	768	170
BRNHPT	RNA stability	0.32633587786259544	524	170
BRNPTM	Expression	0.33969769291964996	1257	170
BRNPTM	Isoform ratio	0.3516728624535316	1345	170
BRNPTM	Intron excision ratio	0.31947652040030794	1299	170
BRNPTM	Alt. TSS	0.34239802224969096	809	170
BRNPTM	Alt. polyA	0.2860824742268041	776	170
BRNPTM	RNA stability	0.36893203883495146	515	170
SNTTRM	Expression	0.3383458646616541	1197	174
SNTTRM	Isoform ratio	0.3355670103092783	1940	174
SNTTRM	Intron excision ratio	0.285785536159601	2005	174
SNTTRM	Alt. TSS	0.3149015932521087	1067	174
SNTTRM	Alt. polyA	0.3076181292189007	1037	174
SNTTRM	RNA stability	0.3258426966292135	712	174
BRNCHB	Expression	0.3368834080717489	1784	175
BRNCHB	Isoform ratio	0.3940783986655546	2398	175
BRNCHB	Intron excision ratio	0.39397089397089397	2886	175
BRNCHB	Alt. TSS	0.39707419017763845	957	175
BRNCHB	Alt. polyA	0.3622291021671827	1292	175
BRNCHB	RNA stability	0.33886255924170616	844	175
BRNCTXB	Expression	0.3392857142857143	1400	175
BRNCTXB	Isoform ratio	0.3014230271668823	1546	175
BRNCTXB	Intron excision ratio	0.3659147869674185	1596	175
BRNCTXB	Alt. TSS	0.3423076923076923	780	175
BRNCTXB	Alt. polyA	0.2788177339901478	1015	175
BRNCTXB	RNA stability	0.35797101449275365	690	175
BRNCDT	Expression	0.31507775524002707	1479	194
BRNCDT	Isoform ratio	0.328239608801956	1636	194
BRNCDT	Intron excision ratio	0.3597491448118586	1754	194
BRNCDT	Alt. TSS	0.41946697566628044	863	194
BRNCDT	Alt. polyA	0.2796780684104628	994	194
BRNCDT	RNA stability	0.3803486529318542	631	194
BRNNCC	Expression	0.33182844243792325	1329	202
BRNNCC	Isoform ratio	0.3558840250142126	1759	202
BRNNCC	Intron excision ratio	0.3544018058690745	1772	202
BRNNCC	Alt. TSS	0.3265993265993266	891	202
BRNNCC	Alt. polyA	0.28891149542217703	983	202
BRNNCC	RNA stability	0.332312404287902	653	202
BRNCTXA	Expression	0.3624760689215061	1567	205
BRNCTXA	Isoform ratio	0.3391812865497076	1881	205
BRNCTXA	Intron excision ratio	0.34206306787814006	1871	205
BRNCTXA	Alt. TSS	0.35687732342007433	1076	205
BRNCTXA	Alt. polyA	0.31934156378600825	1215	205
BRNCTXA	RNA stability	0.34580645161290324	775	205
LIVER	Expression	0.3424892703862661	1165	208
LIVER	Isoform ratio	0.3188405797101449	1587	208
LIVER	Intron excision ratio	0.33652530779753764	1462	208
LIVER	Alt. TSS	0.4139072847682119	604	208
LIVER	Alt. polyA	0.29321663019693656	914	208
LIVER	RNA stability	0.33832976445396146	467	208
BRNCHA	Expression	0.3527327935222672	1976	209
BRNCHA	Isoform ratio	0.36585365853658536	2870	209
BRNCHA	Intron excision ratio	0.38713826366559484	3110	209
BRNCHA	Alt. TSS	0.42185238784370477	1382	209
BRNCHA	Alt. polyA	0.3210943124550036	1389	209
BRNCHA	RNA stability	0.36907216494845363	970	209
ARTCRN	Expression	0.35058430717863104	1198	213
ARTCRN	Isoform ratio	0.3313161875945537	1983	213
ARTCRN	Intron excision ratio	0.30171543895055497	1982	213
ARTCRN	Alt. TSS	0.28440366972477066	1090	213
ARTCRN	Alt. polyA	0.31722880583409296	1097	213
ARTCRN	RNA stability	0.3711507293354943	617	213
PRSTTE	Expression	0.3346709470304976	1246	221
PRSTTE	Isoform ratio	0.31532292106374	2369	221
PRSTTE	Intron excision ratio	0.29492455418381347	2187	221
PRSTTE	Alt. TSS	0.38858988159311086	929	221
PRSTTE	Alt. polyA	0.2554806070826307	1186	221
PRSTTE	RNA stability	0.30071942446043165	695	221
SPLEEN	Expression	0.3427505330490405	1876	227
SPLEEN	Isoform ratio	0.3514317590182224	2689	227
SPLEEN	Intron excision ratio	0.30273051048674315	2527	227
SPLEEN	Alt. TSS	0.307153965785381	1286	227
SPLEEN	Alt. polyA	0.2706766917293233	1330	227
SPLEEN	RNA stability	0.3297413793103448	928	227
ADRNLG	Expression	0.348494983277592	1495	233
ADRNLG	Isoform ratio	0.3333333333333333	2043	233
ADRNLG	Intron excision ratio	0.3141567963902989	1773	233
ADRNLG	Alt. TSS	0.3232799245994345	1061	233
ADRNLG	Alt. polyA	0.29436860068259385	1172	233
ADRNLG	RNA stability	0.3407202216066482	722	233
PTTARY	Expression	0.3360198388096714	1613	237
PTTARY	Isoform ratio	0.3302309548431575	2901	237
PTTARY	Intron excision ratio	0.329312865497076	2736	237
PTTARY	Alt. TSS	0.35656041512231285	1349	237
PTTARY	Alt. polyA	0.3363259668508287	1448	237
PTTARY	RNA stability	0.37735849056603776	901	237
PNCREAS	Expression	0.39323220536756126	1714	305
PNCREAS	Isoform ratio	0.3161733161733162	2331	305
PNCREAS	Intron excision ratio	0.33446437227338827	2063	305
PNCREAS	Alt. TSS	0.31876138433515483	1098	305
PNCREAS	Alt. polyA	0.26877761413843887	1358	305
PNCREAS	RNA stability	0.37706855791962174	846	305
CLNSGM	Expression	0.35828571428571426	1750	318
CLNSGM	Isoform ratio	0.32215693052194955	2893	318
CLNSGM	Intron excision ratio	0.35140845070422533	2840	318
CLNSGM	Alt. TSS	0.3124522536287242	1309	318
CLNSGM	Alt. polyA	0.32590529247910865	1436	318
CLNSGM	RNA stability	0.36574585635359114	905	318
TESTIS	Expression	0.3740430185927816	2743	322
TESTIS	Isoform ratio	0.353950434230036	4721	322
TESTIS	Intron excision ratio	0.33646616541353386	5852	322
TESTIS	Alt. TSS	0.3616326530612245	2450	322
TESTIS	Alt. polyA	0.35692657077971235	2642	322
TESTIS	RNA stability	0.3766388557806913	1678	322
STMACH	Expression	0.3462270133164236	1577	324
STMACH	Isoform ratio	0.3227109515260323	2228	324
STMACH	Intron excision ratio	0.3413855970829535	2194	324
STMACH	Alt. TSS	0.3502495840266223	1202	324
STMACH	Alt. polyA	0.29394812680115273	1388	324
STMACH	RNA stability	0.32346491228070173	912	324
ESPGEJ	Expression	0.35690968443960824	1838	330
ESPGEJ	Isoform ratio	0.3580645161290323	2790	330
ESPGEJ	Intron excision ratio	0.33033268101761254	2555	330
ESPGEJ	Alt. TSS	0.3526052819414704	1401	330
ESPGEJ	Alt. polyA	0.3049645390070922	1551	330
ESPGEJ	RNA stability	0.3522083805209513	883	330
CLNTRN	Expression	0.35514541387024606	1788	368
CLNTRN	Isoform ratio	0.3527067419461973	3011	368
CLNTRN	Intron excision ratio	0.3479327259985985	2854	368
CLNTRN	Alt. TSS	0.3081882656350741	1551	368
CLNTRN	Alt. polyA	0.3183475091130012	1646	368
CLNTRN	RNA stability	0.3409306742640076	1053	368
HRTAA	Expression	0.3516483516483517	1820	372
HRTAA	Isoform ratio	0.33226837060702874	2504	372
HRTAA	Intron excision ratio	0.29690721649484536	2425	372
HRTAA	Alt. TSS	0.31664098613251157	1298	372
HRTAA	Alt. polyA	0.337966349670812	1367	372
HRTAA	RNA stability	0.36923076923076925	780	372
HRTLV	Expression	0.35250569476082005	1756	386
HRTLV	Isoform ratio	0.33588565594691167	1959	386
HRTLV	Intron excision ratio	0.2900763358778626	1834	386
HRTLV	Alt. TSS	0.3314393939393939	1056	386
HRTLV	Alt. polyA	0.29040852575488457	1126	386
HRTLV	RNA stability	0.311284046692607	771	386
ARTAORT	Expression	0.34727443609022557	2128	387
ARTAORT	Isoform ratio	0.3285293154274484	3053	387
ARTAORT	Intron excision ratio	0.3348107739515854	2933	387
ARTAORT	Alt. TSS	0.327445652173913	1472	387
ARTAORT	Alt. polyA	0.30189834660134723	1633	387
ARTAORT	RNA stability	0.3239719157472417	997	387
BREAST	Expression	0.37017114914425425	2045	396
BREAST	Isoform ratio	0.32651851851851854	3375	396
BREAST	Intron excision ratio	0.3427458617332035	3081	396
BREAST	Alt. TSS	0.3514696685428393	1599	396
BREAST	Alt. polyA	0.2947103274559194	1985	396
BREAST	RNA stability	0.3711340206185567	970	396
ESPMSL	Expression	0.3393747168101495	2207	465
ESPMSL	Isoform ratio	0.33688286544046464	3099	465
ESPMSL	Intron excision ratio	0.3652094717668488	3294	465
ESPMSL	Alt. TSS	0.3402777777777778	1728	465
ESPMSL	Alt. polyA	0.30062393647192287	1763	465
ESPMSL	RNA stability	0.34917891097666376	1157	465
ADPVSC	Expression	0.3452661328308997	2123	469
ADPVSC	Isoform ratio	0.3386552041756217	3257	469
ADPVSC	Intron excision ratio	0.32602163461538464	3328	469
ADPVSC	Alt. TSS	0.3333333333333333	1656	469
ADPVSC	Alt. polyA	0.3076923076923077	1703	469
ADPVSC	RNA stability	0.3437815975733064	989	469
FIBRBLS	Expression	0.3704904742602351	2467	483
FIBRBLS	Isoform ratio	0.3517261729123635	3389	483
FIBRBLS	Intron excision ratio	0.36229022704837116	3039	483
FIBRBLS	Alt. TSS	0.33301707779886147	2108	483
FIBRBLS	Alt. polyA	0.266304347826087	2024	483
FIBRBLS	RNA stability	0.3576158940397351	1359	483
ESPMCS	Expression	0.3731028667790894	2372	497
ESPMCS	Isoform ratio	0.333230006199628	3226	497
ESPMCS	Intron excision ratio	0.34569581490302825	2939	497
ESPMCS	Alt. TSS	0.3350485991995426	1749	497
ESPMCS	Alt. polyA	0.3045744064852345	1727	497
ESPMCS	RNA stability	0.3387829246139873	1101	497
LUNG	Expression	0.36070507308684435	2326	515
LUNG	Isoform ratio	0.34512820512820513	3900	515
LUNG	Intron excision ratio	0.3514757649607365	3693	515
LUNG	Alt. TSS	0.33424209378407854	1834	515
LUNG	Alt. polyA	0.3356353591160221	2172	515
LUNG	RNA stability	0.3865086599817685	1097	515
SKINNS	Expression	0.36554276315789475	2432	517
SKINNS	Isoform ratio	0.33444537114261885	3597	517
SKINNS	Intron excision ratio	0.32606825351304847	3487	517
SKINNS	Alt. TSS	0.3456246560264172	1817	517
SKINNS	Alt. polyA	0.32678751258811684	1986	517
SKINNS	RNA stability	0.3474218089602705	1183	517
NERVET	Expression	0.3303448275862069	2900	532
NERVET	Isoform ratio	0.3393009377664109	4692	532
NERVET	Intron excision ratio	0.361433868974042	4045	532
NERVET	Alt. TSS	0.3355363497712252	1967	532
NERVET	Alt. polyA	0.31664631664631665	2457	532
NERVET	RNA stability	0.36711552090715804	1411	532
THYROID	Expression	0.354002624671916	3048	574
THYROID	Isoform ratio	0.33312061263560944	4701	574
THYROID	Intron excision ratio	0.3275375939849624	4256	574
THYROID	Alt. TSS	0.3510971786833856	2233	574
THYROID	Alt. polyA	0.32553448971359417	2479	574
THYROID	RNA stability	0.3315892740353172	1529	574
ADPSBQ	Expression	0.34335086401202103	2662	581
ADPSBQ	Isoform ratio	0.3326867119301649	4124	581
ADPSBQ	Intron excision ratio	0.3462030171311685	3911	581
ADPSBQ	Alt. TSS	0.36589147286821705	1935	581
ADPSBQ	Alt. polyA	0.3037608486017358	2074	581
ADPSBQ	RNA stability	0.3688955672426747	1331	581
ARTTBL	Expression	0.3672932330827068	2660	584
ARTTBL	Isoform ratio	0.3312224669603524	3632	584
ARTTBL	Intron excision ratio	0.30659025787965616	3490	584
ARTTBL	Alt. TSS	0.34415221040850585	1787	584
ARTTBL	Alt. polyA	0.31826654240447344	2146	584
ARTTBL	RNA stability	0.3422420193021529	1347	584
SKINS	Expression	0.35719503287070853	2738	605
SKINS	Isoform ratio	0.35082458770614694	4002	605
SKINS	Intron excision ratio	0.3438231469440832	3845	605
SKINS	Alt. TSS	0.3237791932059448	1884	605
SKINS	Alt. polyA	0.3406223717409588	2378	605
SKINS	RNA stability	0.375448671931084	1393	605
WHLBLD	Expression	0.39201680672268907	2380	670
WHLBLD	Isoform ratio	0.3608490566037736	2544	670
WHLBLD	Intron excision ratio	0.3371841155234657	2770	670
WHLBLD	Alt. TSS	0.3575091575091575	1365	670
WHLBLD	Alt. polyA	0.32615200478755235	1671	670
WHLBLD	RNA stability	0.3489278752436647	1026	670
MSCLSK	Expression	0.3672566371681416	2260	706
MSCLSK	Isoform ratio	0.33875788774493526	3011	706
MSCLSK	Intron excision ratio	0.3070840197693575	3035	706
MSCLSK	Alt. TSS	0.34854535082715343	1753	706
MSCLSK	Alt. polyA	0.324181626187962	1894	706
MSCLSK	RNA stability	0.35379644588045234	1238	706
