# Supplementary material for: Multimodal analysis of RNA sequencing data powers discovery of complex trait genetics
Source: Nat Commun. 2024 Nov 29;15:10387. doi: 10.1038/s41467-024-54840-8 (PMC11607376; doi:10.1038/s41467-024-54840-8)
Supplement: Supplementary file 8 — Source Data [file 41467_2024_54840_MOESM8_ESM.zip › source_data/Supp_Figure_4.txt]

qtl_group	modality	xmin	xmax	n_qtls
Within exons	Expression	-0.001	0.0234898	46
Within exons	Expression	0.0234898	0.0479796	39
Within exons	Expression	0.0479796	0.0724694	31
Within exons	Expression	0.0724694	0.0969592	31
Within exons	Expression	0.0969592	0.121449	28
Within exons	Expression	0.121449	0.145939	27
Within exons	Expression	0.145939	0.170429	31
Within exons	Expression	0.170429	0.194918	33
Within exons	Expression	0.194918	0.219408	25
Within exons	Expression	0.219408	0.243898	24
Within exons	Expression	0.243898	0.268388	32
Within exons	Expression	0.268388	0.292878	24
Within exons	Expression	0.292878	0.317367	27
Within exons	Expression	0.317367	0.341857	34
Within exons	Expression	0.341857	0.366347	14
Within exons	Expression	0.366347	0.390837	25
Within exons	Expression	0.390837	0.415327	16
Within exons	Expression	0.415327	0.439816	24
Within exons	Expression	0.439816	0.464306	28
Within exons	Expression	0.464306	0.488796	23
Within exons	Expression	0.488796	0.513286	25
Within exons	Expression	0.513286	0.537776	21
Within exons	Expression	0.537776	0.562265	21
Within exons	Expression	0.562265	0.586755	21
Within exons	Expression	0.586755	0.611245	21
Within exons	Expression	0.611245	0.635735	19
Within exons	Expression	0.635735	0.660224	23
Within exons	Expression	0.660224	0.684714	20
Within exons	Expression	0.684714	0.709204	21
Within exons	Expression	0.709204	0.733694	19
Within exons	Expression	0.733694	0.758184	14
Within exons	Expression	0.758184	0.782673	20
Within exons	Expression	0.782673	0.807163	18
Within exons	Expression	0.807163	0.831653	21
Within exons	Expression	0.831653	0.856143	13
Within exons	Expression	0.856143	0.880633	16
Within exons	Expression	0.880633	0.905122	21
Within exons	Expression	0.905122	0.929612	24
Within exons	Expression	0.929612	0.954102	28
Within exons	Expression	0.954102	0.978592	25
Within exons	Expression	0.978592	1.00308	28
Within exons	Isoform ratio	-0.001	0.0234898	32
Within exons	Isoform ratio	0.0234898	0.0479796	20
Within exons	Isoform ratio	0.0479796	0.0724694	19
Within exons	Isoform ratio	0.0724694	0.0969592	22
Within exons	Isoform ratio	0.0969592	0.121449	18
Within exons	Isoform ratio	0.121449	0.145939	15
Within exons	Isoform ratio	0.145939	0.170429	20
Within exons	Isoform ratio	0.170429	0.194918	25
Within exons	Isoform ratio	0.194918	0.219408	14
Within exons	Isoform ratio	0.219408	0.243898	21
Within exons	Isoform ratio	0.243898	0.268388	14
Within exons	Isoform ratio	0.268388	0.292878	14
Within exons	Isoform ratio	0.292878	0.317367	18
Within exons	Isoform ratio	0.317367	0.341857	18
Within exons	Isoform ratio	0.341857	0.366347	12
Within exons	Isoform ratio	0.366347	0.390837	12
Within exons	Isoform ratio	0.390837	0.415327	19
Within exons	Isoform ratio	0.415327	0.439816	16
Within exons	Isoform ratio	0.439816	0.464306	19
Within exons	Isoform ratio	0.464306	0.488796	13
Within exons	Isoform ratio	0.488796	0.513286	8
Within exons	Isoform ratio	0.513286	0.537776	12
Within exons	Isoform ratio	0.537776	0.562265	15
Within exons	Isoform ratio	0.562265	0.586755	12
Within exons	Isoform ratio	0.586755	0.611245	21
Within exons	Isoform ratio	0.611245	0.635735	14
Within exons	Isoform ratio	0.635735	0.660224	15
Within exons	Isoform ratio	0.660224	0.684714	15
Within exons	Isoform ratio	0.684714	0.709204	14
Within exons	Isoform ratio	0.709204	0.733694	13
Within exons	Isoform ratio	0.733694	0.758184	14
Within exons	Isoform ratio	0.758184	0.782673	15
Within exons	Isoform ratio	0.782673	0.807163	14
Within exons	Isoform ratio	0.807163	0.831653	10
Within exons	Isoform ratio	0.831653	0.856143	8
Within exons	Isoform ratio	0.856143	0.880633	10
Within exons	Isoform ratio	0.880633	0.905122	20
Within exons	Isoform ratio	0.905122	0.929612	11
Within exons	Isoform ratio	0.929612	0.954102	16
Within exons	Isoform ratio	0.954102	0.978592	17
Within exons	Isoform ratio	0.978592	1.00308	32
Within exons	Intron excision	-0.001	0.0234898	29
Within exons	Intron excision	0.0234898	0.0479796	19
Within exons	Intron excision	0.0479796	0.0724694	20
Within exons	Intron excision	0.0724694	0.0969592	15
Within exons	Intron excision	0.0969592	0.121449	17
Within exons	Intron excision	0.121449	0.145939	13
Within exons	Intron excision	0.145939	0.170429	12
Within exons	Intron excision	0.170429	0.194918	16
Within exons	Intron excision	0.194918	0.219408	21
Within exons	Intron excision	0.219408	0.243898	11
Within exons	Intron excision	0.243898	0.268388	20
Within exons	Intron excision	0.268388	0.292878	7
Within exons	Intron excision	0.292878	0.317367	14
Within exons	Intron excision	0.317367	0.341857	6
Within exons	Intron excision	0.341857	0.366347	10
Within exons	Intron excision	0.366347	0.390837	12
Within exons	Intron excision	0.390837	0.415327	17
Within exons	Intron excision	0.415327	0.439816	10
Within exons	Intron excision	0.439816	0.464306	9
Within exons	Intron excision	0.464306	0.488796	6
Within exons	Intron excision	0.488796	0.513286	13
Within exons	Intron excision	0.513286	0.537776	10
Within exons	Intron excision	0.537776	0.562265	8
Within exons	Intron excision	0.562265	0.586755	12
Within exons	Intron excision	0.586755	0.611245	11
Within exons	Intron excision	0.611245	0.635735	9
Within exons	Intron excision	0.635735	0.660224	9
Within exons	Intron excision	0.660224	0.684714	11
Within exons	Intron excision	0.684714	0.709204	5
Within exons	Intron excision	0.709204	0.733694	11
Within exons	Intron excision	0.733694	0.758184	14
Within exons	Intron excision	0.758184	0.782673	11
Within exons	Intron excision	0.782673	0.807163	11
Within exons	Intron excision	0.807163	0.831653	15
Within exons	Intron excision	0.831653	0.856143	8
Within exons	Intron excision	0.856143	0.880633	10
Within exons	Intron excision	0.880633	0.905122	10
Within exons	Intron excision	0.905122	0.929612	9
Within exons	Intron excision	0.929612	0.954102	14
Within exons	Intron excision	0.954102	0.978592	19
Within exons	Intron excision	0.978592	1.00308	30
Within exons	Alt. TSS	-0.001	0.0234898	19
Within exons	Alt. TSS	0.0234898	0.0479796	8
Within exons	Alt. TSS	0.0479796	0.0724694	13
Within exons	Alt. TSS	0.0724694	0.0969592	11
Within exons	Alt. TSS	0.0969592	0.121449	10
Within exons	Alt. TSS	0.121449	0.145939	8
Within exons	Alt. TSS	0.145939	0.170429	6
Within exons	Alt. TSS	0.170429	0.194918	11
Within exons	Alt. TSS	0.194918	0.219408	5
Within exons	Alt. TSS	0.219408	0.243898	15
Within exons	Alt. TSS	0.243898	0.268388	8
Within exons	Alt. TSS	0.268388	0.292878	3
Within exons	Alt. TSS	0.292878	0.317367	9
Within exons	Alt. TSS	0.317367	0.341857	7
Within exons	Alt. TSS	0.341857	0.366347	3
Within exons	Alt. TSS	0.366347	0.390837	4
Within exons	Alt. TSS	0.390837	0.415327	6
Within exons	Alt. TSS	0.415327	0.439816	9
Within exons	Alt. TSS	0.439816	0.464306	8
Within exons	Alt. TSS	0.464306	0.488796	7
Within exons	Alt. TSS	0.488796	0.513286	4
Within exons	Alt. TSS	0.513286	0.537776	7
Within exons	Alt. TSS	0.537776	0.562265	4
Within exons	Alt. TSS	0.562265	0.586755	5
Within exons	Alt. TSS	0.586755	0.611245	1
Within exons	Alt. TSS	0.611245	0.635735	8
Within exons	Alt. TSS	0.635735	0.660224	5
Within exons	Alt. TSS	0.660224	0.684714	2
Within exons	Alt. TSS	0.684714	0.709204	8
Within exons	Alt. TSS	0.709204	0.733694	0
Within exons	Alt. TSS	0.733694	0.758184	6
Within exons	Alt. TSS	0.758184	0.782673	8
Within exons	Alt. TSS	0.782673	0.807163	4
Within exons	Alt. TSS	0.807163	0.831653	3
Within exons	Alt. TSS	0.831653	0.856143	3
Within exons	Alt. TSS	0.856143	0.880633	3
Within exons	Alt. TSS	0.880633	0.905122	1
Within exons	Alt. TSS	0.905122	0.929612	3
Within exons	Alt. TSS	0.929612	0.954102	7
Within exons	Alt. TSS	0.954102	0.978592	2
Within exons	Alt. TSS	0.978592	1.00308	4
Within exons	Alt. polyA	-0.001	0.0234898	17
Within exons	Alt. polyA	0.0234898	0.0479796	12
Within exons	Alt. polyA	0.0479796	0.0724694	12
Within exons	Alt. polyA	0.0724694	0.0969592	9
Within exons	Alt. polyA	0.0969592	0.121449	18
Within exons	Alt. polyA	0.121449	0.145939	16
Within exons	Alt. polyA	0.145939	0.170429	11
Within exons	Alt. polyA	0.170429	0.194918	15
Within exons	Alt. polyA	0.194918	0.219408	9
Within exons	Alt. polyA	0.219408	0.243898	9
Within exons	Alt. polyA	0.243898	0.268388	13
Within exons	Alt. polyA	0.268388	0.292878	5
Within exons	Alt. polyA	0.292878	0.317367	12
Within exons	Alt. polyA	0.317367	0.341857	11
Within exons	Alt. polyA	0.341857	0.366347	13
Within exons	Alt. polyA	0.366347	0.390837	16
Within exons	Alt. polyA	0.390837	0.415327	12
Within exons	Alt. polyA	0.415327	0.439816	10
Within exons	Alt. polyA	0.439816	0.464306	13
Within exons	Alt. polyA	0.464306	0.488796	14
Within exons	Alt. polyA	0.488796	0.513286	16
Within exons	Alt. polyA	0.513286	0.537776	17
Within exons	Alt. polyA	0.537776	0.562265	10
Within exons	Alt. polyA	0.562265	0.586755	12
Within exons	Alt. polyA	0.586755	0.611245	11
Within exons	Alt. polyA	0.611245	0.635735	13
Within exons	Alt. polyA	0.635735	0.660224	17
Within exons	Alt. polyA	0.660224	0.684714	15
Within exons	Alt. polyA	0.684714	0.709204	12
Within exons	Alt. polyA	0.709204	0.733694	12
Within exons	Alt. polyA	0.733694	0.758184	11
Within exons	Alt. polyA	0.758184	0.782673	10
Within exons	Alt. polyA	0.782673	0.807163	11
Within exons	Alt. polyA	0.807163	0.831653	11
Within exons	Alt. polyA	0.831653	0.856143	16
Within exons	Alt. polyA	0.856143	0.880633	14
Within exons	Alt. polyA	0.880633	0.905122	15
Within exons	Alt. polyA	0.905122	0.929612	14
Within exons	Alt. polyA	0.929612	0.954102	21
Within exons	Alt. polyA	0.954102	0.978592	26
Within exons	Alt. polyA	0.978592	1.00308	43
Within exons	RNA stability	-0.001	0.0234898	22
Within exons	RNA stability	0.0234898	0.0479796	14
Within exons	RNA stability	0.0479796	0.0724694	15
Within exons	RNA stability	0.0724694	0.0969592	12
Within exons	RNA stability	0.0969592	0.121449	10
Within exons	RNA stability	0.121449	0.145939	4
Within exons	RNA stability	0.145939	0.170429	9
Within exons	RNA stability	0.170429	0.194918	13
Within exons	RNA stability	0.194918	0.219408	9
Within exons	RNA stability	0.219408	0.243898	9
Within exons	RNA stability	0.243898	0.268388	5
Within exons	RNA stability	0.268388	0.292878	10
Within exons	RNA stability	0.292878	0.317367	8
Within exons	RNA stability	0.317367	0.341857	4
Within exons	RNA stability	0.341857	0.366347	9
Within exons	RNA stability	0.366347	0.390837	9
Within exons	RNA stability	0.390837	0.415327	13
Within exons	RNA stability	0.415327	0.439816	7
Within exons	RNA stability	0.439816	0.464306	6
Within exons	RNA stability	0.464306	0.488796	7
Within exons	RNA stability	0.488796	0.513286	10
Within exons	RNA stability	0.513286	0.537776	5
Within exons	RNA stability	0.537776	0.562265	8
Within exons	RNA stability	0.562265	0.586755	7
Within exons	RNA stability	0.586755	0.611245	10
Within exons	RNA stability	0.611245	0.635735	12
Within exons	RNA stability	0.635735	0.660224	3
Within exons	RNA stability	0.660224	0.684714	11
Within exons	RNA stability	0.684714	0.709204	8
Within exons	RNA stability	0.709204	0.733694	7
Within exons	RNA stability	0.733694	0.758184	7
Within exons	RNA stability	0.758184	0.782673	8
Within exons	RNA stability	0.782673	0.807163	9
Within exons	RNA stability	0.807163	0.831653	13
Within exons	RNA stability	0.831653	0.856143	5
Within exons	RNA stability	0.856143	0.880633	9
Within exons	RNA stability	0.880633	0.905122	7
Within exons	RNA stability	0.905122	0.929612	14
Within exons	RNA stability	0.929612	0.954102	13
Within exons	RNA stability	0.954102	0.978592	19
Within exons	RNA stability	0.978592	1.00308	10
Exon-intron boundaries	Expression	-1032.65	-987.755	21
Exon-intron boundaries	Expression	-987.755	-942.857	15
Exon-intron boundaries	Expression	-942.857	-897.959	17
Exon-intron boundaries	Expression	-897.959	-853.061	21
Exon-intron boundaries	Expression	-853.061	-808.163	20
Exon-intron boundaries	Expression	-808.163	-763.265	17
Exon-intron boundaries	Expression	-763.265	-718.367	21
Exon-intron boundaries	Expression	-718.367	-673.469	24
Exon-intron boundaries	Expression	-673.469	-628.571	26
Exon-intron boundaries	Expression	-628.571	-583.673	22
Exon-intron boundaries	Expression	-583.673	-538.776	36
Exon-intron boundaries	Expression	-538.776	-493.878	28
Exon-intron boundaries	Expression	-493.878	-448.98	31
Exon-intron boundaries	Expression	-448.98	-404.082	32
Exon-intron boundaries	Expression	-404.082	-359.184	42
Exon-intron boundaries	Expression	-359.184	-314.286	55
Exon-intron boundaries	Expression	-314.286	-269.388	81
Exon-intron boundaries	Expression	-269.388	-224.49	84
Exon-intron boundaries	Expression	-224.49	-179.592	79
Exon-intron boundaries	Expression	-179.592	-134.694	105
Exon-intron boundaries	Expression	-134.694	-89.7959	130
Exon-intron boundaries	Expression	-89.7959	-44.898	132
Exon-intron boundaries	Expression	-44.898	0	146
Exon-intron boundaries	Expression	0	44.898	160
Exon-intron boundaries	Expression	44.898	89.7959	75
Exon-intron boundaries	Expression	89.7959	134.694	60
Exon-intron boundaries	Expression	134.694	179.592	49
Exon-intron boundaries	Expression	179.592	224.49	50
Exon-intron boundaries	Expression	224.49	269.388	43
Exon-intron boundaries	Expression	269.388	314.286	39
Exon-intron boundaries	Expression	314.286	359.184	29
Exon-intron boundaries	Expression	359.184	404.082	25
Exon-intron boundaries	Expression	404.082	448.98	33
Exon-intron boundaries	Expression	448.98	493.878	29
Exon-intron boundaries	Expression	493.878	538.776	38
Exon-intron boundaries	Expression	538.776	583.673	23
Exon-intron boundaries	Expression	583.673	628.571	23
Exon-intron boundaries	Expression	628.571	673.469	21
Exon-intron boundaries	Expression	673.469	718.367	22
Exon-intron boundaries	Expression	718.367	763.265	18
Exon-intron boundaries	Expression	763.265	808.163	21
Exon-intron boundaries	Expression	808.163	853.061	17
Exon-intron boundaries	Expression	853.061	897.959	32
Exon-intron boundaries	Expression	897.959	942.857	25
Exon-intron boundaries	Expression	942.857	987.755	20
Exon-intron boundaries	Expression	987.755	1032.65	17
Exon-intron boundaries	Isoform ratio	-1032.65	-987.755	3
Exon-intron boundaries	Isoform ratio	-987.755	-942.857	9
Exon-intron boundaries	Isoform ratio	-942.857	-897.959	6
Exon-intron boundaries	Isoform ratio	-897.959	-853.061	3
Exon-intron boundaries	Isoform ratio	-853.061	-808.163	7
Exon-intron boundaries	Isoform ratio	-808.163	-763.265	9
Exon-intron boundaries	Isoform ratio	-763.265	-718.367	9
Exon-intron boundaries	Isoform ratio	-718.367	-673.469	9
Exon-intron boundaries	Isoform ratio	-673.469	-628.571	6
Exon-intron boundaries	Isoform ratio	-628.571	-583.673	7
Exon-intron boundaries	Isoform ratio	-583.673	-538.776	10
Exon-intron boundaries	Isoform ratio	-538.776	-493.878	10
Exon-intron boundaries	Isoform ratio	-493.878	-448.98	14
Exon-intron boundaries	Isoform ratio	-448.98	-404.082	10
Exon-intron boundaries	Isoform ratio	-404.082	-359.184	13
Exon-intron boundaries	Isoform ratio	-359.184	-314.286	18
Exon-intron boundaries	Isoform ratio	-314.286	-269.388	18
Exon-intron boundaries	Isoform ratio	-269.388	-224.49	29
Exon-intron boundaries	Isoform ratio	-224.49	-179.592	32
Exon-intron boundaries	Isoform ratio	-179.592	-134.694	40
Exon-intron boundaries	Isoform ratio	-134.694	-89.7959	69
Exon-intron boundaries	Isoform ratio	-89.7959	-44.898	67
Exon-intron boundaries	Isoform ratio	-44.898	0	88
Exon-intron boundaries	Isoform ratio	0	44.898	77
Exon-intron boundaries	Isoform ratio	44.898	89.7959	54
Exon-intron boundaries	Isoform ratio	89.7959	134.694	34
Exon-intron boundaries	Isoform ratio	134.694	179.592	20
Exon-intron boundaries	Isoform ratio	179.592	224.49	35
Exon-intron boundaries	Isoform ratio	224.49	269.388	21
Exon-intron boundaries	Isoform ratio	269.388	314.286	17
Exon-intron boundaries	Isoform ratio	314.286	359.184	22
Exon-intron boundaries	Isoform ratio	359.184	404.082	23
Exon-intron boundaries	Isoform ratio	404.082	448.98	14
Exon-intron boundaries	Isoform ratio	448.98	493.878	12
Exon-intron boundaries	Isoform ratio	493.878	538.776	16
Exon-intron boundaries	Isoform ratio	538.776	583.673	11
Exon-intron boundaries	Isoform ratio	583.673	628.571	13
Exon-intron boundaries	Isoform ratio	628.571	673.469	4
Exon-intron boundaries	Isoform ratio	673.469	718.367	6
Exon-intron boundaries	Isoform ratio	718.367	763.265	7
Exon-intron boundaries	Isoform ratio	763.265	808.163	9
Exon-intron boundaries	Isoform ratio	808.163	853.061	7
Exon-intron boundaries	Isoform ratio	853.061	897.959	9
Exon-intron boundaries	Isoform ratio	897.959	942.857	10
Exon-intron boundaries	Isoform ratio	942.857	987.755	7
Exon-intron boundaries	Isoform ratio	987.755	1032.65	8
Exon-intron boundaries	Intron excision	-1032.65	-987.755	4
Exon-intron boundaries	Intron excision	-987.755	-942.857	6
Exon-intron boundaries	Intron excision	-942.857	-897.959	10
Exon-intron boundaries	Intron excision	-897.959	-853.061	4
Exon-intron boundaries	Intron excision	-853.061	-808.163	3
Exon-intron boundaries	Intron excision	-808.163	-763.265	9
Exon-intron boundaries	Intron excision	-763.265	-718.367	11
Exon-intron boundaries	Intron excision	-718.367	-673.469	11
Exon-intron boundaries	Intron excision	-673.469	-628.571	9
Exon-intron boundaries	Intron excision	-628.571	-583.673	13
Exon-intron boundaries	Intron excision	-583.673	-538.776	12
Exon-intron boundaries	Intron excision	-538.776	-493.878	10
Exon-intron boundaries	Intron excision	-493.878	-448.98	14
Exon-intron boundaries	Intron excision	-448.98	-404.082	12
Exon-intron boundaries	Intron excision	-404.082	-359.184	14
Exon-intron boundaries	Intron excision	-359.184	-314.286	16
Exon-intron boundaries	Intron excision	-314.286	-269.388	18
Exon-intron boundaries	Intron excision	-269.388	-224.49	26
Exon-intron boundaries	Intron excision	-224.49	-179.592	29
Exon-intron boundaries	Intron excision	-179.592	-134.694	49
Exon-intron boundaries	Intron excision	-134.694	-89.7959	79
Exon-intron boundaries	Intron excision	-89.7959	-44.898	84
Exon-intron boundaries	Intron excision	-44.898	0	141
Exon-intron boundaries	Intron excision	0	44.898	104
Exon-intron boundaries	Intron excision	44.898	89.7959	26
Exon-intron boundaries	Intron excision	89.7959	134.694	32
Exon-intron boundaries	Intron excision	134.694	179.592	29
Exon-intron boundaries	Intron excision	179.592	224.49	18
Exon-intron boundaries	Intron excision	224.49	269.388	23
Exon-intron boundaries	Intron excision	269.388	314.286	21
Exon-intron boundaries	Intron excision	314.286	359.184	11
Exon-intron boundaries	Intron excision	359.184	404.082	18
Exon-intron boundaries	Intron excision	404.082	448.98	17
Exon-intron boundaries	Intron excision	448.98	493.878	10
Exon-intron boundaries	Intron excision	493.878	538.776	18
Exon-intron boundaries	Intron excision	538.776	583.673	11
Exon-intron boundaries	Intron excision	583.673	628.571	15
Exon-intron boundaries	Intron excision	628.571	673.469	12
Exon-intron boundaries	Intron excision	673.469	718.367	8
Exon-intron boundaries	Intron excision	718.367	763.265	6
Exon-intron boundaries	Intron excision	763.265	808.163	9
Exon-intron boundaries	Intron excision	808.163	853.061	10
Exon-intron boundaries	Intron excision	853.061	897.959	11
Exon-intron boundaries	Intron excision	897.959	942.857	11
Exon-intron boundaries	Intron excision	942.857	987.755	8
Exon-intron boundaries	Intron excision	987.755	1032.65	10
Exon-intron boundaries	Alt. TSS	-1032.65	-987.755	4
Exon-intron boundaries	Alt. TSS	-987.755	-942.857	0
Exon-intron boundaries	Alt. TSS	-942.857	-897.959	3
Exon-intron boundaries	Alt. TSS	-897.959	-853.061	3
Exon-intron boundaries	Alt. TSS	-853.061	-808.163	1
Exon-intron boundaries	Alt. TSS	-808.163	-763.265	1
Exon-intron boundaries	Alt. TSS	-763.265	-718.367	1
Exon-intron boundaries	Alt. TSS	-718.367	-673.469	3
Exon-intron boundaries	Alt. TSS	-673.469	-628.571	4
Exon-intron boundaries	Alt. TSS	-628.571	-583.673	3
Exon-intron boundaries	Alt. TSS	-583.673	-538.776	3
Exon-intron boundaries	Alt. TSS	-538.776	-493.878	3
Exon-intron boundaries	Alt. TSS	-493.878	-448.98	2
Exon-intron boundaries	Alt. TSS	-448.98	-404.082	4
Exon-intron boundaries	Alt. TSS	-404.082	-359.184	2
Exon-intron boundaries	Alt. TSS	-359.184	-314.286	5
Exon-intron boundaries	Alt. TSS	-314.286	-269.388	8
Exon-intron boundaries	Alt. TSS	-269.388	-224.49	13
Exon-intron boundaries	Alt. TSS	-224.49	-179.592	11
Exon-intron boundaries	Alt. TSS	-179.592	-134.694	23
Exon-intron boundaries	Alt. TSS	-134.694	-89.7959	42
Exon-intron boundaries	Alt. TSS	-89.7959	-44.898	51
Exon-intron boundaries	Alt. TSS	-44.898	0	75
Exon-intron boundaries	Alt. TSS	0	44.898	35
Exon-intron boundaries	Alt. TSS	44.898	89.7959	8
Exon-intron boundaries	Alt. TSS	89.7959	134.694	10
Exon-intron boundaries	Alt. TSS	134.694	179.592	15
Exon-intron boundaries	Alt. TSS	179.592	224.49	9
Exon-intron boundaries	Alt. TSS	224.49	269.388	6
Exon-intron boundaries	Alt. TSS	269.388	314.286	7
Exon-intron boundaries	Alt. TSS	314.286	359.184	3
Exon-intron boundaries	Alt. TSS	359.184	404.082	2
Exon-intron boundaries	Alt. TSS	404.082	448.98	4
Exon-intron boundaries	Alt. TSS	448.98	493.878	7
Exon-intron boundaries	Alt. TSS	493.878	538.776	4
Exon-intron boundaries	Alt. TSS	538.776	583.673	2
Exon-intron boundaries	Alt. TSS	583.673	628.571	3
Exon-intron boundaries	Alt. TSS	628.571	673.469	5
Exon-intron boundaries	Alt. TSS	673.469	718.367	2
Exon-intron boundaries	Alt. TSS	718.367	763.265	1
Exon-intron boundaries	Alt. TSS	763.265	808.163	1
Exon-intron boundaries	Alt. TSS	808.163	853.061	2
Exon-intron boundaries	Alt. TSS	853.061	897.959	3
Exon-intron boundaries	Alt. TSS	897.959	942.857	1
Exon-intron boundaries	Alt. TSS	942.857	987.755	1
Exon-intron boundaries	Alt. TSS	987.755	1032.65	0
Exon-intron boundaries	Alt. polyA	-1032.65	-987.755	1
Exon-intron boundaries	Alt. polyA	-987.755	-942.857	1
Exon-intron boundaries	Alt. polyA	-942.857	-897.959	6
Exon-intron boundaries	Alt. polyA	-897.959	-853.061	5
Exon-intron boundaries	Alt. polyA	-853.061	-808.163	5
Exon-intron boundaries	Alt. polyA	-808.163	-763.265	9
Exon-intron boundaries	Alt. polyA	-763.265	-718.367	5
Exon-intron boundaries	Alt. polyA	-718.367	-673.469	5
Exon-intron boundaries	Alt. polyA	-673.469	-628.571	6
Exon-intron boundaries	Alt. polyA	-628.571	-583.673	7
Exon-intron boundaries	Alt. polyA	-583.673	-538.776	13
Exon-intron boundaries	Alt. polyA	-538.776	-493.878	7
Exon-intron boundaries	Alt. polyA	-493.878	-448.98	6
Exon-intron boundaries	Alt. polyA	-448.98	-404.082	13
Exon-intron boundaries	Alt. polyA	-404.082	-359.184	13
Exon-intron boundaries	Alt. polyA	-359.184	-314.286	8
Exon-intron boundaries	Alt. polyA	-314.286	-269.388	15
Exon-intron boundaries	Alt. polyA	-269.388	-224.49	13
Exon-intron boundaries	Alt. polyA	-224.49	-179.592	25
Exon-intron boundaries	Alt. polyA	-179.592	-134.694	17
Exon-intron boundaries	Alt. polyA	-134.694	-89.7959	26
Exon-intron boundaries	Alt. polyA	-89.7959	-44.898	35
Exon-intron boundaries	Alt. polyA	-44.898	0	74
Exon-intron boundaries	Alt. polyA	0	44.898	55
Exon-intron boundaries	Alt. polyA	44.898	89.7959	31
Exon-intron boundaries	Alt. polyA	89.7959	134.694	16
Exon-intron boundaries	Alt. polyA	134.694	179.592	15
Exon-intron boundaries	Alt. polyA	179.592	224.49	16
Exon-intron boundaries	Alt. polyA	224.49	269.388	18
Exon-intron boundaries	Alt. polyA	269.388	314.286	20
Exon-intron boundaries	Alt. polyA	314.286	359.184	12
Exon-intron boundaries	Alt. polyA	359.184	404.082	13
Exon-intron boundaries	Alt. polyA	404.082	448.98	16
Exon-intron boundaries	Alt. polyA	448.98	493.878	8
Exon-intron boundaries	Alt. polyA	493.878	538.776	10
Exon-intron boundaries	Alt. polyA	538.776	583.673	8
Exon-intron boundaries	Alt. polyA	583.673	628.571	8
Exon-intron boundaries	Alt. polyA	628.571	673.469	13
Exon-intron boundaries	Alt. polyA	673.469	718.367	8
Exon-intron boundaries	Alt. polyA	718.367	763.265	12
Exon-intron boundaries	Alt. polyA	763.265	808.163	7
Exon-intron boundaries	Alt. polyA	808.163	853.061	8
Exon-intron boundaries	Alt. polyA	853.061	897.959	2
Exon-intron boundaries	Alt. polyA	897.959	942.857	9
Exon-intron boundaries	Alt. polyA	942.857	987.755	4
Exon-intron boundaries	Alt. polyA	987.755	1032.65	8
Exon-intron boundaries	RNA stability	-1032.65	-987.755	9
Exon-intron boundaries	RNA stability	-987.755	-942.857	8
Exon-intron boundaries	RNA stability	-942.857	-897.959	7
Exon-intron boundaries	RNA stability	-897.959	-853.061	6
Exon-intron boundaries	RNA stability	-853.061	-808.163	15
Exon-intron boundaries	RNA stability	-808.163	-763.265	10
Exon-intron boundaries	RNA stability	-763.265	-718.367	9
Exon-intron boundaries	RNA stability	-718.367	-673.469	7
Exon-intron boundaries	RNA stability	-673.469	-628.571	11
Exon-intron boundaries	RNA stability	-628.571	-583.673	10
Exon-intron boundaries	RNA stability	-583.673	-538.776	14
Exon-intron boundaries	RNA stability	-538.776	-493.878	18
Exon-intron boundaries	RNA stability	-493.878	-448.98	10
Exon-intron boundaries	RNA stability	-448.98	-404.082	21
Exon-intron boundaries	RNA stability	-404.082	-359.184	17
Exon-intron boundaries	RNA stability	-359.184	-314.286	17
Exon-intron boundaries	RNA stability	-314.286	-269.388	15
Exon-intron boundaries	RNA stability	-269.388	-224.49	18
Exon-intron boundaries	RNA stability	-224.49	-179.592	22
Exon-intron boundaries	RNA stability	-179.592	-134.694	39
Exon-intron boundaries	RNA stability	-134.694	-89.7959	48
Exon-intron boundaries	RNA stability	-89.7959	-44.898	47
Exon-intron boundaries	RNA stability	-44.898	0	67
Exon-intron boundaries	RNA stability	0	44.898	54
Exon-intron boundaries	RNA stability	44.898	89.7959	35
Exon-intron boundaries	RNA stability	89.7959	134.694	21
Exon-intron boundaries	RNA stability	134.694	179.592	26
Exon-intron boundaries	RNA stability	179.592	224.49	16
Exon-intron boundaries	RNA stability	224.49	269.388	15
Exon-intron boundaries	RNA stability	269.388	314.286	24
Exon-intron boundaries	RNA stability	314.286	359.184	12
Exon-intron boundaries	RNA stability	359.184	404.082	17
Exon-intron boundaries	RNA stability	404.082	448.98	16
Exon-intron boundaries	RNA stability	448.98	493.878	16
Exon-intron boundaries	RNA stability	493.878	538.776	20
Exon-intron boundaries	RNA stability	538.776	583.673	17
Exon-intron boundaries	RNA stability	583.673	628.571	17
Exon-intron boundaries	RNA stability	628.571	673.469	11
Exon-intron boundaries	RNA stability	673.469	718.367	11
Exon-intron boundaries	RNA stability	718.367	763.265	10
Exon-intron boundaries	RNA stability	763.265	808.163	11
Exon-intron boundaries	RNA stability	808.163	853.061	5
Exon-intron boundaries	RNA stability	853.061	897.959	12
Exon-intron boundaries	RNA stability	897.959	942.857	12
Exon-intron boundaries	RNA stability	942.857	987.755	10
Exon-intron boundaries	RNA stability	987.755	1032.65	9
Within introns	Expression	-0.0122449	0.0122449	146
Within introns	Expression	0.0122449	0.0367347	129
Within introns	Expression	0.0367347	0.0612245	95
Within introns	Expression	0.0612245	0.0857143	89
Within introns	Expression	0.0857143	0.110204	96
Within introns	Expression	0.110204	0.134694	60
Within introns	Expression	0.134694	0.159184	66
Within introns	Expression	0.159184	0.183673	81
Within introns	Expression	0.183673	0.208163	52
Within introns	Expression	0.208163	0.232653	57
Within introns	Expression	0.232653	0.257143	60
Within introns	Expression	0.257143	0.281633	64
Within introns	Expression	0.281633	0.306122	50
Within introns	Expression	0.306122	0.330612	61
Within introns	Expression	0.330612	0.355102	60
Within introns	Expression	0.355102	0.379592	67
Within introns	Expression	0.379592	0.404082	59
Within introns	Expression	0.404082	0.428571	60
Within introns	Expression	0.428571	0.453061	67
Within introns	Expression	0.453061	0.477551	50
Within introns	Expression	0.477551	0.502041	53
Within introns	Expression	0.502041	0.526531	47
Within introns	Expression	0.526531	0.55102	50
Within introns	Expression	0.55102	0.57551	59
Within introns	Expression	0.57551	0.6	55
Within introns	Expression	0.6	0.62449	53
Within introns	Expression	0.62449	0.64898	37
Within introns	Expression	0.64898	0.673469	47
Within introns	Expression	0.673469	0.697959	40
Within introns	Expression	0.697959	0.722449	65
Within introns	Expression	0.722449	0.746939	59
Within introns	Expression	0.746939	0.771429	48
Within introns	Expression	0.771429	0.795918	64
Within introns	Expression	0.795918	0.820408	55
Within introns	Expression	0.820408	0.844898	55
Within introns	Expression	0.844898	0.869388	53
Within introns	Expression	0.869388	0.893878	52
Within introns	Expression	0.893878	0.918367	57
Within introns	Expression	0.918367	0.942857	64
Within introns	Expression	0.942857	0.967347	64
Within introns	Expression	0.967347	0.991837	71
Within introns	Expression	0.991837	1.01633	41
Within introns	Isoform ratio	-0.0122449	0.0122449	44
Within introns	Isoform ratio	0.0122449	0.0367347	51
Within introns	Isoform ratio	0.0367347	0.0612245	42
Within introns	Isoform ratio	0.0612245	0.0857143	44
Within introns	Isoform ratio	0.0857143	0.110204	37
Within introns	Isoform ratio	0.110204	0.134694	39
Within introns	Isoform ratio	0.134694	0.159184	29
Within introns	Isoform ratio	0.159184	0.183673	29
Within introns	Isoform ratio	0.183673	0.208163	31
Within introns	Isoform ratio	0.208163	0.232653	33
Within introns	Isoform ratio	0.232653	0.257143	32
Within introns	Isoform ratio	0.257143	0.281633	32
Within introns	Isoform ratio	0.281633	0.306122	28
Within introns	Isoform ratio	0.306122	0.330612	22
Within introns	Isoform ratio	0.330612	0.355102	34
Within introns	Isoform ratio	0.355102	0.379592	25
Within introns	Isoform ratio	0.379592	0.404082	30
Within introns	Isoform ratio	0.404082	0.428571	25
Within introns	Isoform ratio	0.428571	0.453061	28
Within introns	Isoform ratio	0.453061	0.477551	26
Within introns	Isoform ratio	0.477551	0.502041	24
Within introns	Isoform ratio	0.502041	0.526531	20
Within introns	Isoform ratio	0.526531	0.55102	24
Within introns	Isoform ratio	0.55102	0.57551	28
Within introns	Isoform ratio	0.57551	0.6	26
Within introns	Isoform ratio	0.6	0.62449	27
Within introns	Isoform ratio	0.62449	0.64898	30
Within introns	Isoform ratio	0.64898	0.673469	28
Within introns	Isoform ratio	0.673469	0.697959	22
Within introns	Isoform ratio	0.697959	0.722449	25
Within introns	Isoform ratio	0.722449	0.746939	27
Within introns	Isoform ratio	0.746939	0.771429	37
Within introns	Isoform ratio	0.771429	0.795918	24
Within introns	Isoform ratio	0.795918	0.820408	24
Within introns	Isoform ratio	0.820408	0.844898	29
Within introns	Isoform ratio	0.844898	0.869388	35
Within introns	Isoform ratio	0.869388	0.893878	29
Within introns	Isoform ratio	0.893878	0.918367	31
Within introns	Isoform ratio	0.918367	0.942857	32
Within introns	Isoform ratio	0.942857	0.967347	30
Within introns	Isoform ratio	0.967347	0.991837	42
Within introns	Isoform ratio	0.991837	1.01633	24
Within introns	Intron excision	-0.0122449	0.0122449	57
Within introns	Intron excision	0.0122449	0.0367347	63
Within introns	Intron excision	0.0367347	0.0612245	47
Within introns	Intron excision	0.0612245	0.0857143	51
Within introns	Intron excision	0.0857143	0.110204	38
Within introns	Intron excision	0.110204	0.134694	38
Within introns	Intron excision	0.134694	0.159184	38
Within introns	Intron excision	0.159184	0.183673	26
Within introns	Intron excision	0.183673	0.208163	30
Within introns	Intron excision	0.208163	0.232653	37
Within introns	Intron excision	0.232653	0.257143	35
Within introns	Intron excision	0.257143	0.281633	36
Within introns	Intron excision	0.281633	0.306122	29
Within introns	Intron excision	0.306122	0.330612	28
Within introns	Intron excision	0.330612	0.355102	31
Within introns	Intron excision	0.355102	0.379592	35
Within introns	Intron excision	0.379592	0.404082	25
Within introns	Intron excision	0.404082	0.428571	26
Within introns	Intron excision	0.428571	0.453061	33
Within introns	Intron excision	0.453061	0.477551	19
Within introns	Intron excision	0.477551	0.502041	39
Within introns	Intron excision	0.502041	0.526531	23
Within introns	Intron excision	0.526531	0.55102	38
Within introns	Intron excision	0.55102	0.57551	41
Within introns	Intron excision	0.57551	0.6	37
Within introns	Intron excision	0.6	0.62449	28
Within introns	Intron excision	0.62449	0.64898	23
Within introns	Intron excision	0.64898	0.673469	28
Within introns	Intron excision	0.673469	0.697959	27
Within introns	Intron excision	0.697959	0.722449	32
Within introns	Intron excision	0.722449	0.746939	29
Within introns	Intron excision	0.746939	0.771429	31
Within introns	Intron excision	0.771429	0.795918	25
Within introns	Intron excision	0.795918	0.820408	26
Within introns	Intron excision	0.820408	0.844898	31
Within introns	Intron excision	0.844898	0.869388	36
Within introns	Intron excision	0.869388	0.893878	34
Within introns	Intron excision	0.893878	0.918367	38
Within introns	Intron excision	0.918367	0.942857	42
Within introns	Intron excision	0.942857	0.967347	43
Within introns	Intron excision	0.967347	0.991837	48
Within introns	Intron excision	0.991837	1.01633	40
Within introns	Alt. TSS	-0.0122449	0.0122449	18
Within introns	Alt. TSS	0.0122449	0.0367347	19
Within introns	Alt. TSS	0.0367347	0.0612245	18
Within introns	Alt. TSS	0.0612245	0.0857143	13
Within introns	Alt. TSS	0.0857143	0.110204	14
Within introns	Alt. TSS	0.110204	0.134694	10
Within introns	Alt. TSS	0.134694	0.159184	10
Within introns	Alt. TSS	0.159184	0.183673	7
Within introns	Alt. TSS	0.183673	0.208163	16
Within introns	Alt. TSS	0.208163	0.232653	5
Within introns	Alt. TSS	0.232653	0.257143	13
Within introns	Alt. TSS	0.257143	0.281633	11
Within introns	Alt. TSS	0.281633	0.306122	9
Within introns	Alt. TSS	0.306122	0.330612	7
Within introns	Alt. TSS	0.330612	0.355102	10
Within introns	Alt. TSS	0.355102	0.379592	2
Within introns	Alt. TSS	0.379592	0.404082	8
Within introns	Alt. TSS	0.404082	0.428571	10
Within introns	Alt. TSS	0.428571	0.453061	6
Within introns	Alt. TSS	0.453061	0.477551	12
Within introns	Alt. TSS	0.477551	0.502041	9
Within introns	Alt. TSS	0.502041	0.526531	7
Within introns	Alt. TSS	0.526531	0.55102	4
Within introns	Alt. TSS	0.55102	0.57551	5
Within introns	Alt. TSS	0.57551	0.6	9
Within introns	Alt. TSS	0.6	0.62449	5
Within introns	Alt. TSS	0.62449	0.64898	2
Within introns	Alt. TSS	0.64898	0.673469	11
Within introns	Alt. TSS	0.673469	0.697959	7
Within introns	Alt. TSS	0.697959	0.722449	9
Within introns	Alt. TSS	0.722449	0.746939	2
Within introns	Alt. TSS	0.746939	0.771429	5
Within introns	Alt. TSS	0.771429	0.795918	4
Within introns	Alt. TSS	0.795918	0.820408	8
Within introns	Alt. TSS	0.820408	0.844898	2
Within introns	Alt. TSS	0.844898	0.869388	9
Within introns	Alt. TSS	0.869388	0.893878	7
Within introns	Alt. TSS	0.893878	0.918367	9
Within introns	Alt. TSS	0.918367	0.942857	4
Within introns	Alt. TSS	0.942857	0.967347	4
Within introns	Alt. TSS	0.967347	0.991837	7
Within introns	Alt. TSS	0.991837	1.01633	3
Within introns	Alt. polyA	-0.0122449	0.0122449	15
Within introns	Alt. polyA	0.0122449	0.0367347	29
Within introns	Alt. polyA	0.0367347	0.0612245	31
Within introns	Alt. polyA	0.0612245	0.0857143	21
Within introns	Alt. polyA	0.0857143	0.110204	18
Within introns	Alt. polyA	0.110204	0.134694	22
Within introns	Alt. polyA	0.134694	0.159184	9
Within introns	Alt. polyA	0.159184	0.183673	16
Within introns	Alt. polyA	0.183673	0.208163	19
Within introns	Alt. polyA	0.208163	0.232653	17
Within introns	Alt. polyA	0.232653	0.257143	21
Within introns	Alt. polyA	0.257143	0.281633	18
Within introns	Alt. polyA	0.281633	0.306122	15
Within introns	Alt. polyA	0.306122	0.330612	18
Within introns	Alt. polyA	0.330612	0.355102	18
Within introns	Alt. polyA	0.355102	0.379592	13
Within introns	Alt. polyA	0.379592	0.404082	19
Within introns	Alt. polyA	0.404082	0.428571	15
Within introns	Alt. polyA	0.428571	0.453061	15
Within introns	Alt. polyA	0.453061	0.477551	10
Within introns	Alt. polyA	0.477551	0.502041	23
Within introns	Alt. polyA	0.502041	0.526531	20
Within introns	Alt. polyA	0.526531	0.55102	12
Within introns	Alt. polyA	0.55102	0.57551	23
Within introns	Alt. polyA	0.57551	0.6	17
Within introns	Alt. polyA	0.6	0.62449	9
Within introns	Alt. polyA	0.62449	0.64898	15
Within introns	Alt. polyA	0.64898	0.673469	12
Within introns	Alt. polyA	0.673469	0.697959	13
Within introns	Alt. polyA	0.697959	0.722449	14
Within introns	Alt. polyA	0.722449	0.746939	16
Within introns	Alt. polyA	0.746939	0.771429	17
Within introns	Alt. polyA	0.771429	0.795918	19
Within introns	Alt. polyA	0.795918	0.820408	20
Within introns	Alt. polyA	0.820408	0.844898	18
Within introns	Alt. polyA	0.844898	0.869388	14
Within introns	Alt. polyA	0.869388	0.893878	18
Within introns	Alt. polyA	0.893878	0.918367	23
Within introns	Alt. polyA	0.918367	0.942857	18
Within introns	Alt. polyA	0.942857	0.967347	25
Within introns	Alt. polyA	0.967347	0.991837	23
Within introns	Alt. polyA	0.991837	1.01633	7
Within introns	RNA stability	-0.0122449	0.0122449	46
Within introns	RNA stability	0.0122449	0.0367347	36
Within introns	RNA stability	0.0367347	0.0612245	40
Within introns	RNA stability	0.0612245	0.0857143	33
Within introns	RNA stability	0.0857143	0.110204	34
Within introns	RNA stability	0.110204	0.134694	37
Within introns	RNA stability	0.134694	0.159184	33
Within introns	RNA stability	0.159184	0.183673	22
Within introns	RNA stability	0.183673	0.208163	23
Within introns	RNA stability	0.208163	0.232653	26
Within introns	RNA stability	0.232653	0.257143	31
Within introns	RNA stability	0.257143	0.281633	27
Within introns	RNA stability	0.281633	0.306122	41
Within introns	RNA stability	0.306122	0.330612	38
Within introns	RNA stability	0.330612	0.355102	35
Within introns	RNA stability	0.355102	0.379592	27
Within introns	RNA stability	0.379592	0.404082	28
Within introns	RNA stability	0.404082	0.428571	36
Within introns	RNA stability	0.428571	0.453061	26
Within introns	RNA stability	0.453061	0.477551	39
Within introns	RNA stability	0.477551	0.502041	27
Within introns	RNA stability	0.502041	0.526531	30
Within introns	RNA stability	0.526531	0.55102	20
Within introns	RNA stability	0.55102	0.57551	26
Within introns	RNA stability	0.57551	0.6	26
Within introns	RNA stability	0.6	0.62449	18
Within introns	RNA stability	0.62449	0.64898	27
Within introns	RNA stability	0.64898	0.673469	30
Within introns	RNA stability	0.673469	0.697959	28
Within introns	RNA stability	0.697959	0.722449	32
Within introns	RNA stability	0.722449	0.746939	31
Within introns	RNA stability	0.746939	0.771429	26
Within introns	RNA stability	0.771429	0.795918	42
Within introns	RNA stability	0.795918	0.820408	38
Within introns	RNA stability	0.820408	0.844898	33
Within introns	RNA stability	0.844898	0.869388	32
Within introns	RNA stability	0.869388	0.893878	33
Within introns	RNA stability	0.893878	0.918367	41
Within introns	RNA stability	0.918367	0.942857	34
Within introns	RNA stability	0.942857	0.967347	26
Within introns	RNA stability	0.967347	0.991837	33
Within introns	RNA stability	0.991837	1.01633	36
Intron-exon boundaries	Expression	-1032.65	-987.755	17
Intron-exon boundaries	Expression	-987.755	-942.857	24
Intron-exon boundaries	Expression	-942.857	-897.959	28
Intron-exon boundaries	Expression	-897.959	-853.061	25
Intron-exon boundaries	Expression	-853.061	-808.163	19
Intron-exon boundaries	Expression	-808.163	-763.265	24
Intron-exon boundaries	Expression	-763.265	-718.367	15
Intron-exon boundaries	Expression	-718.367	-673.469	21
Intron-exon boundaries	Expression	-673.469	-628.571	23
Intron-exon boundaries	Expression	-628.571	-583.673	26
Intron-exon boundaries	Expression	-583.673	-538.776	31
Intron-exon boundaries	Expression	-538.776	-493.878	44
Intron-exon boundaries	Expression	-493.878	-448.98	37
Intron-exon boundaries	Expression	-448.98	-404.082	25
Intron-exon boundaries	Expression	-404.082	-359.184	38
Intron-exon boundaries	Expression	-359.184	-314.286	40
Intron-exon boundaries	Expression	-314.286	-269.388	31
Intron-exon boundaries	Expression	-269.388	-224.49	44
Intron-exon boundaries	Expression	-224.49	-179.592	48
Intron-exon boundaries	Expression	-179.592	-134.694	49
Intron-exon boundaries	Expression	-134.694	-89.7959	40
Intron-exon boundaries	Expression	-89.7959	-44.898	59
Intron-exon boundaries	Expression	-44.898	0	97
Intron-exon boundaries	Expression	0	44.898	69
Intron-exon boundaries	Expression	44.898	89.7959	71
Intron-exon boundaries	Expression	89.7959	134.694	58
Intron-exon boundaries	Expression	134.694	179.592	64
Intron-exon boundaries	Expression	179.592	224.49	44
Intron-exon boundaries	Expression	224.49	269.388	42
Intron-exon boundaries	Expression	269.388	314.286	30
Intron-exon boundaries	Expression	314.286	359.184	28
Intron-exon boundaries	Expression	359.184	404.082	24
Intron-exon boundaries	Expression	404.082	448.98	19
Intron-exon boundaries	Expression	448.98	493.878	19
Intron-exon boundaries	Expression	493.878	538.776	22
Intron-exon boundaries	Expression	538.776	583.673	21
Intron-exon boundaries	Expression	583.673	628.571	21
Intron-exon boundaries	Expression	628.571	673.469	20
Intron-exon boundaries	Expression	673.469	718.367	17
Intron-exon boundaries	Expression	718.367	763.265	12
Intron-exon boundaries	Expression	763.265	808.163	15
Intron-exon boundaries	Expression	808.163	853.061	17
Intron-exon boundaries	Expression	853.061	897.959	15
Intron-exon boundaries	Expression	897.959	942.857	12
Intron-exon boundaries	Expression	942.857	987.755	17
Intron-exon boundaries	Expression	987.755	1032.65	14
Intron-exon boundaries	Isoform ratio	-1032.65	-987.755	3
Intron-exon boundaries	Isoform ratio	-987.755	-942.857	5
Intron-exon boundaries	Isoform ratio	-942.857	-897.959	9
Intron-exon boundaries	Isoform ratio	-897.959	-853.061	8
Intron-exon boundaries	Isoform ratio	-853.061	-808.163	7
Intron-exon boundaries	Isoform ratio	-808.163	-763.265	3
Intron-exon boundaries	Isoform ratio	-763.265	-718.367	9
Intron-exon boundaries	Isoform ratio	-718.367	-673.469	9
Intron-exon boundaries	Isoform ratio	-673.469	-628.571	13
Intron-exon boundaries	Isoform ratio	-628.571	-583.673	8
Intron-exon boundaries	Isoform ratio	-583.673	-538.776	12
Intron-exon boundaries	Isoform ratio	-538.776	-493.878	14
Intron-exon boundaries	Isoform ratio	-493.878	-448.98	11
Intron-exon boundaries	Isoform ratio	-448.98	-404.082	13
Intron-exon boundaries	Isoform ratio	-404.082	-359.184	13
Intron-exon boundaries	Isoform ratio	-359.184	-314.286	17
Intron-exon boundaries	Isoform ratio	-314.286	-269.388	16
Intron-exon boundaries	Isoform ratio	-269.388	-224.49	14
Intron-exon boundaries	Isoform ratio	-224.49	-179.592	17
Intron-exon boundaries	Isoform ratio	-179.592	-134.694	24
Intron-exon boundaries	Isoform ratio	-134.694	-89.7959	23
Intron-exon boundaries	Isoform ratio	-89.7959	-44.898	39
Intron-exon boundaries	Isoform ratio	-44.898	0	86
Intron-exon boundaries	Isoform ratio	0	44.898	103
Intron-exon boundaries	Isoform ratio	44.898	89.7959	66
Intron-exon boundaries	Isoform ratio	89.7959	134.694	60
Intron-exon boundaries	Isoform ratio	134.694	179.592	52
Intron-exon boundaries	Isoform ratio	179.592	224.49	36
Intron-exon boundaries	Isoform ratio	224.49	269.388	20
Intron-exon boundaries	Isoform ratio	269.388	314.286	24
Intron-exon boundaries	Isoform ratio	314.286	359.184	25
Intron-exon boundaries	Isoform ratio	359.184	404.082	16
Intron-exon boundaries	Isoform ratio	404.082	448.98	20
Intron-exon boundaries	Isoform ratio	448.98	493.878	16
Intron-exon boundaries	Isoform ratio	493.878	538.776	17
Intron-exon boundaries	Isoform ratio	538.776	583.673	18
Intron-exon boundaries	Isoform ratio	583.673	628.571	15
Intron-exon boundaries	Isoform ratio	628.571	673.469	12
Intron-exon boundaries	Isoform ratio	673.469	718.367	12
Intron-exon boundaries	Isoform ratio	718.367	763.265	12
Intron-exon boundaries	Isoform ratio	763.265	808.163	8
Intron-exon boundaries	Isoform ratio	808.163	853.061	3
Intron-exon boundaries	Isoform ratio	853.061	897.959	6
Intron-exon boundaries	Isoform ratio	897.959	942.857	8
Intron-exon boundaries	Isoform ratio	942.857	987.755	15
Intron-exon boundaries	Isoform ratio	987.755	1032.65	6
Intron-exon boundaries	Intron excision	-1032.65	-987.755	7
Intron-exon boundaries	Intron excision	-987.755	-942.857	9
Intron-exon boundaries	Intron excision	-942.857	-897.959	5
Intron-exon boundaries	Intron excision	-897.959	-853.061	9
Intron-exon boundaries	Intron excision	-853.061	-808.163	7
Intron-exon boundaries	Intron excision	-808.163	-763.265	6
Intron-exon boundaries	Intron excision	-763.265	-718.367	6
Intron-exon boundaries	Intron excision	-718.367	-673.469	7
Intron-exon boundaries	Intron excision	-673.469	-628.571	10
Intron-exon boundaries	Intron excision	-628.571	-583.673	13
Intron-exon boundaries	Intron excision	-583.673	-538.776	7
Intron-exon boundaries	Intron excision	-538.776	-493.878	18
Intron-exon boundaries	Intron excision	-493.878	-448.98	16
Intron-exon boundaries	Intron excision	-448.98	-404.082	13
Intron-exon boundaries	Intron excision	-404.082	-359.184	19
Intron-exon boundaries	Intron excision	-359.184	-314.286	21
Intron-exon boundaries	Intron excision	-314.286	-269.388	9
Intron-exon boundaries	Intron excision	-269.388	-224.49	17
Intron-exon boundaries	Intron excision	-224.49	-179.592	15
Intron-exon boundaries	Intron excision	-179.592	-134.694	21
Intron-exon boundaries	Intron excision	-134.694	-89.7959	32
Intron-exon boundaries	Intron excision	-89.7959	-44.898	34
Intron-exon boundaries	Intron excision	-44.898	0	110
Intron-exon boundaries	Intron excision	0	44.898	136
Intron-exon boundaries	Intron excision	44.898	89.7959	96
Intron-exon boundaries	Intron excision	89.7959	134.694	74
Intron-exon boundaries	Intron excision	134.694	179.592	36
Intron-exon boundaries	Intron excision	179.592	224.49	31
Intron-exon boundaries	Intron excision	224.49	269.388	21
Intron-exon boundaries	Intron excision	269.388	314.286	18
Intron-exon boundaries	Intron excision	314.286	359.184	14
Intron-exon boundaries	Intron excision	359.184	404.082	13
Intron-exon boundaries	Intron excision	404.082	448.98	15
Intron-exon boundaries	Intron excision	448.98	493.878	15
Intron-exon boundaries	Intron excision	493.878	538.776	11
Intron-exon boundaries	Intron excision	538.776	583.673	9
Intron-exon boundaries	Intron excision	583.673	628.571	4
Intron-exon boundaries	Intron excision	628.571	673.469	8
Intron-exon boundaries	Intron excision	673.469	718.367	8
Intron-exon boundaries	Intron excision	718.367	763.265	2
Intron-exon boundaries	Intron excision	763.265	808.163	8
Intron-exon boundaries	Intron excision	808.163	853.061	5
Intron-exon boundaries	Intron excision	853.061	897.959	6
Intron-exon boundaries	Intron excision	897.959	942.857	5
Intron-exon boundaries	Intron excision	942.857	987.755	9
Intron-exon boundaries	Intron excision	987.755	1032.65	8
Intron-exon boundaries	Alt. TSS	-1032.65	-987.755	0
Intron-exon boundaries	Alt. TSS	-987.755	-942.857	10
Intron-exon boundaries	Alt. TSS	-942.857	-897.959	3
Intron-exon boundaries	Alt. TSS	-897.959	-853.061	8
Intron-exon boundaries	Alt. TSS	-853.061	-808.163	2
Intron-exon boundaries	Alt. TSS	-808.163	-763.265	6
Intron-exon boundaries	Alt. TSS	-763.265	-718.367	6
Intron-exon boundaries	Alt. TSS	-718.367	-673.469	3
Intron-exon boundaries	Alt. TSS	-673.469	-628.571	7
Intron-exon boundaries	Alt. TSS	-628.571	-583.673	5
Intron-exon boundaries	Alt. TSS	-583.673	-538.776	8
Intron-exon boundaries	Alt. TSS	-538.776	-493.878	8
Intron-exon boundaries	Alt. TSS	-493.878	-448.98	7
Intron-exon boundaries	Alt. TSS	-448.98	-404.082	6
Intron-exon boundaries	Alt. TSS	-404.082	-359.184	10
Intron-exon boundaries	Alt. TSS	-359.184	-314.286	9
Intron-exon boundaries	Alt. TSS	-314.286	-269.388	7
Intron-exon boundaries	Alt. TSS	-269.388	-224.49	5
Intron-exon boundaries	Alt. TSS	-224.49	-179.592	6
Intron-exon boundaries	Alt. TSS	-179.592	-134.694	10
Intron-exon boundaries	Alt. TSS	-134.694	-89.7959	9
Intron-exon boundaries	Alt. TSS	-89.7959	-44.898	6
Intron-exon boundaries	Alt. TSS	-44.898	0	11
Intron-exon boundaries	Alt. TSS	0	44.898	24
Intron-exon boundaries	Alt. TSS	44.898	89.7959	11
Intron-exon boundaries	Alt. TSS	89.7959	134.694	8
Intron-exon boundaries	Alt. TSS	134.694	179.592	7
Intron-exon boundaries	Alt. TSS	179.592	224.49	5
Intron-exon boundaries	Alt. TSS	224.49	269.388	7
Intron-exon boundaries	Alt. TSS	269.388	314.286	4
Intron-exon boundaries	Alt. TSS	314.286	359.184	4
Intron-exon boundaries	Alt. TSS	359.184	404.082	7
Intron-exon boundaries	Alt. TSS	404.082	448.98	3
Intron-exon boundaries	Alt. TSS	448.98	493.878	3
Intron-exon boundaries	Alt. TSS	493.878	538.776	1
Intron-exon boundaries	Alt. TSS	538.776	583.673	6
Intron-exon boundaries	Alt. TSS	583.673	628.571	6
Intron-exon boundaries	Alt. TSS	628.571	673.469	0
Intron-exon boundaries	Alt. TSS	673.469	718.367	3
Intron-exon boundaries	Alt. TSS	718.367	763.265	3
Intron-exon boundaries	Alt. TSS	763.265	808.163	0
Intron-exon boundaries	Alt. TSS	808.163	853.061	1
Intron-exon boundaries	Alt. TSS	853.061	897.959	0
Intron-exon boundaries	Alt. TSS	897.959	942.857	2
Intron-exon boundaries	Alt. TSS	942.857	987.755	1
Intron-exon boundaries	Alt. TSS	987.755	1032.65	1
Intron-exon boundaries	Alt. polyA	-1032.65	-987.755	5
Intron-exon boundaries	Alt. polyA	-987.755	-942.857	9
Intron-exon boundaries	Alt. polyA	-942.857	-897.959	6
Intron-exon boundaries	Alt. polyA	-897.959	-853.061	4
Intron-exon boundaries	Alt. polyA	-853.061	-808.163	2
Intron-exon boundaries	Alt. polyA	-808.163	-763.265	3
Intron-exon boundaries	Alt. polyA	-763.265	-718.367	7
Intron-exon boundaries	Alt. polyA	-718.367	-673.469	2
Intron-exon boundaries	Alt. polyA	-673.469	-628.571	9
Intron-exon boundaries	Alt. polyA	-628.571	-583.673	10
Intron-exon boundaries	Alt. polyA	-583.673	-538.776	7
Intron-exon boundaries	Alt. polyA	-538.776	-493.878	6
Intron-exon boundaries	Alt. polyA	-493.878	-448.98	8
Intron-exon boundaries	Alt. polyA	-448.98	-404.082	4
Intron-exon boundaries	Alt. polyA	-404.082	-359.184	7
Intron-exon boundaries	Alt. polyA	-359.184	-314.286	10
Intron-exon boundaries	Alt. polyA	-314.286	-269.388	8
Intron-exon boundaries	Alt. polyA	-269.388	-224.49	10
Intron-exon boundaries	Alt. polyA	-224.49	-179.592	10
Intron-exon boundaries	Alt. polyA	-179.592	-134.694	11
Intron-exon boundaries	Alt. polyA	-134.694	-89.7959	11
Intron-exon boundaries	Alt. polyA	-89.7959	-44.898	22
Intron-exon boundaries	Alt. polyA	-44.898	0	26
Intron-exon boundaries	Alt. polyA	0	44.898	51
Intron-exon boundaries	Alt. polyA	44.898	89.7959	34
Intron-exon boundaries	Alt. polyA	89.7959	134.694	28
Intron-exon boundaries	Alt. polyA	134.694	179.592	37
Intron-exon boundaries	Alt. polyA	179.592	224.49	29
Intron-exon boundaries	Alt. polyA	224.49	269.388	28
Intron-exon boundaries	Alt. polyA	269.388	314.286	27
Intron-exon boundaries	Alt. polyA	314.286	359.184	19
Intron-exon boundaries	Alt. polyA	359.184	404.082	17
Intron-exon boundaries	Alt. polyA	404.082	448.98	21
Intron-exon boundaries	Alt. polyA	448.98	493.878	9
Intron-exon boundaries	Alt. polyA	493.878	538.776	10
Intron-exon boundaries	Alt. polyA	538.776	583.673	20
Intron-exon boundaries	Alt. polyA	583.673	628.571	11
Intron-exon boundaries	Alt. polyA	628.571	673.469	19
Intron-exon boundaries	Alt. polyA	673.469	718.367	15
Intron-exon boundaries	Alt. polyA	718.367	763.265	14
Intron-exon boundaries	Alt. polyA	763.265	808.163	8
Intron-exon boundaries	Alt. polyA	808.163	853.061	12
Intron-exon boundaries	Alt. polyA	853.061	897.959	11
Intron-exon boundaries	Alt. polyA	897.959	942.857	7
Intron-exon boundaries	Alt. polyA	942.857	987.755	6
Intron-exon boundaries	Alt. polyA	987.755	1032.65	6
Intron-exon boundaries	RNA stability	-1032.65	-987.755	8
Intron-exon boundaries	RNA stability	-987.755	-942.857	7
Intron-exon boundaries	RNA stability	-942.857	-897.959	8
Intron-exon boundaries	RNA stability	-897.959	-853.061	4
Intron-exon boundaries	RNA stability	-853.061	-808.163	10
Intron-exon boundaries	RNA stability	-808.163	-763.265	13
Intron-exon boundaries	RNA stability	-763.265	-718.367	8
Intron-exon boundaries	RNA stability	-718.367	-673.469	9
Intron-exon boundaries	RNA stability	-673.469	-628.571	9
Intron-exon boundaries	RNA stability	-628.571	-583.673	4
Intron-exon boundaries	RNA stability	-583.673	-538.776	15
Intron-exon boundaries	RNA stability	-538.776	-493.878	14
Intron-exon boundaries	RNA stability	-493.878	-448.98	16
Intron-exon boundaries	RNA stability	-448.98	-404.082	15
Intron-exon boundaries	RNA stability	-404.082	-359.184	16
Intron-exon boundaries	RNA stability	-359.184	-314.286	17
Intron-exon boundaries	RNA stability	-314.286	-269.388	12
Intron-exon boundaries	RNA stability	-269.388	-224.49	16
Intron-exon boundaries	RNA stability	-224.49	-179.592	18
Intron-exon boundaries	RNA stability	-179.592	-134.694	22
Intron-exon boundaries	RNA stability	-134.694	-89.7959	18
Intron-exon boundaries	RNA stability	-89.7959	-44.898	31
Intron-exon boundaries	RNA stability	-44.898	0	79
Intron-exon boundaries	RNA stability	0	44.898	71
Intron-exon boundaries	RNA stability	44.898	89.7959	53
Intron-exon boundaries	RNA stability	89.7959	134.694	45
Intron-exon boundaries	RNA stability	134.694	179.592	25
Intron-exon boundaries	RNA stability	179.592	224.49	28
Intron-exon boundaries	RNA stability	224.49	269.388	11
Intron-exon boundaries	RNA stability	269.388	314.286	14
Intron-exon boundaries	RNA stability	314.286	359.184	15
Intron-exon boundaries	RNA stability	359.184	404.082	16
Intron-exon boundaries	RNA stability	404.082	448.98	11
Intron-exon boundaries	RNA stability	448.98	493.878	16
Intron-exon boundaries	RNA stability	493.878	538.776	13
Intron-exon boundaries	RNA stability	538.776	583.673	16
Intron-exon boundaries	RNA stability	583.673	628.571	10
Intron-exon boundaries	RNA stability	628.571	673.469	11
Intron-exon boundaries	RNA stability	673.469	718.367	9
Intron-exon boundaries	RNA stability	718.367	763.265	8
Intron-exon boundaries	RNA stability	763.265	808.163	6
Intron-exon boundaries	RNA stability	808.163	853.061	11
Intron-exon boundaries	RNA stability	853.061	897.959	10
Intron-exon boundaries	RNA stability	897.959	942.857	10
Intron-exon boundaries	RNA stability	942.857	987.755	5
Intron-exon boundaries	RNA stability	987.755	1032.65	8
