# Supplementary material for: Multimodal analysis of RNA sequencing data powers discovery of complex trait genetics
Source: Nat Commun. 2024 Nov 29;15:10387. doi: 10.1038/s41467-024-54840-8 (PMC11607376; doi:10.1038/s41467-024-54840-8)
Supplement: Supplementary file 8 — Source Data [file 41467_2024_54840_MOESM8_ESM.zip › source_data/Supp_Figure_5.txt]

method	gene_id	variant_id	log2_aFC_ASE	log2_aFCn_eQTL
Separate modality mapping	ENSG00000124749	chr6_56234078_G_A_b38	0.684498	0.789005
Separate modality mapping	ENSG00000260257	chr20_32851659_AGT_A_b38	-0.242713	-0.258885
Separate modality mapping	ENSG00000111328	chr12_124246920_A_G_b38	-0.0279664	-0.091012
Separate modality mapping	ENSG00000104883	chr19_7485958_G_A_b38	-0.584963	-0.356434
Separate modality mapping	ENSG00000183833	chr3_119702707_G_C_b38	0.341085	0.410167
Separate modality mapping	ENSG00000145708	chr5_76913574_A_G_b38	-0.540568	-0.749235
Separate modality mapping	ENSG00000144488	chr2_238141392_C_T_b38	1.70832	0.589135
Separate modality mapping	ENSG00000276334	chr2_32370318_A_AAG_b38	-0.222392	-0.222751
Separate modality mapping	ENSG00000066382	chr11_30543227_C_T_b38	-0.263034	-0.275453
Separate modality mapping	ENSG00000284713	chr11_69062486_C_T_b38	1.19265	0.569971
Separate modality mapping	ENSG00000197181	chr8_22275324_C_T_b38	-0.807355	-0.539713
Separate modality mapping	ENSG00000071575	chr2_12737375_G_GA_b38	-0.205749	-0.189014
Separate modality mapping	ENSG00000184313	chr1_54604117_C_A_b38	0.137504	0.344895
Separate modality mapping	ENSG00000106780	chr9_120717343_G_A_b38	-0.827533	-0.668254
Separate modality mapping	ENSG00000263321	chr17_82774387_C_T_b38	0.566225	0.308753
Separate modality mapping	ENSG00000129422	chr8_17641639_C_T_b38	0.322863	0.389022
Separate modality mapping	ENSG00000259291	chr15_90102033_G_A_b38	0.0740006	0.225425
Separate modality mapping	ENSG00000228065	chr10_65570468_A_G_b38	2.49476	2.05129
Separate modality mapping	ENSG00000238142	chr1_16533405_G_A_b38	0	0.318811
Separate modality mapping	ENSG00000134184	chr1_109704237_G_A_b38	-0.302036	4.3496
Separate modality mapping	ENSG00000144713	chr3_12813374_A_T_b38	-0.411889	-0.0907022
Separate modality mapping	ENSG00000168005	chr11_63814042_G_A_b38	0.237039	0.264983
Separate modality mapping	ENSG00000229272	chr10_119004600_C_T_b38	-0.222392	0.00976168
Separate modality mapping	ENSG00000110344	chr11_118061915_T_C_b38	0	0.0385881
Separate modality mapping	ENSG00000180817	chr10_70240096_C_T_b38	-0.212729	0.0993222
Separate modality mapping	ENSG00000152104	chr1_214551325_G_A_b38	0.0506261	0.11136
Separate modality mapping	ENSG00000179097	chr3_87783408_C_T_b38	-0.415037	-0.424928
Separate modality mapping	ENSG00000188315	chr3_48971953_C_T_b38	0.144753	0.0900352
Separate modality mapping	ENSG00000078618	chr1_51826904_C_T_b38	0.0160301	0.207345
Separate modality mapping	ENSG00000091073	chr7_76430893_T_C_b38	0.197168	0.160057
Separate modality mapping	ENSG00000185800	chr19_45782104_G_GC_b38	-0.149553	-0.0749285
Separate modality mapping	ENSG00000149600	chr20_32790642_C_T_b38	0.144753	0.0907395
Separate modality mapping	ENSG00000146733	chr7_55753863_T_C_b38	-0.202075	0.900205
Separate modality mapping	ENSG00000119684	chr14_75031474_A_G_b38	0.0676428	-0.0214908
Separate modality mapping	ENSG00000224152	chr2_159613067_GAAAA_G_b38	-0.485427	-0.355583
Separate modality mapping	ENSG00000227082	chr1_121418442_G_A_b38	-0.678072	-0.336658
Separate modality mapping	ENSG00000261123	chr16_2075833_T_C_b38	0.0641303	0.381547
Separate modality mapping	ENSG00000148484	chr10_16817239_T_TGGGGTAGGGCAGG_b38	0.110451	0.125668
Separate modality mapping	ENSG00000167081	chr9_125980049_A_G_b38	-0.547488	-0.184638
Separate modality mapping	ENSG00000288018	chr11_88337904_A_G_b38	0.964354	1.13
Separate modality mapping	ENSG00000162877	chr1_205820154_G_A_b38	-1.58496	-1.78857
Separate modality mapping	ENSG00000284644	chr7_144172128_T_A_b38	0	-2.1857
Separate modality mapping	ENSG00000138629	chr15_74461084_T_C_b38	-0.35022	0.179397
Separate modality mapping	ENSG00000214870	chr7_26399079_G_A_b38	-0.736966	-0.569726
Separate modality mapping	ENSG00000128534	chr7_118389643_A_T_b38	0.168754	0.0392672
Separate modality mapping	ENSG00000276778	chr5_158319844_C_T_b38	0	0.87999
Separate modality mapping	ENSG00000162572	chr1_1281201_G_C_b38	-0.274984	-0.783034
Separate modality mapping	ENSG00000181555	chr3_47173327_G_A_b38	0.00664841	-0.0372712
Separate modality mapping	ENSG00000164916	chr7_4768773_G_A_b38	0.520981	0.45093
Separate modality mapping	ENSG00000133739	chr8_85157170_A_G_b38	0.222392	0.330526
Separate modality mapping	ENSG00000205643	chr22_46241357_G_A_b38	-0.106915	-0.0154363
Separate modality mapping	ENSG00000161328	chr11_521954_T_A_b38	-0.514573	-0.520034
Separate modality mapping	ENSG00000265750	chr18_24146134_A_AT_b38	-0.289507	-0.445086
Separate modality mapping	ENSG00000105136	chr19_57459180_T_A_b38	-0.573285	-0.412314
Separate modality mapping	ENSG00000160321	chr19_21593850_C_G_b38	-0.387023	-0.447045
Separate modality mapping	ENSG00000160298	chr21_46522003_G_A_b38	0	0.148306
Separate modality mapping	ENSG00000272606	chr2_55642709_A_G_b38	0	0.377526
Separate modality mapping	ENSG00000168502	chr18_8809447_G_C_b38	-0.222392	-0.165811
Separate modality mapping	ENSG00000122417	chr1_86380771_A_C_b38	-0.210474	0.0703857
Separate modality mapping	ENSG00000143776	chr1_226338847_T_A_b38	0	-0.098292
Separate modality mapping	ENSG00000104921	chr19_7707287_G_C_b38	-1.58496	-1.55215
Separate modality mapping	ENSG00000111752	chr12_8914343_G_T_b38	-0.225331	-0.492856
Separate modality mapping	ENSG00000182472	chr19_38753481_A_G_b38	1.32193	1.48299
Separate modality mapping	ENSG00000185271	chr14_20435384_A_T_b38	-0.584963	-0.42307
Separate modality mapping	ENSG00000169994	chr2_127674035_T_TG_b38	-0.286713	-0.755108
Separate modality mapping	ENSG00000162076	chr16_2913527_C_T_b38	0.146221	0.15062
Separate modality mapping	ENSG00000170209	chr11_113315153_C_CT_b38	0.584963	0.547042
Separate modality mapping	ENSG00000173821	chr17_80277897_C_T_b38	0.219074	0.263206
Separate modality mapping	ENSG00000254536	chr10_133397525_C_A_b38	-0.579074	0.46685
Separate modality mapping	ENSG00000183011	chr17_7857665_G_A_b38	0.00817393	0.283549
Separate modality mapping	ENSG00000171703	chr20_64057684_G_C_b38	-0.285909	-0.117709
Separate modality mapping	ENSG00000151883	chr5_50635240_G_T_b38	0.321928	0.29525
Separate modality mapping	ENSG00000168255	chr7_102649656_T_C_b38	-0.763034	0.330969
Separate modality mapping	ENSG00000122674	chr7_6845133_A_C_b38	0.0840643	0.979922
Separate modality mapping	ENSG00000272950	chr7_98291311_A_G_b38	1.47968	1.41757
Separate modality mapping	ENSG00000225921	chr6_13744066_C_G_b38	-0.241008	-0.385607
Separate modality mapping	ENSG00000224635	chr20_38414850_A_G_b38	1.39677	0.71442
Separate modality mapping	ENSG00000169131	chr5_178854234_G_A_b38	-0.0449711	0.0120162
Separate modality mapping	ENSG00000204172	chr10_47463597_A_C_b38	-0.634343	-1.1781
Separate modality mapping	ENSG00000151150	chr10_60300624_C_G_b38	-0.411648	-0.680689
Separate modality mapping	ENSG00000196376	chr6_117971612_A_G_b38	1.67807	0.467746
Separate modality mapping	ENSG00000285628	chr16_18583144_A_C_b38	-0.2317	3.16075
Separate modality mapping	ENSG00000089063	chr20_5100403_T_C_b38	0.21434	0.23247
Separate modality mapping	ENSG00000085063	chr11_33707068_T_G_b38	-0.159581	-0.0337393
Separate modality mapping	ENSG00000196756	chr20_38421365_C_T_b38	-1.32193	-0.243188
Separate modality mapping	ENSG00000174928	chr3_155964480_C_T_b38	0	0.108872
Separate modality mapping	ENSG00000179583	chr16_10874583_T_G_b38	0.108934	0.199008
Separate modality mapping	ENSG00000134184	chr1_109704237_G_A_b38	-0.302036	4.3496
Separate modality mapping	ENSG00000164626	chr6_39182322_G_A_b38	-0.485427	-0.996028
Separate modality mapping	ENSG00000272977	chr22_25459662_G_A_b38	-2.58496	-1.41201
Separate modality mapping	ENSG00000108774	chr17_42133861_G_A_b38	0.152478	0.112893
Separate modality mapping	ENSG00000074266	chr11_86300214_G_A_b38	0.0671142	0.0171762
Separate modality mapping	ENSG00000280071	chr21_5097921_C_T_b38	-0.192645	-3.13692
Separate modality mapping	ENSG00000225213	chr10_16721883_A_G_b38	0.584963	0.585468
Separate modality mapping	ENSG00000170571	chr5_50502947_A_G_b38	0.371969	0.393366
Separate modality mapping	ENSG00000251584	chr4_174533275_G_C_b38	0.840912	0.810715
Separate modality mapping	ENSG00000112769	chr6_112176094_G_A_b38	0.209815	0.19082
Separate modality mapping	ENSG00000161021	chr5_179773908_C_G_b38	-0.382703	-0.254974
Separate modality mapping	ENSG00000162819	chr1_222671135_T_A_b38	-0.295456	-0.325521
Separate modality mapping	ENSG00000185619	chr4_732413_C_T_b38	-0.618636	-0.972534
Separate modality mapping	ENSG00000175893	chr9_14714680_G_A_b38	-0.227952	-0.151119
Separate modality mapping	ENSG00000172006	chr19_2820107_G_A_b38	0.0874628	0.284366
Separate modality mapping	ENSG00000275764	chr12_27046482_G_A_b38	-0.304855	0.176068
Separate modality mapping	ENSG00000188672	chr1_25511541_T_C_b38	0.584963	-0.617853
Separate modality mapping	ENSG00000204020	chr10_88766035_C_T_b38	0.485427	0.897119
Separate modality mapping	ENSG00000258384	chr15_90250870_G_A_b38	0	0.290806
Separate modality mapping	ENSG00000274922	chr13_112688892_A_G_b38	-0.263034	-0.705158
Separate modality mapping	ENSG00000225439	chr2_74178928_G_T_b38	0.244468	0.296113
Separate modality mapping	ENSG00000286656	chr5_42985268_G_T_b38	0.349803	0.289508
Separate modality mapping	ENSG00000235904	chr3_29280806_A_C_b38	-0.678072	-0.779425
Separate modality mapping	ENSG00000136247	chr7_6570898_T_G_b38	0.289507	-0.144452
Separate modality mapping	ENSG00000136100	chr13_52591859_G_T_b38	0.0494687	-0.11063
Separate modality mapping	ENSG00000101442	chr20_38790643_T_C_b38	-0.186413	-0.128581
Separate modality mapping	ENSG00000187288	chr3_9861678_A_G_b38	0.356144	0.328304
Separate modality mapping	ENSG00000167842	chr17_5478872_T_C_b38	-0.319634	-0.318385
Separate modality mapping	ENSG00000088992	chr12_117089784_T_C_b38	0.400538	0.330299
Separate modality mapping	ENSG00000125826	chr20_929583_C_CAAG_b38	0.19197	0.153781
Separate modality mapping	ENSG00000204954	chr12_103960951_T_A_b38	-0.0176555	0.332038
Separate modality mapping	ENSG00000225434	chr9_72305384_T_TCACACTA_b38	0.206023	0.613347
Separate modality mapping	ENSG00000105755	chr19_43532265_G_C_b38	-0.250759	0.105502
Separate modality mapping	ENSG00000185339	chr22_30619012_T_C_b38	0.312787	0.290398
Separate modality mapping	ENSG00000075340	chr2_70764809_T_C_b38	-0.326038	-0.329651
Separate modality mapping	ENSG00000108788	chr17_41851135_T_C_b38	0	0.352478
Separate modality mapping	ENSG00000142856	chr1_63457142_C_T_b38	0.742713	0.988643
Separate modality mapping	ENSG00000172661	chr10_45741985_G_A_b38	-0.162092	-0.416862
Separate modality mapping	ENSG00000182446	chr17_81563106_T_C_b38	-0.292283	-0.111976
Separate modality mapping	ENSG00000214022	chr7_150370590_C_A_b38	0.154802	0.146226
Separate modality mapping	ENSG00000287735	chr14_20317850_C_A_b38	-1.41504	-1.0581
Separate modality mapping	ENSG00000102934	chr16_57283108_C_T_b38	0.0519946	0.314033
Separate modality mapping	ENSG00000135968	chr2_108483409_G_A_b38	-0.129914	-0.350042
Separate modality mapping	ENSG00000258813	chr14_72664831_T_C_b38	0	0.317044
Separate modality mapping	ENSG00000261033	chr17_19994431_C_CG_b38	0	0.9911
Separate modality mapping	ENSG00000196126	chr6_32607923_A_G_b38	-1.96272	-0.88004
Separate modality mapping	ENSG00000171943	chr1_121375092_A_G_b38	-0.547488	-0.23027
Separate modality mapping	ENSG00000271109	chr19_34860242_G_C_b38	0.277871	0.208676
Separate modality mapping	ENSG00000115816	chr2_37294707_G_C_b38	-0.393359	-0.170267
Separate modality mapping	ENSG00000121075	chr17_61465544_G_C_b38	0.222392	0.710498
Separate modality mapping	ENSG00000274922	chr13_112688892_A_G_b38	-0.263034	-0.705158
Separate modality mapping	ENSG00000179344	chr6_32658495_C_A_b38	-2.6993	-0.550841
Separate modality mapping	ENSG00000090263	chr7_140952229_A_G_b38	-0.621488	-0.386762
Separate modality mapping	ENSG00000188493	chr19_40750305_G_T_b38	0.339036	0.491717
Separate modality mapping	ENSG00000138101	chr2_25642459_A_G_b38	-0.169925	-0.186976
Separate modality mapping	ENSG00000257027	chr12_9648330_C_T_b38	0.207519	0.148757
Separate modality mapping	ENSG00000102753	chr13_49787959_C_G_b38	-0.0835383	-0.0948361
Separate modality mapping	ENSG00000245025	chr8_23019339_A_G_b38	0.111694	0.394674
Separate modality mapping	ENSG00000158560	chr7_95784097_C_G_b38	-0.228429	-0.49747
Separate modality mapping	ENSG00000164197	chr5_64326164_G_A_b38	-0.200299	-0.185587
Separate modality mapping	ENSG00000106153	chr7_56022114_G_C_b38	-0.423231	-0.0395271
Separate modality mapping	ENSG00000198131	chr19_58278729_T_C_b38	-0.143014	-0.0667376
Separate modality mapping	ENSG00000101115	chr20_51801133_G_A_b38	-0.584963	-0.407339
Separate modality mapping	ENSG00000135835	chr1_180936558_C_T_b38	-0.133267	-0.16924
Separate modality mapping	ENSG00000289368	chr6_23359031_T_C_b38	0.0824622	0.579852
Separate modality mapping	ENSG00000111671	chr12_6866863_T_G_b38	0.450002	0.609849
Separate modality mapping	ENSG00000285219	chr6_8435650_C_T_b38	-0.723729	-0.394469
Separate modality mapping	ENSG00000168434	chr16_23400516_G_A_b38	-0.297681	-0.0209352
Separate modality mapping	ENSG00000125247	chr13_100637341_C_T_b38	0.432044	0.415816
Separate modality mapping	ENSG00000177025	chr19_58018373_A_C_b38	0.382158	0.435684
Separate modality mapping	ENSG00000164978	chr9_34013346_T_G_b38	-0.331483	0.45433
Separate modality mapping	ENSG00000196126	chr6_32607923_A_G_b38	-1.96272	-0.88004
Separate modality mapping	ENSG00000269343	chr19_57840921_G_A_b38	-0.584963	-0.244092
Separate modality mapping	ENSG00000198198	chr1_42748134_G_T_b38	-0.105353	-0.0672318
Separate modality mapping	ENSG00000171045	chr8_142404256_T_C_b38	-0.150492	-0.159447
Separate modality mapping	ENSG00000161036	chr7_102473977_T_G_b38	-0.440573	-0.21436
Separate modality mapping	ENSG00000226816	chr7_23209594_C_T_b38	1.58496	2.08917
Separate modality mapping	ENSG00000065154	chr10_124418937_A_C_b38	-0.101581	0.202831
Separate modality mapping	ENSG00000285884	chr10_42610984_T_C_b38	-0.584963	-0.866097
Separate modality mapping	ENSG00000214401	chr17_45581885_C_A_b38	0.263034	1.06518
Separate modality mapping	ENSG00000120210	chr9_5016145_C_T_b38	-0.0656223	0.245302
Separate modality mapping	ENSG00000271584	chr11_111097335_G_GCCC_b38	1.22239	1.70408
Separate modality mapping	ENSG00000134330	chr2_9228274_A_G_b38	-0.212842	-0.297418
Separate modality mapping	ENSG00000183161	chr11_22603584_A_G_b38	0	0.186061
Separate modality mapping	ENSG00000142599	chr1_8403116_T_C_b38	-0.18207	-0.161086
Separate modality mapping	ENSG00000260423	chr12_9412265_G_T_b38	-1.32193	-1.0534
Separate modality mapping	ENSG00000285793	chr2_87050079_T_C_b38	-0.369234	-0.350849
Separate modality mapping	ENSG00000139675	chr13_52420621_G_C_b38	-0.304855	-0.359979
Separate modality mapping	ENSG00000261824	chr19_27576064_C_T_b38	-0.030139	0.0968878
Separate modality mapping	ENSG00000255326	chr11_75583390_G_GGGA_b38	-0.116223	-0.591436
Separate modality mapping	ENSG00000013306	chr17_44324340_T_C_b38	-0.441545	-0.210171
Separate modality mapping	ENSG00000151093	chr3_25797340_A_G_b38	-0.29956	-0.178425
Separate modality mapping	ENSG00000161714	chr17_45053017_GC_G_b38	-0.375509	-0.31984
Separate modality mapping	ENSG00000221947	chr8_70683958_G_T_b38	2.32193	1.59741
Separate modality mapping	ENSG00000169136	chr19_49929129_CG_C_b38	-1.95174	-2.01171
Separate modality mapping	ENSG00000196502	chr16_28568594_GT_G_b38	-0.556098	-0.160347
Separate modality mapping	ENSG00000140157	chr15_22838044_C_T_b38	-0.115477	-0.14913
Separate modality mapping	ENSG00000146856	chr7_134825190_G_A_b38	-0.0931094	-0.141438
Separate modality mapping	ENSG00000179406	chr7_65862287_CAT_C_b38	0.324404	0.372139
Separate modality mapping	ENSG00000089737	chr14_94065351_G_C_b38	-0.194087	0.00337411
Separate modality mapping	ENSG00000036257	chr2_224520825_C_T_b38	-0.0458037	0.104275
Separate modality mapping	ENSG00000255649	chr12_15181112_G_A_b38	-0.447459	-0.857577
Separate modality mapping	ENSG00000018699	chr2_32647178_C_T_b38	-0.162271	-0.237965
Separate modality mapping	ENSG00000143314	chr1_156424339_T_C_b38	-0.263034	-0.264821
Separate modality mapping	ENSG00000180104	chr5_473681_A_G_b38	-0.043417	-0.122834
Separate modality mapping	ENSG00000204516	chr6_31508317_A_G_b38	0.245112	0.330816
Separate modality mapping	ENSG00000013288	chr4_6609511_TG_T_b38	-0.263034	-0.319621
Separate modality mapping	ENSG00000223403	chr14_101436516_C_T_b38	-0.426221	-0.550232
Separate modality mapping	ENSG00000164002	chr1_40512799_G_T_b38	0.251539	0.621184
Separate modality mapping	ENSG00000091513	chr3_133747613_T_A_b38	1.46413	1.55978
Separate modality mapping	ENSG00000253853	chr8_2728156_C_T_b38	-1.27216	-0.71872
Separate modality mapping	ENSG00000178226	chr16_31159853_C_T_b38	-0.144753	-0.31206
Separate modality mapping	ENSG00000008735	chr22_50628493_G_A_b38	-0.5	-0.323396
Separate modality mapping	ENSG00000009724	chr1_11018344_A_ACAGGTG_b38	-0.182864	-0.185874
Separate modality mapping	ENSG00000143811	chr1_225924245_T_C_b38	-0.0931094	0.228377
Separate modality mapping	ENSG00000084234	chr11_130067966_T_G_b38	0.0103793	0.104464
Separate modality mapping	ENSG00000125124	chr16_56472214_C_A_b38	-0.148923	-0.420226
Separate modality mapping	ENSG00000104714	chr8_672155_C_T_b38	0.116097	0.164062
Separate modality mapping	ENSG00000232807	chr10_5950678_C_T_b38	0.469485	0.701811
Separate modality mapping	ENSG00000090432	chr1_20508117_C_A_b38	0.563413	0.399861
Separate modality mapping	ENSG00000142794	chr1_21382175_C_T_b38	-0.21864	-0.0586078
Separate modality mapping	ENSG00000181555	chr3_47173327_G_A_b38	0.00664841	-0.0372712
Separate modality mapping	ENSG00000289156	chr2_68209159_A_C_b38	-0.0167757	0.828479
Separate modality mapping	ENSG00000286975	chr18_2506762_A_T_b38	0.584963	0.871975
Separate modality mapping	ENSG00000156876	chr1_99950769_C_A_b38	0	0.430198
Separate modality mapping	ENSG00000266908	chr20_5474040_A_G_b38	-0.056934	0.437245
Separate modality mapping	ENSG00000115107	chr2_119266927_T_C_b38	-0.077306	-0.293576
Separate modality mapping	ENSG00000146540	chr7_1028596_C_A_b38	0.0634929	-0.2171
Separate modality mapping	ENSG00000162194	chr11_62656384_C_G_b38	-0.11211	-0.277182
Separate modality mapping	ENSG00000107099	chr9_211762_C_G_b38	-0.0287496	-0.169246
Separate modality mapping	ENSG00000009950	chr7_73608416_G_A_b38	0.443486	0.569481
Separate modality mapping	ENSG00000139220	chr12_81759970_C_G_b38	-0.108973	-0.41722
Separate modality mapping	ENSG00000117595	chr1_209806652_AGCTTCTTG_A_b38	-0.652077	-0.720533
Separate modality mapping	ENSG00000204528	chr6_31197166_G_A_b38	2.44478	0.956105
Separate modality mapping	ENSG00000144468	chr2_226836612_G_T_b38	-0.554812	-0.170922
Separate modality mapping	ENSG00000170989	chr1_101171808_A_G_b38	-0.165778	-0.162069
Separate modality mapping	ENSG00000101224	chr20_3795721_T_C_b38	0.308122	0.340399
Separate modality mapping	ENSG00000271755	chr6_27483018_C_T_b38	0	0.209254
Separate modality mapping	ENSG00000144455	chr3_4362134_T_C_b38	-0.291956	-0.284804
Separate modality mapping	ENSG00000100883	chr14_34968022_G_A_b38	-0.197037	-0.0192269
Separate modality mapping	ENSG00000189223	chr2_113224463_C_A_b38	2.84336	0.587802
Separate modality mapping	ENSG00000173715	chr11_66956919_G_C_b38	0.0356239	0.213425
Separate modality mapping	ENSG00000130158	chr19_11058093_C_T_b38	0.0397426	0.196142
Separate modality mapping	ENSG00000110852	chr12_9993613_C_T_b38	-0.131245	-0.645073
Separate modality mapping	ENSG00000111405	chr12_47728106_C_T_b38	-0.552541	-0.382964
Separate modality mapping	ENSG00000089009	chr12_113096828_C_T_b38	-0.281715	-0.376844
Separate modality mapping	ENSG00000225914	chr6_32291750_G_A_b38	0.7683	0.406761
Separate modality mapping	ENSG00000119661	chr14_73634719_C_T_b38	0.0489096	-0.0826086
Separate modality mapping	ENSG00000257671	chr12_52224945_A_T_b38	1.11248	1.17557
Separate modality mapping	ENSG00000260077	chr2_10051586_C_T_b38	0.334419	0.431401
Separate modality mapping	ENSG00000265519	chr17_15797678_T_C_b38	-0.234465	-0.314062
Separate modality mapping	ENSG00000095574	chr10_123006295_T_G_b38	0.108973	0.137442
Separate modality mapping	ENSG00000154803	chr17_17228555_T_C_b38	0.855052	0.755013
Separate modality mapping	ENSG00000213523	chr5_140350859_G_A_b38	-0.0836579	0.150781
Separate modality mapping	ENSG00000014914	chr1_149936215_A_G_b38	0.263034	0.290409
Separate modality mapping	ENSG00000185630	chr1_164560429_G_A_b38	-0.0631938	-0.214323
Separate modality mapping	ENSG00000167077	chr22_41731521_A_AT_b38	-0.458472	-0.389153
Separate modality mapping	ENSG00000263020	chr6_31682815_AG_A_b38	-0.149143	-0.926417
Separate modality mapping	ENSG00000168116	chr6_57144953_G_T_b38	-0.862496	-0.158065
Separate modality mapping	ENSG00000110427	chr11_33378145_G_A_b38	-0.430777	-0.770844
Separate modality mapping	ENSG00000253301	chr8_57200938_A_G_b38	1.41504	0.803123
Separate modality mapping	ENSG00000198089	chr22_31581013_T_G_b38	0.0511744	0.178986
Separate modality mapping	ENSG00000176731	chr8_85218555_T_TA_b38	0.387023	0.239625
Separate modality mapping	ENSG00000288632	chr16_30281179_A_T_b38	0	-0.556241
Separate modality mapping	ENSG00000181016	chr7_112463000_A_G_b38	0.353637	0.355228
Separate modality mapping	ENSG00000166546	chr16_66597639_A_G_b38	0.476438	0.339906
Separate modality mapping	ENSG00000189157	chr4_76258365_G_T_b38	-0.697437	-0.391375
Separate modality mapping	ENSG00000231749	chr17_68746574_C_T_b38	0	-1.20003
Separate modality mapping	ENSG00000166130	chr12_98196305_G_A_b38	-0.0554951	0.133138
Separate modality mapping	ENSG00000112182	chr6_90382861_G_C_b38	0.131245	0.778153
Separate modality mapping	ENSG00000107521	chr10_98417112_C_T_b38	0.0722358	0.157006
Separate modality mapping	ENSG00000240053	chr6_31642036_C_T_b38	0.0138515	-0.232443
Separate modality mapping	ENSG00000267731	chr17_68135560_T_C_b38	-0.584963	0.456516
Separate modality mapping	ENSG00000204178	chr1_25537203_A_G_b38	-0.109907	-0.10011
Separate modality mapping	ENSG00000135018	chr9_83695945_T_A_b38	-0.192985	-0.0861722
Separate modality mapping	ENSG00000119599	chr14_73219653_T_C_b38	0.188445	0.383465
Separate modality mapping	ENSG00000160949	chr8_144693358_C_T_b38	-0.430634	0.302813
Separate modality mapping	ENSG00000122026	chr13_27169469_G_A_b38	-0.0525716	-0.088406
Separate modality mapping	ENSG00000272732	chr7_7566908_G_C_b38	0.263034	0.507708
Separate modality mapping	ENSG00000180383	chr20_31472368_G_C_b38	0.249189	0.68202
Separate modality mapping	ENSG00000198898	chr7_116915495_A_G_b38	-0.193468	-0.0698754
Separate modality mapping	ENSG00000160161	chr19_19661913_G_A_b38	0.305717	0.940623
Separate modality mapping	ENSG00000188130	chr22_50261048_AC_A_b38	0.0861759	-0.194119
Separate modality mapping	ENSG00000160949	chr8_144443060_G_A_b38	-0.0614005	-0.141977
Separate modality mapping	ENSG00000198520	chr1_44674576_C_T_b38	1.80735	1.5259
Separate modality mapping	ENSG00000185630	chr1_164560429_G_A_b38	-0.0631938	-0.214323
Separate modality mapping	ENSG00000110427	chr11_33378145_G_A_b38	-0.430777	-0.770844
Separate modality mapping	ENSG00000184983	chr22_42090076_G_A_b38	0.950612	0.748759
Separate modality mapping	ENSG00000139508	chr13_29545738_CTT_C_b38	0.146983	-0.597461
Separate modality mapping	ENSG00000289161	chr8_143491505_A_G_b38	0	0.188755
Separate modality mapping	ENSG00000283141	chr10_129792036_T_A_b38	0.678072	-0.627255
Separate modality mapping	ENSG00000154529	chr9_41809956_G_C_b38	0	0.374345
Separate modality mapping	ENSG00000125484	chr9_132524798_G_A_b38	-0.0687128	-0.293282
Separate modality mapping	ENSG00000268996	chr9_137065726_A_G_b38	-0.222392	-0.23002
Separate modality mapping	ENSG00000286214	chr7_130502275_T_G_b38	-4.03338	1.22079
Separate modality mapping	ENSG00000164291	chr5_95469418_G_A_b38	-0.22784	0.515735
Separate modality mapping	ENSG00000133030	chr17_17142245_G_C_b38	0.0344688	-0.0584314
Separate modality mapping	ENSG00000278845	chr17_38322505_T_G_b38	-0.163669	0.277005
Separate modality mapping	ENSG00000119147	chr2_106027035_A_G_b38	-0.387862	-0.478517
Separate modality mapping	ENSG00000188191	chr7_768667_C_T_b38	0.0824622	0.267386
Separate modality mapping	ENSG00000149150	chr11_57553849_T_C_b38	0.0353208	0.156681
Separate modality mapping	ENSG00000182667	chr11_132060192_G_C_b38	-0.152003	-0.424214
Separate modality mapping	ENSG00000188687	chr2_74534905_G_A_b38	-0.180572	0.514122
Separate modality mapping	ENSG00000156172	chr8_95269252_A_AGGGGACCTGGC_b38	-0.696159	-0.651069
Separate modality mapping	ENSG00000286882	chr5_109452088_T_G_b38	0	-0.373009
Separate modality mapping	ENSG00000138135	chr10_89065085_G_A_b38	1	1.33866
Separate modality mapping	ENSG00000184635	chr19_19936518_A_C_b38	0.485427	0.152205
Separate modality mapping	ENSG00000197646	chr9_5510644_A_G_b38	0.415037	0.616528
Separate modality mapping	ENSG00000163945	chr4_1349347_G_C_b38	0.243271	0.196262
Separate modality mapping	ENSG00000259762	chr15_85773339_G_T_b38	-0.485427	-0.59635
Separate modality mapping	ENSG00000126467	chr19_49761973_C_T_b38	0.169925	0.440182
Separate modality mapping	ENSG00000254349	chr8_74655236_A_AT_b38	3.24593	2.832
Separate modality mapping	ENSG00000136098	chr13_52365446_A_G_b38	0	-0.246716
Separate modality mapping	ENSG00000175806	chr8_10466354_A_G_b38	-0.0489659	-0.11682
Separate modality mapping	ENSG00000082258	chr2_134935499_G_A_b38	0.0901398	0.0952412
Separate modality mapping	ENSG00000036054	chr3_100328192_G_C_b38	-0.128324	-0.0603127
Separate modality mapping	ENSG00000064218	chr9_1003634_C_T_b38	0.415037	0.54096
Separate modality mapping	ENSG00000133030	chr17_17009967_T_A_b38	-0.0751213	-0.0980465
Separate modality mapping	ENSG00000037474	chr5_6605427_T_C_b38	0.491659	0.366222
Separate modality mapping	ENSG00000139133	chr12_34524689_T_C_b38	0	-0.192175
Separate modality mapping	ENSG00000177335	chr8_143061038_A_G_b38	0.217591	0.305449
Separate modality mapping	ENSG00000166546	chr16_66452927_A_G_b38	-0.382767	-0.717399
Separate modality mapping	ENSG00000197134	chr19_22110904_C_A_b38	1.22239	0.573684
Separate modality mapping	ENSG00000268650	chr19_18206287_T_C_b38	-0.242713	0.305662
Separate modality mapping	ENSG00000164587	chr5_150442343_G_A_b38	1.76694	-0.210579
Separate modality mapping	ENSG00000109321	chr4_74393349_AAAG_A_b38	-0.584963	-0.711276
Separate modality mapping	ENSG00000248896	chr8_10848652_A_G_b38	-0.125531	-0.346403
Separate modality mapping	ENSG00000160932	chr8_143012898_G_A_b38	-0.221617	-0.123644
Separate modality mapping	ENSG00000196405	chr14_99951653_C_A_b38	-0.198959	-0.459514
Separate modality mapping	ENSG00000255408	chr5_140776733_T_G_b38	-0.427805	-0.581657
Separate modality mapping	ENSG00000145113	chr3_195715811_A_G_b38	-0.169925	0.598494
Separate modality mapping	ENSG00000122674	chr7_5903429_C_T_b38	0.169925	0.38569
Separate modality mapping	ENSG00000181656	chr1_100586230_T_C_b38	0.847997	0.746299
Separate modality mapping	ENSG00000166927	chr11_60378349_G_A_b38	0.514573	0.476632
Separate modality mapping	ENSG00000242086	chr3_195963526_A_G_b38	-0.255481	0.351351
Separate modality mapping	ENSG00000171757	chr3_169812288_C_A_b38	-0.365902	-0.272162
Separate modality mapping	ENSG00000026950	chr6_26404146_A_G_b38	0.349942	0.35757
Separate modality mapping	ENSG00000175390	chr11_7992932_C_T_b38	-0.646137	-0.206814
Separate modality mapping	ENSG00000169964	chr3_44481130_C_T_b38	-0.206451	-0.663157
Separate modality mapping	ENSG00000225376	chr9_101440521_T_C_b38	0.0244548	0.718651
Separate modality mapping	ENSG00000158062	chr1_26319479_T_A_b38	-0.152003	-0.179226
Separate modality mapping	ENSG00000143549	chr1_154085326_A_G_b38	-0.049582	0.0317087
Separate modality mapping	ENSG00000248874	chr5_23738790_C_T_b38	4.32193	2.41426
Separate modality mapping	ENSG00000188732	chr7_23680147_G_A_b38	-0.266562	-0.29383
Separate modality mapping	ENSG00000149633	chr20_38220605_C_T_b38	-0.131245	-0.252472
Separate modality mapping	ENSG00000204020	chr10_88766035_C_T_b38	0.485427	0.897119
Separate modality mapping	ENSG00000189050	chr17_60469234_A_G_b38	-0.0705574	0.0760144
Separate modality mapping	ENSG00000181404	chr9_47303_A_G_b38	-1	-0.787766
Separate modality mapping	ENSG00000120322	chr5_141201647_C_A_b38	1.31871	0.696153
Separate modality mapping	ENSG00000174574	chr1_38985816_A_G_b38	0.0204641	0.10751
Separate modality mapping	ENSG00000164088	chr3_52288781_A_G_b38	0	-0.16036
Separate modality mapping	ENSG00000133816	chr11_12054282_C_A_b38	0.048363	0.275072
Separate modality mapping	ENSG00000165502	chr14_49616577_A_G_b38	0.229102	-0.210508
Separate modality mapping	ENSG00000196387	chr12_133224828_G_A_b38	0.183446	0.0372788
Separate modality mapping	ENSG00000223799	chr21_33284348_G_A_b38	0	0.24923
Separate modality mapping	ENSG00000143776	chr1_227319345_C_T_b38	-0.168719	-0.0363805
Separate modality mapping	ENSG00000119599	chr14_73219653_T_C_b38	0.188445	0.383465
Separate modality mapping	ENSG00000184500	chr3_93873725_T_G_b38	-0.0487041	0.218801
Separate modality mapping	ENSG00000283959	chr8_102630758_C_T_b38	0	0.315175
Separate modality mapping	ENSG00000171649	chr19_57594482_T_A_b38	-0.678072	-0.234791
Separate modality mapping	ENSG00000111886	chr6_89350011_G_GATCCATAGACAACTACTGACAA_b38	0.289507	0.33096
Separate modality mapping	ENSG00000102802	chr13_30895467_C_T_b38	0.412902	0.341785
Separate modality mapping	ENSG00000064012	chr2_201277115_T_C_b38	-0.222392	-0.210659
Separate modality mapping	ENSG00000182667	chr11_132060192_G_C_b38	-0.152003	-0.424214
Separate modality mapping	ENSG00000163885	chr3_126464077_C_T_b38	0.584963	0.415196
Separate modality mapping	ENSG00000149273	chr11_75398824_T_C_b38	-0.749193	-0.29303
Separate modality mapping	ENSG00000146090	chr5_180169768_C_T_b38	-0.111196	-0.634787
Separate modality mapping	ENSG00000259430	chr15_100373385_A_C_b38	0.757287	0.769331
Separate modality mapping	ENSG00000157426	chr4_56348200_T_G_b38	-0.186413	-0.0972588
Separate modality mapping	ENSG00000059122	chr16_2943819_C_A_b38	-0.246492	-0.371307
Separate modality mapping	ENSG00000255398	chr12_122727237_CCACT_C_b38	-0.807355	-0.78785
Separate modality mapping	ENSG00000167325	chr11_4094744_C_A_b38	0.333131	0.146785
Separate modality mapping	ENSG00000139154	chr12_19549154_T_C_b38	-0.289507	-0.043182
Separate modality mapping	ENSG00000170310	chr17_9434440_A_G_b38	0.0874628	0.236033
Separate modality mapping	ENSG00000110717	chr11_68047061_A_AGTG_b38	0.0627654	0.164105
Separate modality mapping	ENSG00000130396	chr6_167842555_GTA_G_b38	0.541836	0.53948
Separate modality mapping	ENSG00000144407	chr2_208373114_A_G_b38	1.22239	1.49551
Separate modality mapping	ENSG00000161016	chr8_144792397_C_T_b38	-1.43677	-0.306233
Separate modality mapping	ENSG00000166140	chr15_40812676_G_C_b38	-0.46205	-0.407659
Separate modality mapping	ENSG00000137225	chr6_44204326_C_T_b38	0.263034	0.381666
Separate modality mapping	ENSG00000224184	chr2_12669217_A_C_b38	0.681285	0.930596
Separate modality mapping	ENSG00000014641	chr2_63649738_T_G_b38	-0.533432	-0.687557
Separate modality mapping	ENSG00000094975	chr1_172502848_A_G_b38	0.115477	0.120505
Separate modality mapping	ENSG00000146243	chr6_78905833_C_T_b38	0	0.27066
Separate modality mapping	ENSG00000072682	chr5_133033709_C_T_b38	-0.0902861	-0.395213
Separate modality mapping	ENSG00000038274	chr5_164426287_G_A_b38	0.222392	-0.0721897
Separate modality mapping	ENSG00000197622	chr1_151041658_C_G_b38	-0.160465	-0.054472
Separate modality mapping	ENSG00000253320	chr8_102899607_G_A_b38	-0.310744	-0.19905
Separate modality mapping	ENSG00000288741	chr5_80256365_A_G_b38	-0.289507	-0.542896
Separate modality mapping	ENSG00000145864	chr5_161139271_T_C_b38	-1.22239	-0.941924
Separate modality mapping	ENSG00000237440	chr19_21043177_A_G_b38	0	0.0420307
Separate modality mapping	ENSG00000127022	chr5_179699089_C_T_b38	-0.142129	-0.136135
Separate modality mapping	ENSG00000196867	chr19_56531537_C_A_b38	0.263034	0.213414
Separate modality mapping	ENSG00000089327	chr19_35170051_G_A_b38	-0.194143	-0.118672
Separate modality mapping	ENSG00000238083	chr17_46768080_A_G_b38	0.38148	-0.131826
Separate modality mapping	ENSG00000133816	chr11_12179368_C_T_b38	0.0843922	0.32746
Separate modality mapping	ENSG00000253392	chr19_2920258_G_A_b38	-0.11278	0.740267
Separate modality mapping	ENSG00000165948	chr14_94105764_G_T_b38	-0.584963	-0.128966
Separate modality mapping	ENSG00000116095	chr2_178493938_A_G_b38	-0.169925	-0.0961211
Separate modality mapping	ENSG00000133027	chr17_17577160_T_C_b38	0.575502	0.836361
Separate modality mapping	ENSG00000253641	chr8_10428300_T_C_b38	-0.584963	-1.29759
Separate modality mapping	ENSG00000058729	chr5_97167819_C_T_b38	-0.226771	-0.0538638
Separate modality mapping	ENSG00000269825	chr19_53003056_A_G_b38	0.0995357	-0.27759
Separate modality mapping	ENSG00000283633	chr22_16607971_G_C_b38	1.13806	1.48152
Separate modality mapping	ENSG00000112339	chr6_134961518_T_C_b38	-0.102858	-0.140818
Separate modality mapping	ENSG00000144026	chr2_95196988_T_C_b38	0	-0.547141
Separate modality mapping	ENSG00000140988	chr16_1975677_C_A_b38	-0.0569143	0.157929
Separate modality mapping	ENSG00000235098	chr1_1419214_A_G_b38	-2.82433	-1.66925
Separate modality mapping	ENSG00000223482	chr10_87375751_G_A_b38	-0.385173	-0.379434
Separate modality mapping	ENSG00000109771	chr4_185363010_C_T_b38	0.137504	0.158517
Separate modality mapping	ENSG00000289261	chr2_237484022_C_T_b38	1.24271	0.910947
Separate modality mapping	ENSG00000242611	chr7_58458_T_C_b38	2.39068	1.28042
Separate modality mapping	ENSG00000198915	chr10_43256845_T_C_b38	0.584963	0.905379
Separate modality mapping	ENSG00000103932	chr15_41526719_G_A_b38	-0.0964086	-0.160199
Separate modality mapping	ENSG00000248333	chr1_1704180_T_C_b38	0.114312	0.172588
Separate modality mapping	ENSG00000026103	chr10_88991152_C_T_b38	0.466781	0.345056
Separate modality mapping	ENSG00000204020	chr10_88766035_C_T_b38	0.485427	0.897119
Separate modality mapping	ENSG00000162804	chr2_240984367_G_A_b38	-0.137252	-0.235182
Separate modality mapping	ENSG00000146828	chr7_100913633_A_C_b38	0	0.0540281
Separate modality mapping	ENSG00000007341	chr1_112614238_A_AAAAC_b38	-0.145305	0.341865
Separate modality mapping	ENSG00000141002	chr16_89875982_T_C_b38	0.180651	0.252207
Separate modality mapping	ENSG00000188372	chr7_76656947_T_C_b38	-0.342249	-0.0911719
Separate modality mapping	ENSG00000267470	chr19_37262208_C_T_b38	0	0.243495
Separate modality mapping	ENSG00000176463	chr15_92031855_T_TTTAC_b38	-0.0334144	-0.172778
Separate modality mapping	ENSG00000179406	chr7_65862287_CAT_C_b38	0.324404	0.372139
Separate modality mapping	ENSG00000254966	chr11_18707103_T_C_b38	0.222392	0.264311
Separate modality mapping	ENSG00000132970	chr13_26529728_G_T_b38	-0.195551	-0.234371
Separate modality mapping	ENSG00000204536	chr6_31183963_C_T_b38	-0.371046	-0.437303
Separate modality mapping	ENSG00000260077	chr2_10051586_C_T_b38	0.334419	0.431401
Separate modality mapping	ENSG00000168016	chr3_36802580_C_T_b38	0.125531	0.246445
Separate modality mapping	ENSG00000268592	chr6_149864373_T_A_b38	0.306488	2.13061
Separate modality mapping	ENSG00000230387	chr20_23159856_G_C_b38	-0.485427	-0.591006
Separate modality mapping	ENSG00000278970	chr5_180831087_G_A_b38	-0.733061	-0.488858
Separate modality mapping	ENSG00000285932	chr10_99761926_G_A_b38	-0.065095	0.612398
Separate modality mapping	ENSG00000056586	chr9_122241249_A_G_b38	0.0321804	0.0286239
Separate modality mapping	ENSG00000256092	chr12_123364976_C_T_b38	1.58496	1.53503
Separate modality mapping	ENSG00000089006	chr20_17932642_T_C_b38	-0.0761311	-0.048197
Separate modality mapping	ENSG00000160953	chr19_1478922_G_C_b38	0.0718929	-0.267858
Separate modality mapping	ENSG00000157796	chr4_39165520_G_GA_b38	0.297734	0.146401
Separate modality mapping	ENSG00000100258	chr22_50507370_C_G_b38	0.132351	0.0263877
Separate modality mapping	ENSG00000106868	chr9_112175409_T_C_b38	-0.28352	-0.613896
Separate modality mapping	ENSG00000285762	chr22_23970896_G_A_b38	-0.584963	-5.13295
Separate modality mapping	ENSG00000224383	chr17_64001974_A_G_b38	-0.469485	-0.429503
Separate modality mapping	ENSG00000002745	chr7_121302019_C_T_b38	1.7187	1.2088
Separate modality mapping	ENSG00000167766	chr19_52616700_G_A_b38	0.027829	-0.272679
Separate modality mapping	ENSG00000269940	chr14_103628983_G_A_b38	0.536053	0.359958
Separate modality mapping	ENSG00000213889	chr19_45490310_A_C_b38	-0.393503	-0.432975
Separate modality mapping	ENSG00000104921	chr19_7707287_G_C_b38	-1.58496	-1.55215
Separate modality mapping	ENSG00000261351	chr15_66477027_C_T_b38	-0.0415792	-0.675432
Separate modality mapping	ENSG00000109743	chr4_15737767_T_G_b38	-0.378512	-0.0798062
Separate modality mapping	ENSG00000260423	chr12_9412265_G_T_b38	-1.32193	-1.0534
Separate modality mapping	ENSG00000187105	chr14_73626187_T_C_b38	-0.152003	-0.292925
Separate modality mapping	ENSG00000178440	chr10_49862131_G_C_b38	-0.580232	-0.197067
Separate modality mapping	ENSG00000040933	chr2_98450364_A_G_b38	-0.251173	-0.197894
Separate modality mapping	ENSG00000288756	chr8_77026084_C_T_b38	-0.584963	-0.498518
Separate modality mapping	ENSG00000178927	chr17_82450543_A_C_b38	-0.367732	-0.218561
Separate modality mapping	ENSG00000116791	chr1_74739660_A_C_b38	-0.852443	-0.494361
Separate modality mapping	ENSG00000267605	chr19_36385094_TG_T_b38	0.138767	0.455448
Separate modality mapping	ENSG00000137103	chr9_35829393_C_T_b38	-0.245112	-0.228502
Separate modality mapping	ENSG00000123268	chr12_50827344_A_G_b38	0.0951572	0.149321
Separate modality mapping	ENSG00000226067	chr1_120954666_G_A_b38	-1.19265	-0.711477
Separate modality mapping	ENSG00000167930	chr16_262254_A_G_b38	-0.212246	-0.137842
Separate modality mapping	ENSG00000285762	chr22_24002279_G_GTGGC_b38	0.263034	0.996524
Separate modality mapping	ENSG00000165916	chr11_47354812_A_G_b38	-0.255481	-0.0778328
Separate modality mapping	ENSG00000273253	chr22_50200073_T_C_b38	-0.167156	-0.758215
Separate modality mapping	ENSG00000248489	chr5_98929585_C_T_b38	-0.371969	-0.461968
Separate modality mapping	ENSG00000232287	chr3_10978347_A_G_b38	-0.584963	-0.893488
Separate modality mapping	ENSG00000164587	chr5_150449760_C_CGG_b38	-0.192645	-0.729456
Separate modality mapping	ENSG00000167670	chr19_4386355_A_G_b38	-0.678072	-0.628321
Separate modality mapping	ENSG00000156170	chr8_95043458_GA_G_b38	0.0780025	-0.0155612
Separate modality mapping	ENSG00000198171	chr20_3204528_A_T_b38	0.0854394	0.209596
Separate modality mapping	ENSG00000197140	chr8_40071570_C_G_b38	0	-0.0706994
Separate modality mapping	ENSG00000234444	chr7_64368391_T_A_b38	0.204618	0.00976991
Separate modality mapping	ENSG00000175416	chr5_176411695_A_G_b38	-0.103093	-0.0729482
Separate modality mapping	ENSG00000173193	chr3_122583246_A_G_b38	0.0689866	-0.577748
Separate modality mapping	ENSG00000254413	chr22_50582239_C_A_b38	0.180572	0.310561
Separate modality mapping	ENSG00000162669	chr1_91404853_G_C_b38	0.437235	0.7664
Separate modality mapping	ENSG00000226334	chr9_104928254_G_C_b38	-2	-0.787024
Separate modality mapping	ENSG00000146733	chr7_55753863_T_C_b38	-0.202075	0.900205
Separate modality mapping	ENSG00000113734	chr5_173164334_T_G_b38	0	-0.374841
Separate modality mapping	ENSG00000084676	chr2_24473488_T_G_b38	0.0473566	-0.0545237
Separate modality mapping	ENSG00000111639	chr12_6494247_A_G_b38	-0.0441992	-0.416712
Separate modality mapping	ENSG00000130038	chr12_3753093_C_T_b38	-0.281771	-0.409942
Separate modality mapping	ENSG00000134202	chr1_109724132_A_C_b38	0.822392	0.309323
Separate modality mapping	ENSG00000178821	chr1_1919475_A_G_b38	0.192645	0.532676
Separate modality mapping	ENSG00000174574	chr1_38985816_A_G_b38	0.0204641	0.10751
Separate modality mapping	ENSG00000248874	chr5_23738790_C_T_b38	4.32193	2.41426
Separate modality mapping	ENSG00000166166	chr14_103431562_C_T_b38	0.169925	0.106013
Separate modality mapping	ENSG00000242086	chr3_195934570_C_A_b38	0.085553	-0.652961
Separate modality mapping	ENSG00000187595	chr17_42037812_C_T_b38	0.169925	-0.809755
Separate modality mapping	ENSG00000254810	chr11_76631303_T_A_b38	-0.160964	-0.322823
Separate modality mapping	ENSG00000115841	chr2_37925698_C_G_b38	0.171977	0.317846
Separate modality mapping	ENSG00000156265	chr21_29429290_A_G_b38	-0.0861566	-0.627128
Separate modality mapping	ENSG00000132740	chr11_68885764_C_T_b38	0.528176	0.430964
Separate modality mapping	ENSG00000237159	chr9_34698416_CTACTGCAAAATG_C_b38	-0.133393	-0.261528
Separate modality mapping	ENSG00000261474	chr16_31431700_T_C_b38	0.415037	0.763927
Separate modality mapping	ENSG00000175387	chr18_47836350_C_T_b38	-0.069632	0.15103
Separate modality mapping	ENSG00000150403	chr13_113531956_C_A_b38	0.415037	0.292025
Separate modality mapping	ENSG00000259081	chr14_76779301_G_T_b38	0	0.527995
Separate modality mapping	ENSG00000013374	chr7_151357006_C_T_b38	-0.0295731	0.129327
Separate modality mapping	ENSG00000122481	chr1_95213786_AATTTT_A_b38	0.514573	0.375293
Separate modality mapping	ENSG00000248896	chr8_10848652_A_G_b38	-0.125531	-0.346403
Separate modality mapping	ENSG00000053371	chr1_19304370_G_A_b38	-1.18661	-0.869339
Separate modality mapping	ENSG00000154265	chr17_69327730_G_C_b38	-0.123148	-0.188201
Separate modality mapping	ENSG00000224846	chr6_2999009_C_T_b38	0.169925	1.41368
Separate modality mapping	ENSG00000250490	chr5_6365576_T_C_b38	-0.847997	-0.486728
Separate modality mapping	ENSG00000263072	chr16_3131995_G_A_b38	0.138828	0.329536
Separate modality mapping	ENSG00000232388	chr20_18567303_C_A_b38	0.807355	0.123274
Separate modality mapping	ENSG00000240053	chr6_31642036_C_T_b38	0.0138515	-0.232443
Separate modality mapping	ENSG00000071189	chr7_17814909_G_T_b38	0.0848889	0.116771
Separate modality mapping	ENSG00000168297	chr3_58372058_G_A_b38	0.0344099	0.168651
Separate modality mapping	ENSG00000164237	chr5_10282946_T_C_b38	-0.231326	-0.167667
Separate modality mapping	ENSG00000180096	chr16_30340303_T_C_b38	0	-0.355499
Separate modality mapping	ENSG00000211683	chr22_23649233_C_T_b38	-0.321928	-0.606217
Separate modality mapping	ENSG00000284946	chr15_90959819_A_G_b38	-0.172467	-0.260164
Separate modality mapping	ENSG00000068078	chr4_1795757_C_G_b38	0.415037	0.684906
Separate modality mapping	ENSG00000096996	chr19_18092777_T_TA_b38	-0.584963	-0.320335
Separate modality mapping	ENSG00000196460	chr2_101490718_G_A_b38	-0.530515	-0.898677
Separate modality mapping	ENSG00000091073	chr7_76553621_A_G_b38	0.222392	0.21768
Separate modality mapping	ENSG00000263798	chr17_47947607_C_A_b38	0.0510742	1.45368
Separate modality mapping	ENSG00000138395	chr2_201800833_T_A_b38	0.142701	-0.181899
Separate modality mapping	ENSG00000177628	chr1_155235878_G_T_b38	-2.60837	-0.0926823
Separate modality mapping	ENSG00000255434	chr11_75583390_G_GGGA_b38	-0.207519	-0.378658
Separate modality mapping	ENSG00000166788	chr11_18082781_G_A_b38	-0.352555	-0.28387
Separate modality mapping	ENSG00000162877	chr1_205820154_G_A_b38	-1.58496	-1.78857
Separate modality mapping	ENSG00000234478	chr1_225815775_G_A_b38	-0.125531	0.346711
Separate modality mapping	ENSG00000225265	chr1_222546244_T_C_b38	-0.584963	-0.744968
Separate modality mapping	ENSG00000147457	chr8_23247109_A_G_b38	0.0240605	0.0464462
Separate modality mapping	ENSG00000066044	chr19_7420496_G_A_b38	-0.0514173	0.00104693
Separate modality mapping	ENSG00000010219	chr12_4646851_C_T_b38	0	-0.12106
Separate modality mapping	ENSG00000184056	chr15_90996783_A_G_b38	0	0.1973
Separate modality mapping	ENSG00000051382	chr3_138364456_A_G_b38	0.358104	0.268149
Separate modality mapping	ENSG00000143418	chr1_150964853_C_T_b38	0.0807352	0.0663834
Separate modality mapping	ENSG00000102977	chr16_68201828_CATGCCTGTAGTCCCAGCTACTTGGGAGGCTGGCATAGGAGAA_C_b38	-0.106915	-0.0774418
Separate modality mapping	ENSG00000100603	chr14_77772912_A_G_b38	-0.076962	-0.176121
Separate modality mapping	ENSG00000289053	chr7_26113835_G_A_b38	-0.321928	0.583147
Separate modality mapping	ENSG00000225792	chr7_26357619_C_A_b38	1.44057	0.526473
Separate modality mapping	ENSG00000181778	chr9_68539691_G_C_b38	-1	-1.02583
Separate modality mapping	ENSG00000163597	chr17_76564646_A_G_b38	-0.290711	-0.156502
Separate modality mapping	ENSG00000272936	chr4_44700703_T_C_b38	1	1.95845
Separate modality mapping	ENSG00000197768	chr9_137252642_C_CCT_b38	-0.807355	-0.628971
Separate modality mapping	ENSG00000166938	chr15_66464650_T_C_b38	-0.0794447	-0.173448
Separate modality mapping	ENSG00000231024	chr2_69715304_G_A_b38	-1.5	-0.5475
Separate modality mapping	ENSG00000188157	chr1_1021740_G_C_b38	-0.274175	-0.304851
Separate modality mapping	ENSG00000121578	chr3_119240632_G_C_b38	0.421336	0.329238
Separate modality mapping	ENSG00000106823	chr9_92625701_C_T_b38	0.0424353	0.203688
Separate modality mapping	ENSG00000185127	chr6_169702171_A_G_b38	0	0.14668
Separate modality mapping	ENSG00000060709	chr12_130705622_G_A_b38	0.415037	0.9659
Separate modality mapping	ENSG00000272789	chr2_127641265_T_C_b38	-0.611196	-0.624803
Separate modality mapping	ENSG00000106484	chr7_130387792_A_G_b38	2	-0.484941
Separate modality mapping	ENSG00000085491	chr1_108190159_G_A_b38	-0.14439	-0.138697
Separate modality mapping	ENSG00000212993	chr8_126806201_G_A_b38	0.342249	0.438953
Separate modality mapping	ENSG00000161011	chr5_179813910_A_C_b38	0.0284963	0.102763
Separate modality mapping	ENSG00000229727	chr2_7351086_C_T_b38	0.263034	-1.1008
Separate modality mapping	ENSG00000188517	chr4_108969217_C_T_b38	0.289053	0.3789
Separate modality mapping	ENSG00000259876	chr16_12544174_C_G_b38	0.807355	0.397634
Separate modality mapping	ENSG00000231412	chr19_43348716_T_C_b38	1.56277	0.563341
Separate modality mapping	ENSG00000179195	chr12_124063277_G_A_b38	-0.0140752	-0.206282
Separate modality mapping	ENSG00000162779	chr1_179366003_A_G_b38	1.08496	-0.714785
Separate modality mapping	ENSG00000289138	chr3_19950940_G_T_b38	0	-0.306846
Separate modality mapping	ENSG00000242628	chr2_24064728_G_A_b38	0.0443941	0.274689
Separate modality mapping	ENSG00000286186	chr18_79462613_C_T_b38	0.321928	0.562384
Separate modality mapping	ENSG00000162620	chr1_74212549_C_A_b38	-0.742713	-0.547554
Separate modality mapping	ENSG00000227695	chr10_99914314_T_G_b38	-0.222392	-0.586759
Separate modality mapping	ENSG00000003393	chr2_201781238_C_T_b38	-0.25634	-0.131509
Separate modality mapping	ENSG00000179406	chr7_65862287_CAT_C_b38	0.324404	0.372139
Separate modality mapping	ENSG00000115652	chr2_106197517_G_C_b38	0.0458037	0.181157
Separate modality mapping	ENSG00000185100	chr14_104725578_A_G_b38	-0.520832	-0.303957
Separate modality mapping	ENSG00000176928	chr5_75053405_G_A_b38	-0.61852	-0.818392
Separate modality mapping	ENSG00000242516	chr3_75685573_C_T_b38	-0.584963	-1.05717
Separate modality mapping	ENSG00000082512	chr1_211183493_T_C_b38	0.0283818	0.430844
Separate modality mapping	ENSG00000122483	chr1_93355018_G_A_b38	0.280108	0.121501
Separate modality mapping	ENSG00000254635	chr10_28632859_C_T_b38	0	0.110202
Separate modality mapping	ENSG00000226334	chr9_104928254_G_C_b38	-2	-0.787024
Separate modality mapping	ENSG00000215424	chr21_46308704_T_A_b38	0.110795	0.102057
Separate modality mapping	ENSG00000137968	chr1_75393107_G_A_b38	-2.16993	-1.15707
Separate modality mapping	ENSG00000205106	chr11_45807142_G_A_b38	0.584963	0.670931
Separate modality mapping	ENSG00000267213	chr19_32404265_C_T_b38	0.169925	0.439692
Separate modality mapping	ENSG00000092964	chr8_26626548_T_G_b38	-0.111592	-0.131823
Separate modality mapping	ENSG00000204531	chr6_31175875_C_G_b38	0.83556	0.714627
Separate modality mapping	ENSG00000248664	chr5_69127394_T_C_b38	-0.0780025	0.29457
Separate modality mapping	ENSG00000115137	chr2_25031437_A_T_b38	-0.192645	-0.186785
Separate modality mapping	ENSG00000284713	chr11_69062486_C_T_b38	1.19265	0.569971
Separate modality mapping	ENSG00000114742	chr3_39060443_C_CAT_b38	-0.0303736	0.0882552
Separate modality mapping	ENSG00000105186	chr19_32658230_G_A_b38	0.291706	0.484203
Separate modality mapping	ENSG00000160233	chr21_44455385_C_T_b38	0.807355	0.680204
Separate modality mapping	ENSG00000087365	chr11_66026471_A_G_b38	-0.223407	-0.0413612
Separate modality mapping	ENSG00000273559	chr17_38795055_A_G_b38	-0.343095	-0.0882812
Separate modality mapping	ENSG00000172456	chr1_59764677_C_T_b38	0	-0.204218
Separate modality mapping	ENSG00000176390	chr17_30744439_G_A_b38	-0.32358	-0.342576
Separate modality mapping	ENSG00000232807	chr10_5959710_G_A_b38	-0.265257	-0.37714
Separate modality mapping	ENSG00000151632	chr10_5071991_C_A_b38	0.498027	0.450345
Separate modality mapping	ENSG00000164695	chr8_81755085_A_G_b38	-1.58496	-1.57659
Separate modality mapping	ENSG00000137877	chr15_41899321_G_A_b38	-1.53051	-1.72597
Separate modality mapping	ENSG00000099998	chr22_24247481_C_G_b38	0.137504	0.194576
Separate modality mapping	ENSG00000188818	chr5_720562_C_G_b38	-0.0817494	1.11179
Separate modality mapping	ENSG00000140395	chr15_78308752_T_G_b38	0.0498866	-0.0658368
Separate modality mapping	ENSG00000224152	chr2_159613067_GAAAA_G_b38	-0.485427	-0.355583
Separate modality mapping	ENSG00000050327	chr7_144181613_C_G_b38	-0.125531	0.305036
Separate modality mapping	ENSG00000135525	chr6_136365927_C_T_b38	0.521534	1.08903
Separate modality mapping	ENSG00000125124	chr16_56525553_G_A_b38	0.300659	0.125988
Separate modality mapping	ENSG00000184497	chr13_113764438_G_A_b38	-0.580352	-0.0833585
Separate modality mapping	ENSG00000259238	chr15_59692683_C_G_b38	-0.160465	-0.808487
Separate modality mapping	ENSG00000197653	chr12_123992326_C_T_b38	0.35078	0.32478
Separate modality mapping	ENSG00000236662	chr10_101006817_A_G_b38	0	0.466558
Separate modality mapping	ENSG00000249319	chr7_66804064_T_C_b38	0	-1.10039
Separate modality mapping	ENSG00000106266	chr7_2275421_C_T_b38	0.247928	0.303151
Separate modality mapping	ENSG00000160284	chr21_46179366_C_T_b38	-3.08746	-1.53839
Separate modality mapping	ENSG00000260711	chr14_91838973_A_G_b38	-1	-1.00517
Separate modality mapping	ENSG00000103723	chr15_82715381_ATGT_A_b38	0.696159	1.56122
Separate modality mapping	ENSG00000111275	chr12_111521493_G_A_b38	-0.111031	-0.474554
Separate modality mapping	ENSG00000149090	chr11_35524101_A_G_b38	0.280108	0.597891
Separate modality mapping	ENSG00000123892	chr11_88265784_T_C_b38	0.263034	0.412331
Separate modality mapping	ENSG00000036257	chr2_224520825_C_T_b38	-0.0458037	0.104275
Separate modality mapping	ENSG00000136158	chr13_80244107_T_C_b38	-0.0328281	-0.415307
Separate modality mapping	ENSG00000197181	chr8_22275324_C_T_b38	-0.807355	-0.539713
Separate modality mapping	ENSG00000174775	chr11_539648_G_A_b38	-0.22157	-0.221887
Separate modality mapping	ENSG00000274523	chr7_75044315_T_C_b38	-0.169925	-0.183968
Separate modality mapping	ENSG00000130717	chr9_131538206_G_A_b38	-0.0575859	-0.105116
Separate modality mapping	ENSG00000147813	chr8_143584527_A_G_b38	-0.709221	-0.554677
Separate modality mapping	ENSG00000255837	chr12_11011198_G_C_b38	-0.540568	-0.211704
Separate modality mapping	ENSG00000173530	chr8_23144475_A_G_b38	-0.36257	-0.25341
Separate modality mapping	ENSG00000005156	chr17_35024898_C_T_b38	-0.263034	-0.249651
Separate modality mapping	ENSG00000283696	chr1_161399804_T_A_b38	0.584963	0.790231
Separate modality mapping	ENSG00000164088	chr3_52288781_A_G_b38	0	-0.16036
Separate modality mapping	ENSG00000267470	chr19_37262208_C_T_b38	0	0.243495
Separate modality mapping	ENSG00000259430	chr15_100430996_A_T_b38	0.263034	0.34471
Separate modality mapping	ENSG00000176273	chr10_93896531_A_G_b38	-0.263034	-0.276367
Separate modality mapping	ENSG00000151233	chr12_41990787_C_A_b38	-0.142019	-0.159205
Separate modality mapping	ENSG00000143702	chr1_243254880_C_T_b38	-0.0902861	0.0906219
Separate modality mapping	ENSG00000186652	chr11_57411820_G_T_b38	0.275634	0.368423
Separate modality mapping	ENSG00000288979	chr3_194585511_T_C_b38	0.485427	0.489697
Separate modality mapping	ENSG00000189306	chr22_42507883_A_T_b38	-0.945544	-0.0437537
Separate modality mapping	ENSG00000257681	chr12_103859245_G_A_b38	0	0.575449
Separate modality mapping	ENSG00000135211	chr7_77785326_CTTTTG_C_b38	-0.301268	-0.195104
Separate modality mapping	ENSG00000158850	chr1_161189357_C_T_b38	0.415037	0.162091
Separate modality mapping	ENSG00000185630	chr1_164560429_G_A_b38	-0.0631938	-0.214323
Separate modality mapping	ENSG00000269155	chr6_167819855_T_C_b38	0.263034	0.427802
Separate modality mapping	ENSG00000100445	chr14_24508761_G_A_b38	0.0147088	-0.0495294
Separate modality mapping	ENSG00000123612	chr2_157658086_CTTTG_C_b38	0.297201	0.492013
Separate modality mapping	ENSG00000171097	chr9_129601202_T_C_b38	0	0.199654
Separate modality mapping	ENSG00000182973	chr3_32595931_T_C_b38	0	-0.0131353
Separate modality mapping	ENSG00000178078	chr19_4330492_C_T_b38	-1	-0.716965
Separate modality mapping	ENSG00000107959	chr10_3144751_G_C_b38	0.0643688	0.106149
Separate modality mapping	ENSG00000162520	chr1_32629621_A_G_b38	-0.303392	-0.439182
Separate modality mapping	ENSG00000187688	chr17_16415618_T_C_b38	-0.239126	-0.216538
Separate modality mapping	ENSG00000109846	chr11_112100152_T_G_b38	-0.0182004	-0.274987
Separate modality mapping	ENSG00000136732	chr2_126593836_C_A_b38	-0.229069	-0.285592
Separate modality mapping	ENSG00000206344	chr6_31162816_G_A_b38	0.120504	0.38059
Separate modality mapping	ENSG00000167562	chr19_52578989_A_G_b38	-0.0740006	-0.184544
Separate modality mapping	ENSG00000213672	chr3_48692683_T_C_b38	0.340249	0.263697
Separate modality mapping	ENSG00000136895	chr9_127338026_G_A_b38	-0.274807	-0.214315
Separate modality mapping	ENSG00000273172	chr17_198893_G_A_b38	0.736966	1.01026
Separate modality mapping	ENSG00000205611	chr20_30406874_C_A_b38	0.415037	0.40007
Separate modality mapping	ENSG00000121864	chr3_179304740_T_C_b38	0	-0.114299
Separate modality mapping	ENSG00000240654	chr13_24320840_T_C_b38	-0.153714	-0.436426
Separate modality mapping	ENSG00000284879	chr2_87695474_T_G_b38	-0.0652915	-0.448475
Separate modality mapping	ENSG00000161929	chr17_5088610_G_A_b38	-0.10188	-0.28233
Separate modality mapping	ENSG00000248994	chr5_1931206_C_T_b38	-0.432959	-0.289098
Separate modality mapping	ENSG00000117010	chr1_40550909_T_C_b38	-0.378512	-0.150479
Separate modality mapping	ENSG00000117595	chr1_209806652_AGCTTCTTG_A_b38	-0.652077	-0.720533
Separate modality mapping	ENSG00000203872	chr6_87338473_A_G_b38	-0.0907103	-0.355629
Separate modality mapping	ENSG00000270681	chr4_151084268_C_T_b38	0.485427	0.412921
Separate modality mapping	ENSG00000174165	chr11_66537640_C_G_b38	-0.0517625	-0.0952052
Separate modality mapping	ENSG00000285162	chr7_29691418_G_C_b38	1.02315	3.63466
Separate modality mapping	ENSG00000124257	chr20_45916821_G_A_b38	0.388804	0.97721
Separate modality mapping	ENSG00000137221	chr6_43529503_G_A_b38	0.200913	0.179716
Separate modality mapping	ENSG00000163964	chr3_196718138_A_G_b38	-0.157541	-0.175216
Separate modality mapping	ENSG00000268182	chr19_56596500_G_A_b38	-0.152003	-0.362614
Separate modality mapping	ENSG00000166788	chr11_18082781_G_A_b38	-0.352555	-0.28387
Separate modality mapping	ENSG00000180992	chr6_44124392_T_G_b38	-0.370838	-0.149413
Separate modality mapping	ENSG00000256092	chr12_123318865_CAG_C_b38	-1.36848	-1.00823
Separate modality mapping	ENSG00000235954	chr22_27031110_C_T_b38	0	0.117148
Separate modality mapping	ENSG00000066230	chr5_465960_G_C_b38	0.778609	0.333124
Separate modality mapping	ENSG00000286700	chr4_124010584_G_C_b38	-1.22239	-1.55877
Separate modality mapping	ENSG00000108599	chr17_19942456_A_G_b38	-0.0106151	0.0380186
Separate modality mapping	ENSG00000163545	chr1_205266384_A_G_b38	0.355247	0.332789
Separate modality mapping	ENSG00000254859	chr8_143549172_C_T_b38	-0.847997	-3.4589
Separate modality mapping	ENSG00000162836	chr1_147652507_T_G_b38	0.415037	0.504703
Separate modality mapping	ENSG00000259905	chr15_24347545_G_T_b38	-2	-0.538488
Separate modality mapping	ENSG00000269113	chr1_48093302_G_T_b38	-0.140947	-0.334956
Separate modality mapping	ENSG00000096696	chr6_7348696_A_G_b38	-0.36257	-0.575229
Separate modality mapping	ENSG00000176194	chr18_12247873_C_A_b38	0.584963	0.469264
Separate modality mapping	ENSG00000134146	chr15_35409095_A_G_b38	0.247928	-0.0826684
Separate modality mapping	ENSG00000140876	chr16_77755891_C_T_b38	0.192827	-0.3679
Separate modality mapping	ENSG00000117597	chr1_209831726_C_T_b38	-0.289507	-0.105846
Separate modality mapping	ENSG00000119938	chr10_91659545_A_G_b38	-0.50473	-0.321452
Separate modality mapping	ENSG00000184517	chr16_75148249_G_A_b38	-0.308122	-0.3126
Separate modality mapping	ENSG00000204767	chr5_169968480_A_T_b38	0	-0.852076
Separate modality mapping	ENSG00000140955	chr16_84184959_T_C_b38	-3.24593	-2.26341
Separate modality mapping	ENSG00000130193	chr8_143678827_G_C_b38	0	-0.227009
Separate modality mapping	ENSG00000228060	chr1_39570256_G_T_b38	-0.144753	-0.492027
Separate modality mapping	ENSG00000148834	chr10_103788246_C_T_b38	-0.0045511	-1.52701
Separate modality mapping	ENSG00000002822	chr7_1992828_CGGCAGG_C_b38	0.402098	0.243331
Separate modality mapping	ENSG00000100109	chr22_26505771_A_AGTGCAGTGGC_b38	-0.263034	-0.139285
Separate modality mapping	ENSG00000168291	chr3_58389559_G_A_b38	0.0307806	0.137975
Separate modality mapping	ENSG00000078618	chr1_51822694_A_G_b38	0.19954	0.164627
Separate modality mapping	ENSG00000168356	chr3_38962954_A_C_b38	-1	-0.726493
Separate modality mapping	ENSG00000152061	chr1_174080447_C_G_b38	0.0687128	0.131489
Separate modality mapping	ENSG00000128039	chr4_55531942_C_T_b38	-0.0297473	0.135016
Separate modality mapping	ENSG00000269749	chr19_40063122_T_C_b38	1.13124	0.93979
Separate modality mapping	ENSG00000113303	chr5_181003797_T_C_b38	0	-0.968943
Separate modality mapping	ENSG00000136279	chr7_44060774_C_T_b38	0.540568	0.0296948
Separate modality mapping	ENSG00000178764	chr8_122824970_A_G_b38	0.0558532	0.161844
Separate modality mapping	ENSG00000196126	chr6_32615752_G_A_b38	-0.706201	-0.568853
Separate modality mapping	ENSG00000261286	chr16_84474609_G_A_b38	-0.069551	-0.421303
Separate modality mapping	ENSG00000267454	chr19_56394543_G_A_b38	-0.263034	-0.485776
Separate modality mapping	ENSG00000268555	chr19_21607539_G_A_b38	2.90689	0.398403
Separate modality mapping	ENSG00000145425	chr4_151126213_C_T_b38	-0.0482149	-0.164672
Separate modality mapping	ENSG00000154845	chr18_9598589_AT_A_b38	-0.0655883	-0.0459651
Separate modality mapping	ENSG00000226822	chr1_108046046_A_C_b38	-0.847997	-0.697106
Separate modality mapping	ENSG00000178821	chr1_1919475_A_G_b38	0.192645	0.532676
Separate modality mapping	ENSG00000166557	chr15_79285627_G_A_b38	0.370541	0.320969
Separate modality mapping	ENSG00000101189	chr20_62795326_G_A_b38	-0.283173	-0.377455
Separate modality mapping	ENSG00000255062	chr11_127241873_AAC_A_b38	-0.0862518	-0.466264
Separate modality mapping	ENSG00000122390	chr16_3450041_AAAAG_A_b38	-0.0654654	0.0384043
Separate modality mapping	ENSG00000005194	chr16_57447089_G_A_b38	-0.365151	-0.461213
Separate modality mapping	ENSG00000136011	chr12_103765751_A_AGGCTGATCTCGAACTCC_b38	0.321928	0.477816
Separate modality mapping	ENSG00000272732	chr7_7547837_T_C_b38	0.584963	0.330142
Separate modality mapping	ENSG00000156171	chr1_111191102_G_C_b38	0.40417	0.182392
Separate modality mapping	ENSG00000188033	chr19_12704872_A_G_b38	-0.174974	-0.181048
Separate modality mapping	ENSG00000246263	chr8_102301307_A_T_b38	0.169925	0.607342
Separate modality mapping	ENSG00000136271	chr7_44551678_C_A_b38	-0.220286	-0.0586112
Separate modality mapping	ENSG00000164742	chr7_45673462_A_G_b38	-0.044297	-0.124191
Separate modality mapping	ENSG00000250786	chr5_9554155_A_C_b38	0.0874628	0.0310074
Separate modality mapping	ENSG00000255423	chr3_73045047_C_G_b38	0.144753	0.183256
Separate modality mapping	ENSG00000178764	chr8_122824970_A_G_b38	0.0558532	0.161844
Separate modality mapping	ENSG00000168779	chr3_158020916_G_A_b38	0.4273	0.211428
Separate modality mapping	ENSG00000186132	chr2_119288443_T_A_b38	-0.235909	-0.142577
Separate modality mapping	ENSG00000204070	chr20_45396535_A_G_b38	0.0107292	0.0102345
Separate modality mapping	ENSG00000237372	chr9_89639982_A_G_b38	-3.58496	-1.83934
Separate modality mapping	ENSG00000149922	chr16_30091839_C_A_b38	-0.289507	-0.418109
Separate modality mapping	ENSG00000188176	chr17_4588661_T_C_b38	-1.0898	-1.10921
Separate modality mapping	ENSG00000152348	chr5_82012724_C_T_b38	0.0660892	-0.640276
Separate modality mapping	ENSG00000050327	chr7_144361188_C_T_b38	0	0.39834
Separate modality mapping	ENSG00000139292	chr12_71545779_T_C_b38	1.13096	1.49283
Separate modality mapping	ENSG00000161281	chr19_36155675_A_G_b38	-0.292481	0.132852
Separate modality mapping	ENSG00000246366	chr8_70643130_C_G_b38	-0.222392	-0.159
Separate modality mapping	ENSG00000099937	chr22_20777866_C_T_b38	0.861233	2.42836
Separate modality mapping	ENSG00000197622	chr1_151041658_C_G_b38	-0.160465	-0.054472
Separate modality mapping	ENSG00000272463	chr6_711150_A_C_b38	1.11548	1.47662
Separate modality mapping	ENSG00000273295	chr22_23877973_C_T_b38	0.192716	0.382847
Separate modality mapping	ENSG00000231768	chr1_234531501_A_T_b38	-0.584963	-0.340935
Separate modality mapping	ENSG00000115107	chr2_119291153_A_G_b38	0.414099	0.402901
Separate modality mapping	ENSG00000138032	chr2_44178959_TA_T_b38	0.321928	0.412202
Separate modality mapping	ENSG00000139190	chr12_6471083_T_C_b38	-0.418713	-0.373998
Separate modality mapping	ENSG00000224468	chr1_183139476_T_G_b38	-0.621054	-0.441386
Separate modality mapping	ENSG00000128284	chr22_36171617_C_T_b38	0.152539	0.777481
Separate modality mapping	ENSG00000277462	chr1_247078730_C_T_b38	0.289507	0.234885
Separate modality mapping	ENSG00000262877	chr17_81403246_C_T_b38	-0.893085	-0.816502
Separate modality mapping	ENSG00000099899	chr22_20151242_G_T_b38	0.178092	0.201433
Separate modality mapping	ENSG00000136449	chr17_50502896_T_C_b38	-0.431248	-0.363137
Separate modality mapping	ENSG00000165526	chr11_126306909_G_C_b38	-0.327113	-0.106176
Separate modality mapping	ENSG00000164237	chr5_10282946_T_C_b38	-0.231326	-0.167667
Separate modality mapping	ENSG00000104047	chr15_49675466_C_CT_b38	-0.3266	-0.139031
Separate modality mapping	ENSG00000257621	chr14_58268994_G_A_b38	0.206451	0.277377
Separate modality mapping	ENSG00000152785	chr4_81042000_A_G_b38	2	1.64698
Separate modality mapping	ENSG00000066230	chr5_465960_G_C_b38	0.778609	0.333124
Separate modality mapping	ENSG00000144026	chr2_94876688_C_G_b38	-0.778197	-0.502732
Separate modality mapping	ENSG00000111671	chr12_6873358_C_G_b38	0.0374747	0.264794
Separate modality mapping	ENSG00000009954	chr7_73447519_T_C_b38	-0.0931094	-0.0403384
Separate modality mapping	ENSG00000267279	chr18_61608946_T_C_b38	-0.736966	-0.481927
Separate modality mapping	ENSG00000180383	chr20_31472368_G_C_b38	0.249189	0.68202
Separate modality mapping	ENSG00000002933	chr7_151800075_G_A_b38	0.0894982	0.598486
Separate modality mapping	ENSG00000104064	chr15_50291569_G_A_b38	-0.0580092	-0.0691093
Separate modality mapping	ENSG00000102683	chr13_23180342_CACAAT_C_b38	0.695145	0.693761
Separate modality mapping	ENSG00000224397	chr20_50267587_C_A_b38	-1.1635	-1.05137
Separate modality mapping	ENSG00000213901	chr2_219170383_C_T_b38	0.160465	0.504767
Separate modality mapping	ENSG00000143603	chr1_154947089_A_G_b38	-0.347923	-0.379002
Separate modality mapping	ENSG00000140465	chr15_74762525_G_C_b38	-1.73697	-1.76047
Separate modality mapping	ENSG00000287814	chr5_172598134_C_G_b38	-0.689256	-0.257687
Separate modality mapping	ENSG00000091640	chr17_4955004_A_AC_b38	-0.0506261	0.302537
Separate modality mapping	ENSG00000146733	chr7_55753863_T_C_b38	-0.202075	0.900205
Separate modality mapping	ENSG00000170542	chr6_2860577_G_A_b38	0.249978	0.277416
Separate modality mapping	ENSG00000254815	chr11_559961_TCACC_T_b38	0.222392	0.34236
Separate modality mapping	ENSG00000249628	chr12_1500427_C_A_b38	-2.32193	-1.04253
Separate modality mapping	ENSG00000167562	chr19_52572481_C_T_b38	-0.15069	-0.176079
Separate modality mapping	ENSG00000225498	chr7_90300866_G_T_b38	1	1.10927
Separate modality mapping	ENSG00000247157	chr12_11189667_T_C_b38	-0.874469	-1.08388
Separate modality mapping	ENSG00000230910	chr6_68586870_A_G_b38	0.152003	-0.312697
Separate modality mapping	ENSG00000196376	chr6_117971612_A_G_b38	1.67807	0.467746
Separate modality mapping	ENSG00000287100	chr6_120200493_A_G_b38	0.260976	-0.928291
Separate modality mapping	ENSG00000068079	chr17_42996293_A_G_b38	-0.273018	-0.228952
Separate modality mapping	ENSG00000258343	chr12_95826872_T_C_b38	-3.45943	-3.16323
Separate modality mapping	ENSG00000101751	chr18_54269477_G_T_b38	-0.406625	-0.389228
Separate modality mapping	ENSG00000276529	chr21_44975441_C_T_b38	0.61891	0.713511
Separate modality mapping	ENSG00000150990	chr12_124951173_T_C_b38	-0.162271	-0.0667226
Separate modality mapping	ENSG00000212993	chr8_126806201_G_A_b38	0.342249	0.438953
Separate modality mapping	ENSG00000116237	chr1_6237541_C_CG_b38	-0.595751	-0.489364
Separate modality mapping	ENSG00000234810	chr1_55672933_G_A_b38	-0.284807	-0.15216
Separate modality mapping	ENSG00000288917	chr18_36179233_G_A_b38	0	0.345648
Separate modality mapping	ENSG00000138036	chr2_43769626_A_AG_b38	0.145851	0.25614
Separate modality mapping	ENSG00000105202	chr19_39848702_C_T_b38	0.125531	0.0760182
Separate modality mapping	ENSG00000284052	chr2_190688007_C_T_b38	-0.176555	-0.16759
Separate modality mapping	ENSG00000261587	chr8_144354636_G_A_b38	-0.464805	-0.832522
Separate modality mapping	ENSG00000198015	chr12_93507514_A_G_b38	0.109695	-0.0699826
Separate modality mapping	ENSG00000185164	chr16_18339330_G_C_b38	0.117233	-0.519285
Separate modality mapping	ENSG00000196387	chr12_133224828_G_A_b38	0.183446	0.0372788
Separate modality mapping	ENSG00000119673	chr14_73571510_G_A_b38	-0.222392	-0.39785
Separate modality mapping	ENSG00000280739	chr3_40318486_G_A_b38	0.0736757	0.0751239
Separate modality mapping	ENSG00000113205	chr5_141102249_A_G_b38	-0.678072	-0.671235
Separate modality mapping	ENSG00000169230	chr5_177123300_C_A_b38	0.0273116	0.194006
Separate modality mapping	ENSG00000257681	chr12_103859245_G_A_b38	0	0.575449
Separate modality mapping	ENSG00000180398	chr2_46905916_T_C_b38	-0.36257	-0.219041
Separate modality mapping	ENSG00000125046	chr3_8653221_A_G_b38	0.0627654	-0.589331
Separate modality mapping	ENSG00000184076	chr22_29737017_A_C_b38	0.0467942	0.0873548
Separate modality mapping	ENSG00000138039	chr2_48588411_C_T_b38	-0.584963	-0.56603
Separate modality mapping	ENSG00000166716	chr15_84731369_G_T_b38	0.611297	0.329004
Separate modality mapping	ENSG00000176732	chr2_24095278_C_T_b38	0.485427	0.674385
Separate modality mapping	ENSG00000161904	chr6_33801120_A_G_b38	-0.0652979	-0.102788
Separate modality mapping	ENSG00000106348	chr7_128448919_A_G_b38	-0.336319	-0.464982
Separate modality mapping	ENSG00000149292	chr11_113322075_C_T_b38	0.36257	0.396979
Separate modality mapping	ENSG00000106123	chr7_142856383_A_G_b38	-0.0885306	-0.307755
Separate modality mapping	ENSG00000167280	chr17_79083494_A_G_b38	-1.21794	-0.880584
Separate modality mapping	ENSG00000185989	chr13_114001954_C_T_b38	0.210366	0.315439
Separate modality mapping	ENSG00000151893	chr10_118730878_T_C_b38	-0.136217	-0.106059
Separate modality mapping	ENSG00000172687	chr19_21306162_C_A_b38	-0.252021	-0.395355
Separate modality mapping	ENSG00000198721	chr6_4106136_G_A_b38	-0.554846	-0.200802
Separate modality mapping	ENSG00000226328	chr22_45160172_T_C_b38	0.321928	0.240275
Separate modality mapping	ENSG00000130529	chr19_49166229_C_G_b38	0.280809	0.90954
Separate modality mapping	ENSG00000141934	chr19_287970_G_GT_b38	-0.341037	-0.281047
Separate modality mapping	ENSG00000254876	chr9_97238449_A_G_b38	0.675249	0.553779
Separate modality mapping	ENSG00000271816	chr10_73736198_G_T_b38	0.0545255	0.173624
Separate modality mapping	ENSG00000239653	chr3_64012220_G_A_b38	0.0931094	0.498469
Separate modality mapping	ENSG00000206503	chr6_29866171_C_T_b38	-0.38542	-0.634624
Separate modality mapping	ENSG00000089847	chr19_4170706_A_G_b38	-0.0995357	-0.797697
Separate modality mapping	ENSG00000238018	chr2_54660938_G_A_b38	0.0808776	0.282145
Separate modality mapping	ENSG00000146707	chr7_77211942_A_G_b38	-0.0343515	0.109655
Separate modality mapping	ENSG00000160194	chr21_42908720_A_G_b38	-0.0687128	0.145758
Separate modality mapping	ENSG00000196935	chr12_64091580_A_G_b38	-0.389567	-0.316985
Separate modality mapping	ENSG00000188176	chr17_4588661_T_C_b38	-1.0898	-1.10921
Separate modality mapping	ENSG00000272970	chr3_184723942_A_C_b38	0.29956	0.195872
Separate modality mapping	ENSG00000172748	chr8_213553_T_C_b38	0.191061	-0.126173
Separate modality mapping	ENSG00000135049	chr9_85714714_A_G_b38	-0.0995357	0.408843
Separate modality mapping	ENSG00000258365	chr12_94278959_T_C_b38	0.2317	0.302693
Separate modality mapping	ENSG00000135968	chr2_108483409_G_A_b38	-0.129914	-0.350042
Separate modality mapping	ENSG00000125246	chr13_99873655_T_C_b38	-0.0614005	0.151186
Separate modality mapping	ENSG00000013583	chr12_13146464_A_G_b38	-0.116253	-0.500735
Separate modality mapping	ENSG00000135124	chr12_121210329_G_T_b38	-0.371638	-0.37248
Separate modality mapping	ENSG00000212993	chr8_126806201_G_A_b38	0.342249	0.438953
Separate modality mapping	ENSG00000234362	chr2_41916997_T_G_b38	0.152003	0.304819
Separate modality mapping	ENSG00000111906	chr6_125301686_A_G_b38	-0.590803	-0.125344
Separate modality mapping	ENSG00000155034	chr7_5481588_T_C_b38	-0.32681	-0.286531
Separate modality mapping	ENSG00000226386	chr10_34829521_A_G_b38	-0.263034	-0.672993
Separate modality mapping	ENSG00000288904	chr6_4009660_C_T_b38	-1.09954	-1.26087
Separate modality mapping	ENSG00000287271	chr19_39018084_A_G_b38	-0.199548	-0.336751
Separate modality mapping	ENSG00000268658	chr19_21431912_T_C_b38	-0.485427	-0.499741
Separate modality mapping	ENSG00000188130	chr22_50255050_A_G_b38	-0.507213	-0.180613
Separate modality mapping	ENSG00000128272	chr22_39536511_G_A_b38	0.0393633	0.229461
Separate modality mapping	ENSG00000084674	chr2_21098849_A_G_b38	1.17995	1.30515
Separate modality mapping	ENSG00000283051	chr21_42777970_C_T_b38	-2.83148	-0.727922
Separate modality mapping	ENSG00000153064	chr4_101873116_AT_A_b38	-0.169925	-0.221576
Separate modality mapping	ENSG00000254901	chr19_19168558_C_A_b38	0.0712587	0.161672
Separate modality mapping	ENSG00000177839	chr5_141181060_A_G_b38	-0.689256	-0.479135
Separate modality mapping	ENSG00000225265	chr1_222546244_T_C_b38	-0.584963	-0.744968
Separate modality mapping	ENSG00000185418	chr15_101748076_T_C_b38	-0.0832632	-0.0900287
Separate modality mapping	ENSG00000224713	chr12_57591140_C_G_b38	0.223842	0.426045
Separate modality mapping	ENSG00000178685	chr8_143983700_A_G_b38	-0.209455	-0.154037
Separate modality mapping	ENSG00000287263	chr5_42988200_G_A_b38	-0.443607	-0.358172
Separate modality mapping	ENSG00000168079	chr8_27964315_T_C_b38	-0.309328	-0.677921
Separate modality mapping	ENSG00000175334	chr11_66001824_C_T_b38	0	-0.05335
Separate modality mapping	ENSG00000260552	chr18_36194987_G_A_b38	-0.584963	-0.570197
Separate modality mapping	ENSG00000107185	chr9_35752255_G_A_b38	-0.0466519	-0.133229
Separate modality mapping	ENSG00000133250	chr19_8501750_G_A_b38	0.164631	0.216879
Separate modality mapping	ENSG00000133606	chr7_140473052_T_C_b38	-0.0972972	-0.175459
Separate modality mapping	ENSG00000163803	chr2_28608048_C_T_b38	-0.415037	-0.425376
Separate modality mapping	ENSG00000233296	chr2_706400_T_C_b38	0.485427	0.710788
Separate modality mapping	ENSG00000147457	chr8_23247109_A_G_b38	0.0240605	0.0464462
Separate modality mapping	ENSG00000214575	chr15_82410282_G_T_b38	-0.206451	-0.184658
Separate modality mapping	ENSG00000284747	chr1_7997194_T_C_b38	0.485427	-0.232004
Separate modality mapping	ENSG00000147813	chr8_143584527_A_G_b38	-0.709221	-0.554677
Separate modality mapping	ENSG00000189223	chr2_113224463_C_A_b38	2.84336	0.587802
Separate modality mapping	ENSG00000215808	chr1_238484803_A_G_b38	-1.35022	-0.823313
Separate modality mapping	ENSG00000261051	chr3_146117722_T_G_b38	0.827676	0.73083
Separate modality mapping	ENSG00000170310	chr17_9562755_C_A_b38	0.0310269	0.0954791
Separate modality mapping	ENSG00000138658	chr4_112568947_C_T_b38	0.396775	0.277722
Separate modality mapping	ENSG00000006071	chr11_17476510_G_A_b38	0.736966	0.717433
Separate modality mapping	ENSG00000176248	chr9_137200984_C_A_b38	-0.0318843	0.0861947
Separate modality mapping	ENSG00000103510	chr16_31116767_AAT_A_b38	-0.124084	0.0656511
Separate modality mapping	ENSG00000176148	chr11_33058306_G_C_b38	0.140947	0.258522
Separate modality mapping	ENSG00000146540	chr7_1028596_C_A_b38	0.0634929	-0.2171
Separate modality mapping	ENSG00000236333	chr12_72277877_T_C_b38	0.300395	0.353041
Separate modality mapping	ENSG00000196196	chr9_35906474_C_T_b38	-2.16993	-1.66856
Separate modality mapping	ENSG00000236383	chr17_43112738_TGAAAC_T_b38	-0.250759	-0.267792
Separate modality mapping	ENSG00000151490	chr12_15547923_A_G_b38	0	0.304692
Separate modality mapping	ENSG00000110203	chr11_72139110_CTA_C_b38	-1.82604	-2.00279
Separate modality mapping	ENSG00000131966	chr14_58230101_G_GGGAGTT_b38	-0.425306	-0.321402
Separate modality mapping	ENSG00000122591	chr7_22283676_G_T_b38	-0.0554314	-0.570261
Separate modality mapping	ENSG00000114904	chr3_52664544_T_C_b38	-0.111753	-0.128363
Separate modality mapping	ENSG00000272886	chr3_53347519_T_C_b38	-0.187086	-0.416659
Separate modality mapping	ENSG00000125450	chr17_75216354_C_T_b38	-0.360575	-0.190703
Separate modality mapping	ENSG00000175416	chr5_176411695_A_G_b38	-0.103093	-0.0729482
Separate modality mapping	ENSG00000143537	chr1_155061096_A_G_b38	0.111031	-0.0575795
Separate modality mapping	ENSG00000289108	chr7_65426506_T_A_b38	3.32193	1.38591
Separate modality mapping	ENSG00000185352	chr13_95940252_T_C_b38	0.415037	0.717652
Separate modality mapping	ENSG00000104213	chr8_17596804_A_T_b38	-0.744529	-1.01306
Separate modality mapping	ENSG00000145817	chr5_144690916_T_G_b38	0.0617762	0.112695
Separate modality mapping	ENSG00000099282	chr10_69468999_G_A_b38	-0.236986	-0.290303
Separate modality mapping	ENSG00000138433	chr2_174489428_C_A_b38	-0.0220263	-0.0648927
Separate modality mapping	ENSG00000284418	chr9_22768000_T_G_b38	-0.839535	-0.61096
Separate modality mapping	ENSG00000289406	chr6_31564713_C_G_b38	0.415037	0.430277
Separate modality mapping	ENSG00000203706	chr1_210251329_T_G_b38	0.146433	0.2793
Separate modality mapping	ENSG00000266338	chr1_145452141_G_T_b38	-0.616671	-0.966338
Separate modality mapping	ENSG00000198715	chr1_156303270_C_T_b38	-0.302207	-0.0721157
Separate modality mapping	ENSG00000063177	chr19_48604086_G_A_b38	-0.222392	-0.381088
Separate modality mapping	ENSG00000112763	chr6_26458297_C_G_b38	-0.204315	-0.1748
Separate modality mapping	ENSG00000184619	chr17_8365674_C_A_b38	0.364676	0.20302
Separate modality mapping	ENSG00000255760	chr12_31958674_A_G_b38	0	0.344437
Separate modality mapping	ENSG00000186575	chr22_30439702_A_C_b38	0.0721503	-0.316779
Separate modality mapping	ENSG00000127337	chr12_69375205_C_T_b38	-0.565597	-0.699226
Separate modality mapping	ENSG00000110057	chr11_67980831_A_G_b38	-0.178878	-0.113423
Separate modality mapping	ENSG00000185619	chr4_732413_C_T_b38	-0.618636	-0.972534
Separate modality mapping	ENSG00000196268	chr19_21602227_A_G_b38	0.093053	-0.134627
Separate modality mapping	ENSG00000150471	chr4_60691602_G_A_b38	0	0.26674
Separate modality mapping	ENSG00000161929	chr17_5088610_G_A_b38	-0.10188	-0.28233
Separate modality mapping	ENSG00000119227	chr3_196948008_A_G_b38	0.393664	0.248609
Separate modality mapping	ENSG00000244879	chr15_50370833_A_G_b38	0.706269	0.275916
Separate modality mapping	ENSG00000181894	chr19_58160889_TG_T_b38	0	0.0634729
Separate modality mapping	ENSG00000174705	chr5_172426154_G_A_b38	0.346176	0.298542
Separate modality mapping	ENSG00000249249	chr5_115583762_A_C_b38	0.0366505	0.249156
Separate modality mapping	ENSG00000278224	chr6_41888264_A_G_b38	0.276563	0.401112
Separate modality mapping	ENSG00000167889	chr17_76994491_T_C_b38	-0.312802	-0.454269
Separate modality mapping	ENSG00000166166	chr14_103431562_C_T_b38	0.169925	0.106013
Separate modality mapping	ENSG00000235033	chr6_40067847_G_A_b38	0.20242	0.635008
Separate modality mapping	ENSG00000137168	chr6_36855726_G_GA_b38	-0.222392	-0.168023
Separate modality mapping	ENSG00000100147	chr22_41378252_T_C_b38	-0.0909989	-0.128012
Separate modality mapping	ENSG00000083844	chr19_57234704_C_T_b38	0.268211	0.124653
Separate modality mapping	ENSG00000262879	chr17_47008539_G_A_b38	-0.383329	-0.0602185
Separate modality mapping	ENSG00000276023	chr17_37454064_G_A_b38	-0.392317	-0.257143
Separate modality mapping	ENSG00000110203	chr11_72139110_CTA_C_b38	-1.82604	-2.00279
Separate modality mapping	ENSG00000251448	chr3_126289935_A_G_b38	0.251539	0.919584
Separate modality mapping	ENSG00000100365	chr22_36862944_C_T_b38	-0.336283	-0.296413
Separate modality mapping	ENSG00000106853	chr9_111431329_G_A_b38	-0.164937	-0.722782
Separate modality mapping	ENSG00000289560	chr11_66215878_C_T_b38	1.04977	0.979435
Separate modality mapping	ENSG00000272831	chr7_66418217_A_G_b38	0.819228	0.115769
Separate modality mapping	ENSG00000253632	chr8_29529285_T_C_b38	0.485427	0.648792
Separate modality mapping	ENSG00000170214	chr5_159822462_T_G_b38	0.342249	0.630159
Separate modality mapping	ENSG00000123992	chr2_219377185_G_A_b38	0.834723	0.364486
Separate modality mapping	ENSG00000170846	chr4_6674758_G_A_b38	-0.574694	-0.129277
Separate modality mapping	ENSG00000254459	chr11_77893025_G_A_b38	-0.618858	-1.34369
Separate modality mapping	ENSG00000134058	chr5_69243781_A_AT_b38	-0.186413	-0.0582264
Separate modality mapping	ENSG00000260244	chr4_155705436_C_T_b38	0.271302	0.371804
Separate modality mapping	ENSG00000283959	chr8_102630758_C_T_b38	0	0.315175
Separate modality mapping	ENSG00000258790	chr14_35280750_A_T_b38	-0.054045	-0.484503
Separate modality mapping	ENSG00000212978	chr2_61144301_C_CT_b38	-0.584963	0.0518033
Separate modality mapping	ENSG00000234327	chr17_5250721_G_A_b38	2	1.256
Separate modality mapping	ENSG00000259124	chr14_76730216_G_A_b38	0.263034	0.755055
Separate modality mapping	ENSG00000197283	chr6_33754867_C_T_b38	-0.0497678	0.0141696
Separate modality mapping	ENSG00000177294	chr17_6790147_G_A_b38	-1.63651	-1.83941
Separate modality mapping	ENSG00000196696	chr16_69939922_G_A_b38	0.573839	-0.092386
Separate modality mapping	ENSG00000130856	chr18_77224256_A_G_b38	0	-0.0259825
Separate modality mapping	ENSG00000167984	chr16_3539024_AC_A_b38	-1.03519	-0.749509
Separate modality mapping	ENSG00000214530	chr11_72781831_TGGGGGCTC_T_b38	-0.0450989	-0.343122
Separate modality mapping	ENSG00000165138	chr9_98729761_C_A_b38	-0.114312	-0.0931782
Separate modality mapping	ENSG00000140988	chr16_1975677_C_A_b38	-0.0569143	0.157929
Separate modality mapping	ENSG00000285373	chr2_160270221_A_C_b38	-1.87447	-1.87947
Separate modality mapping	ENSG00000103351	chr16_3539846_A_G_b38	-0.118644	0.0185351
Separate modality mapping	ENSG00000100347	chr22_43955471_T_C_b38	-0.373678	-0.36087
Separate modality mapping	ENSG00000251257	chr5_39140986_A_G_b38	-0.0107264	0.632575
Separate modality mapping	ENSG00000141338	chr17_68883786_C_T_b38	0.82484	0.614449
Separate modality mapping	ENSG00000158856	chr8_22049068_AGGGGCC_A_b38	-0.343971	-0.445647
Separate modality mapping	ENSG00000081277	chr1_201300583_T_C_b38	-0.633872	-0.715541
Separate modality mapping	ENSG00000196167	chr11_111315946_C_T_b38	-0.415037	-0.601096
Separate modality mapping	ENSG00000266338	chr1_144460869_C_T_b38	-0.865703	-0.825684
Separate modality mapping	ENSG00000267374	chr18_39703079_T_C_b38	-0.142877	-0.410681
Separate modality mapping	ENSG00000235033	chr6_40067847_G_A_b38	0.20242	0.635008
Separate modality mapping	ENSG00000163297	chr4_80017535_C_CA_b38	-0.199141	-0.293139
Separate modality mapping	ENSG00000148719	chr10_72502205_A_C_b38	0	-0.0862336
Separate modality mapping	ENSG00000129993	chr16_88900259_C_T_b38	-0.124789	-0.21217
Separate modality mapping	ENSG00000163106	chr4_94195842_T_C_b38	-0.678072	-0.999679
Separate modality mapping	ENSG00000225234	chr2_3478109_TGTGCTCTGGTGTTCTGTGTCTGGATCCC_T_b38	-1.1375	-0.905056
Separate modality mapping	ENSG00000286176	chr4_6292790_C_T_b38	0.20277	0.933776
Separate modality mapping	ENSG00000286190	chr17_5509659_G_A_b38	-0.229482	-0.312579
Separate modality mapping	ENSG00000244482	chr19_54234255_G_C_b38	0.142019	0.420826
Separate modality mapping	ENSG00000248874	chr5_23738790_C_T_b38	4.32193	2.41426
Separate modality mapping	ENSG00000137413	chr6_42057807_A_C_b38	0.195205	0.111207
Separate modality mapping	ENSG00000273320	chr7_106225212_A_C_b38	-0.160964	0.608247
Separate modality mapping	ENSG00000259956	chr3_51399025_G_A_b38	-0.0780025	0.0805098
Separate modality mapping	ENSG00000262147	chr17_82589000_G_A_b38	0.485427	0.488132
Separate modality mapping	ENSG00000221923	chr19_52372207_T_A_b38	-0.199309	-0.6038
Separate modality mapping	ENSG00000166260	chr17_54930710_C_T_b38	-0.504043	-0.0749697
Separate modality mapping	ENSG00000158106	chr8_143345174_C_T_b38	0.373873	0.524671
Separate modality mapping	ENSG00000285813	chr11_106007654_C_T_b38	0.169925	0.297881
Separate modality mapping	ENSG00000184232	chr11_120184177_C_T_b38	-0.738278	-0.674112
Separate modality mapping	ENSG00000259834	chr1_111585096_G_A_b38	0	-0.366818
Separate modality mapping	ENSG00000160961	chr19_14839022_T_C_b38	0	-0.0279761
Separate modality mapping	ENSG00000135698	chr16_82177813_A_G_b38	-0.467574	-0.306454
Separate modality mapping	ENSG00000074800	chr1_8850485_T_C_b38	-0.347923	-0.211361
Separate modality mapping	ENSG00000173905	chr3_168018516_C_T_b38	-0.129283	0.0925501
Separate modality mapping	ENSG00000270055	chr15_31359515_G_A_b38	0.0155134	-0.815749
Separate modality mapping	ENSG00000183549	chr16_20472061_GTGTT_G_b38	-1.19265	-1.78255
Separate modality mapping	ENSG00000186204	chr19_15673299_TCTAATCGGCCCATCTCTTTCCCTTTCTGTGTGGTTACCAGGTTACTGGAGGCCACTTAGTTGTTGGTTTTGGTTGGGACTTTCTGGACTTCAGATCTCAGCCCTCGTTTACTCACCCCTGAGCCCTCCCTGCCCTGCCCCCAGCAGTTCCTGACTTCGCCCCTATACACTGTCCCCGGAGCTCTTCCCTGGGC_T_b38	-1.8412	-2.45319
Separate modality mapping	ENSG00000075413	chr14_103415224_TAACA_T_b38	0.145198	0.0670219
Separate modality mapping	ENSG00000269044	chr19_16641362_A_G_b38	-0.13496	-0.105308
Separate modality mapping	ENSG00000226334	chr9_104928254_G_C_b38	-2	-0.787024
Separate modality mapping	ENSG00000272498	chr3_16320793_T_C_b38	0.222392	0.378965
Separate modality mapping	ENSG00000068781	chr2_48595242_G_A_b38	0.30295	2.83581
Separate modality mapping	ENSG00000065457	chr16_75641222_G_GA_b38	0.392317	0.384629
Separate modality mapping	ENSG00000232104	chr9_3399944_G_A_b38	-0.707218	-0.728311
Separate modality mapping	ENSG00000213722	chr6_31663191_G_A_b38	-0.0615384	-0.102675
Separate modality mapping	ENSG00000197622	chr1_151041658_C_G_b38	-0.160465	-0.054472
Separate modality mapping	ENSG00000130803	chr19_9194311_A_G_b38	-0.0861759	-0.125597
Separate modality mapping	ENSG00000014164	chr8_143503710_C_T_b38	0.551038	0.228704
Separate modality mapping	ENSG00000133466	chr22_37211941_A_C_b38	-0.330149	-0.194693
Separate modality mapping	ENSG00000164978	chr9_34308767_C_A_b38	0	0.705138
Separate modality mapping	ENSG00000280604	chr21_45644317_C_T_b38	0.584963	1.29035
Separate modality mapping	ENSG00000002746	chr7_43248885_A_G_b38	0.192645	0.587064
Separate modality mapping	ENSG00000132964	chr13_26474661_C_T_b38	0	-0.143214
Separate modality mapping	ENSG00000159899	chr9_35776422_G_A_b38	-0.165195	-0.113217
Separate modality mapping	ENSG00000164776	chr7_55159942_G_A_b38	0.241008	-0.920588
Separate modality mapping	ENSG00000101191	chr20_62926430_ACCGCAGG_A_b38	-0.1766	-0.188721
Separate modality mapping	ENSG00000177191	chr19_41411355_C_T_b38	-0.237737	-0.101936
Separate modality mapping	ENSG00000269893	chr4_118211233_A_G_b38	-0.359209	-0.248986
Separate modality mapping	ENSG00000138448	chr2_186561946_C_T_b38	0.146884	0.205607
Separate modality mapping	ENSG00000165490	chr11_82891853_C_T_b38	-0.207519	-0.430068
Separate modality mapping	ENSG00000161180	chr22_21715659_GCAACCTCCGCCTCCCGGGTTCAAGTGATTCTCCTGCCTCAGCCTCCTGAGTAGCTGGGACTACTGGCACGTGCCACCACACCTAATTTTTCTTTTTCTTTTCTTTTTTTTTTTTTTTTTTTGAGACAGAGTTTCGCTCTTATTGCCCAGGCTGGAGTGCAATGGCACGATCTTGGCTCACCA_G_b38	0.263034	0.19001
Separate modality mapping	ENSG00000151148	chr12_109446986_C_T_b38	0	0.047161
Separate modality mapping	ENSG00000285458	chr4_87058060_A_G_b38	-0.108973	-0.320374
Separate modality mapping	ENSG00000167981	chr16_3441490_C_A_b38	-2.70044	0.151051
Separate modality mapping	ENSG00000145864	chr5_161139271_T_C_b38	-1.22239	-0.941924
Separate modality mapping	ENSG00000196391	chr15_90348430_T_C_b38	0.396775	0.37206
Separate modality mapping	ENSG00000169136	chr19_49929129_CG_C_b38	-1.95174	-2.01171
Separate modality mapping	ENSG00000153291	chr6_46705206_A_G_b38	-0.0851674	-0.195111
Separate modality mapping	ENSG00000105700	chr19_18570725_T_C_b38	-0.309991	-0.22459
Separate modality mapping	ENSG00000151773	chr13_43830952_CTG_C_b38	0.550489	1.03786
Separate modality mapping	ENSG00000256223	chr12_133138205_T_A_b38	-0.35078	-0.238508
Separate modality mapping	ENSG00000187049	chr11_61453646_A_G_b38	0.476438	-0.224423
Separate modality mapping	ENSG00000176641	chr18_61743256_C_G_b38	0.273923	0.300944
Separate modality mapping	ENSG00000268043	chr1_147004772_G_A_b38	-0.471306	-0.0604817
Separate modality mapping	ENSG00000133065	chr1_205813381_C_T_b38	0.0824622	0.0800895
Separate modality mapping	ENSG00000125871	chr20_17992712_C_T_b38	-0.584963	-0.510186
Separate modality mapping	ENSG00000171533	chr11_75667629_A_C_b38	-0.192645	-0.438629
Separate modality mapping	ENSG00000254413	chr22_50573504_T_C_b38	-0.433757	-0.554311
Separate modality mapping	ENSG00000183833	chr3_119702707_G_C_b38	0.341085	0.410167
Separate modality mapping	ENSG00000232586	chr1_180549670_C_A_b38	-0.0931094	-0.887972
Separate modality mapping	ENSG00000050327	chr7_144181613_C_G_b38	-0.125531	0.305036
Separate modality mapping	ENSG00000173272	chr2_131471969_A_G_b38	-0.815575	-0.183063
Separate modality mapping	ENSG00000284428	chr19_23244665_A_G_b38	0	-0.387566
Separate modality mapping	ENSG00000134575	chr11_47295140_A_C_b38	-0.168935	-0.143354
Separate modality mapping	ENSG00000233954	chr1_15941118_T_G_b38	-2.75132	-0.303697
Separate modality mapping	ENSG00000236753	chr7_131310903_T_C_b38	-0.378512	-0.194699
Separate modality mapping	ENSG00000140398	chr15_75485969_G_A_b38	0.286881	0.179523
Separate modality mapping	ENSG00000103051	chr16_69943531_C_T_b38	0	-0.200727
Separate modality mapping	ENSG00000102890	chr16_67178909_A_AC_b38	0.485427	0.336535
Separate modality mapping	ENSG00000130175	chr19_11449938_G_T_b38	0.126275	0.130524
Separate modality mapping	ENSG00000254415	chr19_51497801_G_A_b38	0	-1.24087
Separate modality mapping	ENSG00000213742	chr20_25727792_G_A_b38	-0.584963	-0.392366
Separate modality mapping	ENSG00000171940	chr20_53570298_G_A_b38	0.895892	0.531331
Separate modality mapping	ENSG00000182973	chr3_32595931_T_C_b38	0	-0.0131353
Separate modality mapping	ENSG00000233885	chr3_183781134_A_C_b38	0.142019	0.230232
Separate modality mapping	ENSG00000112167	chr6_39139169_T_G_b38	-0.136186	-0.15511
Separate modality mapping	ENSG00000114738	chr3_50490483_C_T_b38	-0.122272	0.222428
Separate modality mapping	ENSG00000091592	chr17_5586694_T_G_b38	0.123284	0.151782
Separate modality mapping	ENSG00000133961	chr14_73487939_G_A_b38	-0.0170642	0.183017
Separate modality mapping	ENSG00000197497	chr19_53189511_G_A_b38	0.249733	0.233429
Separate modality mapping	ENSG00000235501	chr1_94908840_A_AT_b38	0.172506	0.144611
Separate modality mapping	ENSG00000196756	chr20_38421365_C_T_b38	-1.32193	-0.243188
Separate modality mapping	ENSG00000111850	chr6_87005329_T_C_b38	0	-0.12484
Separate modality mapping	ENSG00000183060	chr15_99733402_G_C_b38	-0.481935	-0.430193
Separate modality mapping	ENSG00000273313	chr7_5068146_G_A_b38	-0.549768	-0.614276
Separate modality mapping	ENSG00000232912	chr1_8424763_A_G_b38	0.241008	0.475146
Separate modality mapping	ENSG00000116221	chr1_54497969_T_C_b38	0.0346613	0.0539982
Separate modality mapping	ENSG00000130595	chr11_1928832_GCC_G_b38	-0.499588	-0.49245
Separate modality mapping	ENSG00000141971	chr19_17438735_T_C_b38	0	-0.123974
Separate modality mapping	ENSG00000186399	chr15_30780787_T_G_b38	2.32193	-0.261642
Separate modality mapping	ENSG00000260671	chr16_87730661_A_T_b38	3.16993	2.11689
Separate modality mapping	ENSG00000117751	chr1_27354197_G_A_b38	-0.208481	-0.243969
Separate modality mapping	ENSG00000183484	chr14_105091325_T_G_b38	-0.214422	-0.301053
Separate modality mapping	ENSG00000229425	chr21_15466343_A_C_b38	-1.03207	-0.50189
Separate modality mapping	ENSG00000239445	chr3_98713715_C_T_b38	0	-0.363296
Separate modality mapping	ENSG00000269151	chr19_46499223_T_A_b38	0	-0.551335
Separate modality mapping	ENSG00000106686	chr9_4664836_A_T_b38	0.08092	0.26391
Separate modality mapping	ENSG00000164114	chr4_155355496_G_C_b38	0.156234	0.237312
Separate modality mapping	ENSG00000012061	chr19_45423658_C_A_b38	-0.157541	-0.141708
Separate modality mapping	ENSG00000184428	chr8_143338239_C_G_b38	0.455195	0.504248
Separate modality mapping	ENSG00000187583	chr1_940263_C_G_b38	0	0.429328
Separate modality mapping	ENSG00000224914	chr10_87353494_A_G_b38	-0.304855	0.0448965
Separate modality mapping	ENSG00000141013	chr16_90018731_A_C_b38	0.0740006	0.0469263
Separate modality mapping	ENSG00000260269	chr15_75574753_T_C_b38	-0.382767	-0.462629
Separate modality mapping	ENSG00000144339	chr2_192246530_G_C_b38	0.0627654	-2.06103
Separate modality mapping	ENSG00000134283	chr12_42467424_AT_A_b38	0.0161197	0.0261042
Separate modality mapping	ENSG00000204186	chr2_206313698_G_A_b38	-2.57893	-0.147654
Separate modality mapping	ENSG00000183549	chr16_20472061_GTGTT_G_b38	-1.19265	-1.78255
Separate modality mapping	ENSG00000149743	chr11_64224109_G_A_b38	0.0193653	0.0954612
Separate modality mapping	ENSG00000144199	chr2_96955910_G_C_b38	-0.652077	-0.221191
Separate modality mapping	ENSG00000126005	chr20_35253234_G_A_b38	-0.270183	-1.12274
Separate modality mapping	ENSG00000204685	chr2_95972384_C_T_b38	-0.0995357	-0.311947
Separate modality mapping	ENSG00000172638	chr11_65871903_C_T_b38	-0.0284291	-0.152369
Separate modality mapping	ENSG00000170153	chr4_140880324_T_C_b38	-0.378512	-0.527069
Separate modality mapping	ENSG00000285796	chr20_45941553_C_T_b38	-0.395929	-0.236506
Separate modality mapping	ENSG00000263956	chr1_148134131_C_T_b38	-0.775294	-0.44185
Separate modality mapping	ENSG00000151725	chr4_184731717_A_T_b38	0.26628	0.524456
Separate modality mapping	ENSG00000205177	chr11_33698275_T_C_b38	-0.678072	-0.816317
Separate modality mapping	ENSG00000226328	chr22_45105695_A_T_b38	-0.355805	-0.230287
Separate modality mapping	ENSG00000254901	chr19_19168558_C_A_b38	0.0712587	0.161672
Separate modality mapping	ENSG00000166938	chr15_66464650_T_C_b38	-0.0794447	-0.173448
Separate modality mapping	ENSG00000182463	chr20_52424327_G_A_b38	0.0483938	0.202602
Separate modality mapping	ENSG00000138658	chr4_112568947_C_T_b38	0.396775	0.277722
Separate modality mapping	ENSG00000171860	chr12_8056305_A_G_b38	0.275634	0.442534
Separate modality mapping	ENSG00000140990	chr16_1961125_A_G_b38	0.447459	0.0339172
Separate modality mapping	ENSG00000196502	chr16_28568594_GT_G_b38	-0.556098	-0.160347
Separate modality mapping	ENSG00000167523	chr16_89664419_T_C_b38	0.0995357	0.132564
Separate modality mapping	ENSG00000171757	chr3_169812288_C_A_b38	-0.365902	-0.272162
Separate modality mapping	ENSG00000168116	chr6_57144953_G_T_b38	-0.862496	-0.158065
Separate modality mapping	ENSG00000264247	chr18_74592998_T_C_b38	-0.409391	-0.295254
Separate modality mapping	ENSG00000262879	chr17_47008539_G_A_b38	-0.383329	-0.0602185
Separate modality mapping	ENSG00000163754	chr3_149115987_C_T_b38	0.116524	0.103429
Separate modality mapping	ENSG00000113430	chr5_1901091_A_G_b38	-1.16993	-1.76049
Separate modality mapping	ENSG00000140326	chr15_42913095_T_G_b38	-0.0204641	0.0134594
Separate modality mapping	ENSG00000040275	chr5_169587297_C_T_b38	-0.347923	-0.246761
Separate modality mapping	ENSG00000274605	chr13_100086668_C_T_b38	-0.222392	-0.152553
Separate modality mapping	ENSG00000112078	chr6_36448776_G_A_b38	0.124816	0.262612
Separate modality mapping	ENSG00000093000	chr22_45105695_A_T_b38	-0.204358	-0.21223
Separate modality mapping	ENSG00000197226	chr5_179872363_C_T_b38	0.751179	0.646376
Separate modality mapping	ENSG00000106565	chr7_150760220_T_C_b38	-0.279778	-0.660785
Separate modality mapping	ENSG00000112303	chr6_132754302_A_G_b38	-1.10458	-0.99483
Separate modality mapping	ENSG00000100422	chr22_46736153_C_A_b38	0.109864	0.0675238
Separate modality mapping	ENSG00000267481	chr19_19910237_C_T_b38	-0.222392	-0.178525
Separate modality mapping	ENSG00000134864	chr13_100590452_T_C_b38	0.275634	0.788019
Separate modality mapping	ENSG00000175595	chr16_13957919_C_G_b38	-0.263034	-0.0968038
Separate modality mapping	ENSG00000169313	chr3_151379603_G_A_b38	-0.22784	-1.0728
Separate modality mapping	ENSG00000138246	chr3_132469319_A_G_b38	0.724622	0.176253
Separate modality mapping	ENSG00000150403	chr13_113531956_C_A_b38	0.415037	0.292025
Separate modality mapping	ENSG00000086015	chr1_45830000_G_T_b38	0.119909	0.173
Separate modality mapping	ENSG00000146555	chr7_3798429_T_G_b38	0.0551416	0.274769
Separate modality mapping	ENSG00000143499	chr1_214274678_C_T_b38	-0.0780025	-0.414828
Separate modality mapping	ENSG00000130165	chr19_11549115_A_G_b38	0.0692627	0.0720855
Separate modality mapping	ENSG00000213390	chr10_97321224_G_T_b38	0.152003	0.158988
Separate modality mapping	ENSG00000168765	chr1_109675302_G_A_b38	-0.518236	-0.217917
Separate modality mapping	ENSG00000101751	chr18_54286444_C_A_b38	-0.21864	-0.180917
Separate modality mapping	ENSG00000273253	chr22_50240142_T_C_b38	0.160735	-0.23314
Separate modality mapping	ENSG00000263345	chr17_2372440_C_G_b38	-0.415037	-0.17137
Separate modality mapping	ENSG00000134539	chr12_10199184_A_G_b38	0	-0.210502
Separate modality mapping	ENSG00000187535	chr16_1567687_C_G_b38	-0.0192317	-0.184082
Separate modality mapping	ENSG00000254999	chr3_10393805_C_G_b38	0.393011	0.0365348
Separate modality mapping	ENSG00000197530	chr1_1596899_A_C_b38	-0.0492273	-0.163025
Separate modality mapping	ENSG00000231887	chr12_11064638_G_A_b38	-0.529253	-0.584577
Separate modality mapping	ENSG00000162714	chr1_247302473_T_TG_b38	-0.30849	-0.165429
Separate modality mapping	ENSG00000096433	chr6_33674179_T_C_b38	-0.0278016	-0.14319
Separate modality mapping	ENSG00000169592	chr16_29974884_C_G_b38	-0.494765	-0.260808
Separate modality mapping	ENSG00000280587	chr1_235070211_C_T_b38	0.454039	0.381198
Separate modality mapping	ENSG00000104921	chr19_7707287_G_C_b38	-1.58496	-1.55215
Separate modality mapping	ENSG00000270885	chr17_35730514_T_TCCC_b38	0.355594	0.419745
Separate modality mapping	ENSG00000287608	chr19_53445938_G_A_b38	-0.257496	-0.304682
Separate modality mapping	ENSG00000183208	chr15_90255040_G_A_b38	0.36257	0.26084
Separate modality mapping	ENSG00000180398	chr2_46905916_T_C_b38	-0.36257	-0.219041
Separate modality mapping	ENSG00000079785	chr2_15594025_T_C_b38	-0.208742	-0.106447
Separate modality mapping	ENSG00000263986	chr17_20999755_C_A_b38	-0.20883	2.0785
Separate modality mapping	ENSG00000255423	chr3_73045047_C_G_b38	0.144753	0.183256
Separate modality mapping	ENSG00000286705	chr4_329615_G_A_b38	0.341037	0.45494
Separate modality mapping	ENSG00000272391	chr7_75428722_G_A_b38	-0.213244	-0.157701
Separate modality mapping	ENSG00000213390	chr10_97321224_G_T_b38	0.152003	0.158988
Separate modality mapping	ENSG00000130312	chr19_17301853_G_A_b38	0.0576993	0.273378
Separate modality mapping	ENSG00000125734	chr19_6732971_G_A_b38	-0.289673	-0.107185
Separate modality mapping	ENSG00000102595	chr13_95898500_A_G_b38	0.33985	0.159613
Separate modality mapping	ENSG00000165733	chr10_42769143_A_G_b38	-0.12956	-0.0589929
Separate modality mapping	ENSG00000287126	chr2_3577477_T_C_b38	0.584963	0.439152
Separate modality mapping	ENSG00000124406	chr4_42653682_A_T_b38	-0.953153	-0.518099
Separate modality mapping	ENSG00000101577	chr18_3059509_T_C_b38	0.112601	0.135441
Separate modality mapping	ENSG00000176532	chr7_29497848_C_G_b38	-0.584963	-0.399674
Separate modality mapping	ENSG00000188906	chr12_40318557_C_T_b38	0.109513	0.120601
Separate modality mapping	ENSG00000259709	chr15_52136916_A_C_b38	0.903677	2.51028
Separate modality mapping	ENSG00000127946	chr7_75623396_T_C_b38	0.117645	0.149883
Separate modality mapping	ENSG00000182985	chr11_115054298_C_T_b38	0.0835733	0.958776
Separate modality mapping	ENSG00000270629	chr1_148406046_C_T_b38	0	0.184817
Separate modality mapping	ENSG00000213204	chr6_87773060_C_T_b38	0.0887691	0.189126
Separate modality mapping	ENSG00000125388	chr4_2963968_G_A_b38	-0.773157	-0.581991
Separate modality mapping	ENSG00000255423	chr3_73045047_C_G_b38	0.144753	0.183256
Separate modality mapping	ENSG00000196139	chr10_5025949_T_C_b38	0.562206	0.697743
Separate modality mapping	ENSG00000175582	chr11_73774846_A_G_b38	-0.129283	-0.0895712
Separate modality mapping	ENSG00000182446	chr17_81563106_T_C_b38	-0.292283	-0.111976
Separate modality mapping	ENSG00000138744	chr4_75981883_A_G_b38	-0.552541	-0.561281
Separate modality mapping	ENSG00000235173	chr8_144141852_G_T_b38	0.0373561	0.319133
Separate modality mapping	ENSG00000155066	chr2_95238154_G_C_b38	-0.192645	0.241963
Separate modality mapping	ENSG00000177294	chr17_6791103_C_T_b38	-1.70752	-2.20627
Separate modality mapping	ENSG00000185697	chr8_66437760_G_A_b38	-0.192645	0.225917
Separate modality mapping	ENSG00000188372	chr7_76430915_G_A_b38	-3.05889	1.23019
Separate modality mapping	ENSG00000160284	chr21_46179904_C_T_b38	-4.18969	-1.41187
Separate modality mapping	ENSG00000260088	chr1_200675467_A_T_b38	-1.08496	-0.959542
Separate modality mapping	ENSG00000241106	chr6_32829016_G_A_b38	2.88244	1.84473
Separate modality mapping	ENSG00000244625	chr22_26721727_A_G_b38	-0.14439	-0.115702
Separate modality mapping	ENSG00000275491	chr20_3812241_G_A_b38	0.934314	1.00113
Separate modality mapping	ENSG00000080819	chr3_98586529_T_C_b38	0.0395284	0.152683
Separate modality mapping	ENSG00000226824	chr7_66666129_G_A_b38	0.192645	0.962189
Separate modality mapping	ENSG00000113231	chr5_77186829_A_G_b38	-0.113079	-0.238402
Separate modality mapping	ENSG00000177030	chr11_655644_G_A_b38	0.0599368	0.0441473
Separate modality mapping	ENSG00000226167	chr1_113901277_G_A_b38	0.0931094	0.223599
Separate modality mapping	ENSG00000073331	chr4_112423047_C_T_b38	-0.244947	-0.191373
Separate modality mapping	ENSG00000132670	chr20_2791849_T_G_b38	-0.0167742	0.100344
Separate modality mapping	ENSG00000171703	chr20_64057684_G_C_b38	-0.285909	-0.117709
Separate modality mapping	ENSG00000037757	chr19_13763444_G_T_b38	-0.503271	-0.428462
Separate modality mapping	ENSG00000135250	chr7_105037292_A_C_b38	0.0931094	0.065535
Separate modality mapping	ENSG00000203867	chr10_110640292_A_C_b38	-0.415037	-0.837738
Separate modality mapping	ENSG00000152749	chr13_94627251_T_A_b38	-0.369234	0.228244
Separate modality mapping	ENSG00000139372	chr12_104017590_T_G_b38	0.0827327	0.228537
Separate modality mapping	ENSG00000270127	chr15_100574435_T_C_b38	-2.58496	-1.06779
Separate modality mapping	ENSG00000203791	chr10_124758976_G_C_b38	-0.216948	-0.130503
Separate modality mapping	ENSG00000136274	chr7_44984814_G_A_b38	0.321928	0.204802
Separate modality mapping	ENSG00000214022	chr7_150370590_C_A_b38	0.154802	0.146226
Separate modality mapping	ENSG00000099974	chr22_23924680_G_A_b38	-0.263034	-0.371344
Separate modality mapping	ENSG00000213462	chr7_65055772_C_T_b38	0.449307	0.465753
Separate modality mapping	ENSG00000054983	chr14_87976605_TTTTG_T_b38	-0.353016	-0.310183
Separate modality mapping	ENSG00000284505	chr8_142778483_G_A_b38	0.652077	0.548858
Separate modality mapping	ENSG00000130529	chr19_49179274_C_T_b38	0.222392	-0.0153947
Separate modality mapping	ENSG00000129158	chr11_18009745_G_A_b38	-0.311944	-0.163763
Separate modality mapping	ENSG00000226067	chr1_120954666_G_A_b38	-1.19265	-0.711477
Separate modality mapping	ENSG00000080823	chr14_102234651_C_G_b38	-0.0605901	-0.182934
Separate modality mapping	ENSG00000102554	chr13_73621062_C_T_b38	0	-0.425689
Separate modality mapping	ENSG00000104213	chr8_17596804_A_T_b38	-0.744529	-1.01306
Separate modality mapping	ENSG00000255670	chr12_13111302_C_T_b38	0	0.444666
Separate modality mapping	ENSG00000188234	chr10_46358632_C_T_b38	0.0874628	0.233593
Separate modality mapping	ENSG00000090020	chr1_27147162_T_C_b38	0	0.0984538
Separate modality mapping	ENSG00000082805	chr12_1061935_T_C_b38	-0.0100537	-0.115054
Separate modality mapping	ENSG00000000457	chr1_169891332_G_A_b38	-0.192645	-0.181476
Separate modality mapping	ENSG00000000460	chr1_169789148_T_G_b38	-0.0730752	-0.103396
Separate modality mapping	ENSG00000141698	chr17_41833410_G_A_b38	-0.630975	-0.507742
Separate modality mapping	ENSG00000100147	chr22_41378252_T_C_b38	-0.0909989	-0.128012
Separate modality mapping	ENSG00000164332	chr5_159317344_C_T_b38	0.893085	0.166879
Separate modality mapping	ENSG00000135698	chr16_82177813_A_G_b38	-0.467574	-0.306454
Separate modality mapping	ENSG00000110315	chr11_10511946_ATTAT_A_b38	0.288431	0.356578
Separate modality mapping	ENSG00000136811	chr9_128477645_A_G_b38	0.203533	0.11758
Separate modality mapping	ENSG00000131037	chr19_55071925_G_A_b38	0.222392	0.55022
Separate modality mapping	ENSG00000248896	chr8_10848652_A_G_b38	-0.125531	-0.346403
Separate modality mapping	ENSG00000187922	chr9_136752795_C_A_b38	-0.467568	-0.425675
Separate modality mapping	ENSG00000134283	chr12_42467424_AT_A_b38	0.0161197	0.0261042
Separate modality mapping	ENSG00000166557	chr15_79285627_G_A_b38	0.370541	0.320969
Separate modality mapping	ENSG00000119203	chr2_9447962_A_G_b38	-0.70044	-0.0977415
Separate modality mapping	ENSG00000138375	chr2_216408473_C_T_b38	0.0995357	0.12726
Separate modality mapping	ENSG00000205269	chr6_11526810_C_T_b38	-1	-0.919178
Separate modality mapping	ENSG00000204856	chr12_110419519_C_T_b38	-0.415037	-0.329271
Separate modality mapping	ENSG00000089063	chr20_5100403_T_C_b38	0.21434	0.23247
Separate modality mapping	ENSG00000243696	chr3_52840272_T_C_b38	0.450527	0.609834
Separate modality mapping	ENSG00000234281	chr2_210489303_C_A_b38	-0.0165943	-0.355181
Separate modality mapping	ENSG00000176532	chr7_29497848_C_G_b38	-0.584963	-0.399674
Separate modality mapping	ENSG00000225706	chr9_8858303_C_G_b38	1.1112	1.25125
Separate modality mapping	ENSG00000101624	chr18_12725773_ACT_A_b38	0	0.161206
Separate modality mapping	ENSG00000134202	chr1_109704237_G_A_b38	-0.263034	0.351315
Separate modality mapping	ENSG00000158941	chr8_22682908_C_T_b38	0	-0.106085
Separate modality mapping	ENSG00000018625	chr1_160115670_TGTTTCAACAAAC_T_b38	-1.47199	-1.80312
Separate modality mapping	ENSG00000229043	chr7_1159107_C_A_b38	-0.83399	-0.400844
Separate modality mapping	ENSG00000196967	chr19_37126814_A_T_b38	0	0.122359
Separate modality mapping	ENSG00000272079	chr16_3003614_A_T_b38	0.388804	0.755729
Separate modality mapping	ENSG00000132507	chr17_7304878_C_T_b38	-0.358043	-0.236482
Separate modality mapping	ENSG00000204228	chr6_33206221_G_A_b38	0.0849625	-0.242661
Separate modality mapping	ENSG00000260160	chr19_52088283_A_C_b38	0	0.314867
Separate modality mapping	ENSG00000204604	chr19_52853919_C_T_b38	-0.736966	-0.593699
Separate modality mapping	ENSG00000217930	chr16_4343375_A_C_b38	-0.165788	-0.286159
Separate modality mapping	ENSG00000166924	chr7_100494172_T_C_b38	-0.584963	-0.658807
Separate modality mapping	ENSG00000143147	chr1_168160595_T_C_b38	-0.160465	-0.123736
Separate modality mapping	ENSG00000064313	chr8_119842455_C_G_b38	-0.225713	-0.125814
Separate modality mapping	ENSG00000181029	chr19_7682559_G_A_b38	-0.0127673	0.0749964
Separate modality mapping	ENSG00000137076	chr9_35713184_C_T_b38	-0.0569984	-0.0989543
Separate modality mapping	ENSG00000269825	chr19_52638372_G_A_b38	0	-0.28465
Separate modality mapping	ENSG00000186020	chr19_36698456_G_A_b38	-0.14054	-0.131457
Separate modality mapping	ENSG00000142546	chr19_49558210_G_GA_b38	-0.0437314	-0.0734173
Separate modality mapping	ENSG00000148225	chr9_114289306_C_G_b38	0.214422	0.171297
Separate modality mapping	ENSG00000288820	chr14_24203968_C_T_b38	-0.321928	-0.300254
Separate modality mapping	ENSG00000255050	chr8_143574807_G_C_b38	-1.21004	2.02948
Separate modality mapping	ENSG00000215021	chr12_6954592_G_A_b38	-0.222392	-0.0996106
Separate modality mapping	ENSG00000127463	chr1_19231219_G_C_b38	-0.387023	-0.189822
Separate modality mapping	ENSG00000285579	chr8_70714537_G_A_b38	1.87447	0.554221
Separate modality mapping	ENSG00000111450	chr12_130848739_G_A_b38	-0.582315	-0.352826
Separate modality mapping	ENSG00000100299	chr22_50625049_T_C_b38	-0.300509	-0.359752
Separate modality mapping	ENSG00000170430	chr10_129646215_C_T_b38	-0.346922	-0.71769
Separate modality mapping	ENSG00000091947	chr17_44014960_A_G_b38	0	-0.236449
Separate modality mapping	ENSG00000175567	chr11_73988091_A_G_b38	0.330149	0.350047
Separate modality mapping	ENSG00000188372	chr7_76430915_G_A_b38	-3.05889	1.23019
Separate modality mapping	ENSG00000117151	chr1_84525986_G_C_b38	-0.347347	-0.197443
Separate modality mapping	ENSG00000289698	chr2_201286440_A_G_b38	-2.41504	-2.15821
Separate modality mapping	ENSG00000169131	chr5_178854234_G_A_b38	-0.0449711	0.0120162
Separate modality mapping	ENSG00000153363	chr1_211382789_C_G_b38	-0.660964	-0.7368
Separate modality mapping	ENSG00000149100	chr11_32601052_G_A_b38	0.10497	0.0445728
Separate modality mapping	ENSG00000151694	chr2_9411578_T_C_b38	-0.0259952	0.152677
Separate modality mapping	ENSG00000177383	chr3_184698665_T_C_b38	-0.162885	-0.106323
Separate modality mapping	ENSG00000160799	chr3_46987936_G_A_b38	-0.0985721	-0.0925793
Separate modality mapping	ENSG00000281103	chr7_38368308_G_A_b38	0.644753	0.169128
Separate modality mapping	ENSG00000197226	chr5_179872363_C_T_b38	0.751179	0.646376
Separate modality mapping	ENSG00000272221	chr6_31390507_C_G_b38	-1.5639	-0.388261
Separate modality mapping	ENSG00000163138	chr4_20686179_G_T_b38	-0.118667	-0.254748
Separate modality mapping	ENSG00000255153	chr11_1310024_G_C_b38	0.263034	0.748445
Separate modality mapping	ENSG00000169641	chr1_23025805_A_G_b38	0.21831	0.40029
Separate modality mapping	ENSG00000137975	chr1_86280296_C_T_b38	0.280288	-0.588741
Separate modality mapping	ENSG00000114904	chr3_52664544_T_C_b38	-0.111753	-0.128363
Separate modality mapping	ENSG00000179242	chr20_62033691_T_C_b38	-0.241008	-0.534231
Separate modality mapping	ENSG00000119242	chr12_123938728_C_G_b38	0.14439	0.156108
Separate modality mapping	ENSG00000109846	chr11_112100152_T_G_b38	-0.0182004	-0.274987
Separate modality mapping	ENSG00000107897	chr10_27327072_A_G_b38	0.102053	-0.110514
Separate modality mapping	ENSG00000270055	chr15_31359515_G_A_b38	0.0155134	-0.815749
Separate modality mapping	ENSG00000144026	chr2_95279441_C_T_b38	-0.0506261	-0.169904
Separate modality mapping	ENSG00000170955	chr11_6319295_A_T_b38	-0.162764	-0.227805
Separate modality mapping	ENSG00000104969	chr19_2754705_AAGAC_A_b38	-0.174102	-0.0360519
Separate modality mapping	ENSG00000078618	chr1_51822694_A_G_b38	0.19954	0.164627
Separate modality mapping	ENSG00000179889	chr16_15219675_G_A_b38	-0.0961048	0.151752
Separate modality mapping	ENSG00000203880	chr20_64259524_G_T_b38	-0.268901	-0.109013
Separate modality mapping	ENSG00000121957	chr1_108834814_C_T_b38	-0.0173827	-0.50239
Separate modality mapping	ENSG00000088992	chr12_117089784_T_C_b38	0.400538	0.330299
Separate modality mapping	ENSG00000282890	chr2_48776319_C_T_b38	1.73697	1.20247
Separate modality mapping	ENSG00000179698	chr8_144107382_C_A_b38	-1.07893	-0.664707
Separate modality mapping	ENSG00000168079	chr8_27964315_T_C_b38	-0.309328	-0.677921
Separate modality mapping	ENSG00000171574	chr19_58405899_T_C_b38	-0.202584	-0.379855
Separate modality mapping	ENSG00000132275	chr11_6602203_G_A_b38	-0.0516889	-0.120926
Separate modality mapping	ENSG00000270820	chr2_61488024_GACT_G_b38	0.151961	0.28108
Separate modality mapping	ENSG00000239713	chr22_39076172_C_A_b38	-0.584963	-0.396147
Separate modality mapping	ENSG00000113811	chr3_53892060_G_T_b38	-0.060754	0.08904
Separate modality mapping	ENSG00000083844	chr19_56350998_C_T_b38	-0.203533	-0.0128881
Separate modality mapping	ENSG00000232934	chr10_112403562_A_G_b38	-0.0458037	-0.317373
Separate modality mapping	ENSG00000116698	chr1_183325755_T_G_b38	0.197039	0.0960322
Separate modality mapping	ENSG00000138592	chr15_50459832_G_A_b38	0.0641303	0.0503774
Separate modality mapping	ENSG00000108639	chr17_78153160_G_GA_b38	0.200533	0.197506
Separate modality mapping	ENSG00000164344	chr4_186213524_T_C_b38	0.946229	1.8703
Separate modality mapping	ENSG00000172613	chr11_67417254_G_A_b38	0.254597	0.550336
Separate modality mapping	ENSG00000170092	chr7_75432140_G_A_b38	-0.584963	-0.496505
Separate modality mapping	ENSG00000283633	chr22_16607971_G_C_b38	1.13806	1.48152
Separate modality mapping	ENSG00000157315	chr16_69302318_A_T_b38	0	-0.475348
Separate modality mapping	ENSG00000066044	chr19_7420496_G_A_b38	-0.0514173	0.00104693
Separate modality mapping	ENSG00000100116	chr22_37800566_T_G_b38	0.527247	0.358207
Separate modality mapping	ENSG00000100197	chr22_42129754_G_A_b38	0.662965	0.446097
Separate modality mapping	ENSG00000171530	chr5_77758979_A_G_b38	0.185215	-0.051098
Separate modality mapping	ENSG00000134202	chr1_109724132_A_C_b38	0.822392	0.309323
Separate modality mapping	ENSG00000135736	chr16_57542646_GAAGCTAC_G_b38	-0.275634	-0.187918
Separate modality mapping	ENSG00000226688	chr10_96090029_C_G_b38	-0.289738	-0.198028
Separate modality mapping	ENSG00000071894	chr8_144396341_G_A_b38	1.26303	0.497696
Separate modality mapping	ENSG00000204531	chr6_31175875_C_G_b38	0.83556	0.714627
Separate modality mapping	ENSG00000287720	chr3_3926915_A_T_b38	-1.22239	-0.527901
Separate modality mapping	ENSG00000198039	chr7_64877123_A_G_b38	-0.884523	-0.197705
Separate modality mapping	ENSG00000086619	chr1_236259695_AAT_A_b38	0.109624	0.185292
Separate modality mapping	ENSG00000127947	chr7_77497858_G_A_b38	0.473931	0.894556
Separate modality mapping	ENSG00000256128	chr12_126771227_A_T_b38	-0.736966	-1.06795
Separate modality mapping	ENSG00000287134	chr8_13178896_A_G_b38	0	-0.215345
Separate modality mapping	ENSG00000248441	chr15_95210513_A_T_b38	0.136481	0.370071
Separate modality mapping	ENSG00000176915	chr12_132578439_C_T_b38	0.0624422	0.252721
Separate modality mapping	ENSG00000109625	chr4_8492479_C_T_b38	-0.427805	-0.986502
Separate modality mapping	ENSG00000214022	chr7_150370590_C_A_b38	0.154802	0.146226
Separate modality mapping	ENSG00000105926	chr7_24551360_C_A_b38	0.263034	0.26702
Separate modality mapping	ENSG00000184949	chr22_38644728_G_A_b38	-0.584963	0.220079
Separate modality mapping	ENSG00000105383	chr19_51246334_C_T_b38	0.242467	0.286821
Separate modality mapping	ENSG00000076344	chr16_784865_C_T_b38	-0.056101	-0.935659
Separate modality mapping	ENSG00000269420	chr19_48119288_A_G_b38	0.263034	0.723314
Separate modality mapping	ENSG00000171552	chr20_31849719_A_G_b38	0.289507	0.107277
Separate modality mapping	ENSG00000273100	chr6_170168278_G_A_b38	-0.85022	-0.928489
Separate modality mapping	ENSG00000196417	chr19_53425853_G_A_b38	-0.293594	0.00528687
Separate modality mapping	ENSG00000150510	chr13_51223257_G_C_b38	-0.723729	-0.486658
Separate modality mapping	ENSG00000272636	chr17_182520_A_G_b38	0.194173	0.300234
Separate modality mapping	ENSG00000186453	chr2_24387632_G_A_b38	0.239024	-0.650375
Separate modality mapping	ENSG00000108771	chr17_42112643_C_G_b38	-0.50696	-0.282837
Separate modality mapping	ENSG00000269609	chr10_102450978_C_A_b38	0.222392	0.153321
Separate modality mapping	ENSG00000119242	chr12_123938728_C_G_b38	0.14439	0.156108
Separate modality mapping	ENSG00000274810	chr3_132727420_TA_T_b38	-0.268162	-0.398003
Separate modality mapping	ENSG00000163743	chr4_75481636_T_C_b38	-0.125531	-0.0995587
Separate modality mapping	ENSG00000163697	chr4_41191096_A_C_b38	-0.0351443	-0.119116
Separate modality mapping	ENSG00000124198	chr20_49131838_G_A_b38	0.180161	0.0447743
Separate modality mapping	ENSG00000205659	chr14_74202656_A_G_b38	-0.162762	-0.191401
Separate modality mapping	ENSG00000196502	chr16_28568594_GT_G_b38	-0.556098	-0.160347
Separate modality mapping	ENSG00000138376	chr2_214809213_C_T_b38	0.469485	0.349717
Separate modality mapping	ENSG00000170175	chr17_7455542_T_C_b38	0.438283	0.275001
Separate modality mapping	ENSG00000139998	chr14_64972366_C_A_b38	-0.268717	-0.859979
Separate modality mapping	ENSG00000239697	chr17_7549225_C_T_b38	0.169158	0.15737
Separate modality mapping	ENSG00000094975	chr1_172502848_A_G_b38	0.115477	0.120505
Separate modality mapping	ENSG00000232629	chr6_32710161_T_C_b38	0.5	-0.268503
Separate modality mapping	ENSG00000079263	chr2_230380621_A_G_b38	-0.0356239	0.317746
Separate modality mapping	ENSG00000119599	chr14_73219653_T_C_b38	0.188445	0.383465
Separate modality mapping	ENSG00000197223	chr2_68057310_T_C_b38	-0.691601	0.00816409
Separate modality mapping	ENSG00000064886	chr1_111287444_G_A_b38	0.906891	1.17336
Separate modality mapping	ENSG00000160299	chr21_46319232_T_C_b38	0.124696	0.166451
Separate modality mapping	ENSG00000255052	chr8_12452929_T_C_b38	0	0.596131
Separate modality mapping	ENSG00000066651	chr6_125976698_A_G_b38	-0.0874628	0.0195598
Separate modality mapping	ENSG00000154845	chr18_9598589_AT_A_b38	-0.0655883	-0.0459651
Separate modality mapping	ENSG00000232934	chr10_112403562_A_G_b38	-0.0458037	-0.317373
Separate modality mapping	ENSG00000278129	chr19_58288980_A_G_b38	0	0.213565
Separate modality mapping	ENSG00000149599	chr20_31895630_A_G_b38	-0.485427	-0.477469
Separate modality mapping	ENSG00000135968	chr2_108483409_G_A_b38	-0.129914	-0.350042
Separate modality mapping	ENSG00000169062	chr13_114273404_A_G_b38	0.189887	0.233295
Separate modality mapping	ENSG00000180257	chr19_52995214_G_T_b38	0.0995357	0.0821782
Separate modality mapping	ENSG00000143376	chr1_151704538_C_T_b38	0.118644	0.134213
Separate modality mapping	ENSG00000198874	chr7_67053959_C_T_b38	0.0362961	0.187751
Separate modality mapping	ENSG00000158825	chr1_20589745_G_A_b38	0.616671	0.695399
Separate modality mapping	ENSG00000271367	chr6_53276130_T_A_b38	0.423998	0.451444
Separate modality mapping	ENSG00000157601	chr21_41426246_A_C_b38	-0.43482	-0.428686
Separate modality mapping	ENSG00000092607	chr1_118974734_T_C_b38	0.125531	0.128894
Separate modality mapping	ENSG00000269891	chr10_97314117_C_A_b38	-0.0836349	0.606487
Separate modality mapping	ENSG00000116741	chr1_192791046_G_A_b38	0.24885	0.371103
Separate modality mapping	ENSG00000136870	chr9_101403009_C_A_b38	0.242713	0.415941
Separate modality mapping	ENSG00000141433	chr18_1513676_TTCTTA_T_b38	-0.106915	-1.44362
Separate modality mapping	ENSG00000137877	chr15_41929387_A_G_b38	0.122209	0.320916
Separate modality mapping	ENSG00000162746	chr1_161734321_G_A_b38	0.423998	0.685014
Separate modality mapping	ENSG00000101198	chr20_63231950_GT_G_b38	2.3599	1.51739
Separate modality mapping	ENSG00000146457	chr6_159741407_A_G_b38	0.665381	0.347762
Separate modality mapping	ENSG00000260927	chr16_58130055_G_A_b38	-0.0207586	-0.222966
Separate modality mapping	ENSG00000188517	chr4_108969217_C_T_b38	0.289053	0.3789
Separate modality mapping	ENSG00000100697	chr14_95087805_T_C_b38	0.0400774	0.151119
Separate modality mapping	ENSG00000148814	chr10_132344371_G_A_b38	-0.192645	-0.0910569
Separate modality mapping	ENSG00000280537	chr2_219182118_G_A_b38	0.097189	0.561694
Separate modality mapping	ENSG00000263327	chr4_16222815_GGAT_G_b38	-0.345939	-0.639205
Separate modality mapping	ENSG00000115041	chr2_95357883_C_G_b38	0	-0.47472
Separate modality mapping	ENSG00000166333	chr11_6606759_G_C_b38	0.115477	0.123157
Separate modality mapping	ENSG00000204138	chr1_28327018_C_G_b38	-0.347923	-0.216082
Separate modality mapping	ENSG00000196616	chr4_99264507_G_A_b38	-0.209125	-0.370594
Separate modality mapping	ENSG00000128245	chr22_32301247_C_T_b38	0.0093987	-0.108771
Separate modality mapping	ENSG00000174080	chr11_66567837_T_C_b38	0.173646	0.205528
Separate modality mapping	ENSG00000051523	chr16_88650666_G_A_b38	-0.149867	-0.127107
Separate modality mapping	ENSG00000127337	chr12_69359750_C_A_b38	-0.616671	-0.233669
Separate modality mapping	ENSG00000270605	chr1_28242465_C_T_b38	-1.16993	-0.87862
Separate modality mapping	ENSG00000106853	chr9_111568403_G_A_b38	0.0618393	0.686391
Separate modality mapping	ENSG00000147813	chr8_143578343_C_CCCGA_b38	-0.557315	-0.737824
Separate modality mapping	ENSG00000251369	chr19_57562417_GATTA_G_b38	0.247928	0.322673
Separate modality mapping	ENSG00000259416	chr15_85720298_T_A_b38	-0.549768	-0.692877
Separate modality mapping	ENSG00000136895	chr9_127338026_G_A_b38	-0.274807	-0.214315
Separate modality mapping	ENSG00000284874	chr22_19694702_A_T_b38	0.378512	0.456881
Separate modality mapping	ENSG00000272950	chr7_98291311_A_G_b38	1.47968	1.41757
Separate modality mapping	ENSG00000162877	chr1_205820154_G_A_b38	-1.58496	-1.78857
Separate modality mapping	ENSG00000233672	chr13_50910481_A_T_b38	0	-0.643298
Separate modality mapping	ENSG00000277476	chr17_68089067_T_C_b38	0.187829	0.276978
Separate modality mapping	ENSG00000145476	chr4_186191475_G_C_b38	-0.442005	-0.279208
Separate modality mapping	ENSG00000167595	chr19_35779445_C_T_b38	-0.280108	-0.122881
Separate modality mapping	ENSG00000138801	chr4_107719719_C_T_b38	0.278301	0.111138
Separate modality mapping	ENSG00000127415	chr4_945299_C_T_b38	-0.19592	-0.164167
Separate modality mapping	ENSG00000240563	chr1_62205876_C_T_b38	1.06875	1.0544
Separate modality mapping	ENSG00000134962	chr4_39393950_T_C_b38	-0.467025	-0.659404
Separate modality mapping	ENSG00000145220	chr4_4257160_C_T_b38	-0.142019	-0.135293
Separate modality mapping	ENSG00000186184	chr13_27623299_C_T_b38	-0.0939761	-0.0793028
Separate modality mapping	ENSG00000148834	chr10_104249236_C_G_b38	-0.108018	0.102051
Separate modality mapping	ENSG00000179855	chr19_3585521_G_A_b38	-0.924689	-1.20745
Separate modality mapping	ENSG00000262294	chr17_354968_G_A_b38	1	0.67821
Separate modality mapping	ENSG00000183309	chr8_143652213_G_A_b38	0.289507	0.0618428
Separate modality mapping	ENSG00000110203	chr11_72139110_CTA_C_b38	-1.82604	-2.00279
Separate modality mapping	ENSG00000258727	chr14_23567689_G_GCAGCGGCAGCGGCAGCGA_b38	0.160964	0.451559
Separate modality mapping	ENSG00000027001	chr13_23878665_G_A_b38	0.385176	0.283999
Separate modality mapping	ENSG00000284874	chr22_19694702_A_T_b38	0.378512	0.456881
Separate modality mapping	ENSG00000204308	chr6_32184157_A_G_b38	-0.402607	-0.183399
Separate modality mapping	ENSG00000147457	chr8_23247109_A_G_b38	0.0240605	0.0464462
Separate modality mapping	ENSG00000249742	chr4_186979202_T_C_b38	-0.584963	-0.756163
Separate modality mapping	ENSG00000214279	chr10_133469591_CAG_C_b38	-0.376258	-0.569514
Separate modality mapping	ENSG00000164935	chr8_104358868_C_A_b38	1.07039	1.01578
Separate modality mapping	ENSG00000172175	chr18_58598668_T_G_b38	0.176878	0.187183
Separate modality mapping	ENSG00000233251	chr2_56180670_A_G_b38	-0.169925	-0.317921
Separate modality mapping	ENSG00000289183	chr20_3171205_T_C_b38	0.263034	0.399606
Separate modality mapping	ENSG00000281103	chr7_38282658_C_A_b38	-0.259687	-0.261219
Separate modality mapping	ENSG00000125319	chr17_44258781_C_T_b38	0	-0.193594
Separate modality mapping	ENSG00000168763	chr2_96816264_G_A_b38	0.169925	0.567916
Separate modality mapping	ENSG00000137876	chr15_55190906_C_A_b38	0.0195185	0.130989
Separate modality mapping	ENSG00000260391	chr3_124693677_T_G_b38	-0.584963	-0.803922
Separate modality mapping	ENSG00000134343	chr11_26187724_G_T_b38	0.981853	0.767571
Separate modality mapping	ENSG00000161714	chr17_45053017_GC_G_b38	-0.375509	-0.31984
Separate modality mapping	ENSG00000160352	chr19_21089800_A_T_b38	-0.247382	-0.19855
Separate modality mapping	ENSG00000105849	chr7_19700324_C_G_b38	0.387294	0.453484
Separate modality mapping	ENSG00000253678	chr8_10504833_A_T_b38	0.222392	0.636742
Separate modality mapping	ENSG00000122390	chr16_3333136_T_C_b38	-0.00715979	-0.020843
Separate modality mapping	ENSG00000272886	chr3_53347519_T_C_b38	-0.187086	-0.416659
Separate modality mapping	ENSG00000176731	chr8_85218555_T_TA_b38	0.387023	0.239625
Separate modality mapping	ENSG00000197980	chr3_156830201_A_G_b38	0.652077	0.500948
Separate modality mapping	ENSG00000124602	chr6_41091430_G_A_b38	0.370541	0.269416
Separate modality mapping	ENSG00000171160	chr10_97683079_G_A_b38	-0.485427	-0.487762
Separate modality mapping	ENSG00000163406	chr3_121768839_G_A_b38	0	0.131502
Separate modality mapping	ENSG00000180921	chr8_143717295_G_A_b38	0.218259	0.225605
Separate modality mapping	ENSG00000172243	chr12_10132453_G_A_b38	-1.45251	-1.39837
Separate modality mapping	ENSG00000214087	chr17_81684344_G_A_b38	-0.00866486	0.683777
Separate modality mapping	ENSG00000273137	chr22_50215466_G_C_b38	-0.064925	-0.172033
Separate modality mapping	ENSG00000082175	chr11_101102181_G_T_b38	-0.251539	-0.223193
Separate modality mapping	ENSG00000232388	chr20_18567303_C_A_b38	0.807355	0.123274
Separate modality mapping	ENSG00000146856	chr7_134825190_G_A_b38	-0.0931094	-0.141438
Separate modality mapping	ENSG00000120328	chr5_141786425_T_C_b38	0.292481	0.370127
Separate modality mapping	ENSG00000160221	chr21_44067413_T_G_b38	0.584963	0.330999
Separate modality mapping	ENSG00000108788	chr17_41851135_T_C_b38	0	0.352478
Separate modality mapping	ENSG00000168827	chr3_158645266_A_C_b38	-0.15899	-0.191702
Separate modality mapping	ENSG00000132256	chr11_5626489_A_G_b38	0.0624641	-0.255374
Separate modality mapping	ENSG00000196653	chr3_44721338_A_G_b38	0.281297	0.361809
Separate modality mapping	ENSG00000119147	chr2_106027035_A_G_b38	-0.387862	-0.478517
Separate modality mapping	ENSG00000124613	chr6_27393263_A_G_b38	0.643856	0.614287
Separate modality mapping	ENSG00000107816	chr10_101013254_C_T_b38	-0.0860237	-0.0872151
Separate modality mapping	ENSG00000272568	chr7_29411628_A_G_b38	-0.024921	0.562518
Separate modality mapping	ENSG00000272391	chr7_75428722_G_A_b38	-0.213244	-0.157701
Separate modality mapping	ENSG00000101247	chr20_13823140_A_G_b38	0.4975	0.278841
Separate modality mapping	ENSG00000131620	chr11_70167747_G_A_b38	0.10218	0.130469
Separate modality mapping	ENSG00000090020	chr1_27147162_T_C_b38	0	0.0984538
Separate modality mapping	ENSG00000226686	chr19_37364586_A_G_b38	-2.24593	-0.481404
Separate modality mapping	ENSG00000170759	chr10_31790296_G_A_b38	0	0.0475094
Separate modality mapping	ENSG00000289258	chr10_86654498_T_C_b38	-1.67807	-2.01947
Separate modality mapping	ENSG00000100764	chr14_90261852_T_C_b38	-0.142256	-0.129694
Separate modality mapping	ENSG00000171773	chr19_17462996_A_C_b38	0.652077	0.623846
Separate modality mapping	ENSG00000233527	chr19_36758176_G_A_b38	0.0536048	0.197036
Separate modality mapping	ENSG00000271538	chr4_184537939_G_GAA_b38	-0.584963	-0.997376
Separate modality mapping	ENSG00000235904	chr3_29280806_A_C_b38	-0.678072	-0.779425
Separate modality mapping	ENSG00000244239	chr7_8262654_G_A_b38	1.22239	1.05313
Separate modality mapping	ENSG00000232057	chr2_1825002_A_G_b38	0.125531	0.427325
Separate modality mapping	ENSG00000167840	chr17_5081938_A_G_b38	-1.24793	-0.707485
Separate modality mapping	ENSG00000260886	chr16_71551381_C_T_b38	0.584963	0.750087
Separate modality mapping	ENSG00000134809	chr11_57559630_A_G_b38	0.00700143	0.0585005
Separate modality mapping	ENSG00000173811	chr3_42743773_T_C_b38	-0.192645	0.4812
Separate modality mapping	ENSG00000182218	chr14_99644715_A_G_b38	-0.232334	-0.710807
Separate modality mapping	ENSG00000226067	chr1_120954666_G_A_b38	-1.19265	-0.711477
Separate modality mapping	ENSG00000158623	chr7_130549815_AG_A_b38	-0.511013	-0.379795
Separate modality mapping	ENSG00000204581	chr2_111119036_G_C_b38	-0.263034	0.446588
Separate modality mapping	ENSG00000099940	chr22_20821589_T_TTTTGTTTG_b38	0.201253	0.223419
Separate modality mapping	ENSG00000160949	chr8_144693358_C_T_b38	-0.430634	0.302813
Separate modality mapping	ENSG00000166548	chr16_66434609_T_C_b38	0	-0.0525433
Separate modality mapping	ENSG00000138767	chr4_77715033_G_A_b38	0.311718	0.395499
Separate modality mapping	ENSG00000138119	chr10_93478384_C_T_b38	0.231345	0.414251
Separate modality mapping	ENSG00000233251	chr2_56180670_A_G_b38	-0.169925	-0.317921
Separate modality mapping	ENSG00000289258	chr10_86654498_T_C_b38	-1.67807	-2.01947
Separate modality mapping	ENSG00000183833	chr3_119702707_G_C_b38	0.341085	0.410167
Separate modality mapping	ENSG00000196850	chr12_110234548_G_A_b38	-0.229937	-0.234123
Separate modality mapping	ENSG00000250697	chr5_33046868_G_C_b38	0	-0.459762
Separate modality mapping	ENSG00000285569	chr2_11419457_T_C_b38	-0.621488	-0.264621
Separate modality mapping	ENSG00000205181	chr20_5500747_T_C_b38	-0.294533	-0.415328
Separate modality mapping	ENSG00000187123	chr2_149332418_A_G_b38	-0.263034	-0.445609
Separate modality mapping	ENSG00000213930	chr9_34673558_C_T_b38	-0.266515	-0.249226
Separate modality mapping	ENSG00000169021	chr19_29222030_T_C_b38	-1.06405	-0.236483
Separate modality mapping	ENSG00000206530	chr3_113427283_T_C_b38	-0.037153	-0.275802
Separate modality mapping	ENSG00000263465	chr11_95045850_T_C_b38	0.0724531	0.084634
Separate modality mapping	ENSG00000099899	chr22_20151242_G_T_b38	0.178092	0.201433
Separate modality mapping	ENSG00000065413	chr2_198127385_T_C_b38	0.0294468	0.23491
Separate modality mapping	ENSG00000213626	chr2_30252208_T_C_b38	-0.529314	-0.320048
Separate modality mapping	ENSG00000103024	chr16_1884134_T_C_b38	-0.0458037	-0.0307239
Separate modality mapping	ENSG00000125450	chr17_75216354_C_T_b38	-0.360575	-0.190703
Separate modality mapping	ENSG00000259876	chr16_12544174_C_G_b38	0.807355	0.397634
Separate modality mapping	ENSG00000233621	chr1_37455995_G_A_b38	0.519068	0.192825
Separate modality mapping	ENSG00000186567	chr19_44646342_T_C_b38	-0.172506	-0.482891
Separate modality mapping	ENSG00000232934	chr10_112403562_A_G_b38	-0.0458037	-0.317373
Separate modality mapping	ENSG00000170638	chr22_50190317_T_G_b38	0.0791523	0.127331
Separate modality mapping	ENSG00000118197	chr1_200680631_G_A_b38	-0.195977	-0.21088
Separate modality mapping	ENSG00000165806	chr10_113678923_C_CGT_b38	0.193512	-0.133346
Separate modality mapping	ENSG00000000457	chr1_169891332_G_A_b38	-0.192645	-0.181476
Separate modality mapping	ENSG00000153157	chr6_11164826_G_A_b38	0	-0.13349
Separate modality mapping	ENSG00000137094	chr9_34988608_G_C_b38	0.553188	0.422352
Separate modality mapping	ENSG00000269892	chr12_6727747_G_T_b38	0.507971	0.538279
Separate modality mapping	ENSG00000053900	chr4_25143348_C_T_b38	-0.295985	-0.0131616
Separate modality mapping	ENSG00000005486	chr7_75879041_C_T_b38	0.223729	0.406017
Separate modality mapping	ENSG00000272977	chr22_25459662_G_A_b38	-2.58496	-1.41201
Separate modality mapping	ENSG00000170160	chr17_16771389_G_A_b38	1.58496	1.9939
Separate modality mapping	ENSG00000287862	chr5_87926977_C_T_b38	-1	-0.444711
Separate modality mapping	ENSG00000113083	chr5_121227939_T_A_b38	0	0.41418
Separate modality mapping	ENSG00000148834	chr10_104267428_A_T_b38	0.252021	-0.510471
Separate modality mapping	ENSG00000204287	chr6_32478648_GAAT_G_b38	0.309366	0.373648
Separate modality mapping	ENSG00000168350	chr14_99722772_G_A_b38	0	0.293742
Separate modality mapping	ENSG00000188321	chr19_9324196_C_T_b38	-1.31503	-1.04855
Separate modality mapping	ENSG00000206417	chr3_129315915_A_G_b38	0.123457	0.229428
Separate modality mapping	ENSG00000233695	chr13_113861626_G_A_b38	0.0925896	-0.610937
Separate modality mapping	ENSG00000108788	chr17_41851135_T_C_b38	0	0.352478
Separate modality mapping	ENSG00000180383	chr20_31846954_G_A_b38	-0.263034	-1.4106
Separate modality mapping	ENSG00000237037	chr22_42121918_T_A_b38	0.36257	-0.49109
Separate modality mapping	ENSG00000253369	chr8_53521328_C_T_b38	0.840912	0.667443
Separate modality mapping	ENSG00000101198	chr20_63223716_T_C_b38	0.263034	0.665939
Separate modality mapping	ENSG00000160767	chr1_155252938_T_C_b38	0	0.133667
Separate modality mapping	ENSG00000179262	chr19_13366374_G_A_b38	-0.0740006	0.00486672
Separate modality mapping	ENSG00000167766	chr19_52646274_A_G_b38	-0.112005	-0.154322
Separate modality mapping	ENSG00000127054	chr1_1321228_G_A_b38	-0.248262	-0.139172
Separate modality mapping	ENSG00000150510	chr13_51223257_G_C_b38	-0.723729	-0.486658
Separate modality mapping	ENSG00000171298	chr17_80102793_A_C_b38	-0.420108	-0.241692
Separate modality mapping	ENSG00000164707	chr7_135672728_A_C_b38	0.932299	0.900218
Separate modality mapping	ENSG00000117151	chr1_84525986_G_C_b38	-0.347347	-0.197443
Separate modality mapping	ENSG00000247572	chr5_81270861_A_G_b38	0.199938	0.326859
Separate modality mapping	ENSG00000272622	chr2_226164017_A_T_b38	0	0.389984
Separate modality mapping	ENSG00000033030	chr12_123175553_T_C_b38	0.0588937	0.0285428
Separate modality mapping	ENSG00000171056	chr8_10826113_G_A_b38	-0.184671	-0.36898
Separate modality mapping	ENSG00000156042	chr10_73591140_T_A_b38	-0.515043	-0.479835
Separate modality mapping	ENSG00000112130	chr6_37354774_G_GC_b38	-0.0588937	-0.124101
Separate modality mapping	ENSG00000164366	chr5_244290_A_G_b38	0.0245814	0.0990517
Separate modality mapping	ENSG00000271820	chr6_170280272_A_C_b38	0	0.617518
Separate modality mapping	ENSG00000163554	chr1_158654738_G_T_b38	4.08746	4.44638
Separate modality mapping	ENSG00000135314	chr6_73276735_G_C_b38	0.446542	0.693271
Separate modality mapping	ENSG00000119321	chr9_113207153_T_TAGA_b38	-0.012041	0.0996432
Separate modality mapping	ENSG00000109832	chr11_125901130_TA_T_b38	0.388804	0.806305
Separate modality mapping	ENSG00000112130	chr6_37381144_C_T_b38	0	-0.10467
Separate modality mapping	ENSG00000129422	chr8_17660347_T_A_b38	0.299034	0.275003
Separate modality mapping	ENSG00000119661	chr14_73634719_C_T_b38	0.0489096	-0.0826086
Separate modality mapping	ENSG00000185070	chr14_85563308_A_G_b38	0.211504	0.087263
Separate modality mapping	ENSG00000203872	chr6_87338473_A_G_b38	-0.0907103	-0.355629
Separate modality mapping	ENSG00000267838	chr19_54435604_A_G_b38	-1.22239	-1.02848
Separate modality mapping	ENSG00000188372	chr7_76436949_C_T_b38	1.41504	0.148878
Separate modality mapping	ENSG00000269910	chr14_103646755_A_G_b38	0.652077	0.387368
Separate modality mapping	ENSG00000204991	chr16_89816740_A_AGGCCTTGCGTCGT_b38	0.514573	0.494045
Separate modality mapping	ENSG00000112309	chr6_70859387_T_C_b38	0.109404	0.315037
Separate modality mapping	ENSG00000145246	chr4_47577998_C_A_b38	0.0931094	0.186001
Separate modality mapping	ENSG00000152926	chr7_64993691_G_GT_b38	0.269187	0.507038
Separate modality mapping	ENSG00000160932	chr8_143012898_G_A_b38	-0.221617	-0.123644
Separate modality mapping	ENSG00000134899	chr13_102867120_G_A_b38	-0.0554951	-0.135219
Separate modality mapping	ENSG00000256508	chr11_69004604_G_A_b38	0.450232	0.787758
Separate modality mapping	ENSG00000131037	chr19_55071925_G_A_b38	0.222392	0.55022
Separate modality mapping	ENSG00000026950	chr6_26404146_A_G_b38	0.349942	0.35757
Separate modality mapping	ENSG00000284879	chr2_87695474_T_G_b38	-0.0652915	-0.448475
Separate modality mapping	ENSG00000284776	chr20_19564280_C_T_b38	-0.137504	-0.14841
Separate modality mapping	ENSG00000197448	chr7_143233490_C_T_b38	-0.396775	-0.212658
Separate modality mapping	ENSG00000139178	chr12_7096079_C_T_b38	0.0729058	0.163648
Separate modality mapping	ENSG00000163093	chr2_169427271_T_C_b38	0.172061	0.187487
Separate modality mapping	ENSG00000272950	chr7_98291311_A_G_b38	1.47968	1.41757
Separate modality mapping	ENSG00000130508	chr2_1718179_C_T_b38	0.157541	0.216457
Separate modality mapping	ENSG00000124613	chr6_27393263_A_G_b38	0.643856	0.614287
Separate modality mapping	ENSG00000227354	chr13_79535923_T_C_b38	-0.255481	-0.452943
Separate modality mapping	ENSG00000103742	chr15_65421670_C_G_b38	0.953445	1.56849
Separate modality mapping	ENSG00000188176	chr17_4588661_T_C_b38	-1.0898	-1.10921
Separate modality mapping	ENSG00000113811	chr3_53892060_G_T_b38	-0.060754	0.08904
Separate modality mapping	ENSG00000188389	chr2_241871089_C_T_b38	-0.568284	-0.541919
Separate modality mapping	ENSG00000149743	chr11_64200898_G_T_b38	0.0931094	-0.134996
Separate modality mapping	ENSG00000204920	chr19_43988335_C_T_b38	0.301656	0.179102
Separate modality mapping	ENSG00000197181	chr8_22275351_CCT_C_b38	-1	-0.855989
Separate modality mapping	ENSG00000204531	chr6_31189086_C_T_b38	1.87275	1.06828
Separate modality mapping	ENSG00000111843	chr6_10731843_A_C_b38	-0.244804	-0.055435
Separate modality mapping	ENSG00000238197	chr21_32662347_G_C_b38	0.392317	0.309736
Separate modality mapping	ENSG00000113595	chr5_65567861_T_C_b38	-0.476438	-0.111675
Separate modality mapping	ENSG00000114745	chr3_39001993_C_T_b38	-0.272717	-0.174667
Separate modality mapping	ENSG00000289689	chr17_80071118_GTCACTT_G_b38	-0.304855	-0.901457
Separate modality mapping	ENSG00000100288	chr22_50580684_A_C_b38	0.495193	0.270533
Separate modality mapping	ENSG00000104883	chr19_7485958_G_A_b38	-0.584963	-0.356434
Separate modality mapping	ENSG00000266338	chr1_145452141_G_T_b38	-0.616671	-0.966338
Separate modality mapping	ENSG00000272990	chr3_156524160_T_C_b38	-0.29956	-0.363637
Separate modality mapping	ENSG00000131558	chr7_133923512_T_C_b38	0	-0.135836
Separate modality mapping	ENSG00000223704	chr22_26860430_C_CTCTGTAAAATGGACCAATCAGCAG_b38	0.29956	0.288952
Separate modality mapping	ENSG00000272109	chr5_96812074_T_C_b38	-0.415037	-0.663955
Separate modality mapping	ENSG00000096996	chr19_18092777_T_TA_b38	-0.584963	-0.320335
Separate modality mapping	ENSG00000165119	chr9_84148302_C_T_b38	0.0244827	-0.0219967
Separate modality mapping	ENSG00000004766	chr7_93359414_A_G_b38	-0.0223678	-0.127892
Separate modality mapping	ENSG00000240875	chr3_156820881_A_G_b38	-0.847997	-1.12698
Separate modality mapping	ENSG00000100092	chr22_37633716_A_G_b38	0.30658	0.221799
Separate modality mapping	ENSG00000118596	chr12_58843261_A_G_b38	-0.0938135	-0.607393
Separate modality mapping	ENSG00000154380	chr1_225711166_T_C_b38	-0.0424353	-0.0991311
Separate modality mapping	ENSG00000114698	chr3_146226279_T_G_b38	0.270835	0.286577
Separate modality mapping	ENSG00000288700	chr3_134524505_T_C_b38	-0.117929	-0.558392
Separate modality mapping	ENSG00000185838	chr22_19846690_TG_T_b38	0.146629	0.30731
Separate modality mapping	ENSG00000231194	chr13_98450353_C_T_b38	0.584963	0.50549
Separate modality mapping	ENSG00000181649	chr11_2939311_C_T_b38	-0.485427	-0.484297
Separate modality mapping	ENSG00000075131	chr15_66468004_A_G_b38	-0.125531	-0.233748
Separate modality mapping	ENSG00000145777	chr5_111073369_C_G_b38	-1	-0.977397
Separate modality mapping	ENSG00000230513	chr22_21020212_G_C_b38	-0.455679	0.350474
Separate modality mapping	ENSG00000272734	chr10_86977172_C_T_b38	-0.0534891	0.245751
Separate modality mapping	ENSG00000162722	chr1_247681540_C_T_b38	0.415037	0.520836
Separate modality mapping	ENSG00000183682	chr1_39096212_G_A_b38	0.277133	0.308002
Separate modality mapping	ENSG00000267374	chr18_39703079_T_C_b38	-0.142877	-0.410681
Separate modality mapping	ENSG00000205659	chr14_74337291_C_G_b38	0	-0.557542
Separate modality mapping	ENSG00000152465	chr10_15201009_A_C_b38	-0.0807317	-0.310194
Separate modality mapping	ENSG00000186204	chr19_15673299_TCTAATCGGCCCATCTCTTTCCCTTTCTGTGTGGTTACCAGGTTACTGGAGGCCACTTAGTTGTTGGTTTTGGTTGGGACTTTCTGGACTTCAGATCTCAGCCCTCGTTTACTCACCCCTGAGCCCTCCCTGCCCTGCCCCCAGCAGTTCCTGACTTCGCCCCTATACACTGTCCCCGGAGCTCTTCCCTGGGC_T_b38	-1.8412	-2.45319
Separate modality mapping	ENSG00000116288	chr1_8087352_T_C_b38	0.449307	-0.0219344
Separate modality mapping	ENSG00000198756	chr1_183966697_A_G_b38	0.249013	0.33153
Separate modality mapping	ENSG00000243646	chr21_33287696_C_T_b38	0.0359576	0.157984
Separate modality mapping	ENSG00000138095	chr2_43938594_C_G_b38	0.0577155	0.071065
Separate modality mapping	ENSG00000285373	chr2_160232144_G_A_b38	2.70044	1.0627
Separate modality mapping	ENSG00000177683	chr7_108587868_A_G_b38	0.152003	0.0608813
Separate modality mapping	ENSG00000089127	chr12_112923312_C_T_b38	-0.963474	-0.257477
Separate modality mapping	ENSG00000285889	chr6_149777465_T_TAAATG_b38	-0.152658	1.48205
Separate modality mapping	ENSG00000289689	chr17_80071118_GTCACTT_G_b38	-0.304855	-0.901457
Separate modality mapping	ENSG00000255468	chr11_66392359_C_G_b38	-0.239575	-0.0513486
Separate modality mapping	ENSG00000260088	chr1_200672820_A_G_b38	-0.847997	-0.551198
Separate modality mapping	ENSG00000215067	chr17_6997043_C_T_b38	0.270678	0.114817
Separate modality mapping	ENSG00000257017	chr16_72077049_C_G_b38	-1	-0.977513
Separate modality mapping	ENSG00000085063	chr11_33707068_T_G_b38	-0.159581	-0.0337393
Separate modality mapping	ENSG00000067715	chr12_78977680_C_T_b38	0	-0.896364
Separate modality mapping	ENSG00000213246	chr17_58354092_A_G_b38	-0.415037	-0.0998882
Separate modality mapping	ENSG00000262049	chr17_81720657_G_A_b38	-0.126448	0.163268
Separate modality mapping	ENSG00000204516	chr6_31508317_A_G_b38	0.245112	0.330816
Separate modality mapping	ENSG00000181031	chr17_216884_G_A_b38	-0.378863	-0.593341
Separate modality mapping	ENSG00000215845	chr1_161038745_C_G_b38	1.06464	1.79349
Separate modality mapping	ENSG00000245498	chr11_124809060_T_C_b38	0.289507	-0.212198
Separate modality mapping	ENSG00000110203	chr11_72139110_CTA_C_b38	-1.82604	-2.00279
Separate modality mapping	ENSG00000174891	chr3_158507696_T_C_b38	-0.341037	-0.169139
Separate modality mapping	ENSG00000239887	chr1_162172605_A_C_b38	0	0.89519
Separate modality mapping	ENSG00000011105	chr12_3097655_A_G_b38	-0.118528	-0.131062
Separate modality mapping	ENSG00000241525	chr17_410351_G_T_b38	1.41504	0.821061
Separate modality mapping	ENSG00000119969	chr10_94622371_T_C_b38	0.0824622	0.298338
Separate modality mapping	ENSG00000108352	chr17_40145485_A_G_b38	1.73697	1.59076
Separate modality mapping	ENSG00000273055	chr7_107983422_A_C_b38	0.137504	0.515411
Separate modality mapping	ENSG00000168679	chr1_110353365_T_G_b38	-0.128324	-0.369159
Separate modality mapping	ENSG00000089057	chr20_4866555_C_T_b38	-0.119739	-0.166058
Separate modality mapping	ENSG00000206344	chr6_31162816_G_A_b38	0.120504	0.38059
Separate modality mapping	ENSG00000138376	chr2_214809213_C_T_b38	0.469485	0.349717
Separate modality mapping	ENSG00000196189	chr1_156177767_C_T_b38	0.295456	0.32103
Separate modality mapping	ENSG00000263069	chr17_80360717_C_T_b38	0.131438	0.441284
Separate modality mapping	ENSG00000197822	chr5_69555714_G_A_b38	1.13152	1.48507
Separate modality mapping	ENSG00000258429	chr16_69380016_C_T_b38	-0.247382	-0.422841
Separate modality mapping	ENSG00000104921	chr19_7707287_G_C_b38	-1.58496	-1.55215
Separate modality mapping	ENSG00000213719	chr6_31077336_C_T_b38	0.225669	0.0467375
Separate modality mapping	ENSG00000150510	chr13_51174755_T_C_b38	-0.251539	-0.187309
Separate modality mapping	ENSG00000276116	chr14_65513732_C_CT_b38	-1	-0.826719
Separate modality mapping	ENSG00000164344	chr4_186207758_C_T_b38	0.628248	1.26137
Separate modality mapping	ENSG00000198000	chr9_92554363_G_A_b38	-0.166712	-0.0422048
Separate modality mapping	ENSG00000258405	chr19_52509038_A_G_b38	-0.347923	-0.173814
Separate modality mapping	ENSG00000173193	chr3_122597615_C_T_b38	0.0480844	0.892069
Separate modality mapping	ENSG00000180353	chr3_121773348_A_G_b38	0.219976	0.185955
Separate modality mapping	ENSG00000176125	chr7_100864382_A_G_b38	-0.447459	-0.370694
Separate modality mapping	ENSG00000168101	chr16_4716154_C_G_b38	-0.10513	-0.16759
Separate modality mapping	ENSG00000149633	chr20_38220605_C_T_b38	-0.131245	-0.252472
Separate modality mapping	ENSG00000143631	chr1_152197185_C_T_b38	0	-0.809838
Separate modality mapping	ENSG00000144199	chr2_96955910_G_C_b38	-0.652077	-0.221191
Separate modality mapping	ENSG00000247828	chr5_88295130_G_A_b38	0.510767	0.155281
Separate modality mapping	ENSG00000146109	chr6_26863696_T_C_b38	-0.128324	-0.186146
Separate modality mapping	ENSG00000197226	chr5_179874260_A_G_b38	0.393072	0.48925
Separate modality mapping	ENSG00000088280	chr1_23484165_G_A_b38	0.210715	0.228167
Separate modality mapping	ENSG00000272990	chr3_156524160_T_C_b38	-0.29956	-0.363637
Separate modality mapping	ENSG00000259709	chr15_52139447_C_A_b38	0.21648	0.615514
Separate modality mapping	ENSG00000005156	chr17_35024898_C_T_b38	-0.263034	-0.249651
Separate modality mapping	ENSG00000016391	chr3_53876094_AG_A_b38	0.276271	0.396732
Separate modality mapping	ENSG00000268500	chr19_51630674_C_A_b38	0	1.1535
Separate modality mapping	ENSG00000104728	chr8_1904259_A_G_b38	0.132638	0.171895
Separate modality mapping	ENSG00000213204	chr6_87773060_C_T_b38	0.0887691	0.189126
Separate modality mapping	ENSG00000141127	chr17_18957348_G_T_b38	-0.0782314	-0.156316
Separate modality mapping	ENSG00000119203	chr2_9441531_C_T_b38	-0.695145	-0.21074
Separate modality mapping	ENSG00000151640	chr10_132188644_C_T_b38	2.32193	1.98937
Separate modality mapping	ENSG00000172613	chr11_67405440_C_T_b38	0.11967	0.287828
Separate modality mapping	ENSG00000166401	chr18_63984248_T_C_b38	0.0458037	0.181089
Separate modality mapping	ENSG00000011052	chr17_51149056_G_A_b38	1.21457	1.02158
Separate modality mapping	ENSG00000198089	chr22_31581013_T_G_b38	0.0511744	0.178986
Separate modality mapping	ENSG00000136522	chr3_179607778_G_GCTGT_b38	0.0972972	0.169231
Separate modality mapping	ENSG00000139546	chr12_53796397_C_T_b38	-0.247928	0.0523974
Separate modality mapping	ENSG00000198959	chr20_38176563_A_T_b38	-0.440209	-0.344688
Separate modality mapping	ENSG00000035115	chr2_242793_G_C_b38	0.276563	0.361621
Separate modality mapping	ENSG00000240859	chr7_160357_A_G_b38	0.875386	1.07177
Separate modality mapping	ENSG00000149380	chr11_74319100_G_A_b38	0	-0.49478
Separate modality mapping	ENSG00000175426	chr5_96366078_T_C_b38	-0.485427	-0.747791
Separate modality mapping	ENSG00000130024	chr6_169673506_T_C_b38	0.00742236	0.103945
Separate modality mapping	ENSG00000213901	chr2_219170383_C_T_b38	0.160465	0.504767
Separate modality mapping	ENSG00000241837	chr21_33916942_G_A_b38	0.00955431	0.140348
Separate modality mapping	ENSG00000170160	chr17_16759591_C_T_b38	0.584963	1.54096
Separate modality mapping	ENSG00000156113	chr10_77559080_T_C_b38	0.347923	0.668687
Separate modality mapping	ENSG00000206344	chr6_31162816_G_A_b38	0.120504	0.38059
Separate modality mapping	ENSG00000181074	chr11_5729738_A_G_b38	1.1375	1.48102
Separate modality mapping	ENSG00000240972	chr22_23895034_C_G_b38	0.447459	-0.358752
Separate modality mapping	ENSG00000168765	chr1_109656105_C_G_b38	-0.261722	-0.461466
Separate modality mapping	ENSG00000076344	chr16_784865_C_T_b38	-0.056101	-0.935659
Separate modality mapping	ENSG00000254635	chr10_28519170_G_A_b38	-0.671183	-0.329363
Separate modality mapping	ENSG00000272733	chr22_23661169_G_C_b38	0	-1.31992
Separate modality mapping	ENSG00000243696	chr3_52840272_T_C_b38	0.450527	0.609834
Separate modality mapping	ENSG00000205643	chr22_46241357_G_A_b38	-0.106915	-0.0154363
Separate modality mapping	ENSG00000157796	chr4_39165520_G_GA_b38	0.297734	0.146401
Separate modality mapping	ENSG00000256508	chr11_69004604_G_A_b38	0.450232	0.787758
Separate modality mapping	ENSG00000257923	chr7_102268592_T_C_b38	-0.0199337	0.0656323
Separate modality mapping	ENSG00000244124	chr3_141912220_A_G_b38	-0.0370003	0.39049
Separate modality mapping	ENSG00000146842	chr7_130205362_C_A_b38	-0.447459	-0.419658
Separate modality mapping	ENSG00000105137	chr19_15054789_A_C_b38	0.0169213	-0.0914807
Separate modality mapping	ENSG00000267342	chr17_75900952_A_AC_b38	-0.238473	-0.28083
Separate modality mapping	ENSG00000288907	chr11_125625626_G_T_b38	-0.263034	-0.399612
Separate modality mapping	ENSG00000172613	chr11_67402068_C_T_b38	-0.283172	-0.287088
Separate modality mapping	ENSG00000212694	chr12_121801168_C_A_b38	0.479743	0.504671
Separate modality mapping	ENSG00000008394	chr12_16284919_G_C_b38	-0.164387	-0.214862
Separate modality mapping	ENSG00000261737	chr1_86798862_A_T_b38	0.283944	0.424224
Separate modality mapping	ENSG00000226686	chr19_37364586_A_G_b38	-2.24593	-0.481404
Separate modality mapping	ENSG00000119242	chr12_123938728_C_G_b38	0.14439	0.156108
Separate modality mapping	ENSG00000234719	chr16_11976565_T_C_b38	-2.24793	-1.44949
Separate modality mapping	ENSG00000131165	chr16_89659089_A_AGGAGTTCAAGACCAGCTT_b38	0.419506	0.361263
Separate modality mapping	ENSG00000239300	chr2_9496956_C_G_b38	0	0.319142
Separate modality mapping	ENSG00000173145	chr10_94356662_G_A_b38	0.218301	0.191118
Separate modality mapping	ENSG00000138036	chr2_43760749_CTT_C_b38	-0.551725	-0.353276
Separate modality mapping	ENSG00000231106	chr21_36034551_G_A_b38	1.79248	0.680321
Separate modality mapping	ENSG00000110811	chr12_6837381_C_A_b38	-0.294183	-0.16982
Separate modality mapping	ENSG00000184500	chr3_93873725_T_G_b38	-0.0487041	0.218801
Separate modality mapping	ENSG00000168028	chr3_39417168_T_C_b38	-0.942005	-0.558967
Separate modality mapping	ENSG00000181744	chr3_144859900_C_A_b38	-0.137504	-0.290895
Separate modality mapping	ENSG00000285884	chr10_42610984_T_C_b38	-0.584963	-0.866097
Separate modality mapping	ENSG00000013306	chr17_44324340_T_C_b38	-0.441545	-0.210171
Separate modality mapping	ENSG00000198680	chr9_25681417_C_T_b38	-0.154612	-0.302928
Separate modality mapping	ENSG00000166333	chr11_6606759_G_C_b38	0.115477	0.123157
Separate modality mapping	ENSG00000204540	chr6_31116298_G_C_b38	1.19265	0.972314
Separate modality mapping	ENSG00000121310	chr1_52762862_G_A_b38	0.207354	0.210206
Separate modality mapping	ENSG00000143740	chr1_227767688_CTT_C_b38	-0.0384741	-0.111767
Separate modality mapping	ENSG00000166435	chr11_74948888_G_A_b38	0.820451	1.41365
Separate modality mapping	ENSG00000214087	chr17_81714190_T_C_b38	-0.900464	0.271153
Separate modality mapping	ENSG00000198874	chr7_67053959_C_T_b38	0.0362961	0.187751
Separate modality mapping	ENSG00000035720	chr4_67560106_A_G_b38	-0.535195	-0.826875
Separate modality mapping	ENSG00000273448	chr7_67321644_TATC_T_b38	0.242713	0.309114
Separate modality mapping	ENSG00000137154	chr9_19436057_G_A_b38	0.409644	-0.0759068
Separate modality mapping	ENSG00000235782	chr1_70983298_C_T_b38	-0.447459	-0.788608
Separate modality mapping	ENSG00000104432	chr8_78681851_A_G_b38	0.247928	0.223295
Separate modality mapping	ENSG00000236519	chr21_44803419_T_TA_b38	0.584963	0.606142
Separate modality mapping	ENSG00000100815	chr14_91991724_G_A_b38	-0.0931337	-0.00741602
Separate modality mapping	ENSG00000260698	chr1_246659409_T_A_b38	0.5	0.2765
Separate modality mapping	ENSG00000262482	chr16_2932880_G_A_b38	0.555816	0.312741
Separate modality mapping	ENSG00000151065	chr12_1946948_G_A_b38	-0.514573	-0.112009
Separate modality mapping	ENSG00000096433	chr6_33674179_T_C_b38	-0.0278016	-0.14319
Separate modality mapping	ENSG00000143847	chr1_202112231_TG_T_b38	0	-0.306366
Separate modality mapping	ENSG00000100445	chr14_24443549_G_C_b38	0.0069949	-0.0492698
Separate modality mapping	ENSG00000271816	chr10_73736198_G_T_b38	0.0545255	0.173624
Separate modality mapping	ENSG00000133030	chr17_17142245_G_C_b38	0.0344688	-0.0584314
Separate modality mapping	ENSG00000007171	chr17_27879388_C_A_b38	-1.16993	-1.49154
Separate modality mapping	ENSG00000162877	chr1_205820154_G_A_b38	-1.58496	-1.78857
Separate modality mapping	ENSG00000254966	chr11_18707103_T_C_b38	0.222392	0.264311
Separate modality mapping	ENSG00000232053	chr7_136012881_A_C_b38	0.423998	0.858608
Separate modality mapping	ENSG00000204237	chr17_81674892_C_T_b38	-0.485427	-0.28493
Separate modality mapping	ENSG00000259539	chr15_45165872_C_G_b38	-0.0527466	1.18171
Separate modality mapping	ENSG00000205236	chr7_102473462_C_T_b38	0.321572	0.385943
Separate modality mapping	ENSG00000116032	chr19_1019017_A_G_b38	-0.716207	0.910796
Separate modality mapping	ENSG00000151576	chr3_113960742_C_A_b38	0.0565835	0.00312263
Separate modality mapping	ENSG00000149380	chr11_74319100_G_A_b38	0	-0.49478
Separate modality mapping	ENSG00000241370	chr6_30252400_A_G_b38	-0.0398181	-0.0891602
Separate modality mapping	ENSG00000113971	chr3_132727420_TA_T_b38	-0.607683	-0.194702
Separate modality mapping	ENSG00000144524	chr2_231867986_A_C_b38	-0.0140072	0.114262
Separate modality mapping	ENSG00000240731	chr1_1337736_A_G_b38	-0.372949	-0.141095
Separate modality mapping	ENSG00000117151	chr1_84525986_G_C_b38	-0.347347	-0.197443
Separate modality mapping	ENSG00000223485	chr6_169185584_A_G_b38	0.631517	0.606372
Separate modality mapping	ENSG00000163297	chr4_80017535_C_CA_b38	-0.199141	-0.293139
Separate modality mapping	ENSG00000224888	chr16_88727464_T_C_b38	-0.00910221	0.117819
Separate modality mapping	ENSG00000173530	chr8_23144475_A_G_b38	-0.36257	-0.25341
Separate modality mapping	ENSG00000005156	chr17_35024898_C_T_b38	-0.263034	-0.249651
Separate modality mapping	ENSG00000182325	chr8_143440015_G_A_b38	0.0787706	0.376985
Separate modality mapping	ENSG00000204642	chr6_29720508_C_G_b38	0.165586	0.240537
Separate modality mapping	ENSG00000155629	chr10_96997807_C_T_b38	-0.0458037	0.428719
Separate modality mapping	ENSG00000112186	chr6_17395761_C_T_b38	-0.157541	-0.28753
Separate modality mapping	ENSG00000259869	chr10_42847810_C_T_b38	-0.868483	-0.742903
Separate modality mapping	ENSG00000142856	chr1_63457142_C_T_b38	0.742713	0.988643
Separate modality mapping	ENSG00000236255	chr2_117009066_G_A_b38	0.0497678	0.329502
Separate modality mapping	ENSG00000127311	chr12_66298948_C_CAA_b38	0.556393	0.499473
Separate modality mapping	ENSG00000118473	chr1_66694653_A_G_b38	0.223407	0.227266
Separate modality mapping	ENSG00000272498	chr3_16320793_T_C_b38	0.222392	0.378965
Separate modality mapping	ENSG00000247903	chr12_27153049_C_T_b38	-0.0648511	0.393965
Separate modality mapping	ENSG00000268912	chr19_58439756_T_C_b38	-0.584963	-0.289761
Separate modality mapping	ENSG00000122512	chr7_6010565_C_G_b38	-0.0740006	-0.152721
Separate modality mapping	ENSG00000179954	chr19_55487775_C_G_b38	0.584963	0.707238
Separate modality mapping	ENSG00000213963	chr2_177278008_GT_G_b38	0.137504	0.0433981
Separate modality mapping	ENSG00000259972	chr16_74310376_A_G_b38	0.209453	-0.257367
Separate modality mapping	ENSG00000133961	chr14_73487939_G_A_b38	-0.0170642	0.183017
Separate modality mapping	ENSG00000277879	chr10_117308926_T_C_b38	0.584963	0.593672
Separate modality mapping	ENSG00000269486	chr19_38946920_A_G_b38	-0.584963	-0.182768
Separate modality mapping	ENSG00000271853	chr1_153637410_C_G_b38	-1.21436	-0.894942
Separate modality mapping	ENSG00000135968	chr2_108483409_G_A_b38	-0.129914	-0.350042
Separate modality mapping	ENSG00000154917	chr3_133828848_G_A_b38	-0.115477	0.174227
Separate modality mapping	ENSG00000247498	chr12_12933377_C_G_b38	0.137504	0.565729
Separate modality mapping	ENSG00000278611	chr19_9548225_A_G_b38	-1	-0.302797
Separate modality mapping	ENSG00000083844	chr19_56933599_C_T_b38	-0.109907	0.0665241
Separate modality mapping	ENSG00000092931	chr17_76754249_C_T_b38	-0.0162053	0.339341
Separate modality mapping	ENSG00000134216	chr1_111287444_G_A_b38	3.5222	2.10022
Separate modality mapping	ENSG00000171097	chr9_129601202_T_C_b38	0	0.199654
Separate modality mapping	ENSG00000185127	chr6_170395131_A_C_b38	0	-0.0737465
Separate modality mapping	ENSG00000198967	chr1_158654738_G_T_b38	3.32193	2.76105
Separate modality mapping	ENSG00000225611	chr3_42781346_C_T_b38	-0.374231	0.587493
Separate modality mapping	ENSG00000182022	chr10_124064557_T_C_b38	0.123382	0.300394
Separate modality mapping	ENSG00000178252	chr3_48900357_T_C_b38	-0.600393	-0.462525
Separate modality mapping	ENSG00000188626	chr15_28738956_A_G_b38	0.280108	1.01087
Separate modality mapping	ENSG00000241728	chr21_44327521_C_T_b38	0.192645	0.995949
Separate modality mapping	ENSG00000286707	chr2_26300153_A_AT_b38	0.325029	0.372105
Separate modality mapping	ENSG00000160392	chr19_40266557_C_G_b38	-0.169925	0.0637762
Separate modality mapping	ENSG00000266908	chr20_5474040_A_G_b38	-0.056934	0.437245
Separate modality mapping	ENSG00000243317	chr7_135671799_A_C_b38	0	-0.116646
Separate modality mapping	ENSG00000287837	chr13_40874262_G_C_b38	-0.900464	-0.877049
Separate modality mapping	ENSG00000289689	chr17_80071118_GTCACTT_G_b38	-0.304855	-0.901457
Separate modality mapping	ENSG00000288973	chr7_29658619_T_C_b38	0.0395284	0.392224
Separate modality mapping	ENSG00000143815	chr1_225438447_T_G_b38	0.168031	0.17127
Separate modality mapping	ENSG00000150594	chr10_110908093_A_G_b38	-0.154031	-0.805917
Separate modality mapping	ENSG00000101444	chr20_34276070_G_A_b38	-0.36257	-0.203081
Separate modality mapping	ENSG00000205106	chr11_45807142_G_A_b38	0.584963	0.670931
Separate modality mapping	ENSG00000162722	chr1_247639995_C_T_b38	0.584963	1.00941
Separate modality mapping	ENSG00000143196	chr1_168728523_A_C_b38	0.262388	0.430348
Separate modality mapping	ENSG00000113231	chr5_77148929_G_A_b38	-0.173661	-0.28902
Separate modality mapping	ENSG00000176593	chr19_58007523_A_G_b38	-0.428843	-1.66257
Separate modality mapping	ENSG00000242611	chr7_58458_T_C_b38	2.39068	1.28042
Separate modality mapping	ENSG00000137411	chr6_30928275_C_T_b38	0.0925223	0.253031
Separate modality mapping	ENSG00000160194	chr21_42903610_C_T_b38	-0.441025	-0.766804
Separate modality mapping	ENSG00000223855	chr7_524061_A_ATTTTC_b38	1.91427	1.92013
Separate modality mapping	ENSG00000130311	chr19_17350295_T_C_b38	-0.163499	0.0378941
Separate modality mapping	ENSG00000002745	chr7_121302019_C_T_b38	1.7187	1.2088
Separate modality mapping	ENSG00000185442	chr15_92766201_A_G_b38	-0.0782314	-0.293358
Separate modality mapping	ENSG00000130638	chr22_45670163_G_C_b38	0.0356239	0.121461
Separate modality mapping	ENSG00000170271	chr5_154966427_G_A_b38	-0.376454	-0.597923
Separate modality mapping	ENSG00000143499	chr1_214323737_G_A_b38	-0.452512	-0.0397036
Separate modality mapping	ENSG00000203772	chr10_133429369_G_A_b38	-0.152003	-0.733146
Separate modality mapping	ENSG00000178922	chr1_43368441_G_A_b38	0.634438	0.515092
Separate modality mapping	ENSG00000226622	chr2_62662771_C_G_b38	0.584963	0.303799
Separate modality mapping	ENSG00000067798	chr12_76934694_C_T_b38	0	0.310921
Separate modality mapping	ENSG00000128482	chr17_19444480_T_C_b38	-0.115477	-0.322892
Separate modality mapping	ENSG00000131398	chr19_50349019_A_G_b38	-0.485427	-0.651149
Separate modality mapping	ENSG00000254413	chr22_50573504_T_C_b38	-0.433757	-0.554311
Separate modality mapping	ENSG00000122674	chr7_5903254_G_GC_b38	-0.0534576	-0.442425
Separate modality mapping	ENSG00000116396	chr1_110264604_A_G_b38	0.236067	0.276935
Separate modality mapping	ENSG00000110871	chr12_120526211_G_A_b38	0.206569	0.34923
Separate modality mapping	ENSG00000151353	chr2_674963_G_A_b38	-0.0274807	-0.0700569
Separate modality mapping	ENSG00000235749	chr1_247658525_AATTT_A_b38	0	0.738339
Separate modality mapping	ENSG00000162769	chr1_212873183_C_T_b38	0.119914	0.117457
Separate modality mapping	ENSG00000166546	chr16_66597639_A_G_b38	0.476438	0.339906
Separate modality mapping	ENSG00000113205	chr5_141102249_A_G_b38	-0.678072	-0.671235
Separate modality mapping	ENSG00000260269	chr15_75574753_T_C_b38	-0.382767	-0.462629
Separate modality mapping	ENSG00000225791	chr6_52577484_G_C_b38	-0.0844766	-0.212978
Separate modality mapping	ENSG00000119396	chr9_121381468_A_G_b38	0.0687518	0.0364015
Separate modality mapping	ENSG00000272114	chr6_43770613_C_G_b38	-0.233119	1.3966
Separate modality mapping	ENSG00000257681	chr12_103859245_G_A_b38	0	0.575449
Separate modality mapping	ENSG00000196565	chr11_5262949_C_T_b38	0.222392	0.907319
Separate modality mapping	ENSG00000168653	chr1_39019256_GC_G_b38	0	0.117901
Separate modality mapping	ENSG00000163618	chr3_62894721_G_C_b38	0.584963	1.64514
Separate modality mapping	ENSG00000267053	chr19_36343574_C_T_b38	0	-0.0649963
Separate modality mapping	ENSG00000151148	chr12_109446986_C_T_b38	0	0.047161
Separate modality mapping	ENSG00000147789	chr8_144850447_T_G_b38	-0.347471	-0.0320368
Separate modality mapping	ENSG00000258181	chr12_47249295_G_A_b38	0	1.02943
Separate modality mapping	ENSG00000243789	chr15_41837175_C_G_b38	0.117061	0.39024
Separate modality mapping	ENSG00000157833	chr2_26278521_C_T_b38	-0.523562	-0.437359
Separate modality mapping	ENSG00000167562	chr19_52578989_A_G_b38	-0.0740006	-0.184544
Separate modality mapping	ENSG00000133805	chr11_10455142_A_G_b38	0.36257	0.540614
Separate modality mapping	ENSG00000164105	chr4_173132575_C_G_b38	-0.157157	0.608257
Separate modality mapping	ENSG00000203772	chr10_133429369_G_A_b38	-0.152003	-0.733146
Separate modality mapping	ENSG00000259847	chr16_65134688_TAGATGTTTA_T_b38	-0.222392	0.655206
Separate modality mapping	ENSG00000134539	chr12_10199184_A_G_b38	0	-0.210502
Separate modality mapping	ENSG00000254860	chr11_9020784_G_T_b38	0.0671142	-0.326771
Separate modality mapping	ENSG00000103199	chr16_4766101_T_C_b38	0.510632	0.0891174
Separate modality mapping	ENSG00000184702	chr22_19690425_CG_C_b38	0.568752	0.352368
Separate modality mapping	ENSG00000096872	chr9_26961225_G_C_b38	0.656295	0.479553
Separate modality mapping	ENSG00000266933	chr19_488476_G_C_b38	-0.584963	-0.445188
Separate modality mapping	ENSG00000172795	chr5_112978274_C_T_b38	-0.169925	-0.190744
Separate modality mapping	ENSG00000137185	chr6_28179950_G_T_b38	0.206451	0.206965
Separate modality mapping	ENSG00000228290	chr6_84702728_T_C_b38	-0.542696	-0.49006
Separate modality mapping	ENSG00000154678	chr7_32321007_T_C_b38	-0.081833	-0.300499
Separate modality mapping	ENSG00000156795	chr8_123460842_G_T_b38	0.269011	0.27507
Separate modality mapping	ENSG00000230333	chr7_11212769_A_G_b38	0.157541	0.286416
Separate modality mapping	ENSG00000188176	chr17_4588661_T_C_b38	-1.0898	-1.10921
Separate modality mapping	ENSG00000213523	chr5_140350859_G_A_b38	-0.0836579	0.150781
Separate modality mapping	ENSG00000160360	chr9_135745123_G_A_b38	0.16067	-0.60106
Separate modality mapping	ENSG00000125618	chr2_113235767_A_C_b38	-3.47753	-2.31949
Separate modality mapping	ENSG00000137070	chr9_34649445_A_G_b38	0.268489	0.340525
Separate modality mapping	ENSG00000138032	chr2_44178959_TA_T_b38	0.321928	0.412202
Separate modality mapping	ENSG00000254860	chr11_8966536_G_A_b38	0.893085	1.02491
Separate modality mapping	ENSG00000215912	chr1_2624686_C_T_b38	0.263034	0.24888
Separate modality mapping	ENSG00000226328	chr22_45163860_G_T_b38	-0.279017	-0.232301
Separate modality mapping	ENSG00000186501	chr1_27335461_C_T_b38	0.334664	0.438169
Separate modality mapping	ENSG00000138031	chr2_24863958_T_G_b38	0.222392	0.22812
Separate modality mapping	ENSG00000270580	chr16_15125707_G_C_b38	-0.594517	-0.363543
Separate modality mapping	ENSG00000259956	chr3_51399025_G_A_b38	-0.0780025	0.0805098
Separate modality mapping	ENSG00000144026	chr2_94876688_C_G_b38	-0.778197	-0.502732
Separate modality mapping	ENSG00000105270	chr19_36030167_C_T_b38	0.366803	0.420834
Separate modality mapping	ENSG00000112182	chr6_90382861_G_C_b38	0.131245	0.778153
Separate modality mapping	ENSG00000142544	chr19_51098233_C_A_b38	0.222392	0.266036
Separate modality mapping	ENSG00000236581	chr13_33269505_G_T_b38	0.334926	0.56063
Separate modality mapping	ENSG00000282556	chr11_6343927_C_T_b38	0.150305	-0.137955
Separate modality mapping	ENSG00000260630	chr16_88673580_G_T_b38	-0.252021	-0.230123
Separate modality mapping	ENSG00000288736	chr1_94543589_A_G_b38	-1	-0.677521
Separate modality mapping	ENSG00000175984	chr1_114669904_A_G_b38	0.263034	0.302708
Separate modality mapping	ENSG00000008018	chr6_170530364_CGGA_C_b38	0.142716	0.0478844
Separate modality mapping	ENSG00000146109	chr6_26863696_T_C_b38	-0.128324	-0.186146
Separate modality mapping	ENSG00000172175	chr18_58598668_T_G_b38	0.176878	0.187183
Separate modality mapping	ENSG00000137507	chr11_76655646_T_G_b38	0.0133708	0.0481301
Separate modality mapping	ENSG00000286190	chr17_5509659_G_A_b38	-0.229482	-0.312579
Separate modality mapping	ENSG00000082196	chr5_33668777_C_T_b38	0.0582986	-1.10997
Separate modality mapping	ENSG00000224577	chr2_176637656_C_CGCCTCGTGCGTGGGCCGGGG_b38	-0.563901	-0.88428
Separate modality mapping	ENSG00000149577	chr11_117221944_G_A_b38	0.171368	0.585927
Separate modality mapping	ENSG00000142632	chr1_16203554_C_T_b38	-0.928132	-0.846957
Separate modality mapping	ENSG00000240291	chr10_18528154_T_G_b38	0.192645	0.562073
Separate modality mapping	ENSG00000172061	chr3_194367034_C_T_b38	1.10991	1.90201
Separate modality mapping	ENSG00000267475	chr19_33395807_T_A_b38	0	-0.215424
Separate modality mapping	ENSG00000179855	chr19_3585521_G_A_b38	-0.924689	-1.20745
Separate modality mapping	ENSG00000240207	chr3_158742467_C_T_b38	-0.368539	-0.624845
Separate modality mapping	ENSG00000102890	chr16_67178909_A_AC_b38	0.485427	0.336535
Separate modality mapping	ENSG00000205482	chr7_77093078_G_A_b38	0	-0.136644
Separate modality mapping	ENSG00000237988	chr6_29534351_C_T_b38	1.22239	0.660543
Separate modality mapping	ENSG00000196151	chr2_159244037_A_G_b38	0.539159	0.430542
Separate modality mapping	ENSG00000204348	chr6_32168994_C_T_b38	-0.133653	-0.0713664
Separate modality mapping	ENSG00000256269	chr11_119061165_A_G_b38	0.317502	0.402436
Separate modality mapping	ENSG00000148943	chr11_27495862_T_C_b38	-0.13493	-0.135889
Separate modality mapping	ENSG00000107185	chr9_35752255_G_A_b38	-0.0466519	-0.133229
Separate modality mapping	ENSG00000205861	chr13_23894895_T_C_b38	-1.16993	-1.74418
Separate modality mapping	ENSG00000071894	chr8_144396341_G_A_b38	1.26303	0.497696
Separate modality mapping	ENSG00000110852	chr12_9244383_C_T_b38	0.0148184	0.153845
Separate modality mapping	ENSG00000234719	chr16_11976565_T_C_b38	-2.24793	-1.44949
Separate modality mapping	ENSG00000270055	chr15_31359515_G_A_b38	0.0155134	-0.815749
Separate modality mapping	ENSG00000124279	chr5_7868753_G_C_b38	-0.0710664	-0.177557
Separate modality mapping	ENSG00000168827	chr3_158645266_A_C_b38	-0.15899	-0.191702
Separate modality mapping	ENSG00000243710	chr1_43232297_G_A_b38	-1.37851	-2.31093
Separate modality mapping	ENSG00000008382	chr19_4369450_C_T_b38	-0.0740006	0.0841887
Separate modality mapping	ENSG00000172661	chr10_45741985_G_A_b38	-0.162092	-0.416862
Separate modality mapping	ENSG00000162430	chr1_26381131_C_G_b38	0.0995357	-0.45912
Separate modality mapping	ENSG00000285813	chr11_106007654_C_T_b38	0.169925	0.297881
Separate modality mapping	ENSG00000162520	chr1_32629621_A_G_b38	-0.303392	-0.439182
Separate modality mapping	ENSG00000240184	chr5_141342950_A_G_b38	0.332203	0.508776
Separate modality mapping	ENSG00000120159	chr9_26866644_T_C_b38	0.54177	0.181788
Separate modality mapping	ENSG00000057468	chr1_75786326_G_A_b38	0.874469	0.944975
Separate modality mapping	ENSG00000154237	chr15_101070131_T_C_b38	-0.0648511	-0.00172793
Separate modality mapping	ENSG00000273055	chr7_107972184_A_G_b38	-0.263034	-0.428311
Separate modality mapping	ENSG00000140374	chr15_76276057_T_A_b38	0.103225	0.103397
Separate modality mapping	ENSG00000162390	chr1_55463621_C_T_b38	-0.388804	-0.501945
Separate modality mapping	ENSG00000288880	chr1_150989647_C_T_b38	0	0.123668
Separate modality mapping	ENSG00000110811	chr12_6837381_C_A_b38	-0.294183	-0.16982
Separate modality mapping	ENSG00000172340	chr3_67407957_T_C_b38	0.0577155	0.0789234
Separate modality mapping	ENSG00000108774	chr17_42133861_G_A_b38	0.152478	0.112893
Separate modality mapping	ENSG00000268107	chr19_57521398_T_A_b38	0.049855	-1.08348
Separate modality mapping	ENSG00000125743	chr19_45691793_G_GC_b38	1.77216	-0.189131
Separate modality mapping	ENSG00000158773	chr1_161049831_C_T_b38	0.0727618	0.094006
Separate modality mapping	ENSG00000126858	chr17_32244393_T_A_b38	-0.154772	-0.163867
Separate modality mapping	ENSG00000166762	chr15_43641743_T_C_b38	-0.570316	0.970532
Separate modality mapping	ENSG00000267106	chr19_9669173_A_G_b38	-0.125769	0.0350275
Separate modality mapping	ENSG00000138796	chr4_108026935_T_A_b38	-0.183963	-0.224442
Separate modality mapping	ENSG00000268947	chr19_35226789_A_G_b38	-0.207519	0.366954
Separate modality mapping	ENSG00000113761	chr5_176951573_G_T_b38	-0.0966457	-0.062549
Separate modality mapping	ENSG00000229043	chr7_1159107_C_A_b38	-0.83399	-0.400844
Separate modality mapping	ENSG00000172613	chr11_67402068_C_T_b38	-0.283172	-0.287088
Separate modality mapping	ENSG00000114125	chr3_141751618_G_A_b38	0.162906	0.175739
Separate modality mapping	ENSG00000272631	chr10_86745943_T_G_b38	-0.263034	-0.144972
Separate modality mapping	ENSG00000099797	chr19_14230153_A_AC_b38	0	0.181485
Separate modality mapping	ENSG00000175387	chr18_48717059_G_A_b38	0.106915	0.040065
Separate modality mapping	ENSG00000205078	chr16_77159155_G_T_b38	0.287791	0.739484
Separate modality mapping	ENSG00000096996	chr19_18092777_T_TA_b38	-0.584963	-0.320335
Separate modality mapping	ENSG00000165752	chr10_132344371_G_A_b38	0	0.0382997
Separate modality mapping	ENSG00000132406	chr4_4239406_TC_T_b38	0.0615426	0.107241
Separate modality mapping	ENSG00000228570	chr10_79803216_T_A_b38	-0.636783	-0.294384
Separate modality mapping	ENSG00000163608	chr3_112991997_C_G_b38	0.443607	0.234531
Separate modality mapping	ENSG00000260077	chr2_10051586_C_T_b38	0.334419	0.431401
Separate modality mapping	ENSG00000241370	chr6_30252400_A_G_b38	-0.0398181	-0.0891602
Separate modality mapping	ENSG00000095397	chr9_114505662_G_T_b38	0	0.18929
Separate modality mapping	ENSG00000162976	chr2_11154764_A_C_b38	0.0565835	0.100225
Separate modality mapping	ENSG00000230910	chr6_68625409_T_C_b38	0.308122	0.47031
Separate modality mapping	ENSG00000259762	chr15_85773339_G_T_b38	-0.485427	-0.59635
Separate modality mapping	ENSG00000180785	chr11_4645071_C_G_b38	-0.736966	-0.80883
Separate modality mapping	ENSG00000289273	chr1_161601513_A_G_b38	-0.530515	-0.42965
Separate modality mapping	ENSG00000004809	chr6_110476205_GCCA_G_b38	-2	-1.57427
Separate modality mapping	ENSG00000113593	chr5_65569578_A_G_b38	-0.277085	-0.152722
Separate modality mapping	ENSG00000213139	chr3_185988502_C_T_b38	-0.514573	0.417895
Separate modality mapping	ENSG00000010292	chr12_6516145_G_A_b38	-0.349008	-0.222255
Separate modality mapping	ENSG00000250644	chr11_1753436_T_C_b38	-0.0795203	-0.398426
Separate modality mapping	ENSG00000105619	chr19_54128691_C_T_b38	-0.0303736	-0.115948
Separate modality mapping	ENSG00000145439	chr4_169013000_G_T_b38	0.00226661	0.195662
Separate modality mapping	ENSG00000204581	chr2_111119036_G_C_b38	-0.263034	0.446588
Separate modality mapping	ENSG00000272143	chr13_102395714_G_A_b38	-0.454566	-0.497377
Separate modality mapping	ENSG00000110455	chr11_44066439_G_T_b38	0.703607	0.763819
Separate modality mapping	ENSG00000271643	chr3_33894166_T_A_b38	0.263034	0.411221
Separate modality mapping	ENSG00000100600	chr14_92824514_C_T_b38	0.0857299	0.17889
Separate modality mapping	ENSG00000171503	chr4_158680524_C_T_b38	0.155651	0.216099
Separate modality mapping	ENSG00000166268	chr12_69981470_C_T_b38	0	0.733404
Separate modality mapping	ENSG00000169371	chr15_75580731_G_A_b38	-0.31259	-0.159664
Separate modality mapping	ENSG00000271811	chr1_170664755_T_C_b38	1.32193	1.26801
Separate modality mapping	ENSG00000068078	chr4_1795757_C_G_b38	0.415037	0.684906
Separate modality mapping	ENSG00000109654	chr4_153222954_C_G_b38	-0.263034	-0.309978
Separate modality mapping	ENSG00000264364	chr17_58070597_T_C_b38	0.161155	0.108157
Separate modality mapping	ENSG00000187118	chr3_29087532_C_G_b38	0	0.0331071
[truncated: 10,919 more rows]
