# Supplementary material for: Multimodal analysis of RNA sequencing data powers discovery of complex trait genetics
Source: Nat Commun. 2024 Nov 29;15:10387. doi: 10.1038/s41467-024-54840-8 (PMC11607376; doi:10.1038/s41467-024-54840-8)
Supplement: Supplementary file 8 — Source Data [file 41467_2024_54840_MOESM8_ESM.zip › source_data/Figure_1b.txt]

modality	gene_biotype	n	thousands
Expression	lncRNA	8855	8.855
Expression	protein_coding	16456	16.456
Isoform ratio	lncRNA	2324	2.324
Isoform ratio	protein_coding	31839	31.839
Intron excision	lncRNA	5532	5.532
Intron excision	protein_coding	57338	57.338
Alt. TSS	lncRNA	128	0.128
Alt. TSS	protein_coding	39504	39.504
Alt. polyA	lncRNA	122	0.122
Alt. polyA	protein_coding	32289	32.289
RNA stability	lncRNA	31	0.031
RNA stability	protein_coding	9855	9.855
