# Supplementary material for: Multimodal analysis of RNA sequencing data powers discovery of complex trait genetics
Source: Nat Commun. 2024 Nov 29;15:10387. doi: 10.1038/s41467-024-54840-8 (PMC11607376; doi:10.1038/s41467-024-54840-8)
Supplement: Supplementary file 8 — Source Data [file 41467_2024_54840_MOESM8_ESM.zip › source_data/Supp_Figure_1.txt]

modality	tissue	n_phenos	n_genes
Alt. polyA	ADPSBQ	34142	9388
Alt. TSS	ADPSBQ	47435	11593
Expression	ADPSBQ	29770	18080
Isoform ratio	ADPSBQ	48372	13804
Intron excision	ADPSBQ	95449	13359
RNA stability	ADPSBQ	11390	11359
Alt. polyA	ADPVSC	34266	9437
Alt. TSS	ADPVSC	47995	11647
Expression	ADPVSC	29777	18129
Isoform ratio	ADPVSC	48005	13863
Intron excision	ADPVSC	95684	13540
RNA stability	ADPVSC	11481	11451
Alt. polyA	ADRNLG	33611	9329
Alt. TSS	ADRNLG	47940	11658
Expression	ADRNLG	29384	18077
Isoform ratio	ADRNLG	46146	13688
Intron excision	ADRNLG	83642	12844
RNA stability	ADRNLG	11285	11262
Alt. polyA	ARTAORT	34027	9385
Alt. TSS	ARTAORT	46919	11495
Expression	ARTAORT	29302	17992
Isoform ratio	ARTAORT	46033	13467
Intron excision	ARTAORT	90969	13006
RNA stability	ARTAORT	11041	11017
Alt. polyA	ARTCRN	33769	9359
Alt. TSS	ARTCRN	47479	11595
Expression	ARTCRN	29573	18076
Isoform ratio	ARTCRN	47404	13754
Intron excision	ARTCRN	92541	13120
RNA stability	ARTCRN	11254	11227
Alt. polyA	ARTTBL	34359	9423
Alt. TSS	ARTTBL	45625	11321
Expression	ARTTBL	28718	17836
Isoform ratio	ARTTBL	44157	13260
Intron excision	ARTTBL	89385	12838
RNA stability	ARTTBL	10726	10702
Alt. polyA	BREAST	34659	9497
Alt. TSS	BREAST	48964	11826
Expression	BREAST	30310	18264
Isoform ratio	BREAST	51048	14223
Intron excision	BREAST	100308	13821
RNA stability	BREAST	11722	11689
Alt. polyA	BRNACC	28695	8365
Alt. TSS	BRNACC	48544	11904
Expression	BRNACC	30218	18249
Isoform ratio	BRNACC	42355	13487
Intron excision	BRNACC	83734	13013
RNA stability	BRNACC	11428	11394
Alt. polyA	BRNAMY	28381	8306
Alt. TSS	BRNAMY	47639	11844
Expression	BRNAMY	29693	18164
Isoform ratio	BRNAMY	41505	13477
Intron excision	BRNAMY	78953	12666
RNA stability	BRNAMY	11175	11143
Alt. polyA	BRNCDT	29282	8442
Alt. TSS	BRNCDT	48829	11931
Expression	BRNCDT	30433	18261
Isoform ratio	BRNCDT	43880	13689
Intron excision	BRNCDT	89546	13351
RNA stability	BRNCDT	11565	11530
Alt. polyA	BRNCHA	30474	8609
Alt. TSS	BRNCHA	48260	11770
Expression	BRNCHA	30778	18305
Isoform ratio	BRNCHA	49807	13881
Intron excision	BRNCHA	97078	12968
RNA stability	BRNCHA	11529	11495
Alt. polyA	BRNCHB	30140	8567
Alt. TSS	BRNCHB	47861	11709
Expression	BRNCHB	30481	18256
Isoform ratio	BRNCHB	48451	13757
Intron excision	BRNCHB	96768	12856
RNA stability	BRNCHB	11416	11382
Alt. polyA	BRNCTXA	29793	8506
Alt. TSS	BRNCTXA	49201	11967
Expression	BRNCTXA	30597	18335
Isoform ratio	BRNCTXA	45373	13680
Intron excision	BRNCTXA	91124	13439
RNA stability	BRNCTXA	11763	11724
Alt. polyA	BRNCTXB	29377	8486
Alt. TSS	BRNCTXB	48740	11897
Expression	BRNCTXB	30322	18277
Isoform ratio	BRNCTXB	43228	13517
Intron excision	BRNCTXB	87776	13256
RNA stability	BRNCTXB	11575	11540
Alt. polyA	BRNHPP	28754	8387
Alt. TSS	BRNHPP	47922	11914
Expression	BRNHPP	30013	18217
Isoform ratio	BRNHPP	42790	13629
Intron excision	BRNHPP	84157	13035
RNA stability	BRNHPP	11309	11275
Alt. polyA	BRNHPT	29082	8434
Alt. TSS	BRNHPT	49205	12007
Expression	BRNHPT	30520	18358
Isoform ratio	BRNHPT	44620	13866
Intron excision	BRNHPT	90477	13473
RNA stability	BRNHPT	11695	11659
Alt. polyA	BRNNCC	29454	8513
Alt. TSS	BRNNCC	48717	11946
Expression	BRNNCC	30420	18271
Isoform ratio	BRNNCC	44397	13728
Intron excision	BRNNCC	90633	13314
RNA stability	BRNNCC	11577	11540
Alt. polyA	BRNPTM	28069	8201
Alt. TSS	BRNPTM	47353	11819
Expression	BRNPTM	29826	18150
Isoform ratio	BRNPTM	41436	13380
Intron excision	BRNPTM	83188	12944
RNA stability	BRNPTM	11236	11202
Alt. polyA	BRNSNG	28918	8455
Alt. TSS	BRNSNG	47491	11823
Expression	BRNSNG	29518	18147
Isoform ratio	BRNSNG	42228	13532
Intron excision	BRNSNG	79164	12684
RNA stability	BRNSNG	11185	11151
Alt. polyA	BRNSPC	30436	8748
Alt. TSS	BRNSPC	47633	11787
Expression	BRNSPC	29701	18161
Isoform ratio	BRNSPC	44179	13728
Intron excision	BRNSPC	83975	12855
RNA stability	BRNSPC	11221	11184
Alt. polyA	CLNSGM	32905	9206
Alt. TSS	CLNSGM	47512	11699
Expression	CLNSGM	29685	18145
Isoform ratio	CLNSGM	47138	13888
Intron excision	CLNSGM	92354	13305
RNA stability	CLNSGM	11360	11335
Alt. polyA	CLNTRN	33746	9305
Alt. TSS	CLNTRN	49092	11885
Expression	CLNTRN	30164	18316
Isoform ratio	CLNTRN	49423	14186
Intron excision	CLNTRN	95925	13788
RNA stability	CLNTRN	11854	11824
Alt. polyA	ESPGEJ	32907	9196
Alt. TSS	ESPGEJ	47191	11586
Expression	ESPGEJ	29462	18044
Isoform ratio	ESPGEJ	46491	13634
Intron excision	ESPGEJ	89962	13064
RNA stability	ESPGEJ	11252	11225
Alt. polyA	ESPMCS	34577	9537
Alt. TSS	ESPMCS	47324	11628
Expression	ESPMCS	29378	18117
Isoform ratio	ESPMCS	46922	13783
Intron excision	ESPMCS	87607	13239
RNA stability	ESPMCS	11442	11415
Alt. polyA	ESPMSL	33214	9245
Alt. TSS	ESPMSL	47204	11597
Expression	ESPMSL	29316	18044
Isoform ratio	ESPMSL	45777	13585
Intron excision	ESPMSL	89685	13087
RNA stability	ESPMSL	11178	11152
Alt. polyA	FIBRBLS	37280	9843
Alt. TSS	FIBRBLS	45150	11072
Expression	FIBRBLS	28047	17618
Isoform ratio	FIBRBLS	42819	12610
Intron excision	FIBRBLS	77401	11959
RNA stability	FIBRBLS	10480	10459
Alt. polyA	HRTAA	33970	9433
Alt. TSS	HRTAA	47343	11583
Expression	HRTAA	29329	17975
Isoform ratio	HRTAA	45618	13498
Intron excision	HRTAA	90711	13128
RNA stability	HRTAA	11188	11161
Alt. polyA	HRTLV	32308	9271
Alt. TSS	HRTLV	45048	11358
Expression	HRTLV	28019	17731
Isoform ratio	HRTLV	40860	12971
Intron excision	HRTLV	79345	12348
RNA stability	HRTLV	10525	10502
Alt. polyA	KDNCTX	31887	8998
Alt. TSS	KDNCTX	48042	11769
Expression	KDNCTX	30155	18245
Isoform ratio	KDNCTX	47478	13998
Intron excision	KDNCTX	81498	12610
RNA stability	KDNCTX	11621	11589
Alt. polyA	LCL	37023	9934
Alt. TSS	LCL	44912	11211
Expression	LCL	28983	18017
Isoform ratio	LCL	45554	12827
Intron excision	LCL	81164	11614
RNA stability	LCL	10360	10330
Alt. polyA	LIVER	30484	8963
Alt. TSS	LIVER	42884	11305
Expression	LIVER	28443	17878
Isoform ratio	LIVER	42069	13213
Intron excision	LIVER	72850	11887
RNA stability	LIVER	10418	10393
Alt. polyA	LUNG	34737	9460
Alt. TSS	LUNG	49254	11826
Expression	LUNG	30463	18317
Isoform ratio	LUNG	52732	14395
Intron excision	LUNG	102850	14022
RNA stability	LUNG	11986	11955
Alt. polyA	MSCLSK	34274	9499
Alt. TSS	MSCLSK	43832	11240
Expression	MSCLSK	27475	17653
Isoform ratio	MSCLSK	38305	12584
Intron excision	MSCLSK	81970	12222
RNA stability	MSCLSK	10037	10016
Alt. polyA	NERVET	33258	9165
Alt. TSS	NERVET	48574	11711
Expression	NERVET	30627	18237
Isoform ratio	NERVET	51764	13990
Intron excision	NERVET	99299	13550
RNA stability	NERVET	11713	11676
Alt. polyA	OVARY	34114	9389
Alt. TSS	OVARY	48331	11722
Expression	OVARY	30165	18156
Isoform ratio	OVARY	50965	13882
Intron excision	OVARY	92764	12870
RNA stability	OVARY	11295	11266
Alt. polyA	PNCREAS	33895	9387
Alt. TSS	PNCREAS	46639	11625
Expression	PNCREAS	28904	17996
Isoform ratio	PNCREAS	44806	13504
Intron excision	PNCREAS	79706	12547
RNA stability	PNCREAS	10890	10865
Alt. polyA	PRSTTE	31801	8996
Alt. TSS	PRSTTE	48925	11895
Expression	PRSTTE	30826	18373
Isoform ratio	PRSTTE	51587	14343
Intron excision	PRSTTE	97362	13654
RNA stability	PRSTTE	11915	11881
Alt. polyA	PTTARY	31648	8877
Alt. TSS	PTTARY	50465	12084
Expression	PTTARY	31395	18501
Isoform ratio	PTTARY	53028	14512
Intron excision	PTTARY	101432	13910
RNA stability	PTTARY	12186	12149
Alt. polyA	SKINNS	33935	9361
Alt. TSS	SKINNS	47885	11752
Expression	SKINNS	30355	18309
Isoform ratio	SKINNS	49732	14105
Intron excision	SKINNS	96797	13723
RNA stability	SKINNS	12927	12876
Alt. polyA	SKINS	34127	9380
Alt. TSS	SKINS	47845	11723
Expression	SKINS	30356	18307
Isoform ratio	SKINS	49393	14095
Intron excision	SKINS	96456	13745
RNA stability	SKINS	13004	12952
Alt. polyA	SLVRYG	35640	9646
Alt. TSS	SLVRYG	50012	11870
Expression	SLVRYG	30603	18358
Isoform ratio	SLVRYG	51366	14203
Intron excision	SLVRYG	91977	13424
RNA stability	SLVRYG	13085	13031
Alt. polyA	SNTTRM	34104	9326
Alt. TSS	SNTTRM	49881	11940
Expression	SNTTRM	30652	18410
Isoform ratio	SNTTRM	52001	14361
Intron excision	SNTTRM	98606	13782
RNA stability	SNTTRM	13339	13285
Alt. polyA	SPLEEN	30862	8752
Alt. TSS	SPLEEN	45862	11487
Expression	SPLEEN	30245	18262
Isoform ratio	SPLEEN	48806	13817
Intron excision	SPLEEN	89511	13019
RNA stability	SPLEEN	12769	12713
Alt. polyA	STMACH	33896	9388
Alt. TSS	STMACH	48560	11793
Expression	STMACH	29439	18155
Isoform ratio	STMACH	47072	14000
Intron excision	STMACH	90937	13478
RNA stability	STMACH	12721	12679
Alt. polyA	TESTIS	36692	9782
Alt. TSS	TESTIS	56273	12895
Expression	TESTIS	35843	19485
Isoform ratio	TESTIS	65761	15757
Intron excision	TESTIS	159621	15992
RNA stability	TESTIS	14751	14643
Alt. polyA	THYROID	33353	9208
Alt. TSS	THYROID	49228	11774
Expression	THYROID	30577	18264
Isoform ratio	THYROID	52248	14162
Intron excision	THYROID	97897	13694
RNA stability	THYROID	12951	12895
Alt. polyA	UTERUS	33999	9354
Alt. TSS	UTERUS	48215	11661
Expression	UTERUS	30067	18170
Isoform ratio	UTERUS	50073	13864
Intron excision	UTERUS	90459	12763
RNA stability	UTERUS	12595	12547
Alt. polyA	VAGINA	34759	9501
Alt. TSS	VAGINA	49211	11793
Expression	VAGINA	30367	18273
Isoform ratio	VAGINA	51896	14254
Intron excision	VAGINA	93941	13388
RNA stability	VAGINA	12970	12920
Alt. polyA	WHLBLD	32763	9399
Alt. TSS	WHLBLD	40036	10822
Expression	WHLBLD	26646	17381
Isoform ratio	WHLBLD	37933	12393
Intron excision	WHLBLD	72403	11333
RNA stability	WHLBLD	10394	10365
