# Supplementary material for: Multimodal analysis of RNA sequencing data powers discovery of complex trait genetics
Source: Nat Commun. 2024 Nov 29;15:10387. doi: 10.1038/s41467-024-54840-8 (PMC11607376; doi:10.1038/s41467-024-54840-8)
Supplement: Supplementary file 8 — Source Data [file 41467_2024_54840_MOESM8_ESM.zip › source_data/Figure_1c.txt]

modality	n_phenos	thousands
RNA stability	1	9.855
Alt. polyA	1	0.691
Alt. polyA	2	3.113
Alt. polyA	3	0.761
Alt. polyA	4	2.073
Alt. polyA	5	1.04
Alt. polyA	6	0.731
Alt. polyA	7	0.301
Alt. polyA	8	0.207
Alt. polyA	9	0.061
Alt. polyA	10	0.084
Alt. TSS	1	0.837
Alt. TSS	2	2.85
Alt. TSS	3	0.856
Alt. TSS	4	2.31
Alt. TSS	5	1.143
Alt. TSS	6	1.074
Alt. TSS	7	0.466
Alt. TSS	8	0.338
Alt. TSS	9	0.124
Alt. TSS	10	0.178
Intron excision	1	0.431
Intron excision	2	2.151
Intron excision	3	1.262
Intron excision	4	1.455
Intron excision	5	1.108
Intron excision	6	0.936
Intron excision	7	0.739
Intron excision	8	0.611
Intron excision	9	0.406
Intron excision	10	1.394
Isoform ratio	1	2.286
Isoform ratio	2	3.081
Isoform ratio	3	2.504
Isoform ratio	4	1.746
Isoform ratio	5	0.917
Isoform ratio	6	0.445
Isoform ratio	7	0.175
Isoform ratio	8	0.038
Isoform ratio	9	0.009
Isoform ratio	10	0.003
Expression	1	16.456
