# Supplementary material for: Multimodal analysis of RNA sequencing data powers discovery of complex trait genetics
Source: Nat Commun. 2024 Nov 29;15:10387. doi: 10.1038/s41467-024-54840-8 (PMC11607376; doi:10.1038/s41467-024-54840-8)
Supplement: Supplementary file 8 — Source Data [file 41467_2024_54840_MOESM8_ESM.zip › source_data/Supp_Figure_9a.txt]

modality	phenotype_id	variant_id	z_nometa	z_sex
Expression	ENSG00000227232	chr1_135203_G_A_b38	4.92463	4.85272
Expression	ENSG00000227232	chr1_632834_C_T_b38	-4.64383	-4.66166
Expression	ENSG00000268903	chr1_14677_G_A_b38	7.74823	7.73419
Expression	ENSG00000241860	chr1_14677_G_A_b38	8.17126	8.11772
Expression	ENSG00000279457	chr1_599167_G_A_b38	-4.95158	-4.94878
Expression	ENSG00000279457	chr1_135203_G_A_b38	4.6247	4.62458
Expression	ENSG00000228463	chr1_280550_G_A_b38	-6.81453	-6.86047
Expression	ENSG00000250575	chr1_14677_G_A_b38	11.3865	11.3507
Expression	ENSG00000237973	chr1_1454765_C_G_b38	4.44339	4.42156
Expression	ENSG00000240409	chr1_1419214_A_G_b38	-4.35071	-4.33985
Expression	ENSG00000248527	chr1_108230_C_T_b38	4.73986	4.68508
Expression	ENSG00000229376	chr1_771265_A_C_b38	6.56696	6.58368
Expression	ENSG00000228327	chr1_14677_G_A_b38	11.9292	11.8794
Expression	ENSG00000237491	chr1_779216_T_C_b38	5.15449	5.12484
Expression	ENSG00000177757	chr1_823866_T_A_b38	6.6548	6.8886
Expression	ENSG00000230092	chr1_825898_G_C_b38	7.36206	7.40679
Expression	ENSG00000228794	chr1_841166_A_G_b38	4.40459	4.50793
Expression	ENSG00000225880	chr1_847601_C_T_b38	5.81675	5.81678
Expression	ENSG00000225880	chr1_816076_T_C_b38	5.14307	5.16206
Expression	ENSG00000230021	chr1_804185_G_C_b38	8.05333	8.06642
Expression	ENSG00000288531	chr1_286747_A_G_b38	7.27448	7.19106
Expression	ENSG00000230368	chr1_286747_A_G_b38	5.10105	4.96289
Expression	ENSG00000188976	chr1_953858_G_A_b38	5.49408	5.47475
Expression	ENSG00000188976	chr1_1911800_T_C_b38	-4.46755	-4.34065
Expression	ENSG00000187583	chr1_940263_C_G_b38	5.41443	5.42849
Expression	ENSG00000272512	chr1_995786_A_G_b38	-13.963	-13.9473
Expression	ENSG00000188290	chr1_1086035_A_G_b38	-5.24211	-5.26449
Expression	ENSG00000187608	chr1_1014228_G_A_b38	5.81726	5.77049
Expression	ENSG00000131591	chr1_1091327_C_A_b38	6.28447	6.27641
Expression	ENSG00000205231	chr1_1182832_T_C_b38	6.55236	6.49376
Expression	ENSG00000186891	chr1_1251122_A_T_b38	-6.41337	-6.40324
Expression	ENSG00000260179	chr1_1235997_A_G_b38	6.08467	6.06656
Expression	ENSG00000169972	chr1_1344048_G_A_b38	-5.03393	-5.02918
Expression	ENSG00000240731	chr1_1337736_A_G_b38	-4.90765	-4.80484
Expression	ENSG00000240731	chr1_1321228_G_A_b38	-4.78876	-4.83589
Expression	ENSG00000127054	chr1_1321228_G_A_b38	-6.2443	-6.53705
Expression	ENSG00000224870	chr1_1400626_C_T_b38	-9.97908	-9.97604
Expression	ENSG00000242485	chr1_1407232_G_C_b38	11.0292	11.0184
Expression	ENSG00000225905	chr1_1050446_G_A_b38	-4.9418	-4.96343
Expression	ENSG00000225905	chr1_1236705_T_C_b38	-4.42845	-4.45266
Expression	ENSG00000235098	chr1_1419214_A_G_b38	-19.9425	-19.0178
Expression	ENSG00000235098	chr1_2175324_A_G_b38	4.49882	4.81848
Expression	ENSG00000215915	chr1_1440430_C_G_b38	-8.50072	-8.41647
Expression	ENSG00000160072	chr1_1482269_T_G_b38	-4.95148	-5.33984
Expression	ENSG00000197785	chr1_1463825_T_A_b38	5.18717	5.19404
Expression	ENSG00000160075	chr1_1574655_GGC_G_b38	9.42142	9.43162
Expression	ENSG00000248333	chr1_1704180_T_C_b38	7.57224	7.33306
Expression	ENSG00000248333	chr1_1689221_G_A_b38	-4.57264	-4.90144
Expression	ENSG00000269737	chr1_1674848_G_C_b38	-17.9317	-17.9715
Expression	ENSG00000269737	chr1_1739098_C_T_b38	-4.76381	-4.75337
Expression	ENSG00000189339	chr1_1674848_G_C_b38	-9.79061	-9.76322
Expression	ENSG00000189339	chr1_1689221_G_A_b38	-7.52725	-7.43543
Expression	ENSG00000189339	chr1_1704310_C_A_b38	6.95862	6.91989
Expression	ENSG00000189339	chr1_1668721_C_T_b38	-6.17391	-6.05139
Expression	ENSG00000189339	chr1_1740972_C_T_b38	-4.58549	-4.55442
Expression	ENSG00000008128	chr1_1689221_G_A_b38	-21.7146	-21.6916
Expression	ENSG00000008128	chr1_1733506_G_A_b38	8.59314	8.52202
Expression	ENSG00000008128	chr1_1681101_C_T_b38	-4.70907	-4.64371
Expression	ENSG00000008128	chr1_2602353_C_T_b38	-4.47508	-4.49236
Expression	ENSG00000227775	chr1_1659220_A_G_b38	10.2592	10.2462
Expression	ENSG00000227775	chr1_1689221_G_A_b38	-11.5658	-11.5175
Expression	ENSG00000227775	chr1_1736729_G_T_b38	8.08517	8.04085
Expression	ENSG00000227775	chr1_1733506_G_A_b38	7.15057	7.15386
Expression	ENSG00000227775	chr1_1669613_G_A_b38	4.95111	4.96173
Expression	ENSG00000268575	chr1_1735884_C_T_b38	-5.52245	-5.52085
Expression	ENSG00000268575	chr1_1689221_G_A_b38	-15.1423	-15.1252
Expression	ENSG00000268575	chr1_1733506_G_A_b38	9.71192	9.66385
Expression	ENSG00000268575	chr1_1736729_G_T_b38	9.65207	9.64347
Expression	ENSG00000215790	chr1_1673818_A_C_b38	26.3057	26.2653
Expression	ENSG00000215790	chr1_1689221_G_A_b38	-14.3162	-14.2573
Expression	ENSG00000215790	chr1_1733506_G_A_b38	5.36104	5.34041
Expression	ENSG00000215790	chr1_1741276_C_T_b38	-5.09838	-5.0903
Expression	ENSG00000008130	chr1_1777680_C_T_b38	7.17902	7.00108
Expression	ENSG00000231050	chr1_1892085_G_C_b38	-9.42612	-9.45126
Expression	ENSG00000231050	chr1_1912607_C_T_b38	6.07336	6.04435
Expression	ENSG00000169885	chr1_1910480_G_A_b38	-7.45251	-7.42335
Expression	ENSG00000169885	chr1_1906439_C_T_b38	6.10865	6.08969
Expression	ENSG00000182873	chr1_2189679_C_T_b38	10.5045	10.4864
Expression	ENSG00000162585	chr1_2179409_T_G_b38	-8.49756	-8.64857
Expression	ENSG00000162585	chr1_2083306_C_T_b38	-5.03808	-5.25011
Expression	ENSG00000287356	chr1_2364339_A_C_b38	-6.39617	-6.48045
Expression	ENSG00000287356	chr1_2315074_A_G_b38	-4.94695	-4.97711
Expression	ENSG00000269896	chr1_3200876_A_G_b38	-5.09894	-5.15103
Expression	ENSG00000269896	chr1_2364658_A_T_b38	-4.63373	-4.69067
Expression	ENSG00000116151	chr1_2364339_A_C_b38	-5.37717	-5.43666
Expression	ENSG00000157911	chr1_2404771_C_T_b38	7.3559	7.43984
Expression	ENSG00000225931	chr1_2808134_G_A_b38	-5.00043	-5.00244
Expression	ENSG00000225931	chr1_2622218_C_T_b38	4.78865	4.74492
Expression	ENSG00000228037	chr1_2636061_A_G_b38	-5.53436	-5.51942
Expression	ENSG00000215912	chr1_2624686_C_T_b38	5.88628	6.10053
Expression	ENSG00000279839	chr1_2342466_T_C_b38	4.69108	4.68385
Expression	ENSG00000162591	chr1_3566797_G_A_b38	-4.61105	-4.64615
Expression	ENSG00000116213	chr1_3650061_AGCAGGCTG_A_b38	22.0595	22.0651
Expression	ENSG00000130764	chr1_3784585_CA_C_b38	5.90266	6.03401
Expression	ENSG00000116198	chr1_3856688_C_A_b38	10.4157	10.4047
Expression	ENSG00000116198	chr1_3853886_G_C_b38	5.25351	5.24126
Expression	ENSG00000198912	chr1_3891607_T_C_b38	23.7578	23.7351
Expression	ENSG00000233304	chr1_4795464_C_T_b38	-4.49215	-4.49112
Expression	ENSG00000284668	chr1_3544241_A_G_b38	4.57031	4.53801
Expression	ENSG00000196581	chr1_4587115_C_T_b38	-4.76938	-4.78986
Expression	ENSG00000158286	chr1_6206036_A_G_b38	-6.16309	-6.19286
Expression	ENSG00000116237	chr1_6237541_C_CG_b38	-13.2866	-13.346
Expression	ENSG00000097021	chr1_6395826_G_C_b38	10.8953	11.1733
Expression	ENSG00000041988	chr1_6612669_A_C_b38	5.34543	5.78969
Expression	ENSG00000171735	chr1_6804127_T_C_b38	6.22139	6.28323
Expression	ENSG00000225126	chr1_7432060_A_G_b38	-5.12267	-5.14487
Expression	ENSG00000270171	chr1_7698700_T_C_b38	-5.69418	-5.71772
Expression	ENSG00000269925	chr1_7775639_G_A_b38	-6.10944	-6.10271
Expression	ENSG00000049247	chr1_7913283_G_GCCCTGCTCACTTCCTC_b38	12.6246	12.6104
Expression	ENSG00000116288	chr1_7984301_T_C_b38	6.56252	6.58897
Expression	ENSG00000116288	chr1_7958647_G_A_b38	6.27478	6.24529
Expression	ENSG00000116288	chr1_8087352_T_C_b38	4.73239	4.71627
Expression	ENSG00000284747	chr1_8004518_A_G_b38	11.0984	11.0235
Expression	ENSG00000284747	chr1_7997194_T_C_b38	-4.67732	-4.64629
Expression	ENSG00000232912	chr1_8424763_A_G_b38	9.60264	9.548
Expression	ENSG00000142599	chr1_8403116_T_C_b38	-7.26128	-7.25573
Expression	ENSG00000230679	chr1_8853310_T_A_b38	4.37148	4.3696
Expression	ENSG00000074800	chr1_8850884_A_G_b38	-5.20685	-5.22653
Expression	ENSG00000142583	chr1_9067399_T_A_b38	-6.82531	-6.7487
Expression	ENSG00000234546	chr1_8887489_T_C_b38	4.57365	4.56525
Expression	ENSG00000049239	chr1_9259945_G_T_b38	-8.32545	-8.29991
Expression	ENSG00000049239	chr1_9276240_C_T_b38	-4.78971	-4.78711
Expression	ENSG00000284652	chr1_9426267_C_T_b38	4.40675	4.51072
Expression	ENSG00000188807	chr1_9591207_A_G_b38	4.65174	4.77372
Expression	ENSG00000171603	chr1_9821907_C_T_b38	-5.16737	-5.20027
Expression	ENSG00000162444	chr1_9991107_C_T_b38	-6.51149	-6.53515
Expression	ENSG00000054523	chr1_10308442_A_G_b38	-4.64051	-4.64098
Expression	ENSG00000175279	chr1_10425178_G_A_b38	7.05822	7.05778
Expression	ENSG00000142655	chr1_10477033_C_A_b38	8.05122	8.09467
Expression	ENSG00000160049	chr1_10424919_C_CA_b38	-5.95892	-5.95101
Expression	ENSG00000287727	chr1_10457872_G_A_b38	5.8176	5.78693
Expression	ENSG00000175262	chr1_10964214_G_T_b38	-4.43854	-4.44403
Expression	ENSG00000120948	chr1_11015768_C_CAG_b38	-5.15635	-5.16192
Expression	ENSG00000009724	chr1_11018340_C_T_b38	-5.42915	-5.48031
Expression	ENSG00000116649	chr1_11741348_G_A_b38	4.42993	4.41968
Expression	ENSG00000116663	chr1_11673018_T_C_b38	-5.72069	-5.74249
Expression	ENSG00000177674	chr1_12107179_G_A_b38	4.56695	4.53767
Expression	ENSG00000215910	chr1_11772855_C_CT_b38	7.28275	7.20162
Expression	ENSG00000011021	chr1_11845576_T_C_b38	-6.64565	-6.67237
Expression	ENSG00000011021	chr1_11778977_G_A_b38	5.51344	5.67395
Expression	ENSG00000177000	chr1_11844950_C_CTCTTA_b38	6.81513	6.83891
Expression	ENSG00000177000	chr1_11791061_A_G_b38	6.38289	6.39076
Expression	ENSG00000116691	chr1_12016254_C_T_b38	4.57531	4.38877
Expression	ENSG00000229484	chr1_13518882_G_A_b38	4.58788	4.5714
Expression	ENSG00000276830	chr1_12578936_C_T_b38	4.81027	4.88016
Expression	ENSG00000162493	chr1_13601718_A_G_b38	-4.77461	-4.61029
Expression	ENSG00000162493	chr1_13620091_G_A_b38	-4.53951	-4.53824
Expression	ENSG00000142615	chr1_15749311_G_C_b38	4.41869	4.42179
Expression	ENSG00000132906	chr1_15525539_C_T_b38	10.517	10.2847
Expression	ENSG00000162461	chr1_15730245_C_A_b38	-7.77954	-8.11028
Expression	ENSG00000237938	chr1_15684697_G_GGCGACCCTGCTGCCGCAGGGACTC_b38	5.83266	5.82289
Expression	ENSG00000233954	chr1_15941118_T_G_b38	-5.10034	-5.09553
Expression	ENSG00000065526	chr1_14900663_A_G_b38	-4.64293	-4.52602
Expression	ENSG00000179743	chr1_15814402_CA_C_b38	7.34448	7.35312
Expression	ENSG00000186510	chr1_15901512_T_C_b38	4.70969	4.68078
Expression	ENSG00000173641	chr1_15994515_A_G_b38	-4.70234	-4.70085
Expression	ENSG00000232456	chr1_16059485_G_A_b38	7.07309	7.08718
Expression	ENSG00000184908	chr1_15960027_A_G_b38	-5.93251	-5.96983
Expression	ENSG00000184908	chr1_15417775_T_C_b38	-4.79694	-4.77092
Expression	ENSG00000185519	chr1_16036166_A_C_b38	5.18867	5.20623
Expression	ENSG00000142632	chr1_16203554_C_T_b38	-26.598	-26.6707
Expression	ENSG00000142632	chr1_16208151_C_G_b38	-4.39385	-4.35142
Expression	ENSG00000237276	chr1_16216851_A_C_b38	10.6843	10.5825
Expression	ENSG00000288398	chr1_16237140_A_G_b38	-11.7075	-11.6739
Expression	ENSG00000132881	chr1_16237140_A_G_b38	-9.65029	-9.63849
Expression	ENSG00000233929	chr1_16283942_G_A_b38	6.18229	6.18326
Expression	ENSG00000037637	chr1_16291947_G_C_b38	-5.14351	-5.14262
Expression	ENSG00000157191	chr1_16454952_A_G_b38	-5.01864	-5.10754
Expression	ENSG00000157191	chr1_16529759_C_T_b38	4.53653	4.56819
Expression	ENSG00000226029	chr1_16458366_C_T_b38	6.91675	6.91378
Expression	ENSG00000261135	chr1_16980375_G_A_b38	-5.18575	-5.32845
Expression	ENSG00000261135	chr1_16773255_T_C_b38	4.53348	4.58608
Expression	ENSG00000233421	chr1_16674494_C_G_b38	6.06012	5.94943
Expression	ENSG00000219481	chr1_16577626_T_G_b38	10.3959	10.4401
Expression	ENSG00000219481	chr1_16545896_A_C_b38	-5.57446	-5.56119
Expression	ENSG00000283773	chr1_16861896_T_C_b38	-5.78987	-5.73134
Expression	ENSG00000186301	chr1_16786875_C_G_b38	-5.00816	-5.0077
Expression	ENSG00000186301	chr1_16505368_T_C_b38	7.37221	7.36993
Expression	ENSG00000186301	chr1_16648598_C_T_b38	7.36648	7.36122
Expression	ENSG00000282143	chr1_16590328_C_T_b38	6.23707	6.14125
Expression	ENSG00000282143	chr1_16681982_C_T_b38	4.64643	4.63362
Expression	ENSG00000215908	chr1_16921023_C_T_b38	-8.23886	-8.23548
Expression	ENSG00000215908	chr1_16551163_C_T_b38	8.29489	8.2843
Expression	ENSG00000215908	chr1_16859699_A_G_b38	7.28065	7.27432
Expression	ENSG00000215908	chr1_16795634_G_A_b38	5.89295	5.88355
Expression	ENSG00000215908	chr1_16688081_G_A_b38	5.34634	5.34231
Expression	ENSG00000215908	chr1_16459069_C_T_b38	4.83762	4.83322
Expression	ENSG00000268869	chr1_16692970_C_T_b38	8.55371	8.59623
Expression	ENSG00000268869	chr1_16575173_T_C_b38	6.20296	6.30327
Expression	ENSG00000058453	chr1_16791214_A_C_b38	4.37274	4.37047
Expression	ENSG00000227684	chr1_16590328_C_T_b38	5.66819	5.67068
Expression	ENSG00000227684	chr1_16944256_G_A_b38	5.93247	5.93259
Expression	ENSG00000227684	chr1_16756454_C_T_b38	4.94873	4.94737
Expression	ENSG00000282740	chr1_15995153_C_T_b38	4.93487	4.92985
Expression	ENSG00000186715	chr1_16575173_T_C_b38	7.8382	7.75606
Expression	ENSG00000186715	chr1_16577626_T_G_b38	5.95778	5.95829
Expression	ENSG00000186715	chr1_16590442_C_T_b38	5.21018	5.21008
Expression	ENSG00000238142	chr1_16889438_C_T_b38	-5.46296	-6.71407
Expression	ENSG00000238142	chr1_16938298_C_T_b38	5.93303	7.86287
Expression	ENSG00000272426	chr1_16470226_A_C_b38	-4.52174	-4.51467
Expression	ENSG00000286898	chr1_17010896_G_A_b38	-4.9402	-4.91931
Expression	ENSG00000117122	chr1_16988930_G_A_b38	6.06955	5.89644
Expression	ENSG00000117115	chr1_17087810_C_A_b38	4.89072	4.9088
Expression	ENSG00000159339	chr1_17325142_A_G_b38	7.51707	7.47821
Expression	ENSG00000280222	chr1_18112436_C_T_b38	6.96433	6.94734
Expression	ENSG00000179023	chr1_18480365_C_T_b38	17.2542	17.9349
Expression	ENSG00000179023	chr1_18479350_T_C_b38	6.8205	7.32775
Expression	ENSG00000272084	chr1_19075748_C_A_b38	6.03983	6.03407
Expression	ENSG00000272084	chr1_19168759_G_C_b38	-5.79848	-5.79547
Expression	ENSG00000127463	chr1_19231219_G_C_b38	-7.45602	-7.44446
Expression	ENSG00000162482	chr1_19300944_C_T_b38	-4.64082	-4.65286
Expression	ENSG00000053371	chr1_19311596_G_C_b38	8.4728	7.14332
Expression	ENSG00000173436	chr1_19911850_A_G_b38	-4.57403	-4.56575
Expression	ENSG00000077549	chr1_19322722_T_C_b38	-4.94765	-4.85545
Expression	ENSG00000158747	chr1_19653115_G_A_b38	-5.43207	-5.30924
Expression	ENSG00000270136	chr1_19622013_A_G_b38	-8.31047	-8.28261
Expression	ENSG00000226396	chr1_19332737_C_T_b38	4.74125	4.72588
Expression	ENSG00000158748	chr1_19646092_A_G_b38	-6.27827	-6.25119
Expression	ENSG00000169914	chr1_19910855_G_A_b38	6.76823	6.70065
Expression	ENSG00000162545	chr1_20211670_C_T_b38	-5.63061	-5.74842
Expression	ENSG00000162545	chr1_20374800_T_TG_b38	-4.89246	-4.95727
Expression	ENSG00000090432	chr1_20508117_C_A_b38	15.3463	15.3165
Expression	ENSG00000183114	chr1_20539386_T_G_b38	-4.54548	-4.53348
Expression	ENSG00000158825	chr1_20589745_G_A_b38	9.18163	9.16878
Expression	ENSG00000158825	chr1_20608865_A_C_b38	8.38288	8.45164
Expression	ENSG00000117242	chr1_20651728_C_T_b38	6.42957	7.20044
Expression	ENSG00000244038	chr1_20666669_G_A_b38	6.35992	6.34292
Expression	ENSG00000244038	chr1_20679354_C_G_b38	-4.4576	-4.44744
Expression	ENSG00000117245	chr1_20685129_C_CGACA_b38	7.54002	7.47737
Expression	ENSG00000117245	chr1_20685321_G_A_b38	-5.08148	-5.23463
Expression	ENSG00000142794	chr1_21440112_TGCAGGC_T_b38	-9.94424	-10.0569
Expression	ENSG00000142794	chr1_21465235_A_G_b38	-6.81269	-6.81245
Expression	ENSG00000142794	chr1_21382175_C_T_b38	-5.24482	-5.47118
Expression	ENSG00000142794	chr1_21436639_T_A_b38	-5.09967	-5.08007
Expression	ENSG00000273610	chr1_21358938_G_A_b38	-4.7256	-4.83643
Expression	ENSG00000218510	chr1_22023672_G_A_b38	32.9939	33.206
Expression	ENSG00000289694	chr1_22071106_C_T_b38	5.343	5.35311
Expression	ENSG00000228397	chr1_22024341_T_C_b38	9.08701	9.09968
Expression	ENSG00000070831	chr1_22071106_C_T_b38	-5.72374	-5.70131
Expression	ENSG00000285752	chr1_22044572_T_G_b38	5.65682	5.66145
Expression	ENSG00000162552	chr1_22322525_G_A_b38	-4.57912	-4.5694
Expression	ENSG00000125945	chr1_23371627_C_G_b38	10.9845	10.9724
Expression	ENSG00000088280	chr1_23484165_G_A_b38	6.52201	6.5101
Expression	ENSG00000007968	chr1_23463205_C_G_b38	4.98766	5.07273
Expression	ENSG00000057757	chr1_23773733_C_T_b38	8.43315	8.42784
Expression	ENSG00000011009	chr1_23538610_G_A_b38	4.44522	4.40649
Expression	ENSG00000179163	chr1_23880652_G_A_b38	-6.41278	-6.39949
Expression	ENSG00000189266	chr1_23970611_G_A_b38	5.52145	5.51741
Expression	ENSG00000117602	chr1_24474337_A_G_b38	-5.16383	-5.11214
Expression	ENSG00000272432	chr1_25235176_G_A_b38	5.28209	5.24602
Expression	ENSG00000261349	chr1_25257119_C_G_b38	-26.9369	-27.6628
Expression	ENSG00000261349	chr1_25243590_T_C_b38	-6.79789	-7.18033
Expression	ENSG00000261349	chr1_25272840_C_T_b38	-5.52769	-5.75992
Expression	ENSG00000187010	chr1_25257119_C_G_b38	-34.1508	-34.2192
Expression	ENSG00000187010	chr1_25342673_T_C_b38	-5.07144	-4.98728
Expression	ENSG00000187010	chr1_24443269_T_C_b38	-4.58769	-4.56421
Expression	ENSG00000224183	chr1_25235176_G_A_b38	-19.8731	-19.8784
Expression	ENSG00000224183	chr1_25369344_G_A_b38	5.66269	5.63155
Expression	ENSG00000224183	chr1_25397514_C_T_b38	-4.935	-4.91477
Expression	ENSG00000224183	chr1_25191411_T_A_b38	-4.47403	-4.48409
Expression	ENSG00000259984	chr1_25257119_C_G_b38	-11.3316	-11.3406
Expression	ENSG00000259984	chr1_25272840_C_T_b38	6.37189	6.35956
Expression	ENSG00000117616	chr1_25235176_G_A_b38	-6.51099	-6.46252
Expression	ENSG00000183726	chr1_25420072_C_T_b38	-6.85944	-6.81308
Expression	ENSG00000188672	chr1_25511541_T_C_b38	-4.56274	-4.58621
Expression	ENSG00000204178	chr1_25537203_A_G_b38	-5.48848	-5.54843
Expression	ENSG00000157978	chr1_25570535_G_A_b38	5.38597	5.37723
Expression	ENSG00000233478	chr1_24800363_C_T_b38	-4.65707	-4.67215
Expression	ENSG00000162430	chr1_25806050_C_T_b38	-5.20029	-5.22052
Expression	ENSG00000162430	chr1_26381131_C_G_b38	-4.83982	-4.86068
Expression	ENSG00000162430	chr1_26254299_C_T_b38	-4.46766	-4.5267
Expression	ENSG00000158022	chr1_26738708_G_A_b38	4.55174	4.46575
Expression	ENSG00000142684	chr1_26169879_C_T_b38	14.3924	14.365
Expression	ENSG00000142684	chr1_26200672_C_A_b38	-11.2553	-11.2439
Expression	ENSG00000142675	chr1_26170849_A_C_b38	15.3212	15.3002
Expression	ENSG00000130695	chr1_26232815_G_T_b38	-7.98677	-7.97496
Expression	ENSG00000169442	chr1_26319329_G_A_b38	6.05834	6.09897
Expression	ENSG00000158062	chr1_26319479_T_A_b38	-5.26077	-5.38038
Expression	ENSG00000117713	chr1_26025424_G_A_b38	4.46156	4.3702
Expression	ENSG00000060642	chr1_26695422_G_C_b38	-5.03578	-5.02615
Expression	ENSG00000090020	chr1_27147162_T_C_b38	5.47931	5.58006
Expression	ENSG00000186501	chr1_27335461_C_T_b38	9.01995	9.01158
Expression	ENSG00000174950	chr1_27383368_G_T_b38	10.5158	10.4686
Expression	ENSG00000117751	chr1_27354197_G_A_b38	-4.59096	-4.55497
Expression	ENSG00000130775	chr1_27882794_A_G_b38	-6.83363	-6.77172
Expression	ENSG00000117748	chr1_27914572_G_A_b38	23.4383	23.5996
Expression	ENSG00000130768	chr1_27935767_T_G_b38	-6.97787	-6.99937
Expression	ENSG00000158156	chr1_28077481_G_A_b38	-5.08408	-5.05774
Expression	ENSG00000169403	chr1_28193722_C_G_b38	-6.40488	-6.40369
Expression	ENSG00000126698	chr1_28242653_G_A_b38	-6.2367	-6.23215
Expression	ENSG00000130770	chr1_28226418_G_A_b38	-4.70005	-4.63738
Expression	ENSG00000270605	chr1_28242465_C_T_b38	-17.4922	-17.4523
Expression	ENSG00000204138	chr1_28327018_C_G_b38	-12.6009	-12.6377
Expression	ENSG00000204138	chr1_28509902_G_A_b38	4.72133	4.78865
Expression	ENSG00000204138	chr1_28561987_AC_A_b38	-4.71397	-4.5376
Expression	ENSG00000180198	chr1_28318402_C_T_b38	6.84748	6.88694
Expression	ENSG00000242125	chr1_28307469_TCG_T_b38	4.39185	4.25494
Expression	ENSG00000120656	chr1_29472998_T_C_b38	-4.55515	-4.57164
Expression	ENSG00000289291	chr1_28748020_CG_C_b38	10.19	10.1417
Expression	ENSG00000159023	chr1_28882595_C_T_b38	5.4145	5.48325
Expression	ENSG00000253304	chr1_29036314_C_T_b38	6.22494	6.28394
Expression	ENSG00000060656	chr1_29248039_T_C_b38	-6.15039	-5.83148
Expression	ENSG00000186056	chr1_30878666_G_A_b38	4.93537	4.82055
Expression	ENSG00000060688	chr1_31249553_C_T_b38	-4.72416	-4.70273
Expression	ENSG00000168528	chr1_31416752_GCT_G_b38	-7.22114	-7.22542
Expression	ENSG00000168528	chr1_31438543_A_ACT_b38	4.78667	4.74721
Expression	ENSG00000235790	chr1_31329554_CAT_C_b38	-5.12935	-5.09983
Expression	ENSG00000235790	chr1_31388340_T_C_b38	-4.43835	-4.43442
Expression	ENSG00000084636	chr1_31739082_A_G_b38	-5.05714	-5.2187
Expression	ENSG00000121775	chr1_32081986_T_G_b38	-4.64138	-4.38079
Expression	ENSG00000025800	chr1_32239592_G_C_b38	5.49606	5.4497
Expression	ENSG00000224066	chr1_31428805_T_G_b38	-4.37411	-4.36251
Expression	ENSG00000162526	chr1_31801200_C_T_b38	4.3723	4.36542
Expression	ENSG00000225828	chr1_32366691_A_G_b38	4.68596	4.67979
Expression	ENSG00000160058	chr1_32627318_C_T_b38	4.26906	4.27212
Expression	ENSG00000160062	chr1_32355554_G_A_b38	-4.26186	-4.25441
Expression	ENSG00000176261	chr1_32637724_A_G_b38	-8.43739	-8.52314
Expression	ENSG00000162521	chr1_32634197_A_G_b38	5.30355	5.28844
Expression	ENSG00000160097	chr1_32873090_T_A_b38	-4.68597	-4.67183
Expression	ENSG00000287691	chr1_32952184_A_G_b38	6.5683	6.72398
Expression	ENSG00000239670	chr1_33040700_A_G_b38	8.52711	8.57687
Expression	ENSG00000004455	chr1_32164382_C_T_b38	4.90408	4.57824
Expression	ENSG00000278997	chr1_33142453_G_A_b38	6.20816	6.2137
Expression	ENSG00000184389	chr1_33442549_C_T_b38	15.6582	15.6456
Expression	ENSG00000184389	chr1_33694520_T_G_b38	-4.38317	-4.38
Expression	ENSG00000284154	chr1_33297351_C_CTAA_b38	-4.93982	-4.73101
Expression	ENSG00000222112	chr1_33302224_C_A_b38	-7.01976	-7.00606
Expression	ENSG00000233246	chr1_33349260_C_G_b38	5.35083	5.37395
Expression	ENSG00000189280	chr1_34794360_A_G_b38	7.0461	7.04844
Expression	ENSG00000163866	chr1_34848325_TCA_T_b38	10.3644	10.3525
Expression	ENSG00000116544	chr1_34848972_G_C_b38	5.59829	5.65505
Expression	ENSG00000197056	chr1_35064663_T_C_b38	4.52481	4.5349
Expression	ENSG00000284640	chr1_36136601_T_C_b38	-4.39533	-4.39753
Expression	ENSG00000116560	chr1_35851440_G_C_b38	-4.2991	-4.29613
Expression	ENSG00000278702	chr1_34439602_A_T_b38	4.30858	4.30085
Expression	ENSG00000142686	chr1_35720511_G_A_b38	-7.64803	-7.65147
Expression	ENSG00000116863	chr1_36341962_C_T_b38	-4.86041	-4.91176
Expression	ENSG00000116885	chr1_36413631_T_C_b38	9.04798	9.15439
Expression	ENSG00000233621	chr1_37474398_G_A_b38	-18.457	-18.5187
Expression	ENSG00000233621	chr1_37455995_G_A_b38	5.54371	5.42517
Expression	ENSG00000163879	chr1_37616451_C_T_b38	4.93336	5.1813
Expression	ENSG00000116922	chr1_37683093_A_G_b38	5.40972	5.4835
Expression	ENSG00000196449	chr1_37802965_TAGC_T_b38	5.16664	5.16993
Expression	ENSG00000252448	chr1_37879034_GA_G_b38	-6.85251	-6.85067
Expression	ENSG00000204084	chr1_37824431_C_T_b38	25.5311	25.4225
Expression	ENSG00000204084	chr1_37795061_C_T_b38	-6.41229	-6.39643
Expression	ENSG00000183431	chr1_37997832_C_T_b38	12.6279	12.5975
Expression	ENSG00000212541	chr1_37997832_C_T_b38	6.64017	6.66506
Expression	ENSG00000212541	chr1_37795985_G_A_b38	4.68785	4.64825
Expression	ENSG00000183386	chr1_37990219_G_C_b38	-7.03101	-7.06182
Expression	ENSG00000174574	chr1_38985816_A_G_b38	4.71886	4.68567
Expression	ENSG00000168653	chr1_39031147_G_A_b38	-17.0193	-17.0424
Expression	ENSG00000168653	chr1_39019256_GC_G_b38	8.11415	8.16451
Expression	ENSG00000127603	chr1_39284212_G_T_b38	4.61521	4.51995
Expression	ENSG00000183682	chr1_39554348_C_A_b38	-6.56064	-6.56177
Expression	ENSG00000183682	chr1_39096212_G_A_b38	5.57851	5.58833
Expression	ENSG00000237624	chr1_39604267_G_A_b38	9.33093	9.3228
Expression	ENSG00000237624	chr1_39622920_TCTC_T_b38	-8.38551	-8.37757
Expression	ENSG00000237624	chr1_39522788_AGGGGAGGGCCGGCT_A_b38	-6.63263	-6.62934
Expression	ENSG00000243970	chr1_39528873_A_T_b38	-12.1986	-12.1873
Expression	ENSG00000243970	chr1_39554348_C_A_b38	-7.04258	-7.03783
Expression	ENSG00000243970	chr1_39461152_G_A_b38	5.1693	5.15439
Expression	ENSG00000228060	chr1_39570256_G_T_b38	-5.46889	-5.41237
Expression	ENSG00000090621	chr1_39554348_C_A_b38	5.35252	5.34318
Expression	ENSG00000084072	chr1_39738494_G_T_b38	4.60323	4.59729
Expression	ENSG00000198754	chr1_39529438_C_T_b38	4.5784	4.54072
Expression	ENSG00000284719	chr1_39799406_T_C_b38	-8.74731	-8.75664
Expression	ENSG00000284719	chr1_39809417_A_T_b38	-5.72489	-5.70756
Expression	ENSG00000043514	chr1_39851773_C_G_b38	-6.68492	-6.66802
Expression	ENSG00000043514	chr1_39828514_A_C_b38	5.03544	5.05154
Expression	ENSG00000043514	chr1_40823703_C_A_b38	-4.98923	-5.09228
Expression	ENSG00000131236	chr1_40107462_A_G_b38	-5.80957	-5.79133
Expression	ENSG00000131238	chr1_40089649_C_T_b38	-4.70197	-4.71955
Expression	ENSG00000084070	chr1_40890795_C_T_b38	-4.65654	-4.66446
Expression	ENSG00000187815	chr1_40473325_T_C_b38	-12.9987	-13.0225
Expression	ENSG00000187815	chr1_40555364_T_C_b38	7.61129	7.72418
Expression	ENSG00000238287	chr1_40473496_C_T_b38	-14.9324	-14.9188
Expression	ENSG00000164002	chr1_40558951_T_C_b38	6.7107	6.73099
Expression	ENSG00000164002	chr1_40512799_G_T_b38	5.72047	5.64732
Expression	ENSG00000238186	chr1_40536505_A_T_b38	4.66687	4.66492
Expression	ENSG00000117010	chr1_40550909_T_C_b38	-4.61471	-4.64414
Expression	ENSG00000066136	chr1_40881430_C_G_b38	4.39609	4.44618
Expression	ENSG00000272145	chr1_40864001_G_A_b38	-4.50238	-4.58939
Expression	ENSG00000117013	chr1_40802642_G_A_b38	5.06411	5.05926
Expression	ENSG00000117013	chr1_40707376_C_A_b38	-4.84596	-4.8409
Expression	ENSG00000179862	chr1_40924140_G_A_b38	6.28939	6.27933
Expression	ENSG00000281207	chr1_41078607_G_T_b38	-4.66582	-4.77004
Expression	ENSG00000281207	chr1_40021212_G_A_b38	-4.47328	-4.52882
Expression	ENSG00000287400	chr1_41020736_G_A_b38	4.85654	4.82499
Expression	ENSG00000010803	chr1_41234235_C_G_b38	6.29769	6.3001
Expression	ENSG00000235358	chr1_41049648_T_G_b38	7.64498	7.5994
Expression	ENSG00000204060	chr1_41082713_C_T_b38	4.84984	4.92648
Expression	ENSG00000127129	chr1_41491221_C_T_b38	4.49694	4.53583
Expression	ENSG00000177181	chr1_42387066_C_CAAAT_b38	-7.13047	-7.12399
Expression	ENSG00000177181	chr1_42425326_C_G_b38	5.10265	5.20539
Expression	ENSG00000066185	chr1_42494997_C_T_b38	-6.45273	-6.44708
Expression	ENSG00000234917	chr1_42882456_G_A_b38	4.50587	4.67512
Expression	ENSG00000285728	chr1_42722204_A_G_b38	-4.53869	-4.49549
Expression	ENSG00000177868	chr1_42796110_T_G_b38	-4.61807	-4.63969
Expression	ENSG00000228192	chr1_42865745_A_G_b38	4.71695	4.72929
Expression	ENSG00000284138	chr1_43039015_A_C_b38	4.68839	4.77903
Expression	ENSG00000243710	chr1_43232297_G_A_b38	-22.7423	-17.1521
Expression	ENSG00000066056	chr1_43295980_C_T_b38	9.84425	9.79133
Expression	ENSG00000288772	chr1_43649102_C_G_b38	4.2968	4.27319
Expression	ENSG00000198198	chr1_42752231_C_T_b38	-4.50602	-4.50544
Expression	ENSG00000178922	chr1_43322501_T_C_b38	-10.0572	-10.0437
Expression	ENSG00000178922	chr1_43368441_G_A_b38	6.94018	6.92242
Expression	ENSG00000178922	chr1_43457381_C_T_b38	5.02488	5.02219
Expression	ENSG00000126091	chr1_43692458_C_G_b38	4.49546	4.54198
Expression	ENSG00000237950	chr1_43973302_C_T_b38	8.9385	8.81703
Expression	ENSG00000288573	chr1_43948484_T_A_b38	4.75421	4.79603
Expression	ENSG00000132768	chr1_43807308_C_T_b38	5.14593	5.23003
Expression	ENSG00000117410	chr1_43941650_C_A_b38	6.21637	6.21965
Expression	ENSG00000271329	chr1_44212131_T_C_b38	5.63915	5.63505
Expression	ENSG00000178028	chr1_44060771_G_C_b38	4.65167	4.6887
Expression	ENSG00000198520	chr1_44674576_C_T_b38	6.12709	6.11862
Expression	ENSG00000199377	chr1_44721839_T_C_b38	-6.58099	-6.59187
Expression	ENSG00000142937	chr1_44120233_C_T_b38	4.82935	4.80162
Expression	ENSG00000225721	chr1_44751471_C_A_b38	-6.52915	-6.5518
Expression	ENSG00000222009	chr1_44834901_G_C_b38	-7.68976	-7.74414
Expression	ENSG00000232369	chr1_44701011_C_T_b38	-4.38903	-4.37367
Expression	ENSG00000126088	chr1_45012003_T_A_b38	-15.6112	-15.6978
Expression	ENSG00000280670	chr1_45496283_A_G_b38	-43.2145	-43.4322
Expression	ENSG00000132763	chr1_45521902_C_A_b38	5.12712	5.19534
Expression	ENSG00000132763	chr1_45718528_C_G_b38	-4.49502	-4.48833
Expression	ENSG00000117450	chr1_45521902_C_A_b38	-10.239	-10.1926
Expression	ENSG00000289407	chr1_45629471_C_A_b38	-7.55972	-7.55064
Expression	ENSG00000159588	chr1_45723953_G_A_b38	-6.56232	-6.55167
Expression	ENSG00000159596	chr1_45960037_T_C_b38	-4.34387	-4.38256
Expression	ENSG00000086015	chr1_45830000_G_T_b38	4.50759	4.53987
Expression	ENSG00000117461	chr1_46186469_C_T_b38	4.66949	4.69351
Expression	ENSG00000117472	chr1_46064005_G_A_b38	-5.15026	-5.14865
Expression	ENSG00000132128	chr1_45853870_A_AT_b38	-4.28034	-4.2726
Expression	ENSG00000173660	chr1_46309111_A_G_b38	-7.18721	-7.34637
Expression	ENSG00000225779	chr1_46348680_G_A_b38	4.23835	4.25307
Expression	ENSG00000117480	chr1_46343819_C_T_b38	7.37324	7.29335
Expression	ENSG00000117480	chr1_46190201_C_T_b38	-4.74734	-4.78888
Expression	ENSG00000232022	chr1_46413890_T_G_b38	-5.60128	-5.63285
Expression	ENSG00000079277	chr1_46616841_T_C_b38	5.04039	5.01332
Expression	ENSG00000159658	chr1_46701176_G_A_b38	5.04451	5.08531
Expression	ENSG00000238145	chr1_46873441_G_T_b38	6.55535	6.52825
Expression	ENSG00000187048	chr1_46873441_G_T_b38	5.02406	5.1226
Expression	ENSG00000186377	chr1_46815187_G_A_b38	-5.98589	-5.97668
Expression	ENSG00000186160	chr1_46815074_GAT_G_b38	-6.22144	-6.21769
Expression	ENSG00000225154	chr1_46835307_C_G_b38	-5.68723	-5.75347
Expression	ENSG00000162365	chr1_47053449_T_C_b38	-5.61265	-5.52595
Expression	ENSG00000162365	chr1_46811545_C_T_b38	-4.78969	-4.79433
Expression	ENSG00000224805	chr1_46802854_G_A_b38	-4.54218	-4.54307
Expression	ENSG00000162366	chr1_47190144_A_G_b38	7.40399	7.38953
Expression	ENSG00000162368	chr1_47093470_A_G_b38	-4.68281	-4.50937
Expression	ENSG00000186790	chr1_47426016_AT_A_b38	-4.6735	-4.66374
Expression	ENSG00000269113	chr1_48093302_G_T_b38	-5.06065	-5.19633
Expression	ENSG00000242267	chr1_48262654_C_T_b38	-7.03577	-7.13877
Expression	ENSG00000242267	chr1_48479581_G_T_b38	4.32241	4.43903
Expression	ENSG00000233595	chr1_49945163_T_C_b38	4.0774	4.07501
Expression	ENSG00000186094	chr1_49566782_T_TCTCA_b38	4.13347	4.13049
Expression	ENSG00000085832	chr1_51401097_T_C_b38	27.1115	26.8591
Expression	ENSG00000085832	chr1_51382479_T_C_b38	-4.99524	-5.24928
Expression	ENSG00000117859	chr1_51764525_A_G_b38	-4.58008	-4.66249
Expression	ENSG00000078618	chr1_51822694_A_G_b38	6.1555	6.12444
Expression	ENSG00000078618	chr1_51826904_C_T_b38	5.48225	5.38192
Expression	ENSG00000134717	chr1_52091926_T_A_b38	5.5206	5.48977
Expression	ENSG00000272100	chr1_52336661_ATT_A_b38	-4.88359	-4.87894
Expression	ENSG00000154222	chr1_52352516_G_A_b38	8.06194	8.06777
Expression	ENSG00000154222	chr1_52503242_T_C_b38	4.63482	4.64923
Expression	ENSG00000134744	chr1_52528040_A_G_b38	6.66053	6.64716
Expression	ENSG00000116157	chr1_52604721_C_T_b38	-24.021	-23.9909
Expression	ENSG00000162377	chr1_52668194_T_C_b38	6.10171	6.11037
Expression	ENSG00000162378	chr1_52843179_C_CG_b38	-4.55286	-4.58909
Expression	ENSG00000162378	chr1_52814020_G_GTTAT_b38	4.38307	4.3861
Expression	ENSG00000230953	chr1_52883066_A_G_b38	6.62742	6.56721
Expression	ENSG00000226147	chr1_53006755_AC_A_b38	4.6719	4.74815
Expression	ENSG00000227644	chr1_53072997_G_A_b38	7.84449	7.8379
Expression	ENSG00000232993	chr1_53088633_G_A_b38	4.70342	4.70767
Expression	ENSG00000235563	chr1_53090860_G_A_b38	9.06787	9.1199
Expression	ENSG00000235563	chr1_53066863_G_C_b38	5.15123	5.12911
Expression	ENSG00000162383	chr1_53088633_G_A_b38	8.11219	8.19031
Expression	ENSG00000162383	chr1_53125199_G_A_b38	-6.04687	-5.98346
Expression	ENSG00000162384	chr1_53218853_C_G_b38	-12.344	-12.3043
Expression	ENSG00000157193	chr1_53293400_G_A_b38	-5.61073	-5.74022
Expression	ENSG00000230138	chr1_53364815_T_C_b38	4.68291	4.67961
Expression	ENSG00000174332	chr1_53732532_C_T_b38	6.23313	6.2724
Expression	ENSG00000211452	chr1_53895428_T_A_b38	-5.01433	-5.00154
Expression	ENSG00000203985	chr1_54022882_C_T_b38	4.76329	4.75367
Expression	ENSG00000280378	chr1_54026129_T_G_b38	-4.86505	-4.94412
Expression	ENSG00000116209	chr1_54073026_C_T_b38	-7.66606	-7.79472
Expression	ENSG00000116205	chr1_54113480_A_G_b38	6.79548	6.79393
Expression	ENSG00000116221	chr1_54497969_T_C_b38	4.4727	4.45058
Expression	ENSG00000215883	chr1_54199451_T_C_b38	4.65419	4.74325
Expression	ENSG00000198711	chr1_54221249_G_GTGTT_b38	4.85644	4.98916
Expression	ENSG00000162390	chr1_54608790_T_C_b38	-6.90806	-6.93028
Expression	ENSG00000162390	chr1_55463621_C_T_b38	-4.42213	-4.40522
Expression	ENSG00000162391	chr1_54624473_G_T_b38	4.51204	4.55616
Expression	ENSG00000184313	chr1_54604117_C_A_b38	6.77936	6.73453
Expression	ENSG00000184313	chr1_54568196_T_C_b38	-5.79648	-5.78502
Expression	ENSG00000184313	chr1_54608974_G_A_b38	-4.44101	-4.39613
Expression	ENSG00000243725	chr1_54724574_C_T_b38	15.1127	15.0973
Expression	ENSG00000169174	chr1_55025188_T_C_b38	-4.50566	-4.53704
Expression	ENSG00000162402	chr1_55115257_G_A_b38	9.07542	9.11002
Expression	ENSG00000234810	chr1_55672933_G_A_b38	-5.35258	-5.3376
Expression	ENSG00000229871	chr1_56428639_T_C_b38	-4.4202	-4.45804
Expression	ENSG00000223956	chr1_56430247_C_G_b38	8.4558	8.46983
Expression	ENSG00000223956	chr1_56406111_A_G_b38	-6.97587	-6.93242
Expression	ENSG00000236776	chr1_56530432_C_G_b38	-5.88961	-5.93901
Expression	ENSG00000223416	chr1_59024810_T_C_b38	4.45885	4.45354
Expression	ENSG00000173406	chr1_58525798_C_T_b38	-5.27254	-5.28641
Expression	ENSG00000162600	chr1_58537547_G_GC_b38	-6.25728	-6.2389
Expression	ENSG00000162601	chr1_58655194_T_C_b38	4.36411	4.35396
Expression	ENSG00000283445	chr1_58556224_A_T_b38	-8.06046	-8.22204
Expression	ENSG00000177606	chr1_58289485_C_T_b38	4.3793	4.58721
Expression	ENSG00000232453	chr1_58906792_C_T_b38	8.02674	8.0384
Expression	ENSG00000270457	chr1_59284243_C_A_b38	6.05234	6.03045
Expression	ENSG00000172456	chr1_59510149_T_C_b38	5.86104	5.80938
Expression	ENSG00000172456	chr1_59764677_C_T_b38	-5.65043	-5.67524
Expression	ENSG00000162599	chr1_60099614_C_A_b38	-4.43458	-4.32706
Expression	ENSG00000162604	chr1_61723307_G_T_b38	6.88471	6.92992
Expression	ENSG00000240563	chr1_62195833_G_A_b38	25.949	25.9327
Expression	ENSG00000240563	chr1_62210419_C_A_b38	-15.9892	-15.9424
Expression	ENSG00000240563	chr1_62205876_C_T_b38	10.0174	9.96765
Expression	ENSG00000116641	chr1_62651339_T_C_b38	5.36519	5.34774
Expression	ENSG00000203965	chr1_62884362_C_T_b38	-4.73912	-4.71833
Expression	ENSG00000079739	chr1_63525819_G_A_b38	5.56658	5.61498
Expression	ENSG00000162437	chr1_64848529_C_A_b38	9.16656	9.14803
Expression	ENSG00000116675	chr1_65395377_T_C_b38	-5.57547	-5.60187
Expression	ENSG00000116678	chr1_65439203_T_A_b38	-5.57938	-5.57668
Expression	ENSG00000118473	chr1_66694653_A_G_b38	6.71491	6.85103
Expression	ENSG00000264720	chr1_66651493_GA_G_b38	5.2695	5.26615
Expression	ENSG00000142864	chr1_67375015_T_C_b38	-5.22508	-5.34529
Expression	ENSG00000223883	chr1_68657336_G_T_b38	4.32707	4.33455
Expression	ENSG00000116761	chr1_69875443_AG_A_b38	4.80226	4.89523
Expression	ENSG00000235782	chr1_70983298_C_T_b38	-4.92024	-4.9447
Expression	ENSG00000050628	chr1_70963049_A_C_b38	-4.82094	-4.7997
Expression	ENSG00000162620	chr1_74212549_C_A_b38	-5.08239	-5.10553
Expression	ENSG00000259030	chr1_74234228_G_A_b38	11.68	11.6654
Expression	ENSG00000259030	chr1_74112018_G_T_b38	8.19138	8.18861
Expression	ENSG00000254685	chr1_74229516_G_T_b38	-5.73486	-5.7374
Expression	ENSG00000254685	chr1_74090151_C_T_b38	-5.14434	-5.10559
Expression	ENSG00000116783	chr1_74179957_A_G_b38	9.68936	9.67435
Expression	ENSG00000116783	chr1_74190933_T_C_b38	6.96057	6.93919
Expression	ENSG00000237324	chr1_74112018_G_T_b38	4.82505	4.95099
Expression	ENSG00000272864	chr1_74747360_A_G_b38	-8.92333	-8.91724
Expression	ENSG00000272864	chr1_74425237_G_T_b38	-4.74308	-4.75116
Expression	ENSG00000272864	chr1_74806842_C_CTT_b38	4.41451	4.41632
Expression	ENSG00000116791	chr1_74739660_A_C_b38	-14.4099	-14.5536
Expression	ENSG00000116791	chr1_74747360_A_G_b38	-14.3074	-14.3919
Expression	ENSG00000116791	chr1_74708462_G_A_b38	5.81634	5.92053
Expression	ENSG00000116791	chr1_74707287_AAT_A_b38	-5.41584	-5.60435
Expression	ENSG00000137968	chr1_75393107_G_A_b38	-10.983	-10.8473
Expression	ENSG00000137968	chr1_75383333_C_T_b38	7.67242	7.6174
Expression	ENSG00000117054	chr1_75724352_C_G_b38	-5.36251	-5.39293
Expression	ENSG00000117054	chr1_75959610_C_T_b38	4.53426	4.62407
Expression	ENSG00000137955	chr1_75902037_A_G_b38	5.55012	5.54623
Expression	ENSG00000057468	chr1_75779738_A_G_b38	9.2622	9.24755
Expression	ENSG00000142892	chr1_77187104_A_G_b38	7.01384	7.12097
Expression	ENSG00000162614	chr1_77963166_A_C_b38	-5.62761	-5.67739
Expression	ENSG00000235927	chr1_77878224_T_C_b38	-5.81149	-5.81018
Expression	ENSG00000235927	chr1_77846673_A_C_b38	4.27016	4.28478
Expression	ENSG00000162613	chr1_77979080_C_CGGCCG_b38	-6.55264	-6.5456
Expression	ENSG00000162616	chr1_77438766_G_A_b38	-4.94626	-4.9273
Expression	ENSG00000137959	chr1_78191211_TC_T_b38	4.29494	4.25415
Expression	ENSG00000233290	chr1_82566749_G_T_b38	-9.05141	-9.10037
Expression	ENSG00000122432	chr1_84463630_G_A_b38	-6.94084	-6.98181
Expression	ENSG00000174021	chr1_84506286_G_T_b38	5.67357	5.62074
Expression	ENSG00000284882	chr1_84621048_A_G_b38	6.51882	6.28594
Expression	ENSG00000284882	chr1_84598589_T_C_b38	-5.66832	-6.03858
Expression	ENSG00000284882	chr1_84578410_T_C_b38	-4.50628	-4.53345
Expression	ENSG00000117151	chr1_84525986_G_C_b38	-5.03216	-5.01803
Expression	ENSG00000153898	chr1_85010953_T_G_b38	7.20731	7.2546
Expression	ENSG00000280099	chr1_85223451_G_A_b38	4.97277	5.01561
Expression	ENSG00000162642	chr1_85209349_G_A_b38	-4.3523	-4.34004
Expression	ENSG00000223653	chr1_85276655_G_C_b38	-6.09361	-6.12832
Expression	ENSG00000142867	chr1_85254330_T_C_b38	-5.02062	-5.04796
Expression	ENSG00000117174	chr1_85721358_AT_A_b38	8.50193	8.45853
Expression	ENSG00000171502	chr1_85991789_A_G_b38	-16.3423	-17.0883
Expression	ENSG00000285210	chr1_86385737_A_G_b38	7.39604	7.32734
Expression	ENSG00000137975	chr1_86280296_C_T_b38	-4.36675	-4.36414
Expression	ENSG00000137975	chr1_86992443_C_T_b38	4.35619	4.35585
Expression	ENSG00000153923	chr1_86703435_T_C_b38	8.14728	8.15224
Expression	ENSG00000153923	chr1_86703725_T_C_b38	6.72069	6.72413
Expression	ENSG00000153923	chr1_86635966_T_C_b38	-5.88437	-5.87409
Expression	ENSG00000153923	chr1_87009118_G_A_b38	4.49397	4.50859
Expression	ENSG00000236915	chr1_86703435_T_C_b38	7.924	7.89412
Expression	ENSG00000236915	chr1_86671552_G_A_b38	-7.84493	-7.83883
Expression	ENSG00000236915	chr1_86703725_T_C_b38	4.54257	4.53437
Expression	ENSG00000261737	chr1_86798862_A_T_b38	6.13707	6.16868
Expression	ENSG00000183291	chr1_86882195_G_C_b38	5.72158	5.64565
Expression	ENSG00000267272	chr1_87280908_T_C_b38	6.60394	6.66344
Expression	ENSG00000143013	chr1_87331207_C_T_b38	5.44259	5.64857
Expression	ENSG00000143013	chr1_87440145_G_C_b38	-4.64044	-4.52381
Expression	ENSG00000279778	chr1_87862417_G_A_b38	7.54964	7.56682
Expression	ENSG00000279778	chr1_87793687_CCTT_C_b38	7.50618	7.50692
Expression	ENSG00000279778	chr1_87826311_T_C_b38	6.86464	6.87724
Expression	ENSG00000279778	chr1_87826418_T_G_b38	-5.33108	-5.31849
Expression	ENSG00000279778	chr1_87784339_T_C_b38	-5.07041	-5.07918
Expression	ENSG00000241975	chr1_88717029_T_G_b38	-6.49432	-6.49791
Expression	ENSG00000137944	chr1_88952720_C_T_b38	-9.48407	-9.48453
Expression	ENSG00000117226	chr1_89009452_C_T_b38	-24.8061	-24.8791
Expression	ENSG00000117226	chr1_89912388_A_G_b38	4.98816	4.97211
Expression	ENSG00000117226	chr1_89128196_C_G_b38	-4.34513	-4.3464
Expression	ENSG00000234518	chr1_89094128_AAC_A_b38	7.05425	6.99809
Expression	ENSG00000234518	chr1_89048524_TTTTG_T_b38	-4.66024	-4.64253
Expression	ENSG00000154451	chr1_89276878_A_G_b38	-4.26784	-4.39927
Expression	ENSG00000225492	chr1_89429030_A_G_b38	8.96384	9.05121
Expression	ENSG00000197147	chr1_89481934_T_C_b38	-9.09917	-9.22867
Expression	ENSG00000286548	chr1_89048527_T_C_b38	4.87631	4.86116
Expression	ENSG00000171488	chr1_89762960_C_T_b38	4.39157	4.30817
Expression	ENSG00000231613	chr1_89762090_G_A_b38	-22.108	-22.0078
Expression	ENSG00000162669	chr1_91404573_G_A_b38	-17.2035	-17.201
Expression	ENSG00000162669	chr1_91404853_G_C_b38	10.8371	10.7954
Expression	ENSG00000162669	chr1_91404732_ACTTCCCCGCGGGCGTCGGGCCCCCGTCCCCAC_A_b38	-5.86049	-5.82861
Expression	ENSG00000097046	chr1_91500849_G_A_b38	-4.36004	-4.42507
Expression	ENSG00000241318	chr1_91479156_C_T_b38	-5.9049	-5.80544
Expression	ENSG00000154511	chr1_92300508_C_G_b38	-6.93082	-6.91307
Expression	ENSG00000122483	chr1_93355018_G_A_b38	4.69756	4.68464
Expression	ENSG00000117505	chr1_93355127_A_G_b38	-5.31752	-5.30457
Expression	ENSG00000223745	chr1_93202461_T_G_b38	26.4853	26.5127
Expression	ENSG00000223745	chr1_93186018_C_T_b38	-5.60802	-5.61712
Expression	ENSG00000229635	chr1_93336654_G_GCT_b38	6.06038	6.05434
Expression	ENSG00000117528	chr1_94411329_C_A_b38	7.77469	7.97348
Expression	ENSG00000117528	chr1_94482577_T_C_b38	-6.09185	-6.0883
Expression	ENSG00000288736	chr1_94543589_A_G_b38	-11.3869	-11.4642
Expression	ENSG00000143036	chr1_94958765_C_T_b38	-4.59702	-4.53844
Expression	ENSG00000117519	chr1_94887145_T_A_b38	7.88891	7.88134
Expression	ENSG00000235501	chr1_94908840_A_AT_b38	5.75933	5.81475
Expression	ENSG00000235501	chr1_94932483_G_T_b38	-5.74633	-5.77983
Expression	ENSG00000172339	chr1_94961847_A_G_b38	-4.71215	-4.76762
Expression	ENSG00000226026	chr1_95160278_T_G_b38	5.85745	5.86297
Expression	ENSG00000122481	chr1_95213786_AATTTT_A_b38	10.4699	10.8472
Expression	ENSG00000122481	chr1_95272349_A_G_b38	4.54047	4.68969
Expression	ENSG00000228852	chr1_95207325_CTGG_C_b38	-7.84633	-7.83812
Expression	ENSG00000228852	chr1_95244202_G_T_b38	-5.83874	-5.83424
Expression	ENSG00000228852	chr1_95419067_G_A_b38	4.34003	4.33553
Expression	ENSG00000287919	chr1_95283883_G_A_b38	-9.53393	-9.53386
Expression	ENSG00000228502	chr1_96561629_C_T_b38	5.52643	5.53508
Expression	ENSG00000117569	chr1_96608588_AACAG_A_b38	5.81358	5.65766
Expression	ENSG00000188641	chr1_97545584_G_A_b38	-5.47144	-5.45666
Expression	ENSG00000188641	chr1_98407834_G_A_b38	4.36888	4.35043
Expression	ENSG00000280040	chr1_99295372_A_T_b38	4.43321	4.38433
Expression	ENSG00000099260	chr1_99661291_A_G_b38	4.5099	4.47732
Expression	ENSG00000117620	chr1_100152331_C_T_b38	5.26347	5.31248
Expression	ENSG00000156875	chr1_99963205_C_T_b38	4.29989	4.48733
Expression	ENSG00000156876	chr1_99950769_C_A_b38	6.42021	6.39824
Expression	ENSG00000156876	chr1_99973966_A_G_b38	-5.46841	-5.46252
Expression	ENSG00000137992	chr1_100248151_C_A_b38	5.16006	5.05119
Expression	ENSG00000137996	chr1_100264595_T_TCTG_b38	-6.69718	-6.68751
Expression	ENSG00000137996	chr1_99954000_A_G_b38	5.93294	5.9202
Expression	ENSG00000079335	chr1_100353172_T_G_b38	-5.67934	-5.6743
Expression	ENSG00000181656	chr1_100586230_T_C_b38	6.21004	6.16045
Expression	ENSG00000273204	chr1_100882544_C_A_b38	4.39848	4.40306
Expression	ENSG00000162694	chr1_100996676_G_A_b38	-4.5493	-4.54182
Expression	ENSG00000289355	chr1_101172263_CCCAGGAGTTTGAGA_C_b38	-4.41389	-4.58779
Expression	ENSG00000170989	chr1_101171808_A_G_b38	-4.54963	-4.62429
Expression	ENSG00000228399	chr1_101464427_T_C_b38	-4.41012	-4.4099
Expression	ENSG00000183298	chr1_102378026_A_ATCC_b38	4.66067	4.65226
Expression	ENSG00000183298	chr1_101836634_G_T_b38	4.47945	4.48826
Expression	ENSG00000240038	chr1_103566260_A_G_b38	4.69352	4.62612
Expression	ENSG00000198890	chr1_107064413_T_TCAG_b38	11.2599	11.1675
Expression	ENSG00000162631	chr1_107135646_G_C_b38	14.9161	15.0994
Expression	ENSG00000289612	chr1_107135646_G_C_b38	9.15228	9.21731
Expression	ENSG00000134215	chr1_107705961_T_C_b38	4.98942	4.99628
Expression	ENSG00000134215	chr1_107918852_T_C_b38	4.6077	4.6066
Expression	ENSG00000226822	chr1_108046046_A_C_b38	-11.8421	-11.8233
Expression	ENSG00000260879	chr1_108200437_G_C_b38	5.51519	5.51382
Expression	ENSG00000085491	chr1_108190159_G_A_b38	-6.40905	-6.36801
Expression	ENSG00000121957	chr1_108834814_C_T_b38	-4.9289	-5.10883
Expression	ENSG00000121957	chr1_108019535_G_A_b38	4.57915	4.58416
Expression	ENSG00000197780	chr1_109068704_T_G_b38	-5.85903	-5.86709
Expression	ENSG00000273382	chr1_109099436_G_A_b38	8.09009	8.05262
Expression	ENSG00000143126	chr1_109235615_C_T_b38	7.0292	7.0425
Expression	ENSG00000134222	chr1_109294213_A_G_b38	-7.60351	-7.66617
Expression	ENSG00000221986	chr1_109338099_T_C_b38	4.59013	4.60208
Expression	ENSG00000143028	chr1_109494376_G_C_b38	5.34506	5.40783
Expression	ENSG00000181754	chr1_109509517_A_G_b38	24.8092	24.8619
Expression	ENSG00000168765	chr1_109675302_G_A_b38	-6.18236	-6.1793
Expression	ENSG00000168765	chr1_109656105_C_G_b38	-13.5702	-13.562
Expression	ENSG00000168765	chr1_109657738_T_C_b38	-7.39919	-7.38339
Expression	ENSG00000168765	chr1_109704237_G_A_b38	5.57301	5.57681
Expression	ENSG00000168765	chr1_109198543_T_A_b38	4.37758	4.37932
Expression	ENSG00000213366	chr1_109669912_T_C_b38	-8.21204	-8.31847
Expression	ENSG00000213366	chr1_109633938_G_A_b38	6.80936	6.74444
Expression	ENSG00000213366	chr1_109704237_G_A_b38	4.60243	4.66166
Expression	ENSG00000134184	chr1_109675302_G_A_b38	-10.4331	-10.4255
Expression	ENSG00000134184	chr1_109753614_T_TA_b38	-6.44332	-6.44921
Expression	ENSG00000134184	chr1_109669671_C_A_b38	-7.31302	-7.31542
Expression	ENSG00000134184	chr1_109713598_A_C_b38	7.58452	7.58688
Expression	ENSG00000134184	chr1_109704237_G_A_b38	5.76387	5.76296
Expression	ENSG00000134184	chr1_110446818_CT_C_b38	-5.17507	-5.14392
Expression	ENSG00000134184	chr1_109271097_C_T_b38	-4.65712	-4.64677
Expression	ENSG00000260246	chr1_109675302_G_A_b38	-5.96137	-5.95582
Expression	ENSG00000260246	chr1_109708937_A_C_b38	5.08485	5.10196
Expression	ENSG00000134201	chr1_109711834_A_G_b38	-4.73165	-4.85106
Expression	ENSG00000134201	chr1_109712056_G_T_b38	-8.00745	-8.30201
Expression	ENSG00000134201	chr1_109718945_G_A_b38	-7.14617	-7.20877
Expression	ENSG00000241720	chr1_109753395_C_T_b38	4.72133	4.6603
Expression	ENSG00000134202	chr1_109724132_A_C_b38	11.9339	12.0993
Expression	ENSG00000134202	chr1_109740350_G_T_b38	12.183	12.3187
Expression	ENSG00000134202	chr1_109675302_G_A_b38	-7.72043	-7.75962
Expression	ENSG00000134202	chr1_109704237_G_A_b38	5.42011	5.56114
Expression	ENSG00000184371	chr1_109928142_G_A_b38	4.50989	4.52792
Expression	ENSG00000258634	chr1_110055734_A_G_b38	6.20391	6.05655
Expression	ENSG00000116396	chr1_110264604_A_G_b38	5.30362	5.28963
Expression	ENSG00000224699	chr1_110150387_C_T_b38	-4.88602	-4.91258
Expression	ENSG00000168679	chr1_110353365_T_G_b38	-7.93808	-7.97387
Expression	ENSG00000134248	chr1_110319013_T_C_b38	-5.78371	-5.78532
Expression	ENSG00000235407	chr1_110487134_C_CTGTCGGCTGAGGAGAG_b38	5.47322	5.44447
Expression	ENSG00000177301	chr1_110606367_C_A_b38	-6.13875	-6.24111
Expression	ENSG00000259834	chr1_111585096_G_A_b38	-4.71882	-4.67764
Expression	ENSG00000259834	chr1_110643707_C_T_b38	-4.41451	-4.39592
Expression	ENSG00000134255	chr1_111191102_G_C_b38	6.64557	6.75477
Expression	ENSG00000156171	chr1_111191102_G_C_b38	8.02464	7.26737
Expression	ENSG00000156171	chr1_111139496_C_T_b38	7.24289	7.50753
Expression	ENSG00000064886	chr1_111287444_G_A_b38	7.56009	7.57556
Expression	ENSG00000203878	chr1_111291521_G_A_b38	11.399	11.456
Expression	ENSG00000134216	chr1_111287444_G_A_b38	12.8079	12.8411
Expression	ENSG00000085465	chr1_111449223_C_A_b38	-7.20595	-7.17844
Expression	ENSG00000260948	chr1_111425865_G_A_b38	-12.4042	-12.4078
Expression	ENSG00000116473	chr1_111620153_C_T_b38	-6.69847	-6.79711
Expression	ENSG00000121933	chr1_111490897_A_G_b38	-12.766	-12.7694
Expression	ENSG00000227811	chr1_111759790_T_C_b38	-11.7416	-11.6936
Expression	ENSG00000064703	chr1_111762606_A_G_b38	6.33622	6.32171
Expression	ENSG00000231246	chr1_112239206_C_G_b38	4.6666	4.66408
Expression	ENSG00000134245	chr1_112468623_A_G_b38	-10.1164	-10.2704
Expression	ENSG00000134245	chr1_112451930_G_C_b38	-4.9127	-4.68617
Expression	ENSG00000273483	chr1_112604985_G_A_b38	5.17712	5.15141
Expression	ENSG00000116489	chr1_112605276_A_C_b38	5.60679	5.61916
Expression	ENSG00000007341	chr1_112614238_A_AAAAC_b38	11.2104	11.213
Expression	ENSG00000155363	chr1_112654274_G_A_b38	5.23648	5.37112
Expression	ENSG00000155366	chr1_112702704_A_G_b38	-4.58596	-4.61015
Expression	ENSG00000155380	chr1_113006265_A_G_b38	-5.33842	-5.3836
Expression	ENSG00000238198	chr1_112871601_T_TA_b38	4.41897	4.41834
Expression	ENSG00000226167	chr1_113901277_G_A_b38	4.98405	4.97001
Expression	ENSG00000116774	chr1_114004104_G_C_b38	4.64961	4.64194
Expression	ENSG00000134207	chr1_114195779_C_T_b38	-8.94821	-9.02182
Expression	ENSG00000134207	chr1_114213634_G_C_b38	-6.25841	-6.11226
Expression	ENSG00000173218	chr1_115618662_A_G_b38	-9.2932	-9.31117
Expression	ENSG00000173218	chr1_116635423_C_T_b38	4.64431	4.59584
Expression	ENSG00000163393	chr1_115991836_A_G_b38	5.50585	5.681
Expression	ENSG00000163393	chr1_116148499_C_A_b38	-4.74109	-4.76434
Expression	ENSG00000203865	chr1_116309242_G_A_b38	-4.53769	-4.52446
Expression	ENSG00000224950	chr1_116495418_C_A_b38	5.51517	5.51267
Expression	ENSG00000116824	chr1_117243309_G_A_b38	4.60861	4.64981
Expression	ENSG00000236137	chr1_117080408_G_C_b38	-4.50011	-4.49664
Expression	ENSG00000116830	chr1_116198088_G_A_b38	-4.43778	-4.42752
Expression	ENSG00000134253	chr1_117102315_TCCCTGCAGCCA_T_b38	4.76079	4.78891
Expression	ENSG00000198162	chr1_117538346_G_A_b38	4.69284	4.75403
Expression	ENSG00000226172	chr1_119000848_G_A_b38	-14.7135	-14.9727
Expression	ENSG00000226172	chr1_118996216_T_G_b38	5.39067	5.44235
Expression	ENSG00000239216	chr1_119072838_CT_C_b38	-6.34599	-6.4163
Expression	ENSG00000231365	chr1_119141627_T_C_b38	-27.0657	-27.1016
Expression	ENSG00000231365	chr1_119156143_C_T_b38	-9.27428	-9.33182
Expression	ENSG00000231365	chr1_119118196_G_T_b38	-5.95463	-5.94115
Expression	ENSG00000231365	chr1_118695600_T_C_b38	-4.42577	-4.39585
Expression	ENSG00000116874	chr1_119029918_C_T_b38	-15.021	-15.057
Expression	ENSG00000116874	chr1_119057738_C_T_b38	5.06128	5.03797
Expression	ENSG00000116882	chr1_119130721_G_A_b38	-6.13564	-6.15401
Expression	ENSG00000203858	chr1_119177063_T_C_b38	-4.68955	-4.66097
Expression	ENSG00000235595	chr1_119568845_A_G_b38	-4.6392	-4.67679
Expression	ENSG00000260941	chr1_119612175_C_T_b38	4.82115	4.81009
Expression	ENSG00000143067	chr1_119648421_A_T_b38	-4.70037	-4.67675
Expression	ENSG00000134250	chr1_120935313_G_A_b38	-4.26248	-4.28202
Expression	ENSG00000265808	chr1_120154565_T_C_b38	4.89819	4.90234
Expression	ENSG00000274642	chr1_120218721_T_A_b38	-12.7847	-12.7647
Expression	ENSG00000274642	chr1_120345914_C_G_b38	-6.58346	-6.64257
Expression	ENSG00000274642	chr1_120181694_T_G_b38	4.30898	4.38686
Expression	ENSG00000277313	chr1_120342042_A_G_b38	-4.35036	-4.25272
Expression	ENSG00000223804	chr1_120334012_CA_C_b38	-19.4056	-6.16293
Expression	ENSG00000223804	chr1_121030702_C_T_b38	-7.6645	-8.40906
Expression	ENSG00000270231	chr1_120419236_T_A_b38	29.5896	29.6977
Expression	ENSG00000270231	chr1_120407656_T_C_b38	-13.8891	-13.8291
Expression	ENSG00000270231	chr1_120823584_AG_A_b38	-4.59632	-4.73017
Expression	ENSG00000270392	chr1_120424115_C_T_b38	13.0848	13.0913
Expression	ENSG00000273694	chr1_120570498_G_A_b38	4.68035	4.67485
Expression	ENSG00000286106	chr1_120944682_T_C_b38	-15.6388	-15.7643
Expression	ENSG00000286106	chr1_120949639_C_T_b38	10.6172	10.7082
Expression	ENSG00000286106	chr1_120148267_C_T_b38	5.61552	5.58965
Expression	ENSG00000286106	chr1_121320950_C_A_b38	-4.61464	-4.61885
Expression	ENSG00000286106	chr1_120947700_A_G_b38	4.54477	4.51312
Expression	ENSG00000273136	chr1_120428359_C_G_b38	13.444	13.4655
Expression	ENSG00000273136	chr1_120334012_CA_C_b38	-5.27091	-5.33233
Expression	ENSG00000273136	chr1_120450279_C_T_b38	-4.84534	-4.87142
Expression	ENSG00000273136	chr1_120921930_A_G_b38	-6.56792	-6.66018
Expression	ENSG00000273136	chr1_120944669_C_T_b38	-5.52605	-5.52544
Expression	ENSG00000273136	chr1_120342201_C_A_b38	4.40584	4.37765
Expression	ENSG00000287979	chr1_121090082_T_C_b38	-6.84787	-6.8025
Expression	ENSG00000226067	chr1_120954666_G_A_b38	-15.0775	-14.9407
Expression	ENSG00000281741	chr1_120944682_T_C_b38	-19.8971	-19.877
Expression	ENSG00000281741	chr1_120379466_C_G_b38	-7.35464	-7.32763
Expression	ENSG00000281741	chr1_120997308_T_C_b38	5.5171	5.48933
Expression	ENSG00000277610	chr1_121042815_A_G_b38	-5.11022	-5.25903
Expression	ENSG00000285215	chr1_120956418_A_G_b38	-19.6578	-19.5215
Expression	ENSG00000285215	chr1_120971750_C_T_b38	-9.81781	-9.78921
Expression	ENSG00000223345	chr1_121418464_C_A_b38	6.36185	6.33962
Expression	ENSG00000213244	chr1_121547115_C_G_b38	4.49202	4.31005
Expression	ENSG00000171943	chr1_121375092_A_G_b38	-13.6802	-13.655
Expression	ENSG00000188610	chr1_121278270_G_A_b38	-5.87738	-5.86091
Expression	ENSG00000227082	chr1_121418442_G_A_b38	-5.28554	-5.28666
Expression	ENSG00000231752	chr1_121360072_T_A_b38	4.82583	4.92569
Expression	ENSG00000232721	chr1_143688183_C_G_b38	8.01368	7.97261
Expression	ENSG00000252105	chr1_143208715_T_A_b38	4.15513	4.04609
Expression	ENSG00000233430	chr1_143838930_G_A_b38	6.53354	6.55102
Expression	ENSG00000265531	chr1_143279994_C_T_b38	-4.80677	-4.87137
Expression	ENSG00000234571	chr1_143270202_A_T_b38	-5.20987	-5.18121
Expression	ENSG00000234571	chr1_143271349_A_C_b38	-4.53503	-4.53296
Expression	ENSG00000263513	chr1_143271349_A_C_b38	-5.06346	-5.02345
Expression	ENSG00000289318	chr1_143976031_G_GT_b38	-12.1874	-6.5284
Expression	ENSG00000270872	chr1_143933174_C_T_b38	-8.9911	-8.9826
Expression	ENSG00000227212	chr1_144461158_A_G_b38	-7.06249	-7.07212
Expression	ENSG00000266338	chr1_144461158_A_G_b38	-14.1116	-14.1199
Expression	ENSG00000266338	chr1_145452141_G_T_b38	-6.96884	-6.96809
Expression	ENSG00000266338	chr1_144426381_C_T_b38	-5.53844	-5.47042
Expression	ENSG00000196369	chr1_144517902_A_T_b38	4.82843	4.87402
Expression	ENSG00000196369	chr1_144489791_G_A_b38	4.09387	4.10825
Expression	ENSG00000215784	chr1_145468612_C_T_b38	-4.58281	-4.58524
Expression	ENSG00000272419	chr1_146038017_T_G_b38	5.95293	6.11559
Expression	ENSG00000272419	chr1_145725430_G_C_b38	-4.22031	-4.4264
Expression	ENSG00000162825	chr1_146067773_C_G_b38	5.95848	5.96868
Expression	ENSG00000162825	chr1_145698317_T_C_b38	-5.04909	-5.03947
Expression	ENSG00000270722	chr1_144468037_T_C_b38	-4.44789	-4.49073
Expression	ENSG00000117262	chr1_145607874_GCCCCTAATAAGCCCCGC_G_b38	4.79201	4.82888
Expression	ENSG00000186141	chr1_145747599_C_T_b38	5.84744	5.78801
Expression	ENSG00000265241	chr1_145927447_C_T_b38	-7.68034	-7.6758
Expression	ENSG00000271601	chr1_145918026_T_C_b38	-4.40193	-4.32871
Expression	ENSG00000272031	chr1_145927840_C_T_b38	-4.54866	-4.54972
Expression	ENSG00000287190	chr1_145567887_A_AG_b38	5.68952	5.6919
Expression	ENSG00000271425	chr1_146228815_G_C_b38	-8.59509	-8.63164
Expression	ENSG00000271425	chr1_146028441_GT_G_b38	4.64603	4.66031
Expression	ENSG00000264343	chr1_146228066_T_G_b38	6.07993	6.13553
Expression	ENSG00000264343	chr1_146056676_G_A_b38	4.3571	4.48755
Expression	ENSG00000276509	chr1_146027599_C_G_b38	-6.89762	-6.85196
Expression	ENSG00000287978	chr1_146399495_A_T_b38	-8.95499	-8.94728
Expression	ENSG00000287978	chr1_146387643_A_G_b38	5.7948	5.78096
Expression	ENSG00000287978	chr1_146377273_T_C_b38	-4.89036	-4.87755
Expression	ENSG00000277406	chr1_146377157_C_T_b38	9.91013	9.90569
Expression	ENSG00000276975	chr1_146482353_G_GTTA_b38	-9.7841	-9.80734
Expression	ENSG00000276975	chr1_146469900_T_C_b38	-7.43863	-7.4473
Expression	ENSG00000244371	chr1_146960869_C_T_b38	-8.83322	-8.82371
Expression	ENSG00000225603	chr1_147062805_CAT_C_b38	-5.08759	-4.93178
Expression	ENSG00000227242	chr1_147068635_G_A_b38	6.01388	5.98449
Expression	ENSG00000227242	chr1_147030306_T_C_b38	-4.48599	-4.40822
Expression	ENSG00000283342	chr1_147110626_AT_A_b38	-4.59095	-4.58666
Expression	ENSG00000131791	chr1_147031372_C_T_b38	5.13332	6.64078
Expression	ENSG00000180867	chr1_147176645_C_T_b38	9.48185	9.46872
Expression	ENSG00000237188	chr1_147274959_C_T_b38	5.12355	5.09242
Expression	ENSG00000226015	chr1_147368274_T_A_b38	-4.72748	-4.77772
Expression	ENSG00000226015	chr1_147202382_T_C_b38	-4.43846	-4.40952
Expression	ENSG00000236806	chr1_147485844_C_A_b38	5.28368	5.23121
Expression	ENSG00000131778	chr1_147235895_A_G_b38	-5.02296	-4.94785
Expression	ENSG00000131781	chr1_147225363_C_G_b38	4.53156	4.47184
Expression	ENSG00000278811	chr1_147306735_C_T_b38	10.3156	10.3561
Expression	ENSG00000278811	chr1_147098843_G_A_b38	-4.62114	-4.58141
Expression	ENSG00000162836	chr1_147652507_T_G_b38	16.1459	16.1201
Expression	ENSG00000162836	chr1_147656613_T_C_b38	-10.1681	-10.0936
Expression	ENSG00000162836	chr1_147669040_C_T_b38	-5.33937	-4.7499
Expression	ENSG00000188092	chr1_147951446_A_G_b38	5.24382	5.33137
Expression	ENSG00000274372	chr1_148012247_G_A_b38	5.79258	5.72623
Expression	ENSG00000215859	chr1_148012247_G_A_b38	-4.79943	-4.80658
Expression	ENSG00000206585	chr1_148141379_A_G_b38	-4.95446	-5.03572
Expression	ENSG00000225080	chr1_148153630_T_C_b38	-6.15184	-6.12967
Expression	ENSG00000263956	chr1_148159122_A_G_b38	-7.11946	-7.11379
Expression	ENSG00000263956	chr1_148134131_C_T_b38	-5.56236	-5.55758
Expression	ENSG00000227733	chr1_148208718_T_C_b38	-9.8454	-9.84525
Expression	ENSG00000224481	chr1_148379233_G_T_b38	4.70178	4.69806
Expression	ENSG00000272824	chr1_148434879_T_C_b38	-9.7046	-4.50496
Expression	ENSG00000272824	chr1_148390087_C_T_b38	8.88355	9.51194
Expression	ENSG00000207340	chr1_148389903_G_A_b38	5.89039	5.95125
Expression	ENSG00000207340	chr1_148416387_TG_T_b38	-4.30282	-4.33836
Expression	ENSG00000231551	chr1_148417463_G_A_b38	-6.13741	-5.85331
Expression	ENSG00000231551	chr1_148529095_G_A_b38	5.39611	5.52989
Expression	ENSG00000231551	chr1_148392990_G_A_b38	4.92276	5.11903
Expression	ENSG00000201183	chr1_148404983_C_T_b38	7.89724	7.90723
Expression	ENSG00000280649	chr1_149196764_G_C_b38	-5.10673	-5.11926
Expression	ENSG00000236334	chr1_147514828_C_CCT_b38	4.31983	4.31648
Expression	ENSG00000286019	chr1_148645763_C_T_b38	8.09756	6.50494
Expression	ENSG00000286019	chr1_148467530_A_G_b38	-8.81372	-7.22038
Expression	ENSG00000269713	chr1_148948688_A_ATAC_b38	-5.16698	-5.11762
Expression	ENSG00000274265	chr1_149103446_T_A_b38	-10.8473	-10.8417
Expression	ENSG00000274265	chr1_149183886_T_C_b38	9.72169	9.71518
Expression	ENSG00000274265	chr1_149010945_G_A_b38	-4.42074	-4.42499
Expression	ENSG00000289614	chr1_149103446_T_A_b38	-19.2691	-19.2912
Expression	ENSG00000289614	chr1_149607946_C_T_b38	4.52507	4.42629
Expression	ENSG00000215861	chr1_149103446_T_A_b38	-21.1833	-21.6789
Expression	ENSG00000286219	chr1_149650463_C_T_b38	-4.71665	-4.71357
Expression	ENSG00000271383	chr1_149650463_C_T_b38	-8.95267	-8.94448
Expression	ENSG00000271383	chr1_150213602_A_G_b38	-6.25316	-6.22825
Expression	ENSG00000271383	chr1_149629398_C_T_b38	4.98764	4.9819
Expression	ENSG00000234232	chr1_149745486_T_C_b38	4.76477	4.76334
Expression	ENSG00000220323	chr1_149843756_A_G_b38	5.07204	5.06808
Expression	ENSG00000220323	chr1_150010529_C_T_b38	-4.91089	-4.94717
Expression	ENSG00000261716	chr1_149843969_T_C_b38	-6.0413	-6.03581
Expression	ENSG00000261716	chr1_149843756_A_G_b38	4.99233	4.98791
Expression	ENSG00000264207	chr1_149843446_GCTCC_G_b38	-6.37137	-6.37283
Expression	ENSG00000159164	chr1_149917937_A_G_b38	-5.23141	-5.23033
Expression	ENSG00000014914	chr1_149936215_A_G_b38	6.57215	6.52938
Expression	ENSG00000285184	chr1_150108151_T_C_b38	-5.52033	-5.51972
Expression	ENSG00000285554	chr1_150125477_A_G_b38	4.71939	4.66617
Expression	ENSG00000266472	chr1_150381734_A_G_b38	5.10726	5.12272
Expression	ENSG00000266472	chr1_150293937_C_CT_b38	-4.61105	-4.59135
Expression	ENSG00000163125	chr1_150480766_A_G_b38	4.27257	4.24284
Expression	ENSG00000143374	chr1_150521449_C_G_b38	-5.24959	-5.22923
Expression	ENSG00000143374	chr1_150449178_T_C_b38	4.87853	4.85172
Expression	ENSG00000237781	chr1_150558904_T_C_b38	7.70608	7.95927
Expression	ENSG00000288880	chr1_150989647_C_T_b38	4.23642	4.2326
Expression	ENSG00000143452	chr1_150676704_C_G_b38	22.3198	22.3038
Expression	ENSG00000163131	chr1_150764744_A_G_b38	-7.12586	-7.10509
Expression	ENSG00000163131	chr1_150781011_G_A_b38	4.55344	4.55148
Expression	ENSG00000143418	chr1_150964853_C_T_b38	8.02223	8.10077
Expression	ENSG00000143418	chr1_150781422_GC_G_b38	-4.75549	-4.76967
Expression	ENSG00000197622	chr1_151041658_C_G_b38	-5.11825	-4.95028
Expression	ENSG00000143458	chr1_151150013_C_T_b38	-4.39613	-4.26039
Expression	ENSG00000261168	chr1_152012071_G_A_b38	5.12039	5.12745
Expression	ENSG00000143434	chr1_151144534_G_A_b38	5.493	5.47567
Expression	ENSG00000289288	chr1_151147293_T_A_b38	6.60449	5.90493
Expression	ENSG00000163155	chr1_151132474_G_A_b38	-6.07887	-6.06084
Expression	ENSG00000143398	chr1_151214275_T_A_b38	9.00589	8.96948
Expression	ENSG00000143442	chr1_151413676_G_T_b38	-8.60375	-8.49162
Expression	ENSG00000143376	chr1_151704538_C_T_b38	12.851	12.8534
Expression	ENSG00000143436	chr1_151762214_G_C_b38	8.10198	8.09168
Expression	ENSG00000143436	chr1_152548735_G_A_b38	-4.45513	-4.44771
Expression	ENSG00000203288	chr1_151790770_G_A_b38	7.04871	7.03223
Expression	ENSG00000182134	chr1_151772382_G_A_b38	11.5657	11.556
Expression	ENSG00000213171	chr1_151529951_C_T_b38	5.00341	5.04717
Expression	ENSG00000234614	chr1_151843844_G_T_b38	6.21817	6.2724
Expression	ENSG00000196407	chr1_151843844_G_T_b38	4.31913	4.37063
Expression	ENSG00000285651	chr1_151058855_C_G_b38	4.26547	4.25703
Expression	ENSG00000229021	chr1_151982533_C_T_b38	-4.6064	-4.56135
Expression	ENSG00000159450	chr1_152096270_TA_T_b38	5.42524	5.41009
Expression	ENSG00000237975	chr1_152205063_G_A_b38	-16.9606	-17.1736
Expression	ENSG00000237975	chr1_152189259_C_T_b38	6.2667	6.28438
Expression	ENSG00000197915	chr1_152220810_G_T_b38	25.179	25.9953
Expression	ENSG00000197915	chr1_152196625_G_A_b38	-10.4453	-11.8089
Expression	ENSG00000197915	chr1_152468434_C_T_b38	5.96885	4.69665
Expression	ENSG00000143631	chr1_152197185_C_T_b38	-10.0844	-10.2918
Expression	ENSG00000263841	chr1_153824539_G_A_b38	-4.33346	-4.30625
Expression	ENSG00000197956	chr1_153566651_G_A_b38	4.61896	4.837
Expression	ENSG00000188015	chr1_153549456_G_A_b38	5.06649	5.24942
Expression	ENSG00000196154	chr1_153549456_G_A_b38	4.40844	4.63436
Expression	ENSG00000189171	chr1_153644381_T_C_b38	-11.1463	-11.4149
Expression	ENSG00000271853	chr1_153637410_C_G_b38	-25.7658	-25.7813
Expression	ENSG00000272030	chr1_153633433_G_A_b38	-20.765	-20.7421
Expression	ENSG00000143553	chr1_153683592_T_C_b38	4.77482	4.76634
Expression	ENSG00000143624	chr1_154040212_A_G_b38	4.83988	4.83858
Expression	ENSG00000284738	chr1_153890950_G_T_b38	-6.00012	-6.00327
Expression	ENSG00000143614	chr1_153896174_T_A_b38	4.38272	4.36327
Expression	ENSG00000198837	chr1_153940147_G_A_b38	6.84711	6.73738
Expression	ENSG00000282386	chr1_153964113_T_C_b38	5.56119	5.53722
Expression	ENSG00000273026	chr1_153964113_T_C_b38	6.74738	6.72428
Expression	ENSG00000143578	chr1_153886859_G_A_b38	-7.70067	-7.67056
Expression	ENSG00000231416	chr1_154155073_C_G_b38	4.55931	4.5491
Expression	ENSG00000143552	chr1_154155073_C_G_b38	18.1071	18.0999
Expression	ENSG00000143549	chr1_154085326_A_G_b38	4.31465	4.31132
Expression	ENSG00000143595	chr1_154319685_C_T_b38	-6.26729	-6.39671
Expression	ENSG00000228013	chr1_154451255_C_T_b38	-4.32085	-4.37823
Expression	ENSG00000163239	chr1_154543646_A_C_b38	-9.04295	-9.08417
Expression	ENSG00000160716	chr1_154574816_A_C_b38	-4.38877	-4.47516
Expression	ENSG00000160710	chr1_154757732_G_A_b38	4.31842	4.32942
Expression	ENSG00000143603	chr1_154947089_A_G_b38	-7.1092	-7.2664
Expression	ENSG00000143603	chr1_154818652_G_A_b38	-4.76265	-4.33755
Expression	ENSG00000163344	chr1_154927060_G_T_b38	-4.33595	-4.35114
Expression	ENSG00000163346	chr1_154908985_G_A_b38	-6.53664	-6.50258
Expression	ENSG00000232093	chr1_155036497_T_C_b38	-6.85455	-6.85243
Expression	ENSG00000143537	chr1_155061096_A_G_b38	-6.22704	-6.20284
Expression	ENSG00000185499	chr1_155171824_G_A_b38	5.89801	5.88845
Expression	ENSG00000185499	chr1_155192003_C_T_b38	5.73164	5.71028
Expression	ENSG00000231064	chr1_155096272_C_A_b38	4.62784	4.59553
Expression	ENSG00000160766	chr1_155227477_T_C_b38	-13.9085	-13.8964
Expression	ENSG00000160766	chr1_154479072_A_T_b38	4.36664	4.35353
Expression	ENSG00000177628	chr1_155235878_G_T_b38	-4.58641	-4.55882
Expression	ENSG00000160767	chr1_155252938_T_C_b38	5.71993	5.71545
Expression	ENSG00000160752	chr1_155310373_T_C_b38	6.1589	6.2078
Expression	ENSG00000225855	chr1_155319754_T_G_b38	8.51657	8.52789
Expression	ENSG00000116539	chr1_155698909_G_A_b38	5.55263	5.54333
Expression	ENSG00000203761	chr1_155745850_G_A_b38	-6.18069	-6.19347
Expression	ENSG00000116580	chr1_155872353_G_A_b38	4.34887	4.34512
Expression	ENSG00000143622	chr1_155911161_G_A_b38	8.23256	8.2505
Expression	ENSG00000132680	chr1_154969117_C_G_b38	4.34521	4.33815
Expression	ENSG00000160803	chr1_156062283_C_T_b38	-4.23984	-4.28795
Expression	ENSG00000132698	chr1_155997531_G_A_b38	4.60737	4.58119
Expression	ENSG00000196189	chr1_156177767_C_T_b38	9.17428	9.26914
Expression	ENSG00000196189	chr1_156137743_C_T_b38	-5.76234	-5.70582
Expression	ENSG00000160785	chr1_156196090_C_T_b38	-5.81842	-5.80109
Expression	ENSG00000260238	chr1_156262407_C_T_b38	-8.03664	-8.02419
Expression	ENSG00000260238	chr1_156237779_G_C_b38	5.12816	5.11767
Expression	ENSG00000242252	chr1_156240766_C_T_b38	7.11137	7.12691
Expression	ENSG00000160781	chr1_156323264_CCATT_C_b38	-5.23397	-5.21783
Expression	ENSG00000198952	chr1_156274030_C_T_b38	-10.4197	-10.2229
Expression	ENSG00000198715	chr1_156303270_C_T_b38	-6.8938	-6.84184
Expression	ENSG00000163468	chr1_156327497_T_C_b38	-8.44765	-8.58168
Expression	ENSG00000237390	chr1_157240617_A_G_b38	-4.66539	-4.58904
Expression	ENSG00000187862	chr1_156587073_G_GAT_b38	5.45651	5.41858
Expression	ENSG00000163382	chr1_156564733_A_C_b38	5.85864	5.88638
Expression	ENSG00000223356	chr1_156723343_C_T_b38	-5.01246	-5.00578
Expression	ENSG00000143303	chr1_156728473_C_T_b38	5.9079	5.90052
Expression	ENSG00000143319	chr1_156770234_G_T_b38	-4.45023	-4.45234
Expression	ENSG00000143314	chr1_156765630_A_G_b38	-4.56922	-4.55905
Expression	ENSG00000143314	chr1_156424339_T_C_b38	-5.36109	-5.35818
Expression	ENSG00000143314	chr1_157721221_A_G_b38	4.36213	4.36261
Expression	ENSG00000027869	chr1_156837690_T_C_b38	-4.68953	-4.70256
Expression	ENSG00000253831	chr1_157101388_GGTCTGGAGGGCGTGTGAGGATTT_G_b38	5.27563	5.26571
Expression	ENSG00000227295	chr1_158465460_C_T_b38	-4.54418	-4.50216
Expression	ENSG00000158488	chr1_158891488_C_G_b38	4.41634	4.41225
Expression	ENSG00000231434	chr1_159183690_G_A_b38	4.48309	4.45488
Expression	ENSG00000198967	chr1_158654738_G_T_b38	17.5438	17.534
Expression	ENSG00000163554	chr1_158654738_G_T_b38	17.1283	17.1115
Expression	ENSG00000163564	chr1_158936157_CCATTAACTCAT_C_b38	-5.41797	-5.72221
Expression	ENSG00000163564	chr1_158908580_A_G_b38	-4.58143	-4.76962
Expression	ENSG00000233473	chr1_159199851_T_C_b38	-6.622	-6.6693
Expression	ENSG00000163568	chr1_159195043_G_A_b38	-9.97373	-9.96761
Expression	ENSG00000179639	chr1_159317553_T_TA_b38	5.49682	5.48799
Expression	ENSG00000288775	chr1_159779250_TCCAGAGGTAGTGCAA_T_b38	-14.7944	-14.7679
Expression	ENSG00000288775	chr1_159778955_T_C_b38	10.6343	10.4938
Expression	ENSG00000158714	chr1_159838871_C_A_b38	4.55205	4.50527
Expression	ENSG00000272668	chr1_159856126_C_T_b38	32.2742	33.0291
Expression	ENSG00000188004	chr1_159838179_A_T_b38	7.10976	7.0949
Expression	ENSG00000188004	chr1_159839552_G_A_b38	5.13712	5.17243
Expression	ENSG00000256029	chr1_159856126_C_T_b38	9.38488	9.36528
Expression	ENSG00000237409	chr1_160165587_G_A_b38	-4.46699	-4.45562
Expression	ENSG00000143315	chr1_160012079_G_A_b38	-4.6673	-4.6442
Expression	ENSG00000162729	chr1_159986567_C_T_b38	4.45479	4.36371
Expression	ENSG00000018625	chr1_160115670_TGTTTCAACAAAC_T_b38	-4.68221	-4.75334
Expression	ENSG00000224261	chr1_160339180_C_T_b38	-4.7086	-4.92682
Expression	ENSG00000162736	chr1_160201009_G_A_b38	-4.46757	-4.4035
Expression	ENSG00000171786	chr1_160407087_A_G_b38	4.39915	4.37864
Expression	ENSG00000162738	chr1_160381014_G_A_b38	-4.867	-4.87508
Expression	ENSG00000066294	chr1_160505585_T_C_b38	-4.49242	-4.56106
Expression	ENSG00000270149	chr1_161037536_G_C_b38	7.27202	7.29763
Expression	ENSG00000270149	chr1_161038745_C_G_b38	5.94345	5.93393
Expression	ENSG00000215845	chr1_161038745_C_G_b38	25.2796	25.2634
Expression	ENSG00000162755	chr1_161098329_C_T_b38	6.51752	6.52532
Expression	ENSG00000158793	chr1_161118210_G_A_b38	10.3349	10.3302
Expression	ENSG00000158793	chr1_161122971_A_G_b38	-5.26999	-5.27211
Expression	ENSG00000143222	chr1_161211954_C_T_b38	6.69554	6.7026
Expression	ENSG00000143224	chr1_161189357_C_T_b38	5.10336	5.09802
Expression	ENSG00000158850	chr1_161189357_C_T_b38	6.72234	6.71975
Expression	ENSG00000158850	chr1_161165631_C_T_b38	-4.50642	-4.53188
Expression	ENSG00000158864	chr1_161216523_C_T_b38	-4.59279	-4.4857
Expression	ENSG00000158869	chr1_161219103_T_G_b38	-5.23377	-5.23543
Expression	ENSG00000289106	chr1_161370178_G_A_b38	-7.52354	-7.40905
Expression	ENSG00000188931	chr1_161418623_A_C_b38	-6.13975	-6.20584
Expression	ENSG00000288670	chr1_161377645_G_T_b38	-12.7016	-12.5687
Expression	ENSG00000288670	chr1_161368971_C_G_b38	-9.21506	-9.16523
Expression	ENSG00000283696	chr1_161399804_T_A_b38	8.18764	8.19577
Expression	ENSG00000283317	chr1_161425691_T_TA_b38	-8.52127	-8.49508
Expression	ENSG00000283317	chr1_161323718_C_T_b38	5.57465	5.62367
Expression	ENSG00000143226	chr1_161595591_A_G_b38	-6.78083	-6.7741
Expression	ENSG00000143226	chr1_161694564_A_G_b38	-5.06454	-5.06095
Expression	ENSG00000289273	chr1_161601513_A_G_b38	-6.86339	-6.88808
Expression	ENSG00000173110	chr1_161593265_G_A_b38	-8.56681	-8.5637
Expression	ENSG00000244682	chr1_161593764_A_G_b38	-8.85541	-8.88831
Expression	ENSG00000225217	chr1_161593764_A_G_b38	-8.66757	-8.70287
Expression	ENSG00000162746	chr1_161734321_G_A_b38	8.72727	8.74592
Expression	ENSG00000162746	chr1_161732221_C_T_b38	5.52014	5.51047
Expression	ENSG00000118217	chr1_161942933_G_A_b38	6.56042	6.50321
Expression	ENSG00000229808	chr1_161826622_C_T_b38	-4.71553	-4.6495
Expression	ENSG00000198929	chr1_162133824_AG_A_b38	-5.40534	-5.41246
Expression	ENSG00000239887	chr1_162143120_C_G_b38	-5.20877	-5.28172
Expression	ENSG00000239887	chr1_162172605_A_C_b38	4.58362	4.54567
Expression	ENSG00000185860	chr1_162861195_CCCTCCCTA_C_b38	4.56823	4.54359
Expression	ENSG00000237756	chr1_163240526_T_A_b38	-4.47097	-4.46489
Expression	ENSG00000232995	chr1_163254021_G_A_b38	-5.36709	-5.35107
Expression	ENSG00000185630	chr1_164560429_G_A_b38	-7.54606	-7.86006
Expression	ENSG00000162761	chr1_165355864_C_T_b38	5.58862	5.57692
Expression	ENSG00000143198	chr1_165631255_G_T_b38	-4.55697	-4.56579
Expression	ENSG00000143149	chr1_165698544_T_G_b38	-6.54933	-6.49135
Expression	ENSG00000224358	chr1_165746063_C_T_b38	-4.76194	-4.77416
Expression	ENSG00000143183	chr1_165745179_T_C_b38	6.23583	6.33763
Expression	ENSG00000152382	chr1_166880970_A_G_b38	-6.16103	-6.21202
Expression	ENSG00000143162	chr1_167548592_T_C_b38	-9.04087	-9.02987
Expression	ENSG00000198771	chr1_167580510_C_T_b38	9.39827	9.4081
Expression	ENSG00000197965	chr1_167797418_C_T_b38	4.98949	5.00331
Expression	ENSG00000143147	chr1_168160595_T_C_b38	-4.88533	-4.57181
Expression	ENSG00000143155	chr1_168198315_A_G_b38	-5.16245	-5.17104
Expression	ENSG00000227777	chr1_168767343_G_C_b38	-4.44661	-4.40706
Expression	ENSG00000143185	chr1_168527711_C_G_b38	-6.59466	-6.59564
Expression	ENSG00000143196	chr1_168728523_A_C_b38	5.09122	5.10179
Expression	ENSG00000143153	chr1_169203635_T_C_b38	5.23996	5.25997
Expression	ENSG00000143156	chr1_169285954_C_T_b38	9.78133	9.69074
Expression	ENSG00000213062	chr1_169486808_A_G_b38	5.15641	5.07958
Expression	ENSG00000000460	chr1_169789148_T_G_b38	-5.18947	-5.13634
Expression	ENSG00000171806	chr1_169826854_TGTTTA_T_b38	-20.0856	-20.128
Expression	ENSG00000239494	chr1_169789148_T_G_b38	-6.55779	-6.45653
Expression	ENSG00000000457	chr1_169891332_G_A_b38	-5.58703	-5.5752
Expression	ENSG00000243051	chr1_170850211_G_A_b38	4.91886	4.90636
Expression	ENSG00000075945	chr1_170319016_C_G_b38	-4.85286	-4.87584
Expression	ENSG00000120370	chr1_170305439_C_T_b38	4.61672	4.65169
Expression	ENSG00000271811	chr1_170664755_T_C_b38	8.24923	8.20935
Expression	ENSG00000271811	chr1_170593942_A_C_b38	6.85577	6.90042
Expression	ENSG00000007933	chr1_171086976_C_G_b38	4.79961	4.81167
Expression	ENSG00000007933	chr1_171227893_G_A_b38	-4.48712	-4.55702
Expression	ENSG00000094963	chr1_171185820_A_G_b38	-7.61053	-7.62711
Expression	ENSG00000094963	chr1_171190872_G_A_b38	-5.71549	-6.16122
Expression	ENSG00000225243	chr1_171191786_T_G_b38	6.63819	6.6264
Expression	ENSG00000285665	chr1_171358944_T_C_b38	-6.64821	-6.58874
Expression	ENSG00000034971	chr1_171649516_T_G_b38	6.42338	6.41747
Expression	ENSG00000117533	chr1_171753012_A_G_b38	9.14545	9.17376
Expression	ENSG00000010165	chr1_171781041_C_A_b38	4.67165	4.66665
Expression	ENSG00000287336	chr1_172394386_A_G_b38	-7.22096	-7.19294
Expression	ENSG00000287336	chr1_172393604_A_AAAG_b38	-5.12233	-5.05549
Expression	ENSG00000135845	chr1_172399827_T_C_b38	4.53034	4.42152
Expression	ENSG00000094975	chr1_172502848_A_G_b38	7.22137	7.2938
Expression	ENSG00000224228	chr1_172790982_A_T_b38	-7.28064	-7.38331
Expression	ENSG00000224228	chr1_172775794_C_T_b38	5.57239	5.54341
Expression	ENSG00000183831	chr1_173740477_T_G_b38	6.42614	6.42219
Expression	ENSG00000225591	chr1_173178552_C_T_b38	-4.74466	-4.74559
Expression	ENSG00000225591	chr1_172959136_G_A_b38	-4.59826	-4.58012
Expression	ENSG00000200674	chr1_173332210_C_T_b38	-4.29323	-4.29182
Expression	ENSG00000120334	chr1_173856229_A_T_b38	4.26355	4.25594
Expression	ENSG00000234741	chr1_173449275_G_A_b38	8.46752	8.43343
Expression	ENSG00000234741	chr1_173757558_G_A_b38	6.6415	6.53984
Expression	ENSG00000234741	chr1_174674587_A_C_b38	5.52594	5.49529
Expression	ENSG00000117601	chr1_174037133_A_T_b38	9.1269	9.1633
Expression	ENSG00000224977	chr1_173968277_A_G_b38	-4.25024	-4.27795
Expression	ENSG00000152061	chr1_174080447_C_G_b38	8.22294	8.21251
Expression	ENSG00000287697	chr1_174184588_ATAAAT_A_b38	4.36209	4.45123
Expression	ENSG00000120333	chr1_175029322_G_A_b38	5.14805	5.05541
Expression	ENSG00000235750	chr1_175192463_G_T_b38	-6.4728	-6.46256
Expression	ENSG00000235750	chr1_175298958_A_C_b38	5.65641	5.53318
Expression	ENSG00000120341	chr1_178038605_T_C_b38	4.41708	4.41991
Expression	ENSG00000242193	chr1_178008791_C_T_b38	-8.65964	-8.64617
Expression	ENSG00000254154	chr1_177960805_G_A_b38	9.49359	9.48509
Expression	ENSG00000224687	chr1_178276488_G_A_b38	6.49095	6.66463
Expression	ENSG00000213057	chr1_178543631_A_G_b38	-5.71294	-5.71339
Expression	ENSG00000116191	chr1_178693613_C_G_b38	10.6877	8.91711
Expression	ENSG00000273062	chr1_178717112_A_G_b38	4.54334	4.55915
Expression	ENSG00000116199	chr1_179062948_A_G_b38	7.26939	7.24248
Expression	ENSG00000162779	chr1_179366003_A_G_b38	-5.42408	-5.41388
Expression	ENSG00000227141	chr1_179584291_T_C_b38	-8.15882	-8.05235
Expression	ENSG00000227141	chr1_179366794_ACTC_A_b38	4.84319	4.8965
Expression	ENSG00000162782	chr1_179591583_T_C_b38	21.0077	21.097
Expression	ENSG00000272906	chr1_179894661_C_A_b38	8.38609	8.38002
Expression	ENSG00000121454	chr1_180270400_T_C_b38	5.88495	5.93483
Expression	ENSG00000121454	chr1_180344238_C_G_b38	4.46733	4.51907
Expression	ENSG00000135835	chr1_180936558_C_T_b38	-4.57491	-4.56658
Expression	ENSG00000232586	chr1_180549670_C_A_b38	-4.84059	-4.88894
Expression	ENSG00000243155	chr1_180257792_C_T_b38	-4.7474	-4.73976
Expression	ENSG00000287452	chr1_181368492_A_C_b38	-4.45728	-4.48037
Expression	ENSG00000203730	chr1_182707799_C_T_b38	-4.8592	-4.90842
Expression	ENSG00000224468	chr1_183139476_T_G_b38	-10.1784	-10.3181
Expression	ENSG00000058085	chr1_183186170_G_A_b38	12.8678	12.8469
Expression	ENSG00000058085	chr1_183216054_G_A_b38	-6.49887	-6.4065
Expression	ENSG00000287929	chr1_183186170_G_A_b38	4.48442	4.46614
Expression	ENSG00000157064	chr1_183370712_A_G_b38	5.08453	5.06777
Expression	ENSG00000116698	chr1_183325755_T_G_b38	4.47095	4.54563
Expression	ENSG00000116701	chr1_183731876_C_T_b38	6.74779	6.6745
Expression	ENSG00000143344	chr1_184365078_A_G_b38	-4.47806	-4.49841
Expression	ENSG00000289581	chr1_183877657_C_G_b38	-6.99883	-7.00117
Expression	ENSG00000198756	chr1_183966697_A_G_b38	4.95739	4.90119
Expression	ENSG00000116667	chr1_184606961_C_T_b38	-7.88847	-7.95804
Expression	ENSG00000285847	chr1_184606961_C_T_b38	-5.03484	-5.12104
Expression	ENSG00000116406	chr1_184740430_G_A_b38	-7.66535	-7.67037
Expression	ENSG00000135842	chr1_184977939_G_A_b38	4.4631	4.47912
Expression	ENSG00000231084	chr1_185173020_G_A_b38	6.48502	6.50371
Expression	ENSG00000238061	chr1_185262855_T_C_b38	-9.77967	-9.77028
Expression	ENSG00000116679	chr1_185537291_G_A_b38	5.01542	5.07432
Expression	ENSG00000229739	chr1_186469143_T_G_b38	12.5299	12.522
Expression	ENSG00000229739	chr1_186369764_G_T_b38	-7.59502	-7.59093
Expression	ENSG00000116703	chr1_186472041_C_A_b38	6.56089	6.57092
Expression	ENSG00000273198	chr1_186724487_C_T_b38	4.55464	4.53479
Expression	ENSG00000228238	chr1_186760261_AT_A_b38	4.34571	4.37797
Expression	ENSG00000233196	chr1_186805761_T_C_b38	4.75148	4.7381
Expression	ENSG00000230426	chr1_187079342_A_G_b38	6.2109	6.12778
Expression	ENSG00000150681	chr1_192135190_G_C_b38	-7.30671	-7.2411
Expression	ENSG00000090104	chr1_192517983_A_T_b38	-4.68404	-4.64431
Expression	ENSG00000116741	chr1_193796477_A_G_b38	-6.16663	-6.27841
Expression	ENSG00000023572	chr1_193376597_A_C_b38	-4.38779	-4.39618
Expression	ENSG00000289697	chr1_196694952_A_G_b38	29.1749	29.7266
Expression	ENSG00000289697	chr1_196707583_G_T_b38	-4.64565	-4.87173
Expression	ENSG00000116785	chr1_196740093_A_T_b38	-13.8737	-13.8909
Expression	ENSG00000244414	chr1_196853900_T_G_b38	-7.08082	-7.08029
Expression	ENSG00000244414	chr1_196443267_C_A_b38	-5.14968	-5.14084
Expression	ENSG00000177888	chr1_197196950_T_TC_b38	4.45593	4.50696
Expression	ENSG00000260088	chr1_200675467_A_T_b38	-8.25577	-8.2556
Expression	ENSG00000260088	chr1_200672820_A_G_b38	-7.16269	-7.16449
Expression	ENSG00000118197	chr1_200680631_G_A_b38	-10.9671	-10.9622
Expression	ENSG00000118200	chr1_200811025_C_A_b38	5.20406	5.1806
Expression	ENSG00000118200	chr1_200676361_G_A_b38	-4.83682	-4.82554
Expression	ENSG00000232237	chr1_201116393_C_T_b38	-9.47471	-9.41477
Expression	ENSG00000116857	chr1_201156198_T_C_b38	12.6816	12.631
Expression	ENSG00000224536	chr1_201507687_G_T_b38	-8.71317	-8.80626
Expression	ENSG00000224536	chr1_201618502_C_G_b38	4.45766	4.43211
Expression	ENSG00000223396	chr1_201845886_C_G_b38	-5.51556	-5.52502
Expression	ENSG00000198892	chr1_201831454_T_G_b38	-4.62287	-4.60826
Expression	ENSG00000223774	chr1_201910504_G_C_b38	9.4434	9.32807
Expression	ENSG00000223774	chr1_201915248_CAT_C_b38	5.09308	4.87105
Expression	ENSG00000163431	chr1_201818812_T_C_b38	-6.74131	-6.55712
Expression	ENSG00000134375	chr1_201958455_C_T_b38	5.84561	5.81275
Expression	ENSG00000235449	chr1_203526636_C_T_b38	-4.40295	-4.37308
Expression	ENSG00000214796	chr1_202858459_TGGG_T_b38	-7.03051	-6.8999
Expression	ENSG00000183155	chr1_202937378_C_T_b38	5.51635	5.53806
Expression	ENSG00000183155	chr1_202665535_T_C_b38	4.74627	4.76824
Expression	ENSG00000117153	chr1_202928138_A_G_b38	-5.12188	-5.08781
Expression	ENSG00000117153	chr1_203364717_T_C_b38	4.71165	4.63444
Expression	ENSG00000117153	chr1_202927014_G_C_b38	-4.36076	-4.34578
Expression	ENSG00000159346	chr1_202885809_A_G_b38	4.74078	4.74891
Expression	ENSG00000159348	chr1_203019612_T_C_b38	5.03556	5.03227
Expression	ENSG00000143847	chr1_203073562_A_ACATCATC_b38	7.25191	7.24561
Expression	ENSG00000143847	chr1_202112231_TG_T_b38	-4.43596	-4.39926
Expression	ENSG00000133048	chr1_203186952_T_C_b38	8.92068	8.98373
Expression	ENSG00000133048	chr1_203112816_GAAC_G_b38	-4.63648	-4.72777
Expression	ENSG00000231507	chr1_204206737_C_T_b38	-4.60495	-4.57301
Expression	ENSG00000133063	chr1_203230276_T_C_b38	7.08634	7.18545
Expression	ENSG00000233791	chr1_203300163_T_G_b38	4.87236	4.78126
Expression	ENSG00000122176	chr1_203348034_C_T_b38	5.97502	5.99267
Expression	ENSG00000288934	chr1_204945565_T_G_b38	5.03855	5.03402
Expression	ENSG00000198625	chr1_204580436_A_C_b38	-6.30981	-6.3315
Expression	ENSG00000198625	chr1_205366974_G_A_b38	-4.80836	-4.83696
Expression	ENSG00000240219	chr1_204601788_T_G_b38	-4.44657	-4.49536
Expression	ENSG00000184144	chr1_205066912_T_TG_b38	-4.51592	-4.51732
Expression	ENSG00000174529	chr1_205082583_G_C_b38	-7.65351	-7.71462
Expression	ENSG00000117222	chr1_205096605_G_T_b38	-6.68811	-6.65919
Expression	ENSG00000133059	chr1_205271123_C_T_b38	8.07385	8.19777
Expression	ENSG00000133069	chr1_205258632_G_C_b38	7.56783	7.56487
Expression	ENSG00000163545	chr1_205313851_C_T_b38	-6.26409	-6.21314
Expression	ENSG00000163545	chr1_205266384_A_G_b38	5.12013	5.14759
Expression	ENSG00000174514	chr1_205538207_C_A_b38	7.37015	7.13868
Expression	ENSG00000206762	chr1_205594248_G_A_b38	-4.61046	-4.60253
Expression	ENSG00000158711	chr1_205597279_C_T_b38	5.48374	5.49171
Expression	ENSG00000069275	chr1_205755174_G_A_b38	-4.80462	-4.74639
Expression	ENSG00000117280	chr1_205787015_C_A_b38	13.6369	13.5677
Expression	ENSG00000117280	chr1_205775220_C_G_b38	-6.02577	-6.01408
Expression	ENSG00000286619	chr1_205813590_A_G_b38	44.5229	44.4517
Expression	ENSG00000133065	chr1_205813381_C_T_b38	5.60982	5.47911
Expression	ENSG00000162877	chr1_205820154_G_A_b38	-17.8757	-18.1944
Expression	ENSG00000174502	chr1_205917041_T_C_b38	-4.63453	-4.63658
Expression	ENSG00000263528	chr1_206470431_A_G_b38	-6.74761	-6.71012
Expression	ENSG00000263528	chr1_206470452_C_T_b38	-6.00824	-6.00677
Expression	ENSG00000271680	chr1_206913500_T_C_b38	4.76569	4.76861
Expression	ENSG00000117335	chr1_207756858_G_A_b38	6.58957	6.6376
Expression	ENSG00000284237	chr1_207962891_A_G_b38	15.6659	15.468
Expression	ENSG00000227591	chr1_209666029_G_A_b38	-4.74665	-4.76671
Expression	ENSG00000117595	chr1_209806652_AGCTTCTTG_A_b38	-9.21569	-9.20822
Expression	ENSG00000117597	chr1_209831726_C_T_b38	-6.63504	-6.71072
Expression	ENSG00000082497	chr1_210255757_C_T_b38	-4.80679	-4.79199
Expression	ENSG00000203706	chr1_210251329_T_G_b38	5.88259	5.91439
Expression	ENSG00000054392	chr1_211013765_G_A_b38	-4.3969	-4.41447
Expression	ENSG00000082512	chr1_211183493_T_C_b38	5.07258	4.9872
Expression	ENSG00000153363	chr1_211382789_C_G_b38	-7.76937	-7.61978
Expression	ENSG00000153363	chr1_211397056_T_C_b38	-6.65921	-6.38471
Expression	ENSG00000153363	chr1_211268844_A_G_b38	4.93738	4.85849
Expression	ENSG00000229983	chr1_212205143_A_G_b38	5.75776	5.75959
Expression	ENSG00000226251	chr1_212284975_G_T_b38	26.8385	26.8852
Expression	ENSG00000288007	chr1_212558762_T_TCGCCTCGGTAAGCGCCCGCGTTCCAG_b38	13.6939	13.7361
Expression	ENSG00000260805	chr1_212558762_T_TCGCCTCGGTAAGCGCCCGCGTTCCAG_b38	9.1729	9.15917
Expression	ENSG00000260805	chr1_212558918_C_T_b38	4.85321	4.89035
Expression	ENSG00000203705	chr1_212791942_C_G_b38	-9.59158	-9.58105
Expression	ENSG00000185523	chr1_212860300_T_A_b38	6.89935	6.89209
Expression	ENSG00000198468	chr1_212843223_G_C_b38	10.5601	8.42265
Expression	ENSG00000162769	chr1_212873183_C_T_b38	4.93145	4.93647
Expression	ENSG00000162769	chr1_212599986_A_C_b38	-4.50654	-4.47662
Expression	ENSG00000174606	chr1_212994848_C_G_b38	11.3828	7.48469
Expression	ENSG00000136643	chr1_213191238_A_G_b38	8.38637	8.23568
Expression	ENSG00000274895	chr1_213982822_G_A_b38	-6.42963	-6.41455
Expression	ENSG00000152104	chr1_214551325_G_A_b38	4.57177	4.57676
Expression	ENSG00000143353	chr1_219288633_C_T_b38	-4.86308	-4.74616
Expression	ENSG00000118873	chr1_220243085_C_T_b38	-4.94944	-4.9125
Expression	ENSG00000233012	chr1_220324147_T_G_b38	-4.36579	-4.33933
Expression	ENSG00000162817	chr1_220704822_C_T_b38	4.9649	5.10418
Expression	ENSG00000221571	chr1_220816744_A_C_b38	-8.49137	-8.52608
Expression	ENSG00000272823	chr1_220860667_G_A_b38	6.25306	5.66078
Expression	ENSG00000272823	chr1_220849434_T_C_b38	4.31424	9.78374
Expression	ENSG00000238078	chr1_220866829_T_G_b38	9.23489	9.16561
Expression	ENSG00000238078	chr1_220859149_C_T_b38	9.01376	9.09234
Expression	ENSG00000238078	chr1_220847404_T_C_b38	-5.90586	-5.96163
Expression	ENSG00000289142	chr1_220878371_C_G_b38	18.4319	18.8015
Expression	ENSG00000289142	chr1_220800547_C_T_b38	-5.26311	-5.33981
Expression	ENSG00000257551	chr1_220862338_T_C_b38	7.28324	7.39983
Expression	ENSG00000257551	chr1_220847404_T_C_b38	-4.88683	-4.96861
Expression	ENSG00000143512	chr1_222554548_G_GCTGTAAATATAGGTA_b38	6.77473	6.82682
Expression	ENSG00000225265	chr1_222546244_T_C_b38	-9.57283	-9.58401
Expression	ENSG00000143498	chr1_222566559_G_A_b38	6.24054	6.22435
Expression	ENSG00000272750	chr1_222632876_A_G_b38	-14.3882	-14.3445
Expression	ENSG00000154309	chr1_222824108_TAA_T_b38	7.97454	8.0011
Expression	ENSG00000154309	chr1_222951460_C_T_b38	4.56155	4.57786
Expression	ENSG00000154309	chr1_222844928_T_A_b38	-4.52968	-4.54812
Expression	ENSG00000203697	chr1_223854713_C_T_b38	4.7662	4.80651
Expression	ENSG00000143514	chr1_223874604_C_G_b38	5.28558	5.23322
Expression	ENSG00000288999	chr1_223846177_C_T_b38	4.37145	4.36194
Expression	ENSG00000272645	chr1_223977426_CCT_C_b38	12.7435	12.8302
Expression	ENSG00000185495	chr1_223951948_T_C_b38	10.6943	10.6622
Expression	ENSG00000278467	chr1_223985536_G_A_b38	5.5363	5.56838
Expression	ENSG00000143756	chr1_224161116_T_C_b38	-6.8689	-6.92426
Expression	ENSG00000232628	chr1_224199111_C_G_b38	4.41529	4.41004
Expression	ENSG00000143748	chr1_224271523_G_A_b38	4.80584	4.82189
Expression	ENSG00000143771	chr1_224356827_A_G_b38	13.236	13.2335
Expression	ENSG00000143771	chr1_224357044_G_A_b38	-5.87038	-5.83506
Expression	ENSG00000143786	chr1_224356827_A_G_b38	-5.33798	-5.34918
Expression	ENSG00000162923	chr1_224511398_T_C_b38	-4.71533	-4.6787
Expression	ENSG00000185842	chr1_225353530_C_T_b38	-4.36709	-4.3651
Expression	ENSG00000143815	chr1_225438447_T_G_b38	4.92923	4.92092
Expression	ENSG00000282418	chr1_225569049_T_C_b38	-5.66458	-5.63185
Expression	ENSG00000154380	chr1_225468686_A_C_b38	5.47652	5.48707
Expression	ENSG00000154380	chr1_225711166_T_C_b38	-4.63871	-4.61086
Expression	ENSG00000234112	chr1_225787420_T_C_b38	-6.88344	-6.86572
Expression	ENSG00000143819	chr1_225749587_T_A_b38	4.45763	4.79266
Expression	ENSG00000243709	chr1_225920500_C_T_b38	-8.22129	-8.20249
Expression	ENSG00000243709	chr1_225939028_C_T_b38	-5.89365	-5.90358
Expression	ENSG00000243709	chr1_225924245_T_C_b38	4.84183	4.82782
Expression	ENSG00000143811	chr1_225924245_T_C_b38	6.80289	7.02324
Expression	ENSG00000225518	chr1_226102237_C_T_b38	-6.16703	-6.14706
Expression	ENSG00000234478	chr1_225815775_G_A_b38	4.47147	4.46293
Expression	ENSG00000182827	chr1_226152063_C_A_b38	5.34039	5.34337
Expression	ENSG00000185155	chr1_226221706_G_A_b38	5.42281	5.41577
Expression	ENSG00000203685	chr1_226555219_A_T_b38	-4.38722	-4.54622
Expression	ENSG00000287259	chr1_226831274_T_C_b38	-6.17397	-6.15347
Expression	ENSG00000288674	chr1_226894149_G_A_b38	-13.3101	-13.4262
Expression	ENSG00000143801	chr1_226899542_G_T_b38	4.58896	4.58672
Expression	ENSG00000143801	chr1_226910494_G_T_b38	-4.57247	-4.62451
Expression	ENSG00000143776	chr1_227319345_C_T_b38	-5.42135	-5.34956
Expression	ENSG00000143776	chr1_226338847_T_A_b38	-4.403	-4.53108
Expression	ENSG00000181450	chr1_227334449_C_T_b38	-4.66009	-4.74968
Expression	ENSG00000286389	chr1_227872449_T_C_b38	-4.82797	-4.61166
Expression	ENSG00000162913	chr1_228344494_G_T_b38	-6.77641	-6.82606
Expression	ENSG00000269934	chr1_228283345_C_T_b38	5.58318	5.57975
Expression	ENSG00000287315	chr1_228375132_C_T_b38	-5.64697	-5.64728
Expression	ENSG00000181218	chr1_228472778_C_A_b38	-7.42245	-5.595
Expression	ENSG00000279306	chr1_228526773_G_A_b38	4.43746	4.46762
Expression	ENSG00000168159	chr1_228502147_T_G_b38	6.39908	6.43144
Expression	ENSG00000183929	chr1_228532779_C_T_b38	4.76838	4.76716
Expression	ENSG00000206878	chr1_228538666_G_C_b38	5.23131	5.22858
Expression	ENSG00000116574	chr1_229199522_T_C_b38	-4.51127	-4.50537
Expression	ENSG00000236975	chr1_229197862_T_C_b38	-4.7729	-4.80043
Expression	ENSG00000236975	chr1_229026663_G_T_b38	4.54261	4.45912
Expression	ENSG00000237481	chr1_229307915_T_TG_b38	-5.33277	-5.3532
Expression	ENSG00000154429	chr1_229275962_G_T_b38	-5.73608	-5.64089
Expression	ENSG00000229367	chr1_229523050_C_T_b38	15.2167	15.2218
Expression	ENSG00000143641	chr1_230095509_C_T_b38	5.76091	6.0776
Expression	ENSG00000227006	chr1_230256208_A_G_b38	-4.47418	-4.54268
Expression	ENSG00000135744	chr1_230714140_T_G_b38	17.2253	17.2109
Expression	ENSG00000135744	chr1_230715790_C_T_b38	-4.91226	-4.90802
Expression	ENSG00000173409	chr1_231018872_T_A_b38	-7.04563	-7.12953
Expression	ENSG00000182118	chr1_231037925_C_A_b38	7.43226	7.43347
Expression	ENSG00000116906	chr1_231270549_T_C_b38	-14.4633	-14.4453
Expression	ENSG00000010072	chr1_231108720_A_C_b38	-4.4443	-4.4451
Expression	ENSG00000116903	chr1_231071892_G_A_b38	-5.29484	-5.30641
Expression	ENSG00000236372	chr1_231879294_A_G_b38	4.40479	4.40182
Expression	ENSG00000212916	chr1_232801993_T_C_b38	-6.93066	-6.8937
Expression	ENSG00000135778	chr1_232950710_T_C_b38	13.5577	13.553
Expression	ENSG00000135749	chr1_233292235_T_C_b38	-5.12845	-5.20344
Expression	ENSG00000289305	chr1_233668236_C_G_b38	-8.77217	-8.77304
Expression	ENSG00000289305	chr1_234497734_C_T_b38	-5.23088	-5.22936
Expression	ENSG00000289305	chr1_232844146_C_T_b38	-4.59275	-4.48177
Expression	ENSG00000135750	chr1_233668236_C_G_b38	-13.9769	-14.1891
Expression	ENSG00000168275	chr1_234373513_G_C_b38	15.3689	15.3435
Expression	ENSG00000231663	chr1_234373210_A_C_b38	20.5403	20.5271
Expression	ENSG00000231663	chr1_234378979_G_A_b38	6.86784	6.88528
Expression	ENSG00000059588	chr1_234871369_A_T_b38	-4.48608	-4.43701
Expression	ENSG00000231768	chr1_234531501_A_T_b38	-4.63738	-4.81792
Expression	ENSG00000224939	chr1_234632166_G_T_b38	7.96915	7.99019
Expression	ENSG00000224939	chr1_234650415_A_G_b38	-4.55808	-4.59084
Expression	ENSG00000272362	chr1_234653368_G_A_b38	-4.84404	-4.85968
Expression	ENSG00000228044	chr1_234564640_T_G_b38	5.0604	5.03356
Expression	ENSG00000280587	chr1_235070211_C_T_b38	6.26374	6.45656
Expression	ENSG00000152904	chr1_235311425_T_C_b38	4.44373	4.52729
Expression	ENSG00000285053	chr1_235164208_A_G_b38	6.23769	6.25578
Expression	ENSG00000285053	chr1_234927327_C_G_b38	-4.57292	-4.55805
Expression	ENSG00000284770	chr1_235431213_C_T_b38	5.0979	5.08039
Expression	ENSG00000162885	chr1_235504679_G_C_b38	-14.8391	-14.7215
Expression	ENSG00000229291	chr1_235977439_G_A_b38	-5.49999	-5.50206
Expression	ENSG00000116962	chr1_236035719_G_T_b38	-5.17526	-5.27404
Expression	ENSG00000286142	chr1_236522825_G_A_b38	4.68333	4.72673
Expression	ENSG00000077585	chr1_236143525_A_G_b38	-7.67027	-7.82192
Expression	ENSG00000086619	chr1_236259695_AAT_A_b38	8.39284	8.3661
Expression	ENSG00000086619	chr1_236268653_A_C_b38	4.51799	4.47779
Expression	ENSG00000223776	chr1_236523845_C_T_b38	5.72558	5.74843
Expression	ENSG00000230325	chr1_236575481_A_G_b38	-7.54081	-7.52515
Expression	ENSG00000237991	chr1_237256786_C_A_b38	4.75671	4.77779
Expression	ENSG00000215808	chr1_238484803_A_G_b38	-13.4465	-13.4881
Expression	ENSG00000215808	chr1_238485443_C_G_b38	8.52922	8.50455
Expression	ENSG00000233355	chr1_239701511_T_C_b38	-7.3118	-7.3435
Expression	ENSG00000155816	chr1_240418878_A_G_b38	4.60037	4.5159
Expression	ENSG00000180875	chr1_240404017_G_A_b38	5.37472	5.05841
Expression	ENSG00000180875	chr1_240707549_A_G_b38	-4.63652	-4.43638
Expression	ENSG00000203668	chr1_241632982_A_G_b38	7.433	7.43058
Expression	ENSG00000287513	chr1_241638293_C_T_b38	5.09762	5.09755
Expression	ENSG00000054277	chr1_241632982_A_G_b38	10.9877	10.9745
Expression	ENSG00000054277	chr1_241775767_G_A_b38	4.71523	4.70832
Expression	ENSG00000253326	chr1_243098829_C_G_b38	13.3589	13.2924
Expression	ENSG00000253326	chr1_243035661_T_C_b38	5.83272	5.95112
Expression	ENSG00000253326	chr1_242651557_T_TG_b38	5.51519	5.40854
Expression	ENSG00000214837	chr1_243098829_C_G_b38	7.25469	7.23033
Expression	ENSG00000227230	chr1_242541703_C_A_b38	-4.81698	-4.78867
Expression	ENSG00000143702	chr1_243254880_C_T_b38	5.21746	5.15595
Expression	ENSG00000054282	chr1_243254880_C_T_b38	6.75984	6.75578
Expression	ENSG00000179397	chr1_244395406_G_A_b38	-7.63205	-7.63462
Expression	ENSG00000179397	chr1_244454681_A_G_b38	-4.42677	-4.42151
Expression	ENSG00000203667	chr1_244836094_G_A_b38	6.17646	6.20605
Expression	ENSG00000203666	chr1_244970360_G_C_b38	-5.95398	-5.93687
Expression	ENSG00000203666	chr1_245090463_C_T_b38	5.01344	5.02541
Expression	ENSG00000272195	chr1_244970247_GGC_G_b38	17.8487	17.8319
Expression	ENSG00000162852	chr1_246648402_C_T_b38	-7.5769	-7.55669
Expression	ENSG00000260698	chr1_246659409_T_A_b38	5.08839	5.04517
Expression	ENSG00000235021	chr1_246690518_G_A_b38	5.23355	5.21188
Expression	ENSG00000143653	chr1_246724751_A_G_b38	-6.90151	-7.07401
Expression	ENSG00000260855	chr1_246789122_C_A_b38	5.6089	5.47049
Expression	ENSG00000260855	chr1_246767262_G_C_b38	-5.2536	-5.24845
Expression	ENSG00000260855	chr1_246716501_T_C_b38	-4.72285	-4.75321
Expression	ENSG00000227953	chr1_246789122_C_A_b38	10.8809	10.8417
Expression	ENSG00000227953	chr1_246724751_A_G_b38	-8.08647	-8.18764
Expression	ENSG00000227953	chr1_246767262_G_C_b38	-5.50663	-5.54887
Expression	ENSG00000223519	chr1_246767262_G_C_b38	-7.93123	-7.88463
Expression	ENSG00000223519	chr1_246724751_A_G_b38	-7.67341	-7.6009
Expression	ENSG00000153207	chr1_246834567_C_G_b38	5.25914	5.26975
Expression	ENSG00000277462	chr1_247077561_T_C_b38	-9.53337	-9.50562
Expression	ENSG00000277462	chr1_247078730_C_T_b38	5.35562	5.34316
Expression	ENSG00000188295	chr1_247104366_G_T_b38	11.3261	11.321
Expression	ENSG00000286747	chr1_247108616_G_A_b38	-8.35308	-8.38757
Expression	ENSG00000221953	chr1_247110446_C_T_b38	-7.95574	-7.93912
Expression	ENSG00000196418	chr1_247123967_T_C_b38	-9.35773	-9.33765
Expression	ENSG00000224014	chr1_247194773_C_T_b38	8.03671	8.02618
Expression	ENSG00000215795	chr1_247191035_ATAT_A_b38	11.4633	11.3817
Expression	ENSG00000215795	chr1_247150389_A_G_b38	4.44211	4.42069
Expression	ENSG00000259865	chr1_247185498_TTC_T_b38	10.824	10.9425
Expression	ENSG00000259865	chr1_247229840_T_C_b38	-5.64525	-5.73096
Expression	ENSG00000227671	chr1_247190770_C_A_b38	-6.71325	-6.9522
Expression	ENSG00000227671	chr1_247189421_T_C_b38	-5.0717	-4.82068
Expression	ENSG00000162714	chr1_247302473_T_TG_b38	-7.46327	-7.55359
Expression	ENSG00000196242	chr1_247518385_C_T_b38	9.51606	9.54138
Expression	ENSG00000196242	chr1_247468090_C_T_b38	7.33781	7.22859
Expression	ENSG00000196242	chr1_247531248_C_G_b38	6.84932	6.84437
Expression	ENSG00000235749	chr1_247658525_AATTT_A_b38	6.78403	6.7573
Expression	ENSG00000235749	chr1_247639995_C_T_b38	5.62271	5.61883
Expression	ENSG00000162722	chr1_247639995_C_T_b38	10.7503	9.77498
Expression	ENSG00000238243	chr1_247895453_A_G_b38	6.48271	6.31751
Expression	ENSG00000238243	chr1_247639995_C_T_b38	7.28972	7.31897
Expression	ENSG00000238243	chr1_247639368_C_T_b38	6.41774	6.39718
Expression	ENSG00000177462	chr1_247639995_C_T_b38	7.1954	7.18934
Expression	ENSG00000177462	chr1_247647895_T_C_b38	5.65644	5.65464
Expression	ENSG00000286015	chr1_248472118_C_T_b38	-4.40094	-4.34104
Expression	ENSG00000175137	chr1_248814441_C_T_b38	-6.00668	-6.00041
Expression	ENSG00000185220	chr1_247912252_A_G_b38	5.08414	5.0709
Expression	ENSG00000233084	chr1_248916508_G_A_b38	-4.31699	-4.32783
Expression	ENSG00000261456	chr10_62677_G_T_b38	6.26265	6.25805
Expression	ENSG00000261456	chr10_91246_C_G_b38	-5.57107	-5.53836
Expression	ENSG00000261456	chr10_712769_G_T_b38	4.20422	4.19831
Expression	ENSG00000229869	chr10_1450013_A_T_b38	-4.59626	-4.59315
Expression	ENSG00000205740	chr10_985755_T_C_b38	-5.40368	-5.39457
Expression	ENSG00000107937	chr10_1020533_T_C_b38	6.554	6.42072
Expression	ENSG00000047056	chr10_1095726_A_G_b38	6.98333	6.84561
Expression	ENSG00000229205	chr10_1156117_G_A_b38	4.79466	4.78193
Expression	ENSG00000185736	chr10_1240467_C_A_b38	4.67511	4.67899
Expression	ENSG00000107959	chr10_3151220_C_T_b38	-6.37241	-6.20326
Expression	ENSG00000107959	chr10_3911780_C_T_b38	4.73121	4.61148
Expression	ENSG00000227338	chr10_3263758_T_A_b38	10.3055	10.3065
Expression	ENSG00000287175	chr10_3105924_C_T_b38	-4.74694	-4.7563
Expression	ENSG00000236990	chr10_4052042_A_G_b38	5.18133	5.2759
Expression	ENSG00000165568	chr10_4820901_G_A_b38	-6.59398	-6.60791
Expression	ENSG00000165568	chr10_4845546_G_A_b38	-6.50142	-6.51004
Expression	ENSG00000165568	chr10_4939554_T_G_b38	4.85752	4.90717
Expression	ENSG00000151631	chr10_4869761_T_C_b38	-4.66896	-4.6642
Expression	ENSG00000238840	chr10_4939800_G_C_b38	5.9555	5.95955
Expression	ENSG00000238840	chr10_4840532_G_C_b38	-4.73009	-4.71961
Expression	ENSG00000151632	chr10_5071991_C_A_b38	5.74089	5.72895
Expression	ENSG00000151632	chr10_4988836_A_AAC_b38	-4.46344	-4.4707
Expression	ENSG00000287848	chr10_5203328_A_G_b38	7.25748	7.27599
Expression	ENSG00000224034	chr10_5242569_C_T_b38	5.68684	5.66842
Expression	ENSG00000215267	chr10_5242569_C_T_b38	4.93193	4.93065
Expression	ENSG00000287566	chr10_5554429_C_A_b38	7.11016	7.30539
Expression	ENSG00000196372	chr10_5649608_C_T_b38	-9.63797	-9.70573
Expression	ENSG00000057608	chr10_5813440_G_C_b38	-11.4505	-11.4741
Expression	ENSG00000134461	chr10_5926571_T_C_b38	-5.37751	-5.41421
Expression	ENSG00000134452	chr10_5898775_A_G_b38	4.67427	4.49611
Expression	ENSG00000232807	chr10_5942307_T_C_b38	-11.2576	-11.2419
Expression	ENSG00000232807	chr10_5950678_C_T_b38	8.93979	8.89598
Expression	ENSG00000232807	chr10_5946256_G_A_b38	7.24913	7.23323
Expression	ENSG00000232807	chr10_5959710_G_A_b38	-5.35563	-5.35152
Expression	ENSG00000134470	chr10_5979584_A_G_b38	-5.82148	-5.79385
Expression	ENSG00000134460	chr10_6040595_C_T_b38	5.53681	5.53161
Expression	ENSG00000212743	chr10_6233217_C_T_b38	-5.77645	-5.77259
Expression	ENSG00000151655	chr10_7835329_T_TG_b38	-10.291	-10.2798
Expression	ENSG00000165629	chr10_7796245_A_G_b38	-4.88846	-4.95847
Expression	ENSG00000233990	chr10_8379886_C_T_b38	4.46398	4.44979
Expression	ENSG00000225383	chr10_10806493_T_C_b38	-7.23337	-7.65077
Expression	ENSG00000048740	chr10_10442463_A_G_b38	4.51396	4.58708
Expression	ENSG00000231496	chr10_10834980_T_G_b38	-4.40667	-4.40142
Expression	ENSG00000229206	chr10_11037075_TAAAG_T_b38	-6.15436	-6.25447
Expression	ENSG00000181800	chr10_12316120_A_T_b38	-4.43667	-4.43266
Expression	ENSG00000134463	chr10_11741199_A_G_b38	8.57397	8.57251
Expression	ENSG00000134463	chr10_11740178_C_T_b38	-5.28684	-5.29696
Expression	ENSG00000134463	chr10_11712556_T_C_b38	4.48919	4.46207
Expression	ENSG00000148426	chr10_11797936_C_A_b38	-4.93185	-4.90621
Expression	ENSG00000065665	chr10_12138824_T_C_b38	6.57256	6.56593
Expression	ENSG00000151465	chr10_12250455_A_G_b38	5.80503	5.80599
Expression	ENSG00000165609	chr10_12176386_C_T_b38	-5.90202	-5.90377
Expression	ENSG00000183049	chr10_12418262_G_A_b38	5.36278	5.34312
Expression	ENSG00000123240	chr10_13125860_G_T_b38	6.12039	6.1126
Expression	ENSG00000065328	chr10_13188837_A_G_b38	-9.30753	-9.41443
Expression	ENSG00000272055	chr10_13934928_G_A_b38	-4.74479	-4.71912
Expression	ENSG00000107537	chr10_13287103_G_T_b38	-6.00526	-5.99679
Expression	ENSG00000227474	chr10_13048051_G_A_b38	-4.5242	-4.4982
Expression	ENSG00000239665	chr10_13647011_C_T_b38	8.86218	8.85666
Expression	ENSG00000239665	chr10_13647065_CAGTT_C_b38	-6.95527	-6.91003
Expression	ENSG00000065809	chr10_14585384_T_C_b38	-4.5724	-4.50732
Expression	ENSG00000284024	chr10_14842510_G_A_b38	-4.86517	-4.85898
Expression	ENSG00000152465	chr10_15180971_G_T_b38	8.12272	8.80266
Expression	ENSG00000165983	chr10_16482844_C_T_b38	4.99683	5.13258
Expression	ENSG00000287925	chr10_16514711_T_C_b38	9.50169	9.5562
Expression	ENSG00000165985	chr10_16513432_A_T_b38	35.0761	34.9629
Expression	ENSG00000165985	chr10_16511959_T_C_b38	7.94385	7.93753
Expression	ENSG00000165985	chr10_16839005_C_T_b38	5.06289	5.05936
Expression	ENSG00000225213	chr10_16721883_A_G_b38	8.41925	8.4319
Expression	ENSG00000225213	chr10_16810185_C_G_b38	5.02351	4.9703
Expression	ENSG00000148484	chr10_16824841_C_T_b38	7.84535	7.82475
Expression	ENSG00000148484	chr10_16755034_A_G_b38	-5.86175	-5.78331
Expression	ENSG00000148484	chr10_16817239_T_TGGGGTAGGGCAGG_b38	4.79322	4.80483
Expression	ENSG00000107614	chr10_17201444_G_GCCGCCCCACAGTGT_b38	-9.03375	-9.15737
Expression	ENSG00000165996	chr10_16926284_A_G_b38	4.64324	4.70182
Expression	ENSG00000148482	chr10_17972370_G_T_b38	-6.04538	-6.06431
Expression	ENSG00000225527	chr10_18625790_C_T_b38	-6.19228	-6.18879
Expression	ENSG00000240291	chr10_18528154_T_G_b38	14.0443	14.0861
Expression	ENSG00000240291	chr10_18556312_G_GGAGAATGGAATGGAATA_b38	5.25284	5.13646
Expression	ENSG00000241058	chr10_18639008_T_A_b38	14.5076	14.4841
Expression	ENSG00000204740	chr10_19492659_C_T_b38	9.11004	8.78597
Expression	ENSG00000204740	chr10_19489127_G_A_b38	-9.94038	-9.67959
Expression	ENSG00000204740	chr10_19482506_A_G_b38	-7.03667	-6.90925
Expression	ENSG00000286810	chr10_22431787_C_A_b38	-6.33393	-6.32291
Expression	ENSG00000150867	chr10_22520326_C_A_b38	-4.76351	-4.8502
Expression	ENSG00000165309	chr10_22524978_A_G_b38	4.46738	4.46343
Expression	ENSG00000229932	chr10_23375407_A_G_b38	-5.39832	-5.36686
Expression	ENSG00000229932	chr10_23129442_G_T_b38	-5.23278	-5.25764
Expression	ENSG00000099256	chr10_24931572_T_A_b38	-4.76742	-4.84218
Expression	ENSG00000185875	chr10_25068093_G_A_b38	6.3012	6.33301
Expression	ENSG00000077420	chr10_26447311_T_C_b38	-6.79233	-6.73693
Expression	ENSG00000283709	chr10_27156645_G_C_b38	-6.06475	-6.04225
Expression	ENSG00000107890	chr10_26984113_T_A_b38	5.11175	5.0922
Expression	ENSG00000120539	chr10_27180749_G_T_b38	14.7486	24.0323
Expression	ENSG00000136758	chr10_27113486_C_T_b38	-5.65099	-5.57032
Expression	ENSG00000107897	chr10_27327072_A_G_b38	-5.08858	-5.05055
Expression	ENSG00000262412	chr10_27082718_T_C_b38	5.10375	5.09121
Expression	ENSG00000182077	chr10_27385475_T_A_b38	-17.8403	-17.9448
Expression	ENSG00000099246	chr10_27399180_T_C_b38	-5.63683	-5.64095
Expression	ENSG00000285737	chr10_28362269_C_T_b38	-4.5211	-4.52881
Expression	ENSG00000150054	chr10_28301476_G_A_b38	-6.57273	-6.56337
Expression	ENSG00000095787	chr10_28536086_C_G_b38	4.87533	4.90563
Expression	ENSG00000254635	chr10_28519170_G_A_b38	-17.6975	-17.6712
Expression	ENSG00000254635	chr10_28632859_C_T_b38	4.82538	4.81232
Expression	ENSG00000224597	chr10_29468890_T_C_b38	11.0281	11.1049
Expression	ENSG00000224597	chr10_29495560_T_C_b38	-5.46154	-5.40632
Expression	ENSG00000274985	chr10_29405655_C_T_b38	6.5309	6.52833
Expression	ENSG00000289616	chr10_29947669_G_C_b38	11.807	11.8999
Expression	ENSG00000259994	chr10_30311297_A_C_b38	7.54201	7.54843
Expression	ENSG00000237135	chr10_30846103_T_C_b38	7.95275	7.91502
Expression	ENSG00000237135	chr10_30985616_T_C_b38	-5.96132	-6.09982
Expression	ENSG00000287564	chr10_31033164_A_G_b38	8.19618	8.28198
Expression	ENSG00000287564	chr10_30860705_T_C_b38	-4.37347	-4.36366
Expression	ENSG00000272381	chr10_30901243_A_G_b38	4.89081	4.94433
Expression	ENSG00000148516	chr10_31522477_A_G_b38	4.768	4.77836
Expression	ENSG00000165322	chr10_32001950_C_A_b38	-4.36797	-4.37118
Expression	ENSG00000170759	chr10_31789372_A_G_b38	4.32407	4.29832
Expression	ENSG00000227253	chr10_32264184_A_G_b38	4.29823	4.31108
Expression	ENSG00000216937	chr10_32486851_C_T_b38	-8.4762	-8.48409
Expression	ENSG00000216937	chr10_32621579_C_A_b38	5.93212	5.94509
Expression	ENSG00000216937	chr10_32428503_C_T_b38	4.5765	4.59278
Expression	ENSG00000228816	chr10_32943700_T_C_b38	4.44967	4.48525
Expression	ENSG00000287278	chr10_33334049_A_G_b38	-14.1102	-14.0073
Expression	ENSG00000287278	chr10_33332999_CAA_C_b38	9.77995	9.7821
Expression	ENSG00000226386	chr10_34829521_A_G_b38	-6.08215	-6.0793
Expression	ENSG00000230534	chr10_35204590_A_C_b38	4.27515	4.28527
Expression	ENSG00000271335	chr10_35533852_G_A_b38	17.4825	17.5395
Expression	ENSG00000271335	chr10_34958333_A_G_b38	4.82025	4.78772
Expression	ENSG00000226578	chr10_37801333_G_A_b38	-4.62953	-4.73459
Expression	ENSG00000151963	chr10_37860656_TTCTGCTGCAATCCTG_T_b38	4.58715	4.58656
Expression	ENSG00000175395	chr10_37819248_C_T_b38	5.09405	5.18001
Expression	ENSG00000189180	chr10_38063225_T_C_b38	-5.31331	-5.38581
Expression	ENSG00000283930	chr10_38817859_G_A_b38	-5.04307	-5.1546
Expression	ENSG00000272983	chr10_38111943_C_T_b38	-9.80069	-9.74538
Expression	ENSG00000272983	chr10_37691788_G_A_b38	5.43618	5.443
Expression	ENSG00000272983	chr10_38635343_A_T_b38	4.31493	4.40269
Expression	ENSG00000099251	chr10_39025469_T_A_b38	-7.66428	-7.38769
Expression	ENSG00000120555	chr10_39177358_C_T_b38	7.28004	7.39801
Expression	ENSG00000276805	chr10_38989900_G_C_b38	10.2245	10.2152
Expression	ENSG00000276805	chr10_38719371_A_G_b38	-6.76661	-6.77285
Expression	ENSG00000276805	chr10_38366956_C_T_b38	5.55045	5.55654
Expression	ENSG00000215146	chr10_42288342_C_A_b38	6.17614	6.17095
Expression	ENSG00000215146	chr10_42311752_G_GTCCATTCCAT_b38	5.94418	5.95177
Expression	ENSG00000182632	chr10_41842076_C_A_b38	-5.62062	-5.61692
Expression	ENSG00000185904	chr10_42391788_G_T_b38	-9.89755	-9.90186
Expression	ENSG00000185904	chr10_42679607_C_T_b38	7.19533	7.23456
Expression	ENSG00000285884	chr10_42610984_T_C_b38	-13.1325	-13.1222
Expression	ENSG00000196693	chr10_42526772_T_G_b38	-8.3173	-8.24377
Expression	ENSG00000259869	chr10_42847810_C_T_b38	-8.07274	-8.0328
Expression	ENSG00000165733	chr10_42769143_A_G_b38	-5.20608	-5.17277
Expression	ENSG00000165731	chr10_43083331_A_C_b38	6.95926	7.01534
Expression	ENSG00000273008	chr10_43171319_G_T_b38	-7.51687	-7.45757
Expression	ENSG00000169826	chr10_43230571_T_TG_b38	5.42424	5.34674
Expression	ENSG00000169826	chr10_43202792_G_T_b38	4.56244	12.9958
Expression	ENSG00000198915	chr10_43256845_T_C_b38	6.65037	6.73719
Expression	ENSG00000230555	chr10_43433305_A_C_b38	-6.25457	-6.22507
Expression	ENSG00000236114	chr10_43520323_C_T_b38	-5.29702	-5.29453
Expression	ENSG00000196793	chr10_43556371_C_A_b38	7.44368	7.81448
Expression	ENSG00000230565	chr10_43626071_C_T_b38	-5.06655	-5.14886
Expression	ENSG00000187783	chr10_44298829_C_T_b38	4.39968	4.30123
Expression	ENSG00000107551	chr10_44750825_A_T_b38	-4.48337	-4.4422
Expression	ENSG00000224812	chr10_44959607_G_C_b38	-8.70034	-8.69071
Expression	ENSG00000224812	chr10_44969628_TACTC_T_b38	4.39423	4.40079
Expression	ENSG00000270258	chr10_45249528_T_C_b38	4.29651	4.42889
Expression	ENSG00000226937	chr10_45000678_G_A_b38	-4.6107	-4.56396
Expression	ENSG00000227683	chr10_45224920_G_T_b38	5.6436	5.7124
Expression	ENSG00000256574	chr10_45332566_G_A_b38	-5.86531	-5.85271
Expression	ENSG00000012779	chr10_45727130_C_G_b38	-6.11536	-6.09453
Expression	ENSG00000012779	chr10_45345509_ATC_A_b38	5.00746	5.01348
Expression	ENSG00000165406	chr10_45597060_A_G_b38	5.43785	5.42273
Expression	ENSG00000165406	chr10_45442853_G_T_b38	-4.69846	-4.71521
Expression	ENSG00000172671	chr10_45603927_C_CTACTA_b38	-5.60543	-5.58959
Expression	ENSG00000230869	chr10_45968301_A_T_b38	-17.4789	-17.4392
Expression	ENSG00000230869	chr10_45914321_C_G_b38	-7.97817	-7.89338
Expression	ENSG00000230869	chr10_45628586_G_A_b38	-6.07609	-6.08896
Expression	ENSG00000230869	chr10_46154746_C_A_b38	6.20786	6.20081
Expression	ENSG00000230869	chr10_45446051_C_A_b38	-5.209	-5.2399
Expression	ENSG00000230869	chr10_45938576_A_G_b38	-4.65343	-4.67873
Expression	ENSG00000228702	chr10_45720555_TTTTG_T_b38	5.78044	5.76305
Expression	ENSG00000228702	chr10_45724754_A_C_b38	5.06259	5.06618
Expression	ENSG00000172661	chr10_45788964_G_A_b38	-10.7955	-10.7382
Expression	ENSG00000172661	chr10_45741985_G_A_b38	-10.7249	-10.7554
Expression	ENSG00000172661	chr10_45719983_A_G_b38	-6.3683	-6.36007
Expression	ENSG00000237840	chr10_45738986_T_C_b38	6.07935	6.00385
Expression	ENSG00000237840	chr10_45719283_G_A_b38	4.78135	4.83633
Expression	ENSG00000237840	chr10_45725184_G_C_b38	4.44005	4.43905
Expression	ENSG00000188234	chr10_46358632_C_T_b38	5.99442	5.74212
Expression	ENSG00000239883	chr10_45837798_C_T_b38	5.90295	5.80781
Expression	ENSG00000264204	chr10_45802729_T_C_b38	6.65306	6.77039
Expression	ENSG00000264204	chr10_45947840_C_T_b38	14.3634	14.333
Expression	ENSG00000264204	chr10_45896971_G_C_b38	5.24803	5.22906
Expression	ENSG00000264204	chr10_46024959_TATAGAC_T_b38	5.41997	5.28632
Expression	ENSG00000264204	chr10_45862564_G_T_b38	4.62618	4.59991
Expression	ENSG00000274209	chr10_46296332_A_C_b38	17.6519	17.5442
Expression	ENSG00000274209	chr10_47266309_T_G_b38	4.45933	4.5562
Expression	ENSG00000279058	chr10_45947840_C_T_b38	-14.5858	-14.5679
Expression	ENSG00000279058	chr10_45819843_C_T_b38	10.8954	10.873
Expression	ENSG00000279058	chr10_45825532_G_A_b38	5.37347	5.37766
Expression	ENSG00000285294	chr10_46358632_C_T_b38	5.03789	5.81376
Expression	ENSG00000204174	chr10_46331425_TG_T_b38	-4.86578	-4.86224
Expression	ENSG00000204175	chr10_46282430_C_G_b38	5.35005	5.34288
Expression	ENSG00000204176	chr10_47496200_C_T_b38	6.35439	6.34748
Expression	ENSG00000231187	chr10_46515692_C_T_b38	-5.72521	-5.76016
Expression	ENSG00000231187	chr10_47555221_T_C_b38	4.90014	4.89513
Expression	ENSG00000272430	chr10_47555221_T_C_b38	5.27295	5.26874
Expression	ENSG00000272430	chr10_46883515_C_G_b38	4.93465	4.92734
Expression	ENSG00000229927	chr10_47599583_G_A_b38	-10.6364	-10.6298
Expression	ENSG00000229927	chr10_47027364_G_A_b38	-4.38241	-4.38162
Expression	ENSG00000165874	chr10_46631542_A_G_b38	5.91883	5.91485
Expression	ENSG00000165874	chr10_46869339_T_C_b38	4.47182	4.46832
Expression	ENSG00000280913	chr10_46820139_T_C_b38	9.46802	9.44396
Expression	ENSG00000280913	chr10_46563873_G_T_b38	4.88619	4.87972
Expression	ENSG00000280913	chr10_47027364_G_A_b38	-4.59085	-4.64181
Expression	ENSG00000215097	chr10_46898848_C_T_b38	-6.3678	-6.40751
Expression	ENSG00000215097	chr10_46796436_C_T_b38	4.8793	4.97479
Expression	ENSG00000204177	chr10_46631542_A_G_b38	6.15463	6.72728
Expression	ENSG00000204177	chr10_46888541_T_C_b38	-9.24648	-8.55114
Expression	ENSG00000204177	chr10_46806601_A_G_b38	6.27383	6.9804
Expression	ENSG00000243289	chr10_46891870_T_A_b38	-6.58406	-6.35991
Expression	ENSG00000243289	chr10_46949312_C_T_b38	-8.3187	-6.58531
Expression	ENSG00000243289	chr10_46806601_A_G_b38	7.72489	8.27772
Expression	ENSG00000204179	chr10_46998832_T_TG_b38	5.53371	5.35602
Expression	ENSG00000289299	chr10_47225564_G_A_b38	6.96674	6.86397
Expression	ENSG00000265203	chr10_47071930_A_G_b38	4.31311	4.2686
Expression	ENSG00000265763	chr10_47403097_T_A_b38	-4.37731	-4.34168
Expression	ENSG00000204172	chr10_47559704_C_CAT_b38	-35.0627	-35.1295
Expression	ENSG00000204172	chr10_46805416_G_A_b38	7.96781	8.00484
Expression	ENSG00000204172	chr10_47650573_A_G_b38	6.0834	6.13755
Expression	ENSG00000204172	chr10_47463597_A_C_b38	-5.76635	-5.7786
Expression	ENSG00000252877	chr10_47557585_C_A_b38	-7.68533	-7.69005
Expression	ENSG00000251079	chr10_47557412_C_A_b38	-15.7809	-15.7924
Expression	ENSG00000251079	chr10_47555221_T_C_b38	6.91194	6.92073
Expression	ENSG00000254929	chr10_47108001_G_A_b38	6.87977	5.82633
Expression	ENSG00000254929	chr10_47555221_T_C_b38	6.00489	6.19635
Expression	ENSG00000215065	chr10_47465463_TGAAA_T_b38	6.26524	6.27971
Expression	ENSG00000264404	chr10_46876922_G_A_b38	-4.97339	-4.95097
Expression	ENSG00000189014	chr10_47648213_CTA_C_b38	-11.4912	-11.4991
Expression	ENSG00000189014	chr10_46724162_A_G_b38	-6.26384	-6.3022
Expression	ENSG00000189014	chr10_47704138_A_C_b38	5.47765	5.4793
Expression	ENSG00000189014	chr10_46982819_A_G_b38	-5.68405	-5.76777
Expression	ENSG00000189014	chr10_48444303_G_GGTA_b38	4.33983	4.33209
Expression	ENSG00000226964	chr10_47695721_TAGATCCTGCCTTAG_T_b38	-15.2316	-15.1381
Expression	ENSG00000226964	chr10_47737681_G_GT_b38	7.20149	7.21682
Expression	ENSG00000226964	chr10_47925357_C_A_b38	5.39014	5.38443
Expression	ENSG00000277758	chr10_47760871_G_A_b38	9.83377	9.81711
Expression	ENSG00000277758	chr10_47648213_CTA_C_b38	-4.53376	-4.54085
Expression	ENSG00000264717	chr10_48125104_G_C_b38	10.0383	10.047
Expression	ENSG00000276850	chr10_47632393_A_C_b38	4.48772	4.42514
Expression	ENSG00000265018	chr10_47489358_G_A_b38	13.5701	14.2198
Expression	ENSG00000265018	chr10_48128434_A_T_b38	6.08468	6.1728
Expression	ENSG00000265018	chr10_47554956_C_T_b38	5.09577	5.99238
Expression	ENSG00000252149	chr10_47557585_C_A_b38	-7.68533	-7.69005
Expression	ENSG00000289444	chr10_47559704_C_CAT_b38	-15.9555	-15.9906
Expression	ENSG00000289444	chr10_47496200_C_T_b38	12.12	12.1179
Expression	ENSG00000289444	chr10_48188530_G_A_b38	-5.17167	-5.16389
Expression	ENSG00000170324	chr10_47613237_C_T_b38	7.78937	7.78089
Expression	ENSG00000107643	chr10_48425836_T_TTGTAAATG_b38	7.80956	7.80391
Expression	ENSG00000107643	chr10_48293185_T_C_b38	6.03265	6.03171
Expression	ENSG00000128805	chr10_48615815_T_C_b38	4.71833	4.68495
Expression	ENSG00000172538	chr10_49166885_C_T_b38	6.48493	6.49234
Expression	ENSG00000225830	chr10_49497048_G_A_b38	-9.45351	-9.46657
Expression	ENSG00000178645	chr10_49067889_T_C_b38	-4.36964	-4.34838
Expression	ENSG00000229870	chr10_49788807_C_T_b38	-4.47943	-4.44877
Expression	ENSG00000204152	chr10_49812962_C_T_b38	-6.03304	-6.06689
Expression	ENSG00000178440	chr10_49862131_G_C_b38	-5.40596	-5.45827
Expression	ENSG00000227345	chr10_49922755_C_CTA_b38	6.84346	6.81953
Expression	ENSG00000227345	chr10_50121268_C_T_b38	4.36506	4.4675
Expression	ENSG00000204149	chr10_49840025_T_C_b38	-13.7975	-13.8949
Expression	ENSG00000235618	chr10_50036327_C_T_b38	-4.57414	-4.55645
Expression	ENSG00000099290	chr10_50131906_G_A_b38	7.57313	7.56372
Expression	ENSG00000188611	chr10_50741284_G_A_b38	10.2792	10.2966
Expression	ENSG00000279863	chr10_50580931_A_G_b38	6.12353	6.11466
Expression	ENSG00000226200	chr10_50614216_G_T_b38	-8.42502	-8.37538
Expression	ENSG00000198964	chr10_50539235_T_C_b38	7.00102	6.99382
Expression	ENSG00000231345	chr10_50598525_G_A_b38	-11.4877	-11.5593
Expression	ENSG00000204147	chr10_50729014_C_A_b38	-6.75783	-6.73667
Expression	ENSG00000122952	chr10_56299666_G_A_b38	-9.76896	-9.80954
Expression	ENSG00000122952	chr10_56322311_TA_T_b38	-7.70092	-7.75668
Expression	ENSG00000122952	chr10_56456081_TTCTA_T_b38	-5.00191	-4.91701
Expression	ENSG00000122952	chr10_55925124_A_G_b38	-4.34061	-4.28447
Expression	ENSG00000122873	chr10_58248600_G_A_b38	-9.03684	-9.06103
Expression	ENSG00000261076	chr10_58853010_C_T_b38	-4.44687	-4.4169
Expression	ENSG00000108064	chr10_58385837_G_C_b38	-6.07738	-6.08283
Expression	ENSG00000122870	chr10_58622845_A_G_b38	5.57508	5.52513
Expression	ENSG00000165449	chr10_59709780_T_C_b38	-5.73546	-5.4421
Expression	ENSG00000151150	chr10_60300624_C_G_b38	-6.4575	-6.45526
Expression	ENSG00000183346	chr10_61663612_ATCT_A_b38	13.3948	13.3906
Expression	ENSG00000183346	chr10_61664701_G_A_b38	-6.15876	-6.14553
Expression	ENSG00000182010	chr10_62811516_G_A_b38	-5.08194	-4.82473
Expression	ENSG00000181915	chr10_62805174_C_G_b38	-4.76667	-4.80856
Expression	ENSG00000286373	chr10_63630874_T_C_b38	-16.601	-16.583
Expression	ENSG00000232075	chr10_63630874_T_C_b38	-12.314	-12.3051
Expression	ENSG00000232075	chr10_63633853_A_G_b38	-8.21439	-8.23764
Expression	ENSG00000232075	chr10_63617778_C_T_b38	5.73278	5.78836
Expression	ENSG00000216740	chr10_64022916_C_CT_b38	4.51352	4.48362
Expression	ENSG00000228065	chr10_65570468_A_G_b38	12.6903	12.8176
Expression	ENSG00000179774	chr10_68261741_A_G_b38	-12.0471	-12.1649
Expression	ENSG00000108187	chr10_68278097_C_T_b38	10.9201	10.9417
Expression	ENSG00000204130	chr10_68412994_G_T_b38	-4.92827	-5.33026
Expression	ENSG00000138346	chr10_68473496_T_C_b38	-12.26	-12.2457
Expression	ENSG00000122912	chr10_68463824_C_T_b38	6.64699	6.63421
Expression	ENSG00000060339	chr10_68661935_G_A_b38	4.37549	4.50519
Expression	ENSG00000165730	chr10_68827241_G_C_b38	5.98681	5.98285
Expression	ENSG00000099282	chr10_69468999_G_A_b38	-5.16692	-5.10432
Expression	ENSG00000287306	chr10_69510607_C_A_b38	-23.0002	-23.0232
Expression	ENSG00000099284	chr10_70099412_T_C_b38	4.52494	4.57482
Expression	ENSG00000180817	chr10_70240096_C_T_b38	4.95624	4.9605
Expression	ENSG00000280401	chr10_70414362_TTA_T_b38	-10.5895	-10.6081
Expression	ENSG00000156574	chr10_70415486_TGAAAAA_T_b38	-9.33023	-9.32322
Expression	ENSG00000166224	chr10_70843134_T_C_b38	5.07494	5.08919
Expression	ENSG00000166228	chr10_70855139_A_C_b38	-7.1604	-7.10693
Expression	ENSG00000166228	chr10_70680311_AATCGC_A_b38	-5.20506	-5.14124
Expression	ENSG00000107738	chr10_71787374_C_T_b38	6.02031	6.04423
Expression	ENSG00000274824	chr10_71790360_C_G_b38	6.89262	6.90164
Expression	ENSG00000289592	chr10_71889107_A_C_b38	-6.83033	-6.90308
Expression	ENSG00000107742	chr10_72082931_G_GAGAAAAGCGTAA_b38	4.9753	5.13205
Expression	ENSG00000226701	chr10_72923910_G_A_b38	-4.44834	-4.42933
Expression	ENSG00000138303	chr10_72087596_C_T_b38	-5.75576	-5.73104
Expression	ENSG00000107745	chr10_72417499_A_T_b38	-6.45848	-6.31713
Expression	ENSG00000237768	chr10_72171806_T_G_b38	4.21148	4.2063
Expression	ENSG00000272630	chr10_73034320_A_ATTATT_b38	6.28203	6.26435
Expression	ENSG00000272630	chr10_73603826_C_T_b38	-5.16378	-5.16071
Expression	ENSG00000166321	chr10_73126072_T_C_b38	-9.59336	-9.50125
Expression	ENSG00000221164	chr10_72970564_C_T_b38	-4.77596	-4.77272
Expression	ENSG00000138286	chr10_73482475_G_A_b38	7.89551	7.88175
Expression	ENSG00000288559	chr10_73280721_T_C_b38	-8.10978	-8.88377
Expression	ENSG00000182180	chr10_73252577_C_T_b38	7.24908	7.24817
Expression	ENSG00000156042	chr10_73591140_T_A_b38	-6.80115	-6.71848
Expression	ENSG00000268584	chr10_73099594_C_T_b38	4.99923	4.90885
Expression	ENSG00000271816	chr10_73736198_G_T_b38	4.86044	4.8712
Expression	ENSG00000279088	chr10_73734880_A_ACT_b38	-7.90266	-7.89557
Expression	ENSG00000176986	chr10_74140706_A_G_b38	4.43909	4.44635
Expression	ENSG00000122861	chr10_73929857_C_T_b38	-5.77794	-5.8731
Expression	ENSG00000122861	chr10_73256608_A_T_b38	4.22454	4.16965
Expression	ENSG00000222047	chr10_73906581_C_G_b38	-4.44672	-4.44963
Expression	ENSG00000035403	chr10_73960953_A_C_b38	-4.82412	-4.92801
Expression	ENSG00000035403	chr10_74182248_A_AT_b38	-4.54064	-4.73031
Expression	ENSG00000232342	chr10_73937547_C_T_b38	4.3999	4.51495
Expression	ENSG00000165637	chr10_75210855_G_C_b38	-5.89822	-5.93296
Expression	ENSG00000226051	chr10_75275130_G_T_b38	5.26452	5.21934
Expression	ENSG00000272692	chr10_75406107_A_ATT_b38	6.68989	6.68604
Expression	ENSG00000148655	chr10_75381106_A_G_b38	10.7408	10.8602
Expression	ENSG00000286715	chr10_75624018_G_A_b38	4.46858	4.45611
Expression	ENSG00000228280	chr10_75381106_A_G_b38	4.70135	4.67818
Expression	ENSG00000156113	chr10_77559080_T_C_b38	11.1096	10.9695
Expression	ENSG00000156113	chr10_77529245_T_C_b38	4.81379	4.65548
Expression	ENSG00000213514	chr10_77785608_A_G_b38	6.64707	6.66257
Expression	ENSG00000213514	chr10_76986551_G_T_b38	-4.48723	-4.48204
Expression	ENSG00000213513	chr10_78503786_A_C_b38	4.83903	4.73055
Expression	ENSG00000151208	chr10_77780830_T_C_b38	16.0482	16.027
Expression	ENSG00000151208	chr10_77770469_T_C_b38	-5.65242	-5.65598
Expression	ENSG00000282863	chr10_78656653_C_T_b38	8.79573	8.78217
Expression	ENSG00000224596	chr10_79069217_C_T_b38	7.12858	7.02975
Expression	ENSG00000224596	chr10_79063316_C_G_b38	-5.89396	-5.90452
Expression	ENSG00000226676	chr10_79691361_A_G_b38	-5.10224	-5.09427
Expression	ENSG00000244733	chr10_79691364_G_C_b38	-10.4021	-10.426
Expression	ENSG00000244733	chr10_79680746_CAAT_C_b38	-5.05761	-5.03187
Expression	ENSG00000272489	chr10_79752249_A_G_b38	-5.70954	-5.70555
Expression	ENSG00000272489	chr10_79668835_A_G_b38	-4.50218	-4.49402
Expression	ENSG00000278616	chr10_79689413_A_T_b38	-14.7946	-14.853
Expression	ENSG00000278616	chr10_79838950_A_G_b38	8.17068	8.14566
Expression	ENSG00000280355	chr10_79779747_A_G_b38	-14.1292	-14.0743
Expression	ENSG00000280355	chr10_79785001_G_C_b38	-5.80774	-5.90758
Expression	ENSG00000188199	chr10_79691361_A_G_b38	-15.2608	-15.2815
Expression	ENSG00000188199	chr10_79751544_AAAG_A_b38	6.39496	6.39835
Expression	ENSG00000272447	chr10_79753873_A_G_b38	4.42917	4.4224
Expression	ENSG00000272447	chr10_79809906_T_C_b38	5.6486	5.62297
Expression	ENSG00000272447	chr10_79722736_G_T_b38	4.51047	4.45274
Expression	ENSG00000225484	chr10_79748846_AC_A_b38	7.48778	7.41466
Expression	ENSG00000225484	chr10_79686046_A_G_b38	-5.5551	-5.50796
Expression	ENSG00000228570	chr10_79803216_T_A_b38	-5.29826	-5.29328
Expression	ENSG00000242600	chr10_79920193_G_A_b38	8.73371	8.71302
Expression	ENSG00000242600	chr10_79878694_T_A_b38	8.3853	8.44535
Expression	ENSG00000242600	chr10_79993478_T_A_b38	5.47319	5.47161
Expression	ENSG00000242600	chr10_79196273_C_T_b38	4.75586	4.70896
Expression	ENSG00000273372	chr10_79924588_C_T_b38	5.8911	5.90244
Expression	ENSG00000133661	chr10_79970366_G_A_b38	18.6944	18.681
Expression	ENSG00000133661	chr10_80000198_G_A_b38	4.91841	4.9234
Expression	ENSG00000230091	chr10_80078900_A_C_b38	18.3458	18.6019
Expression	ENSG00000230091	chr10_80055712_G_C_b38	11.2675	11.2034
Expression	ENSG00000189129	chr10_80134754_G_A_b38	-10.283	-10.4549
Expression	ENSG00000189129	chr10_80142187_G_C_b38	-7.31124	-7.70898
Expression	ENSG00000189129	chr10_80136160_C_T_b38	-5.13335	-5.30484
Expression	ENSG00000279359	chr10_80235276_C_G_b38	14.152	14.0839
Expression	ENSG00000108219	chr10_80509855_A_G_b38	-6.47533	-6.31295
Expression	ENSG00000226659	chr10_80535642_G_A_b38	-17.3136	-17.3268
Expression	ENSG00000226659	chr10_80542046_T_C_b38	-4.45634	-4.44925
Expression	ENSG00000165678	chr10_84156489_G_A_b38	6.07434	6.04179
Expression	ENSG00000234942	chr10_86363156_G_A_b38	4.37045	4.30574
Expression	ENSG00000182771	chr10_86365192_A_G_b38	8.38471	8.35515
Expression	ENSG00000122375	chr10_86644606_G_A_b38	-8.2241	-7.62177
Expression	ENSG00000122375	chr10_86654540_T_C_b38	-7.15662	-7.31181
Expression	ENSG00000289258	chr10_86658926_C_T_b38	-6.60772	-6.46196
Expression	ENSG00000289258	chr10_86654540_T_C_b38	-4.97661	-5.02374
Expression	ENSG00000122367	chr10_86668961_C_T_b38	-11.025	-10.9813
Expression	ENSG00000122367	chr10_86658926_C_T_b38	-5.32237	-5.33536
Expression	ENSG00000272631	chr10_86745943_T_G_b38	-5.61685	-5.60977
Expression	ENSG00000272631	chr10_86564282_C_T_b38	4.35841	4.41479
Expression	ENSG00000107779	chr10_86661612_G_A_b38	4.40539	4.44759
Expression	ENSG00000281974	chr10_86948085_G_A_b38	6.21435	6.07726
Expression	ENSG00000173267	chr10_86957935_TG_T_b38	-5.32257	-5.30443
Expression	ENSG00000173269	chr10_86957397_C_T_b38	5.22168	5.27969
Expression	ENSG00000271880	chr10_86985503_G_A_b38	9.13282	9.03383
Expression	ENSG00000271880	chr10_87318975_C_T_b38	-4.51862	-4.52239
Expression	ENSG00000272734	chr10_86977172_C_T_b38	5.01111	4.87847
Expression	ENSG00000151303	chr10_87015869_G_A_b38	5.41756	5.46661
Expression	ENSG00000272508	chr10_87004198_T_C_b38	21.5971	21.3598
Expression	ENSG00000272508	chr10_86977172_C_T_b38	6.47337	6.52663
Expression	ENSG00000122376	chr10_87201645_C_G_b38	-8.16146	-8.18603
Expression	ENSG00000148672	chr10_87052989_G_C_b38	5.18552	5.23818
Expression	ENSG00000287077	chr10_87342302_T_C_b38	-5.63147	-5.63341
Expression	ENSG00000184923	chr10_87344056_T_G_b38	22.7165	22.6898
Expression	ENSG00000184923	chr10_87312886_CCAA_C_b38	-5.33094	5.8569
Expression	ENSG00000224914	chr10_87353494_A_G_b38	10.1459	10.1365
Expression	ENSG00000224914	chr10_87312886_CCAA_C_b38	5.01086	4.98979
Expression	ENSG00000223482	chr10_87312886_CCAA_C_b38	9.26083	9.1808
Expression	ENSG00000223482	chr10_87348053_A_G_b38	6.09591	6.07418
Expression	ENSG00000223482	chr10_87341144_G_A_b38	9.32873	9.35895
Expression	ENSG00000223482	chr10_87223242_C_A_b38	-5.6662	-5.59843
Expression	ENSG00000223482	chr10_87375751_G_A_b38	-4.61926	-4.71111
Expression	ENSG00000214562	chr10_87372483_T_C_b38	-15.2493	-15.3133
Expression	ENSG00000214562	chr10_87671723_G_A_b38	-5.58346	-5.45028
Expression	ENSG00000237740	chr10_87376957_GTAAAGACCACC_G_b38	4.92586	4.92723
Expression	ENSG00000204020	chr10_88766035_C_T_b38	7.27371	7.33463
Expression	ENSG00000138134	chr10_88855787_A_C_b38	5.71467	5.71858
Expression	ENSG00000026103	chr10_88991152_C_T_b38	8.31324	8.30378
Expression	ENSG00000026103	chr10_89000561_G_A_b38	4.61847	4.6037
Expression	ENSG00000286116	chr10_89000167_G_A_b38	4.79371	4.76413
Expression	ENSG00000138135	chr10_89065085_G_A_b38	6.7599	6.69548
Expression	ENSG00000107798	chr10_89225310_CGCCCTCTCGCGGA_C_b38	5.36831	5.35545
Expression	ENSG00000152778	chr10_89427085_A_G_b38	-7.39499	-7.37095
Expression	ENSG00000152778	chr10_89325850_C_A_b38	-4.56504	-4.56977
Expression	ENSG00000232936	chr10_89739499_GAGAAGGAAATACTTCCCACTCCTTCGAGCTGTCAAGTTTACCTTCAC_G_b38	-4.44646	-4.53289
Expression	ENSG00000240996	chr10_89696878_T_C_b38	-7.56961	-7.55689
Expression	ENSG00000232229	chr10_89837870_C_G_b38	26.4403	26.4201
Expression	ENSG00000280560	chr10_89888198_G_C_b38	-6.23329	-6.25683
Expression	ENSG00000148680	chr10_90596386_T_C_b38	5.72312	5.69333
Expression	ENSG00000148680	chr10_90602154_G_A_b38	-4.92819	-4.93246
Expression	ENSG00000119938	chr10_91659545_A_G_b38	-4.58265	-4.98543
Expression	ENSG00000107854	chr10_91839174_A_G_b38	8.86771	8.7862
Expression	ENSG00000107854	chr10_91758454_T_C_b38	-7.88423	-7.91281
Expression	ENSG00000174721	chr10_91904047_CAG_C_b38	6.22052	6.41201
Expression	ENSG00000198060	chr10_92204260_A_G_b38	-4.77227	-4.76302
Expression	ENSG00000198060	chr10_93007264_A_G_b38	4.26864	4.26979
Expression	ENSG00000236493	chr10_92624757_T_TTCTC_b38	5.60081	5.58568
Expression	ENSG00000187553	chr10_93305898_G_A_b38	-4.56088	-4.57395
Expression	ENSG00000237417	chr10_93181977_C_T_b38	-9.84749	-9.87178
Expression	ENSG00000138119	chr10_93486062_C_T_b38	7.92673	7.9539
Expression	ENSG00000138119	chr10_93323282_C_T_b38	-6.63336	-6.79977
Expression	ENSG00000138119	chr10_93433792_G_A_b38	5.59795	5.53767
Expression	ENSG00000186188	chr10_93560683_T_C_b38	6.70369	6.6496
Expression	ENSG00000138207	chr10_93598161_A_G_b38	4.52148	4.9374
Expression	ENSG00000148690	chr10_93707752_T_C_b38	-8.62968	-8.64337
Expression	ENSG00000148690	chr10_93756631_G_A_b38	4.8202	4.83389
Expression	ENSG00000138193	chr10_93999642_G_C_b38	-7.48713	-7.48497
Expression	ENSG00000273450	chr10_94363069_C_T_b38	4.55853	4.54455
Expression	ENSG00000173145	chr10_94356662_G_A_b38	9.12834	9.10834
Expression	ENSG00000119969	chr10_94622371_T_C_b38	6.11296	6.10008
Expression	ENSG00000173124	chr10_94977420_A_G_b38	18.4187	18.3793
Expression	ENSG00000234026	chr10_94961905_T_C_b38	4.47727	4.46023
Expression	ENSG00000107438	chr10_94984538_C_CTT_b38	5.77471	5.80306
Expression	ENSG00000214362	chr10_94818686_CTGTT_C_b38	-4.48611	-4.48294
Expression	ENSG00000270099	chr10_96217674_TAA_T_b38	5.05525	5.11912
Expression	ENSG00000226688	chr10_96090029_C_G_b38	-5.44556	-5.48822
Expression	ENSG00000177853	chr10_96005915_G_T_b38	6.46672	6.52866
Expression	ENSG00000235677	chr10_96559746_A_T_b38	15.5415	15.6397
Expression	ENSG00000077147	chr10_96529493_A_C_b38	7.60804	7.51122
Expression	ENSG00000155629	chr10_96997807_C_T_b38	5.07415	4.87495
Expression	ENSG00000187122	chr10_97334679_G_A_b38	4.87092	4.85177
Expression	ENSG00000269891	chr10_97314117_C_A_b38	5.02104	4.99705
Expression	ENSG00000213390	chr10_97321224_G_T_b38	4.89117	4.90464
Expression	ENSG00000225850	chr10_97395368_A_G_b38	4.68495	4.67442
Expression	ENSG00000200737	chr10_97438460_C_T_b38	-6.6295	-6.59395
Expression	ENSG00000171311	chr10_97415327_G_A_b38	5.83937	5.83548
Expression	ENSG00000171307	chr10_97497155_G_A_b38	4.90497	4.8752
Expression	ENSG00000155229	chr10_97498466_T_G_b38	-5.7078	-5.80338
Expression	ENSG00000171160	chr10_97619449_A_C_b38	10.9189	10.9042
Expression	ENSG00000171160	chr10_97683079_G_A_b38	-6.00591	-6.0475
Expression	ENSG00000155256	chr10_97774537_A_G_b38	4.83832	4.79925
Expression	ENSG00000155265	chr10_97821519_T_G_b38	5.28641	5.86054
Expression	ENSG00000095713	chr10_97875567_G_A_b38	6.94335	6.96418
Expression	ENSG00000230928	chr10_98233277_G_A_b38	-7.18057	-7.19195
Expression	ENSG00000119943	chr10_98362883_C_G_b38	-4.82599	-5.24594
Expression	ENSG00000287261	chr10_98434284_C_A_b38	4.45766	4.43762
Expression	ENSG00000107521	chr10_98417112_C_T_b38	8.33031	8.30075
Expression	ENSG00000172987	chr10_98547653_T_G_b38	5.42209	5.48811
Expression	ENSG00000260475	chr10_99600985_G_A_b38	-5.08722	-5.07899
Expression	ENSG00000198018	chr10_99650305_G_A_b38	5.22794	5.25699
Expression	ENSG00000233690	chr10_99714742_T_C_b38	7.9243	7.9148
Expression	ENSG00000233690	chr10_99627267_T_A_b38	4.34465	4.34322
Expression	ENSG00000119929	chr10_99778063_G_A_b38	-5.17609	-5.17955
Expression	ENSG00000285932	chr10_99761926_G_A_b38	5.13838	5.14951
Expression	ENSG00000014919	chr10_99614580_C_T_b38	4.42901	4.40787
Expression	ENSG00000227695	chr10_99914314_T_G_b38	-4.88503	-4.98547
Expression	ENSG00000107554	chr10_100009635_T_G_b38	5.71205	5.64612
Expression	ENSG00000227492	chr10_100269986_G_A_b38	4.66538	4.66298
Expression	ENSG00000230224	chr10_100224059_G_A_b38	5.41936	5.44479
Expression	ENSG00000196072	chr10_100262412_ACATT_A_b38	-7.64243	-7.64116
Expression	ENSG00000196072	chr10_100276927_C_G_b38	6.39373	6.39031
Expression	ENSG00000107593	chr10_100291487_G_T_b38	5.04277	5.04368
Expression	ENSG00000099194	chr10_100315722_G_A_b38	-5.68422	-5.64591
Expression	ENSG00000075826	chr10_100506559_C_T_b38	-7.59231	-7.59426
Expression	ENSG00000075826	chr10_100516509_T_C_b38	4.87471	4.88336
Expression	ENSG00000166135	chr10_100576080_G_T_b38	5.26105	5.27478
Expression	ENSG00000255339	chr10_100532691_A_C_b38	-8.63055	-8.58791
Expression	ENSG00000272572	chr10_100914591_A_G_b38	8.84955	8.82972
Expression	ENSG00000272572	chr10_100936152_C_T_b38	-4.4018	-4.40412
Expression	ENSG00000236662	chr10_101006817_A_G_b38	4.44944	4.44859
Expression	ENSG00000107815	chr10_101074571_T_A_b38	-4.7141	-4.73954
Expression	ENSG00000107816	chr10_101013254_C_T_b38	-5.06938	-5.05966
Expression	ENSG00000107819	chr10_101037502_C_T_b38	7.89733	7.90805
Expression	ENSG00000107819	chr10_101032154_C_A_b38	5.90128	6.54269
Expression	ENSG00000107819	chr10_101033751_A_C_b38	4.37604	4.5631
Expression	ENSG00000186862	chr10_101031594_C_CT_b38	7.41496	7.40667
Expression	ENSG00000186862	chr10_101032154_C_A_b38	5.68928	5.84553
Expression	ENSG00000120029	chr10_102388109_C_T_b38	-4.66882	-4.66427
Expression	ENSG00000107859	chr10_101254200_G_T_b38	4.21646	4.24647
Expression	ENSG00000269609	chr10_102455318_CTCTT_C_b38	-7.52527	-7.51389
Expression	ENSG00000269609	chr10_102450978_C_A_b38	4.80818	4.82893
Expression	ENSG00000138111	chr10_102469300_C_CA_b38	-15.4798	-15.2934
Expression	ENSG00000228657	chr10_102826574_C_CG_b38	4.57005	4.50639
Expression	ENSG00000138175	chr10_102696929_T_C_b38	-7.69258	-7.60304
Expression	ENSG00000138175	chr10_102714289_CCCT_C_b38	5.69472	5.68006
Expression	ENSG00000166275	chr10_102863821_C_T_b38	-18.1806	-18.1693
Expression	ENSG00000214435	chr10_102839238_G_A_b38	12.4212	12.4817
Expression	ENSG00000214435	chr10_103107106_C_T_b38	-7.25827	-7.14692
Expression	ENSG00000214435	chr10_102686488_G_A_b38	5.70081	5.60672
Expression	ENSG00000272912	chr10_102875346_G_A_b38	-4.69402	-4.5712
Expression	ENSG00000286575	chr10_102866129_G_A_b38	-11.19	-11.202
Expression	ENSG00000213277	chr10_102870655_A_T_b38	6.90635	6.89494
Expression	ENSG00000173915	chr10_103415374_T_C_b38	-6.71395	-6.74001
Expression	ENSG00000148843	chr10_103425765_T_C_b38	-4.94312	-4.91956
Expression	ENSG00000138172	chr10_103441820_C_T_b38	5.7775	5.84862
Expression	ENSG00000138172	chr10_103449599_CAG_C_b38	-5.59565	-5.60979
Expression	ENSG00000287419	chr10_103590059_G_A_b38	-7.72326	-7.78362
Expression	ENSG00000280693	chr10_103725154_C_G_b38	-4.73492	-4.70965
Expression	ENSG00000197748	chr10_104218932_A_T_b38	6.61764	6.6941
Expression	ENSG00000148834	chr10_104267428_A_T_b38	-6.52461	-6.49963
Expression	ENSG00000148834	chr10_104249236_C_G_b38	5.35924	5.30062
Expression	ENSG00000148834	chr10_103788515_G_A_b38	4.44178	4.50352
Expression	ENSG00000266852	chr10_104267428_A_T_b38	11.2411	11.2301
Expression	ENSG00000065621	chr10_104267428_A_T_b38	8.03699	8.05067
Expression	ENSG00000108055	chr10_110480135_G_T_b38	4.94105	4.88285
Expression	ENSG00000203867	chr10_110640292_A_C_b38	-6.11559	-6.12127
Expression	ENSG00000150593	chr10_110784305_A_C_b38	-5.56459	-5.55946
Expression	ENSG00000150594	chr10_110908093_A_G_b38	-4.53115	-4.53502
Expression	ENSG00000287231	chr10_112149555_G_A_b38	-4.90255	-4.89864
Expression	ENSG00000287231	chr10_111942197_G_A_b38	4.6964	4.69326
Expression	ENSG00000119927	chr10_113024016_T_C_b38	-4.42473	-4.36401
Expression	ENSG00000119913	chr10_112234750_G_A_b38	7.79669	7.76849
Expression	ENSG00000232934	chr10_112409518_A_G_b38	-5.3002	-5.33287
Expression	ENSG00000023041	chr10_112421336_G_A_b38	6.02148	6.24026
Expression	ENSG00000233547	chr10_112952395_C_G_b38	-16.6139	-16.6019
Expression	ENSG00000233547	chr10_112951893_A_AG_b38	-5.08399	-5.07894
Expression	ENSG00000230018	chr10_113482827_CA_C_b38	-8.34763	-8.38422
Expression	ENSG00000165806	chr10_113679635_C_T_b38	23.4973	23.4779
Expression	ENSG00000165806	chr10_113727734_C_G_b38	-10.6959	-10.6643
Expression	ENSG00000165806	chr10_113678923_C_CGT_b38	-4.98188	-4.99003
Expression	ENSG00000234393	chr10_113679635_C_T_b38	5.13325	5.23792
Expression	ENSG00000148735	chr10_113729408_G_A_b38	6.23165	6.22069
Expression	ENSG00000198924	chr10_113855265_A_T_b38	9.20885	9.25354
Expression	ENSG00000287857	chr10_113037712_C_G_b38	-4.58763	-4.55479
Expression	ENSG00000043591	chr10_113964802_G_A_b38	4.45318	4.65546
Expression	ENSG00000165816	chr10_114299969_G_A_b38	-5.11938	-5.19624
Expression	ENSG00000151553	chr10_114811522_T_C_b38	-6.0618	-6.05221
Expression	ENSG00000285582	chr10_115074513_C_A_b38	5.07141	5.07769
Expression	ENSG00000182645	chr10_116296773_T_G_b38	4.43891	4.42659
Expression	ENSG00000165868	chr10_116688567_C_T_b38	-11.562	-11.7286
Expression	ENSG00000277879	chr10_117308926_T_C_b38	7.59823	7.70835
[truncated: 45,113 more rows]
