# Supplementary material for: Multimodal analysis of RNA sequencing data powers discovery of complex trait genetics
Source: Nat Commun. 2024 Nov 29;15:10387. doi: 10.1038/s41467-024-54840-8 (PMC11607376; doi:10.1038/s41467-024-54840-8)
Supplement: Supplementary file 8 — Source Data [file 41467_2024_54840_MOESM8_ESM.zip › source_data/Supp_Figure_2.txt]

tissue	modality_hits	n_xgenes	thousands
Adipose - Subcutaneous (n=581)	Non-expression only	4923	4.923
Adipose - Subcutaneous (n=581)	Expression & other(s)	6249	6.249
Adipose - Subcutaneous (n=581)	Expression only	4776	4.776
Adipose - Visceral (Omentum) (n=469)	Non-expression only	4801	4.801
Adipose - Visceral (Omentum) (n=469)	Expression & other(s)	4420	4.42
Adipose - Visceral (Omentum) (n=469)	Expression only	4116	4.116
Adrenal Gland (n=233)	Non-expression only	4456	4.456
Adrenal Gland (n=233)	Expression & other(s)	2818	2.818
Adrenal Gland (n=233)	Expression only	3283	3.283
Artery - Aorta (n=387)	Non-expression only	4312	4.312
Artery - Aorta (n=387)	Expression & other(s)	4467	4.467
Artery - Aorta (n=387)	Expression only	4148	4.148
Artery - Coronary (n=213)	Non-expression only	4198	4.198
Artery - Coronary (n=213)	Expression & other(s)	1939	1.939
Artery - Coronary (n=213)	Expression only	2563	2.563
Artery - Tibial (n=584)	Non-expression only	4423	4.423
Artery - Tibial (n=584)	Expression & other(s)	6051	6.051
Artery - Tibial (n=584)	Expression only	4751	4.751
Breast - Mammary Tissue (n=396)	Non-expression only	5359	5.359
Breast - Mammary Tissue (n=396)	Expression & other(s)	3830	3.83
Breast - Mammary Tissue (n=396)	Expression only	3617	3.617
Brain - Anterior cingulate cortex (BA24) (n=147)	Non-expression only	3516	3.516
Brain - Anterior cingulate cortex (BA24) (n=147)	Expression & other(s)	1600	1.6
Brain - Anterior cingulate cortex (BA24) (n=147)	Expression only	2655	2.655
Brain - Amygdala (n=129)	Non-expression only	2736	2.736
Brain - Amygdala (n=129)	Expression & other(s)	981	0.981
Brain - Amygdala (n=129)	Expression only	1878	1.878
Brain - Caudate (basal ganglia) (n=194)	Expression only	3471	3.471
Brain - Caudate (basal ganglia) (n=194)	Non-expression only	3802	3.802
Brain - Caudate (basal ganglia) (n=194)	Expression & other(s)	2489	2.489
Brain - Cerebellum (n=209)	Expression & other(s)	4102	4.102
Brain - Cerebellum (n=209)	Non-expression only	3802	3.802
Brain - Cerebellum (n=209)	Expression only	4200	4.2
Brain - Cerebellar Hemisphere (n=175)	Non-expression only	4161	4.161
Brain - Cerebellar Hemisphere (n=175)	Expression & other(s)	3345	3.345
Brain - Cerebellar Hemisphere (n=175)	Expression only	3783	3.783
Brain - Cortex (n=205)	Non-expression only	3853	3.853
Brain - Cortex (n=205)	Expression only	3730	3.73
Brain - Cortex (n=205)	Expression & other(s)	2859	2.859
Brain - Frontal Cortex (BA9) (n=175)	Non-expression only	3982	3.982
Brain - Frontal Cortex (BA9) (n=175)	Expression & other(s)	2175	2.175
Brain - Frontal Cortex (BA9) (n=175)	Expression only	3231	3.231
Brain - Hippocampus (n=165)	Non-expression only	3291	3.291
Brain - Hippocampus (n=165)	Expression & other(s)	1404	1.404
Brain - Hippocampus (n=165)	Expression only	2459	2.459
Brain - Hypothalamus (n=170)	Non-expression only	3834	3.834
Brain - Hypothalamus (n=170)	Expression & other(s)	1564	1.564
Brain - Hypothalamus (n=170)	Expression only	2368	2.368
Brain - Nucleus accumbens (basal ganglia) (n=202)	Non-expression only	4250	4.25
Brain - Nucleus accumbens (basal ganglia) (n=202)	Expression & other(s)	2590	2.59
Brain - Nucleus accumbens (basal ganglia) (n=202)	Expression only	3521	3.521
Brain - Putamen (basal ganglia) (n=170)	Non-expression only	3431	3.431
Brain - Putamen (basal ganglia) (n=170)	Expression & other(s)	1971	1.971
Brain - Putamen (basal ganglia) (n=170)	Expression only	3122	3.122
Brain - Substantia nigra (n=114)	Non-expression only	2427	2.427
Brain - Substantia nigra (n=114)	Expression & other(s)	827	0.827
Brain - Substantia nigra (n=114)	Expression only	1733	1.733
Brain - Spinal cord (cervical c-1) (n=126)	Non-expression only	2859	2.859
Brain - Spinal cord (cervical c-1) (n=126)	Expression & other(s)	1335	1.335
Brain - Spinal cord (cervical c-1) (n=126)	Expression only	2208	2.208
Colon - Sigmoid (n=318)	Non-expression only	4840	4.84
Colon - Sigmoid (n=318)	Expression & other(s)	3642	3.642
Colon - Sigmoid (n=318)	Expression only	3584	3.584
Colon - Transverse (n=368)	Non-expression only	5057	5.057
Colon - Transverse (n=368)	Expression & other(s)	4061	4.061
Colon - Transverse (n=368)	Expression only	3976	3.976
Esophagus - Gastroesophageal Junction (n=330)	Expression & other(s)	3945	3.945
Esophagus - Gastroesophageal Junction (n=330)	Non-expression only	4822	4.822
Esophagus - Gastroesophageal Junction (n=330)	Expression only	3730	3.73
Esophagus - Mucosa (n=497)	Non-expression only	4582	4.582
Esophagus - Mucosa (n=497)	Expression & other(s)	5631	5.631
Esophagus - Mucosa (n=497)	Expression only	4620	4.62
Esophagus - Muscularis (n=465)	Non-expression only	4530	4.53
Esophagus - Muscularis (n=465)	Expression & other(s)	5350	5.35
Esophagus - Muscularis (n=465)	Expression only	4570	4.57
Cells - Cultured fibroblasts (n=483)	Non-expression only	4392	4.392
Cells - Cultured fibroblasts (n=483)	Expression & other(s)	6342	6.342
Cells - Cultured fibroblasts (n=483)	Expression only	4486	4.486
Heart - Atrial Appendage (n=372)	Non-expression only	4185	4.185
Heart - Atrial Appendage (n=372)	Expression & other(s)	3691	3.691
Heart - Atrial Appendage (n=372)	Expression only	4017	4.017
Heart - Left Ventricle (n=386)	Non-expression only	4074	4.074
Heart - Left Ventricle (n=386)	Expression only	3763	3.763
Heart - Left Ventricle (n=386)	Expression & other(s)	3139	3.139
Kidney - Cortex (n=73)	Non-expression only	1314	1.314
Kidney - Cortex (n=73)	Expression only	569	0.569
Kidney - Cortex (n=73)	Expression & other(s)	230	0.23
Cells - EBV-transformed lymphocytes (n=147)	Non-expression only	4451	4.451
Cells - EBV-transformed lymphocytes (n=147)	Expression & other(s)	1884	1.884
Cells - EBV-transformed lymphocytes (n=147)	Expression only	1922	1.922
Liver (n=208)	Non-expression only	3644	3.644
Liver (n=208)	Expression & other(s)	1691	1.691
Liver (n=208)	Expression only	2363	2.363
Lung (n=515)	Non-expression only	5271	5.271
Lung (n=515)	Expression & other(s)	5130	5.13
Lung (n=515)	Expression only	4415	4.415
Muscle - Skeletal (n=706)	Expression & other(s)	5306	5.306
Muscle - Skeletal (n=706)	Expression only	4527	4.527
Muscle - Skeletal (n=706)	Non-expression only	4115	4.115
Nerve - Tibial (n=532)	Non-expression only	4465	4.465
Nerve - Tibial (n=532)	Expression & other(s)	7297	7.297
Nerve - Tibial (n=532)	Expression only	5450	5.45
Ovary (n=167)	Non-expression only	3852	3.852
Ovary (n=167)	Expression only	2278	2.278
Ovary (n=167)	Expression & other(s)	1704	1.704
Pancreas (n=305)	Non-expression only	3890	3.89
Pancreas (n=305)	Expression & other(s)	3329	3.329
Pancreas (n=305)	Expression only	3590	3.59
Prostate (n=221)	Non-expression only	4654	4.654
Prostate (n=221)	Expression & other(s)	2386	2.386
Prostate (n=221)	Expression only	2823	2.823
Pituitary (n=237)	Non-expression only	4715	4.715
Pituitary (n=237)	Expression & other(s)	3267	3.267
Pituitary (n=237)	Expression only	3415	3.415
Skin - Not Sun Exposed (Suprapubic) (n=517)	Non-expression only	4861	4.861
Skin - Not Sun Exposed (Suprapubic) (n=517)	Expression & other(s)	5688	5.688
Skin - Not Sun Exposed (Suprapubic) (n=517)	Expression only	4678	4.678
Skin - Sun Exposed (Lower leg) (n=605)	Non-expression only	4887	4.887
Skin - Sun Exposed (Lower leg) (n=605)	Expression & other(s)	6802	6.802
Skin - Sun Exposed (Lower leg) (n=605)	Expression only	5106	5.106
Minor Salivary Gland (n=144)	Non-expression only	3722	3.722
Minor Salivary Gland (n=144)	Expression & other(s)	1434	1.434
Minor Salivary Gland (n=144)	Expression only	2176	2.176
Small Intestine - Terminal Ileum (n=174)	Expression only	2718	2.718
Small Intestine - Terminal Ileum (n=174)	Non-expression only	4400	4.4
Small Intestine - Terminal Ileum (n=174)	Expression & other(s)	2047	2.047
Spleen (n=227)	Expression & other(s)	3786	3.786
Spleen (n=227)	Non-expression only	4589	4.589
Spleen (n=227)	Expression only	3979	3.979
Stomach (n=324)	Non-expression only	4549	4.549
Stomach (n=324)	Expression & other(s)	2982	2.982
Stomach (n=324)	Expression only	3212	3.212
Testis (n=322)	Expression only	5425	5.425
Testis (n=322)	Expression & other(s)	8678	8.678
Testis (n=322)	Non-expression only	6743	6.743
Thyroid (n=574)	Expression & other(s)	7633	7.633
Thyroid (n=574)	Expression only	5565	5.565
Thyroid (n=574)	Non-expression only	4560	4.56
Uterus (n=129)	Non-expression only	3633	3.633
Uterus (n=129)	Expression & other(s)	1142	1.142
Uterus (n=129)	Expression only	1538	1.538
Vagina (n=141)	Non-expression only	3774	3.774
Vagina (n=141)	Expression only	1594	1.594
Vagina (n=141)	Expression & other(s)	1059	1.059
Whole Blood (n=670)	Non-expression only	3378	3.378
Whole Blood (n=670)	Expression only	4210	4.21
Whole Blood (n=670)	Expression & other(s)	4442	4.442
