# Supplementary material for: Multimodal analysis of RNA sequencing data powers discovery of complex trait genetics
Source: Nat Commun. 2024 Nov 29;15:10387. doi: 10.1038/s41467-024-54840-8 (PMC11607376; doi:10.1038/s41467-024-54840-8)
Supplement: Supplementary file 8 — Source Data [file 41467_2024_54840_MOESM8_ESM.zip › source_data/Supp_Figure_3.txt]

modality	phenotype_id	variant_id	sig_geuvadis	slope_geuvadis	slope_gtex
Expression	ENSG00000238009	chr1_770988_A_G_b38	FALSE	-0.261886	0.0695976
Expression	ENSG00000241860	chr1_1050417_A_G_b38	FALSE	-0.61678	0.499422
Expression	ENSG00000286448	chr1_1157183_G_T_b38	FALSE	-0.540795	-0.268763
Expression	ENSG00000229905	chr1_1282809_G_A_b38	FALSE	1.19295	1.09704
Expression	ENSG00000228794	chr1_833758_CAT_C_b38	TRUE	-0.483307	-0.164048
Expression	ENSG00000225880	chr1_825767_T_C_b38	TRUE	-0.444206	-0.406991
Expression	ENSG00000288531	chr1_1385028_G_A_b38	FALSE	0.706955	1.34455
Expression	ENSG00000230368	chr1_1810077_T_A_b38	FALSE	0.258887	-0.046644
Expression	ENSG00000272438	chr1_905373_T_C_b38	TRUE	0.272342	0.214806
Expression	ENSG00000230699	chr1_973862_A_G_b38	FALSE	0.484302	0.0690029
Expression	ENSG00000241180	chr1_820507_C_G_b38	FALSE	-0.982405	-0.130774
Expression	ENSG00000188976	chr1_964905_C_T_b38	TRUE	-0.21012	-0.000771109
Expression	ENSG00000187961	chr1_960891_C_T_b38	TRUE	0.159974	0.164964
Expression	ENSG00000187583	chr1_966426_G_C_b38	TRUE	0.453998	0.252739
Expression	ENSG00000187642	chr1_1459662_C_T_b38	FALSE	-0.423127	-0.0708838
Expression	ENSG00000272512	chr1_995982_G_A_b38	TRUE	-0.387699	-0.437664
Expression	ENSG00000188290	chr1_976215_A_G_b38	TRUE	-0.1708	-0.12517
Expression	ENSG00000224969	chr1_1138363_A_C_b38	FALSE	-0.699467	0.0145002
Expression	ENSG00000188157	chr1_1038288_A_G_b38	FALSE	0.153525	0.160612
Expression	ENSG00000273443	chr1_1062389_CG_C_b38	TRUE	0.572595	0.437161
Expression	ENSG00000285812	chr1_933303_C_T_b38	TRUE	1.2515	0.490496
Expression	ENSG00000205231	chr1_1648240_G_C_b38	FALSE	-0.794926	-0.0933001
Expression	ENSG00000186891	chr1_1201373_T_C_b38	TRUE	-0.222924	-0.159523
Expression	ENSG00000078808	chr1_1270055_G_A_b38	TRUE	-0.386636	0.00676703
Expression	ENSG00000176022	chr1_1235602_C_A_b38	TRUE	-0.279179	-0.115149
Expression	ENSG00000184163	chr1_1679041_C_G_b38	TRUE	0.398614	0.200713
Expression	ENSG00000260179	chr1_1067159_G_A_b38	FALSE	0.29228	0.189843
Expression	ENSG00000160087	chr1_1251122_A_T_b38	FALSE	-0.155273	-0.301836
Expression	ENSG00000230415	chr1_1509777_T_A_b38	TRUE	1.17062	0.1179
Expression	ENSG00000169972	chr1_1674720_TGC_T_b38	FALSE	-0.0871296	-0.122064
Expression	ENSG00000240731	chr1_2300024_C_T_b38	FALSE	-0.250203	0.122104
Expression	ENSG00000169962	chr1_1635284_T_C_b38	TRUE	-0.836614	-0.63504
Expression	ENSG00000107404	chr1_912843_G_A_b38	FALSE	0.373868	0.607679
Expression	ENSG00000162576	chr1_1296364_G_T_b38	TRUE	-0.738154	-0.428463
Expression	ENSG00000175756	chr1_1374801_A_G_b38	TRUE	-0.149009	-0.100783
Expression	ENSG00000221978	chr1_1431014_G_A_b38	FALSE	0.0990471	0.0245212
Expression	ENSG00000242485	chr1_1407232_G_C_b38	TRUE	0.406222	0.286684
Expression	ENSG00000272455	chr1_1408286_G_A_b38	TRUE	-0.792795	-0.458235
Expression	ENSG00000205116	chr1_1184990_C_G_b38	FALSE	-0.976411	-0.466857
Expression	ENSG00000179403	chr1_1046551_A_G_b38	FALSE	-0.214494	0.117976
Expression	ENSG00000215915	chr1_1467609_T_C_b38	FALSE	-0.703841	0.000148447
Expression	ENSG00000160072	chr1_1497903_C_T_b38	TRUE	-0.679291	-0.643497
Expression	ENSG00000205090	chr1_1111886_G_T_b38	FALSE	0.745697	-0.00131675
Expression	ENSG00000215014	chr1_1057131_C_G_b38	FALSE	-0.544336	0.433718
Expression	ENSG00000160075	chr1_1570587_C_T_b38	TRUE	0.246343	0.113189
Expression	ENSG00000228594	chr1_2047625_C_T_b38	FALSE	0.162967	0.0854793
Expression	ENSG00000272106	chr1_1671797_G_A_b38	TRUE	-0.223658	0.00324551
Expression	ENSG00000248333	chr1_1631710_T_C_b38	TRUE	-0.288279	-0.286976
Expression	ENSG00000189339	chr1_1665581_C_G_b38	TRUE	-0.674298	-0.475287
Expression	ENSG00000008128	chr1_1696117_G_A_b38	TRUE	-0.491298	-0.111892
Expression	ENSG00000268575	chr1_1743238_G_C_b38	TRUE	-0.737749	-0.60526
Expression	ENSG00000008130	chr1_1909167_G_A_b38	TRUE	0.303934	0.177976
Expression	ENSG00000231050	chr1_1846651_T_G_b38	TRUE	-0.77357	-0.404756
Expression	ENSG00000067606	chr1_2050397_C_T_b38	TRUE	0.360986	0.43531
Expression	ENSG00000271806	chr1_1736750_C_T_b38	FALSE	-0.98093	1.0631
Expression	ENSG00000182873	chr1_1457342_A_C_b38	FALSE	-0.66246	0.518385
Expression	ENSG00000162585	chr1_2137585_GCCT_G_b38	TRUE	-0.159357	-0.380573
Expression	ENSG00000287356	chr1_2943241_C_T_b38	FALSE	-0.794889	-0.41229
Expression	ENSG00000272420	chr1_2340764_G_T_b38	FALSE	-0.268076	-0.128369
Expression	ENSG00000116151	chr1_2047216_G_A_b38	FALSE	-0.517253	-0.00106445
Expression	ENSG00000157916	chr1_2392897_T_C_b38	TRUE	-0.2356	-0.167665
Expression	ENSG00000149527	chr1_2420707_C_T_b38	TRUE	0.476141	0.398199
Expression	ENSG00000157881	chr1_2512216_G_A_b38	TRUE	-0.42315	0.0160416
Expression	ENSG00000197921	chr1_2529125_C_T_b38	FALSE	0.596232	0.324468
Expression	ENSG00000157873	chr1_2568341_G_A_b38	TRUE	0.330544	0.227053
Expression	ENSG00000238164	chr1_2556327_T_C_b38	TRUE	-0.370117	-0.196261
Expression	ENSG00000228037	chr1_2773812_C_T_b38	FALSE	-0.261978	-0.0329809
Expression	ENSG00000289610	chr1_2131655_G_A_b38	FALSE	0.523097	0.0244829
Expression	ENSG00000157870	chr1_2951265_A_T_b38	TRUE	0.540965	0.322008
Expression	ENSG00000238260	chr1_3620798_A_G_b38	TRUE	-0.498671	-0.460815
Expression	ENSG00000158109	chr1_3657855_T_A_b38	TRUE	-0.377362	-0.283403
Expression	ENSG00000078900	chr1_3116589_G_A_b38	FALSE	-0.321129	-0.063407
Expression	ENSG00000116213	chr1_3650061_AGCAGGCTG_A_b38	TRUE	0.488984	0.457907
Expression	ENSG00000227589	chr1_4458084_A_G_b38	FALSE	0.246681	0.0823779
Expression	ENSG00000235131	chr1_4225976_G_A_b38	TRUE	0.957197	0.760477
Expression	ENSG00000162592	chr1_4120782_C_T_b38	FALSE	-0.266255	0.124989
Expression	ENSG00000235169	chr1_3874263_TG_T_b38	FALSE	-0.25088	-0.123586
Expression	ENSG00000272153	chr1_4221750_T_C_b38	FALSE	-0.524505	0.21342
Expression	ENSG00000130764	chr1_3796509_C_G_b38	TRUE	0.949105	1.27015
Expression	ENSG00000169598	chr1_3881742_C_T_b38	TRUE	-0.468031	-0.220234
Expression	ENSG00000116198	chr1_3856687_A_C_b38	TRUE	-0.351675	-0.560277
Expression	ENSG00000236423	chr1_3693115_C_T_b38	TRUE	1.37267	-1.17445
Expression	ENSG00000284703	chr1_3944368_G_A_b38	FALSE	0.293638	-0.10968
Expression	ENSG00000196581	chr1_4637240_C_T_b38	TRUE	-0.239498	-0.181521
Expression	ENSG00000236948	chr1_6201709_C_T_b38	TRUE	-0.635104	0.189495
Expression	ENSG00000069424	chr1_6019332_G_A_b38	FALSE	0.116355	0.241089
Expression	ENSG00000131697	chr1_5989568_TG_T_b38	TRUE	0.285223	0.335883
Expression	ENSG00000116254	chr1_5251324_T_C_b38	FALSE	0.231391	-0.0621294
Expression	ENSG00000285629	chr1_5571636_C_T_b38	FALSE	0.249021	-0.0578693
Expression	ENSG00000158286	chr1_6204715_T_C_b38	TRUE	-0.245676	-0.270795
Expression	ENSG00000225077	chr1_6236178_T_G_b38	TRUE	-0.566853	-0.492024
Expression	ENSG00000116237	chr1_6237541_C_CG_b38	TRUE	-0.442288	-0.382462
Expression	ENSG00000158292	chr1_5411457_G_A_b38	FALSE	-0.147755	-0.06438
Expression	ENSG00000271746	chr1_7359789_G_T_b38	FALSE	-0.992021	0.0214149
Expression	ENSG00000097021	chr1_6273641_G_GT_b38	TRUE	-0.206114	-0.246399
Expression	ENSG00000215788	chr1_6490445_C_T_b38	TRUE	-0.405534	-0.0238872
Expression	ENSG00000171680	chr1_6490445_C_T_b38	TRUE	-0.530201	-0.771677
Expression	ENSG00000162413	chr1_6746186_G_A_b38	FALSE	0.332117	0.135337
Expression	ENSG00000041988	chr1_6625714_C_T_b38	TRUE	-0.249329	-0.303045
Expression	ENSG00000007923	chr1_6711509_C_A_b38	FALSE	-0.124688	-0.0608776
Expression	ENSG00000284744	chr1_7371601_T_G_b38	FALSE	0.535708	0.122394
Expression	ENSG00000237436	chr1_7271112_C_A_b38	FALSE	-0.756721	-0.26566
Expression	ENSG00000171735	chr1_6514913_C_CA_b38	FALSE	0.212389	0.0083921
Expression	ENSG00000270035	chr1_7279926_G_A_b38	FALSE	0.239388	0.0274345
Expression	ENSG00000269925	chr1_7775639_G_A_b38	TRUE	-0.311408	-0.248747
Expression	ENSG00000049249	chr1_7921393_C_T_b38	FALSE	-0.2025	-0.144712
Expression	ENSG00000116288	chr1_7996609_G_A_b38	TRUE	0.265363	0.174831
Expression	ENSG00000284747	chr1_8020747_A_G_b38	TRUE	-0.524898	-0.466479
Expression	ENSG00000284716	chr1_7543378_C_A_b38	FALSE	-0.266693	0.148371
Expression	ENSG00000116285	chr1_8149512_G_A_b38	TRUE	0.50498	0.254759
Expression	ENSG00000238290	chr1_7583096_A_G_b38	FALSE	-0.921397	0.0638163
Expression	ENSG00000162426	chr1_7369031_T_G_b38	FALSE	0.240394	-0.184702
Expression	ENSG00000232912	chr1_8437247_T_A_b38	TRUE	0.387387	0.572051
Expression	ENSG00000228423	chr1_8597798_A_C_b38	FALSE	-1.04859	0.0437011
Expression	ENSG00000142583	chr1_9061448_T_A_b38	FALSE	-0.199485	0.105069
Expression	ENSG00000180758	chr1_8793446_G_A_b38	FALSE	0.676189	-0.233149
Expression	ENSG00000234546	chr1_8972455_G_A_b38	FALSE	-0.338126	0.188117
Expression	ENSG00000228526	chr1_10159144_C_T_b38	FALSE	-0.182849	-0.143689
Expression	ENSG00000049239	chr1_9235735_G_C_b38	TRUE	-0.386627	-0.490482
Expression	ENSG00000284652	chr1_9838375_G_A_b38	FALSE	-0.290229	-0.172542
Expression	ENSG00000284693	chr1_9176450_G_C_b38	FALSE	-0.837806	0.0320193
Expression	ENSG00000171612	chr1_9604696_C_A_b38	FALSE	-0.17837	-0.109967
Expression	ENSG00000188807	chr1_9214868_G_C_b38	FALSE	-0.310666	0.0608231
Expression	ENSG00000171608	chr1_9770151_T_C_b38	FALSE	-0.492881	-0.684384
Expression	ENSG00000179840	chr1_9589274_G_T_b38	FALSE	-0.620816	-0.127008
Expression	ENSG00000231789	chr1_9673908_A_G_b38	TRUE	-0.603622	-0.272222
Expression	ENSG00000171603	chr1_9849448_G_A_b38	TRUE	0.347823	0.250477
Expression	ENSG00000178585	chr1_9997599_C_A_b38	TRUE	-0.28989	-0.340654
Expression	ENSG00000228150	chr1_9943262_G_A_b38	TRUE	0.584359	0.526939
Expression	ENSG00000162441	chr1_9943262_G_A_b38	TRUE	-1.03442	-1.06667
Expression	ENSG00000173614	chr1_9997599_C_A_b38	TRUE	-0.419935	-0.306782
Expression	ENSG00000162444	chr1_10937921_T_C_b38	FALSE	-0.340397	0.342035
Expression	ENSG00000054523	chr1_10211630_C_G_b38	TRUE	0.471814	0.388665
Expression	ENSG00000284735	chr1_10385246_C_T_b38	FALSE	-0.853849	0.365699
Expression	ENSG00000142657	chr1_10378629_C_T_b38	TRUE	0.227009	0.259296
Expression	ENSG00000271989	chr1_11250399_C_T_b38	FALSE	-0.500996	-0.0197834
Expression	ENSG00000241563	chr1_10934954_G_GC_b38	TRUE	-0.892871	-0.0879077
Expression	ENSG00000142655	chr1_10923785_A_G_b38	FALSE	0.403223	-0.800319
Expression	ENSG00000160049	chr1_10457872_G_A_b38	FALSE	-0.464956	-0.134361
Expression	ENSG00000287727	chr1_10730103_C_CTTTA_b38	FALSE	-0.607389	-0.260358
Expression	ENSG00000272078	chr1_10751710_C_A_b38	FALSE	-0.569628	-0.382203
Expression	ENSG00000130940	chr1_10821329_G_A_b38	FALSE	-0.628979	-0.120703
Expression	ENSG00000175262	chr1_10988711_T_C_b38	TRUE	0.239503	-0.0150125
Expression	ENSG00000009724	chr1_10753282_G_A_b38	FALSE	0.460984	-0.452703
Expression	ENSG00000116649	chr1_11368965_G_A_b38	FALSE	-0.233803	0.265315
Expression	ENSG00000226849	chr1_11267386_A_G_b38	FALSE	-0.409557	0.109893
Expression	ENSG00000171824	chr1_11716927_A_G_b38	FALSE	0.540276	0.271286
Expression	ENSG00000198793	chr1_11429764_C_G_b38	FALSE	0.387467	0.40209
Expression	ENSG00000120942	chr1_11299512_C_T_b38	TRUE	0.461831	0.181415
Expression	ENSG00000204624	chr1_11121928_G_A_b38	TRUE	-0.906504	-0.376279
Expression	ENSG00000235643	chr1_11685139_G_T_b38	FALSE	0.313103	-0.0230483
Expression	ENSG00000284708	chr1_11559097_C_T_b38	FALSE	-0.353467	-0.194976
Expression	ENSG00000132879	chr1_11654311_T_G_b38	TRUE	-0.27728	-0.26769
Expression	ENSG00000116661	chr1_11654311_T_G_b38	TRUE	-0.311877	-0.303234
Expression	ENSG00000116670	chr1_11686443_T_C_b38	FALSE	-0.167792	-0.123395
Expression	ENSG00000162490	chr1_11368445_T_A_b38	FALSE	-0.564197	-0.328402
Expression	ENSG00000177674	chr1_11741585_G_A_b38	TRUE	0.264709	0.349093
Expression	ENSG00000215910	chr1_11770123_A_T_b38	FALSE	0.391527	0.567908
Expression	ENSG00000177553	chr1_11763466_G_A_b38	FALSE	-0.66087	0.53
Expression	ENSG00000011021	chr1_11798900_T_C_b38	TRUE	0.351026	0.306579
Expression	ENSG00000177000	chr1_11794839_G_A_b38	TRUE	0.518365	0.499619
Expression	ENSG00000175206	chr1_11804092_G_A_b38	TRUE	0.578147	-0.0324166
Expression	ENSG00000285646	chr1_11912240_TTCAC_T_b38	TRUE	0.850583	0.823837
Expression	ENSG00000116685	chr1_12134359_G_T_b38	FALSE	0.258001	0.0458009
Expression	ENSG00000083444	chr1_11748179_A_G_b38	TRUE	0.716202	-0.312363
Expression	ENSG00000116688	chr1_12336648_A_C_b38	FALSE	-0.733434	0.645789
Expression	ENSG00000285604	chr1_11284572_T_C_b38	FALSE	-0.249136	0.196811
Expression	ENSG00000028137	chr1_12204298_A_G_b38	TRUE	0.32593	0.516023
Expression	ENSG00000048707	chr1_12080531_C_T_b38	FALSE	-0.275344	0.0565183
Expression	ENSG00000162496	chr1_12568430_G_A_b38	TRUE	-0.434648	0.0431151
Expression	ENSG00000157330	chr1_12730724_T_C_b38	FALSE	-0.272242	-0.258683
Expression	ENSG00000116731	chr1_14175240_A_C_b38	FALSE	0.457702	0.124953
Expression	ENSG00000289380	chr1_12826825_G_T_b38	FALSE	-0.237585	0.0516857
Expression	ENSG00000234593	chr1_14469884_G_A_b38	FALSE	0.386304	-0.291435
Expression	ENSG00000287756	chr1_15397537_A_G_b38	FALSE	-0.284969	0.0643309
Expression	ENSG00000171729	chr1_15743149_C_T_b38	FALSE	-0.214604	-0.0846718
Expression	ENSG00000175147	chr1_14388586_A_G_b38	FALSE	-0.664147	-0.0837017
Expression	ENSG00000233485	chr1_14795377_C_T_b38	FALSE	0.206963	0.0239024
Expression	ENSG00000228140	chr1_15401793_T_C_b38	TRUE	-0.320055	-0.391092
Expression	ENSG00000142634	chr1_15441527_A_G_b38	TRUE	0.123579	-0.191986
Expression	ENSG00000162438	chr1_15347773_C_T_b38	FALSE	-0.988548	0.91521
Expression	ENSG00000132906	chr1_15586903_A_T_b38	TRUE	-0.404783	-0.380346
Expression	ENSG00000116138	chr1_15669553_TG_T_b38	TRUE	0.219839	0.0489265
Expression	ENSG00000272510	chr1_15296619_ATCT_A_b38	FALSE	0.686032	0.0118052
Expression	ENSG00000116771	chr1_15585452_G_T_b38	TRUE	0.711834	0.430243
Expression	ENSG00000237301	chr1_15522201_C_T_b38	TRUE	0.60461	0.478893
Expression	ENSG00000215695	chr1_15360338_C_T_b38	FALSE	-0.211475	0.0510994
Expression	ENSG00000116786	chr1_15666843_A_G_b38	TRUE	0.143205	-0.00207239
Expression	ENSG00000162461	chr1_15735471_G_A_b38	TRUE	-0.529871	-0.71296
Expression	ENSG00000237938	chr1_15649409_A_G_b38	TRUE	-0.264605	-0.30865
Expression	ENSG00000162458	chr1_14943228_CAG_C_b38	FALSE	-0.536349	-0.00130936
Expression	ENSG00000186510	chr1_16032190_C_G_b38	TRUE	0.343511	0.34459
Expression	ENSG00000173641	chr1_15997070_T_TGTGAGGACTAA_b38	TRUE	0.38766	0.0854128
Expression	ENSG00000142627	chr1_16294937_A_G_b38	FALSE	-0.576074	0.519441
Expression	ENSG00000142632	chr1_16206527_C_T_b38	TRUE	-1.10833	-1.14338
Expression	ENSG00000288398	chr1_16277141_C_T_b38	TRUE	-0.414157	-0.300178
Expression	ENSG00000132881	chr1_16270063_T_C_b38	FALSE	-0.234334	-0.217482
Expression	ENSG00000037637	chr1_16061834_T_C_b38	FALSE	0.376477	-0.219478
Expression	ENSG00000157191	chr1_15605688_T_G_b38	TRUE	0.688384	0.0431043
Expression	ENSG00000226029	chr1_16458366_C_T_b38	TRUE	0.51864	0.482663
Expression	ENSG00000261135	chr1_16861896_T_C_b38	TRUE	-0.341201	-0.333259
Expression	ENSG00000233421	chr1_16678339_C_T_b38	TRUE	1.08258	0.0787592
Expression	ENSG00000272426	chr1_17520227_C_T_b38	FALSE	-0.252582	0.0211813
Expression	ENSG00000159363	chr1_17023335_C_T_b38	TRUE	0.505521	0.737836
Expression	ENSG00000117118	chr1_17623067_C_T_b38	FALSE	0.43307	-0.0190908
Expression	ENSG00000117115	chr1_17094791_C_A_b38	TRUE	0.449993	0.468027
Expression	ENSG00000159423	chr1_18901979_A_G_b38	TRUE	-0.457542	-0.0538334
Expression	ENSG00000169991	chr1_19813769_G_A_b38	FALSE	-0.480983	0.244616
Expression	ENSG00000272084	chr1_19075748_C_A_b38	TRUE	0.447189	0.522904
Expression	ENSG00000127481	chr1_19120093_C_T_b38	TRUE	0.259369	0.200815
Expression	ENSG00000127463	chr1_19245382_A_G_b38	TRUE	-0.180791	-0.192588
Expression	ENSG00000053372	chr1_19257510_G_A_b38	TRUE	-0.2944	-0.117176
Expression	ENSG00000053371	chr1_19304370_G_A_b38	TRUE	-1.47994	-1.23537
Expression	ENSG00000040487	chr1_19412024_C_T_b38	TRUE	-0.230808	-0.266215
Expression	ENSG00000173436	chr1_19565873_T_C_b38	FALSE	0.238152	0.25969
Expression	ENSG00000077549	chr1_19648836_G_A_b38	FALSE	-0.195599	-0.0977879
Expression	ENSG00000158747	chr1_19604873_G_T_b38	TRUE	-0.268805	-0.265749
Expression	ENSG00000270136	chr1_19585308_T_C_b38	TRUE	-0.439396	-0.744914
Expression	ENSG00000158748	chr1_19691114_C_T_b38	TRUE	0.487983	0.120601
Expression	ENSG00000162542	chr1_19801518_G_T_b38	TRUE	-1.00138	-0.734181
Expression	ENSG00000169914	chr1_19883682_TG_T_b38	TRUE	-0.347487	-0.340557
Expression	ENSG00000117215	chr1_20324057_C_T_b38	FALSE	0.330915	0.188703
Expression	ENSG00000227066	chr1_19971089_G_T_b38	FALSE	-0.719037	0.266405
Expression	ENSG00000187980	chr1_19563620_C_G_b38	FALSE	-0.366063	0.114145
Expression	ENSG00000158816	chr1_19411041_C_T_b38	FALSE	-0.676888	0.621304
Expression	ENSG00000236963	chr1_20344198_C_T_b38	FALSE	0.507979	-0.797171
Expression	ENSG00000090432	chr1_20508117_C_A_b38	TRUE	0.55699	0.64955
Expression	ENSG00000158825	chr1_20589519_G_A_b38	TRUE	0.921203	0.485609
Expression	ENSG00000117242	chr1_20647399_C_T_b38	TRUE	0.37692	0.387069
Expression	ENSG00000244038	chr1_20655313_G_A_b38	TRUE	-0.879399	-0.441922
Expression	ENSG00000117245	chr1_20200178_C_T_b38	FALSE	1.20776	0.0473661
Expression	ENSG00000189410	chr1_20530042_G_A_b38	FALSE	-1.03011	-0.213111
Expression	ENSG00000287192	chr1_21500483_G_A_b38	FALSE	-0.929893	-0.488962
Expression	ENSG00000231105	chr1_20317451_G_C_b38	FALSE	-0.183611	-0.274538
Expression	ENSG00000117298	chr1_21293847_C_T_b38	TRUE	-0.311266	-0.120011
Expression	ENSG00000142794	chr1_21440112_TGCAGGC_T_b38	TRUE	-1.03416	-0.833404
Expression	ENSG00000076864	chr1_21980511_G_A_b38	FALSE	0.54211	0.187399
Expression	ENSG00000090686	chr1_21732269_ACT_A_b38	TRUE	0.484602	0.445443
Expression	ENSG00000187942	chr1_21912282_C_G_b38	TRUE	0.329951	0.189451
Expression	ENSG00000219073	chr1_21578081_A_G_b38	FALSE	-0.528949	0.0711533
Expression	ENSG00000218510	chr1_22025615_C_T_b38	TRUE	1.03947	0.891127
Expression	ENSG00000228397	chr1_22053176_C_G_b38	TRUE	0.804649	0.641441
Expression	ENSG00000285752	chr1_21874838_C_T_b38	TRUE	0.262729	0.238235
Expression	ENSG00000230068	chr1_21584805_T_C_b38	FALSE	0.357891	0.0870029
Expression	ENSG00000285873	chr1_21664779_G_T_b38	FALSE	0.343286	0.294418
Expression	ENSG00000162552	chr1_22103576_G_A_b38	FALSE	-0.28822	-0.21238
Expression	ENSG00000184677	chr1_22458842_C_T_b38	FALSE	0.119639	0.157548
Expression	ENSG00000237200	chr1_22853084_C_G_b38	FALSE	-0.674653	0.128232
Expression	ENSG00000133216	chr1_22177598_G_A_b38	FALSE	-0.272682	-0.0316452
Expression	ENSG00000004487	chr1_23233875_C_T_b38	FALSE	0.780682	0.376306
Expression	ENSG00000169641	chr1_23011891_T_C_b38	TRUE	0.176916	0.0973498
Expression	ENSG00000179546	chr1_23916256_G_A_b38	FALSE	-0.721495	-0.194284
Expression	ENSG00000125945	chr1_22438731_C_G_b38	FALSE	0.318349	-0.127443
Expression	ENSG00000271420	chr1_24194732_C_T_b38	FALSE	0.524683	-0.00675042
Expression	ENSG00000204219	chr1_23448803_T_G_b38	TRUE	0.347259	0.0491002
Expression	ENSG00000235052	chr1_23963597_C_CAT_b38	FALSE	0.279612	0.0534316
Expression	ENSG00000117318	chr1_23533029_G_A_b38	FALSE	-0.16171	-0.0719433
Expression	ENSG00000285802	chr1_22765419_C_T_b38	FALSE	-0.259333	-0.122944
Expression	ENSG00000142676	chr1_23691734_C_T_b38	TRUE	-0.240896	-0.0896914
Expression	ENSG00000011007	chr1_23723434_T_C_b38	TRUE	0.219275	0.270597
Expression	ENSG00000179163	chr1_23845053_C_G_b38	TRUE	-0.350264	-0.272399
Expression	ENSG00000188822	chr1_24103830_A_C_b38	TRUE	-0.440726	-0.400176
Expression	ENSG00000189266	chr1_23705576_ATTAC_A_b38	FALSE	-0.368767	0.161765
Expression	ENSG00000188529	chr1_24278849_C_T_b38	FALSE	0.0890949	-0.094191
Expression	ENSG00000142661	chr1_23650984_C_T_b38	FALSE	0.307457	0.125969
Expression	ENSG00000185436	chr1_24190390_G_A_b38	TRUE	-0.363444	-0.343999
Expression	ENSG00000001461	chr1_24431316_C_T_b38	TRUE	-0.36158	-0.102299
Expression	ENSG00000001460	chr1_24189333_C_T_b38	TRUE	-0.297387	-0.285189
Expression	ENSG00000117602	chr1_24481031_C_A_b38	TRUE	0.266562	0.307711
Expression	ENSG00000169504	chr1_24854719_G_C_b38	TRUE	0.27243	0.320417
Expression	ENSG00000229162	chr1_24100829_A_G_b38	FALSE	0.201842	0.057132
Expression	ENSG00000285823	chr1_25046089_G_A_b38	TRUE	0.689561	0.607615
Expression	ENSG00000233755	chr1_25055184_C_G_b38	TRUE	-0.518765	-0.5469
Expression	ENSG00000117614	chr1_24860996_C_T_b38	TRUE	0.358216	0.0320706
Expression	ENSG00000284602	chr1_24253270_T_C_b38	TRUE	-0.440095	0.148317
Expression	ENSG00000284657	chr1_25552037_G_A_b38	FALSE	-0.534109	0.0628315
Expression	ENSG00000187010	chr1_25257119_C_G_b38	TRUE	-1.17824	-1.20374
Expression	ENSG00000183726	chr1_25361785_A_G_b38	TRUE	-0.295761	-0.313401
Expression	ENSG00000157978	chr1_25549159_G_A_b38	TRUE	-0.856844	-0.606245
Expression	ENSG00000225643	chr1_25549678_C_G_b38	FALSE	-0.418531	-0.78485
Expression	ENSG00000233478	chr1_26176101_C_T_b38	FALSE	1.05125	-0.0269048
Expression	ENSG00000162430	chr1_26495529_C_T_b38	TRUE	0.555504	-0.0130042
Expression	ENSG00000117640	chr1_25814770_C_T_b38	TRUE	-0.378321	-0.191266
Expression	ENSG00000228172	chr1_25794545_T_C_b38	TRUE	0.387495	0.511716
Expression	ENSG00000127423	chr1_26011167_A_G_b38	FALSE	0.1985	0.197342
Expression	ENSG00000236528	chr1_25039727_C_T_b38	FALSE	-0.975224	0.117567
Expression	ENSG00000182749	chr1_25875935_C_T_b38	TRUE	0.32874	0.066276
Expression	ENSG00000117632	chr1_26386913_T_C_b38	FALSE	-0.166682	0.0645721
Expression	ENSG00000158006	chr1_25932053_T_C_b38	FALSE	-0.229329	-0.140097
Expression	ENSG00000175087	chr1_26092551_C_T_b38	TRUE	0.396808	0.411961
Expression	ENSG00000142684	chr1_26170849_A_C_b38	TRUE	-0.408933	-0.496153
Expression	ENSG00000236782	chr1_26174754_C_G_b38	TRUE	0.290304	0.365978
Expression	ENSG00000142675	chr1_26191282_T_C_b38	TRUE	-0.345505	-0.162169
Expression	ENSG00000130695	chr1_26213524_G_T_b38	TRUE	0.41335	0.217307
Expression	ENSG00000158062	chr1_26231127_A_T_b38	FALSE	0.159285	0.106492
Expression	ENSG00000176092	chr1_26321458_G_C_b38	FALSE	0.27832	0.577741
Expression	ENSG00000131914	chr1_26065854_G_A_b38	FALSE	0.994703	-0.566011
Expression	ENSG00000198830	chr1_26478678_C_T_b38	TRUE	-0.502768	-0.379287
Expression	ENSG00000117676	chr1_26558185_G_A_b38	TRUE	0.336497	0.109396
Expression	ENSG00000117713	chr1_26744132_T_C_b38	TRUE	0.378796	0.342041
Expression	ENSG00000060642	chr1_26677897_G_A_b38	TRUE	-0.361535	-0.33863
Expression	ENSG00000204160	chr1_26844092_T_C_b38	TRUE	0.25492	0.338071
Expression	ENSG00000289554	chr1_26875441_C_G_b38	FALSE	-0.557568	0.33487
Expression	ENSG00000142751	chr1_27655246_G_A_b38	FALSE	-0.84393	-0.116076
Expression	ENSG00000253368	chr1_26613420_C_A_b38	FALSE	0.41616	-0.00312609
Expression	ENSG00000090020	chr1_27937570_C_T_b38	FALSE	0.159395	-0.0555746
Expression	ENSG00000186501	chr1_27335461_C_T_b38	TRUE	0.859308	0.981822
Expression	ENSG00000142765	chr1_27306108_C_G_b38	FALSE	-0.348981	-0.0102366
Expression	ENSG00000142733	chr1_26977725_G_A_b38	FALSE	-0.633849	0.170987
Expression	ENSG00000181773	chr1_26587959_C_T_b38	FALSE	-0.680116	0.522799
Expression	ENSG00000237429	chr1_27510111_C_A_b38	FALSE	-0.623225	-0.135458
Expression	ENSG00000000938	chr1_27631828_C_T_b38	TRUE	0.391085	0.229317
Expression	ENSG00000233975	chr1_28468516_T_C_b38	FALSE	-0.25637	0.0721111
Expression	ENSG00000225886	chr1_27669362_AGGGAGAT_A_b38	TRUE	0.674815	0.944965
Expression	ENSG00000126709	chr1_27355043_A_G_b38	FALSE	0.105659	0.0368491
Expression	ENSG00000269971	chr1_27502233_C_A_b38	FALSE	-0.90698	-0.145434
Expression	ENSG00000130775	chr1_27882855_A_G_b38	TRUE	-0.328738	-0.290805
Expression	ENSG00000117748	chr1_27914572_G_A_b38	TRUE	0.982558	0.776135
Expression	ENSG00000130768	chr1_27920549_G_T_b38	TRUE	-0.520072	-0.272782
Expression	ENSG00000158156	chr1_27909675_T_C_b38	FALSE	0.499938	0.24714
Expression	ENSG00000169403	chr1_27985391_T_A_b38	FALSE	-0.30928	0.1286
Expression	ENSG00000130770	chr1_28242638_C_G_b38	TRUE	0.159377	0.171956
Expression	ENSG00000271398	chr1_27631734_A_G_b38	FALSE	-0.349469	-0.100191
Expression	ENSG00000204138	chr1_28377070_T_C_b38	TRUE	-0.376407	-0.401556
Expression	ENSG00000180198	chr1_28318402_C_T_b38	TRUE	0.88664	0.666724
Expression	ENSG00000180098	chr1_28553062_G_T_b38	TRUE	0.465395	-0.250962
Expression	ENSG00000188060	chr1_27600514_G_A_b38	FALSE	-0.269877	0.0977319
Expression	ENSG00000162419	chr1_28782896_A_G_b38	FALSE	0.152784	-0.0596071
Expression	ENSG00000116329	chr1_29790904_A_G_b38	FALSE	-0.241217	-0.0133924
Expression	ENSG00000116350	chr1_29548347_C_T_b38	FALSE	-0.54103	-0.0651622
Expression	ENSG00000237934	chr1_29589812_A_C_b38	FALSE	-0.623163	-0.350174
Expression	ENSG00000116353	chr1_29243907_T_G_b38	TRUE	-0.360124	-0.117974
Expression	ENSG00000060656	chr1_29840279_G_A_b38	FALSE	-0.348918	0.118838
Expression	ENSG00000284676	chr1_29837418_C_A_b38	FALSE	0.45517	-0.0225957
Expression	ENSG00000186056	chr1_30589943_C_T_b38	FALSE	-0.197487	0.00915446
Expression	ENSG00000162510	chr1_29875214_A_G_b38	FALSE	0.711998	-0.256046
Expression	ENSG00000287510	chr1_30527788_T_C_b38	FALSE	-0.410161	-0.0449153
Expression	ENSG00000162511	chr1_30315936_C_T_b38	TRUE	-0.230323	-0.0679827
Expression	ENSG00000235143	chr1_30943156_C_T_b38	FALSE	0.752859	0.100323
Expression	ENSG00000162512	chr1_30691641_C_T_b38	FALSE	0.214105	-0.129648
Expression	ENSG00000134644	chr1_31739082_A_G_b38	TRUE	0.1407	0.0640991
Expression	ENSG00000060688	chr1_31506106_A_G_b38	TRUE	-0.123778	-0.00769512
Expression	ENSG00000121766	chr1_31236208_T_C_b38	TRUE	0.233659	0.142551
Expression	ENSG00000121769	chr1_31537450_T_C_b38	FALSE	0.314562	0.181728
Expression	ENSG00000142910	chr1_31472255_T_C_b38	TRUE	0.766731	0.189504
Expression	ENSG00000121764	chr1_32608277_G_A_b38	FALSE	0.648967	-0.375376
Expression	ENSG00000162517	chr1_31634950_GA_G_b38	TRUE	0.186594	0.100666
Expression	ENSG00000084636	chr1_31707657_A_G_b38	TRUE	-0.477262	-0.349161
Expression	ENSG00000134668	chr1_32734187_G_A_b38	FALSE	-0.528313	-0.429081
Expression	ENSG00000203620	chr1_30951624_G_A_b38	FALSE	0.40794	0.12119
Expression	ENSG00000269967	chr1_31945136_T_G_b38	FALSE	-0.28983	0.0461009
Expression	ENSG00000025800	chr1_31582380_G_C_b38	TRUE	0.526781	-0.00306492
Expression	ENSG00000084652	chr1_31576228_C_T_b38	FALSE	-0.262363	-0.101839
Expression	ENSG00000222046	chr1_31826867_G_A_b38	FALSE	-0.353885	0.103542
Expression	ENSG00000084623	chr1_31765099_A_G_b38	FALSE	-0.405562	-0.351235
Expression	ENSG00000160055	chr1_31477284_C_G_b38	FALSE	0.604593	-0.387335
Expression	ENSG00000183615	chr1_32241190_G_T_b38	TRUE	0.792806	1.10178
Expression	ENSG00000182866	chr1_31684810_C_G_b38	FALSE	0.282836	0.149425
Expression	ENSG00000162526	chr1_32764593_G_A_b38	FALSE	0.673031	-0.0322949
Expression	ENSG00000225828	chr1_32247598_A_G_b38	FALSE	-0.354727	-0.16507
Expression	ENSG00000160062	chr1_32621183_A_G_b38	TRUE	-0.5791	-0.394646
Expression	ENSG00000176261	chr1_32634036_A_G_b38	TRUE	-0.736081	-0.87877
Expression	ENSG00000162521	chr1_31879024_A_G_b38	FALSE	0.369171	-0.0574043
Expression	ENSG00000162520	chr1_32721445_C_T_b38	TRUE	0.268868	-0.0409911
Expression	ENSG00000134684	chr1_32830621_G_C_b38	TRUE	-0.210063	-0.176554
Expression	ENSG00000160097	chr1_33389097_C_T_b38	FALSE	0.542959	0.291029
Expression	ENSG00000121905	chr1_33786363_C_A_b38	TRUE	0.670471	0.344798
Expression	ENSG00000287691	chr1_32944092_G_A_b38	TRUE	0.358479	0.55269
Expression	ENSG00000116514	chr1_32941206_C_G_b38	TRUE	0.263472	0.26835
Expression	ENSG00000142920	chr1_33082167_T_C_b38	TRUE	0.358038	0.521273
Expression	ENSG00000284721	chr1_33985759_C_T_b38	FALSE	-0.307206	-0.264738
Expression	ENSG00000225313	chr1_33296639_AAG_A_b38	TRUE	-0.247142	-0.307614
Expression	ENSG00000134686	chr1_33371341_AGCACTC_A_b38	TRUE	-0.601551	-0.701965
Expression	ENSG00000121904	chr1_34650842_G_C_b38	TRUE	0.449037	0.0777442
Expression	ENSG00000163866	chr1_34848325_TCA_T_b38	TRUE	0.200766	0.259944
Expression	ENSG00000243749	chr1_34981608_A_T_b38	TRUE	-0.430161	-0.483316
Expression	ENSG00000271741	chr1_35136304_A_G_b38	FALSE	0.271902	0.0391565
Expression	ENSG00000197056	chr1_35039111_G_C_b38	FALSE	-0.469068	-0.124424
Expression	ENSG00000116560	chr1_36070315_A_G_b38	FALSE	-0.16544	-0.199529
Expression	ENSG00000146463	chr1_35232026_T_G_b38	FALSE	-0.388638	-0.280388
Expression	ENSG00000142687	chr1_36393562_T_C_b38	FALSE	0.440903	-0.290113
Expression	ENSG00000116819	chr1_35579552_G_A_b38	TRUE	0.62665	0.435103
Expression	ENSG00000126067	chr1_36387404_A_C_b38	FALSE	-0.212047	-0.0393007
Expression	ENSG00000142686	chr1_35720505_A_G_b38	TRUE	-0.697654	-0.559873
Expression	ENSG00000092847	chr1_36639328_C_G_b38	FALSE	0.396479	-0.218927
Expression	ENSG00000286899	chr1_36382226_C_T_b38	FALSE	-0.773055	0.24
Expression	ENSG00000126070	chr1_36023355_C_T_b38	TRUE	0.535738	0.455405
Expression	ENSG00000271554	chr1_36069043_G_T_b38	TRUE	0.882847	1.04727
Expression	ENSG00000092850	chr1_36062255_C_T_b38	FALSE	-0.781566	-0.118856
Expression	ENSG00000116863	chr1_35101510_C_T_b38	FALSE	0.281044	0.0707723
Expression	ENSG00000171812	chr1_36755743_G_A_b38	TRUE	0.600954	-0.530943
Expression	ENSG00000054116	chr1_36147779_A_G_b38	TRUE	-0.193007	-0.104558
Expression	ENSG00000054118	chr1_37212599_A_G_b38	FALSE	-0.360334	-0.0629178
Expression	ENSG00000214193	chr1_37170902_C_CA_b38	FALSE	-0.136227	0.0724703
Expression	ENSG00000286379	chr1_35621389_C_A_b38	FALSE	0.792755	0.104249
Expression	ENSG00000196182	chr1_36574773_T_C_b38	FALSE	-0.134331	-0.0375005
Expression	ENSG00000181817	chr1_36405283_A_T_b38	FALSE	0.152697	0.126355
Expression	ENSG00000284705	chr1_36953380_A_G_b38	FALSE	-0.715551	0.463688
Expression	ENSG00000223944	chr1_37303004_AC_A_b38	FALSE	1.08851	-0.223842
Expression	ENSG00000233621	chr1_37478905_G_A_b38	TRUE	-0.430552	-0.284471
Expression	ENSG00000163875	chr1_37504431_T_C_b38	TRUE	0.736247	0.716543
Expression	ENSG00000163879	chr1_37681934_T_A_b38	FALSE	0.337347	-0.0264326
Expression	ENSG00000134697	chr1_37556851_C_A_b38	TRUE	0.30658	0.335241
Expression	ENSG00000134690	chr1_36749173_G_A_b38	FALSE	0.418596	-0.0559184
Expression	ENSG00000183317	chr1_38240614_A_G_b38	FALSE	-0.83862	-1.44775
Expression	ENSG00000197982	chr1_38560711_C_T_b38	FALSE	-0.328983	0.344478
Expression	ENSG00000196449	chr1_37781032_C_T_b38	TRUE	0.313478	0.262233
Expression	ENSG00000188786	chr1_38610991_T_A_b38	FALSE	0.187374	-0.256143
Expression	ENSG00000204084	chr1_37901235_T_C_b38	TRUE	-0.643135	-0.840227
Expression	ENSG00000183431	chr1_38763432_G_A_b38	FALSE	-0.223108	0.180581
Expression	ENSG00000183386	chr1_37990219_G_C_b38	TRUE	-0.50068	-0.311795
Expression	ENSG00000183520	chr1_37911349_G_A_b38	FALSE	-0.11044	-0.111603
Expression	ENSG00000286552	chr1_38268116_T_G_b38	TRUE	-0.297819	-0.269051
Expression	ENSG00000238063	chr1_38472925_T_C_b38	TRUE	-0.396961	-0.612841
Expression	ENSG00000116954	chr1_38859187_C_G_b38	TRUE	0.390562	0.323646
Expression	ENSG00000228436	chr1_38605469_C_T_b38	TRUE	-0.457429	0.182074
Expression	ENSG00000214114	chr1_39051904_C_T_b38	FALSE	0.67197	0.453286
Expression	ENSG00000131233	chr1_39526865_G_A_b38	FALSE	-0.880494	0.0593586
Expression	ENSG00000274944	chr1_39262915_A_G_b38	FALSE	-0.670171	-0.0924194
Expression	ENSG00000158315	chr1_38257591_G_A_b38	FALSE	-0.905663	-0.267596
Expression	ENSG00000174574	chr1_38988113_G_A_b38	TRUE	-0.331891	-0.359644
Expression	ENSG00000168653	chr1_39026790_C_T_b38	TRUE	-0.997869	-1.01621
Expression	ENSG00000287422	chr1_38896471_T_C_b38	FALSE	-0.511593	-0.274157
Expression	ENSG00000183682	chr1_39492408_C_G_b38	TRUE	-0.507587	-0.240038
Expression	ENSG00000090621	chr1_39570256_G_T_b38	TRUE	-0.371239	-0.358905
Expression	ENSG00000163909	chr1_39669345_C_T_b38	FALSE	-0.233188	-0.143709
Expression	ENSG00000116981	chr1_39667123_T_G_b38	TRUE	-0.463563	-0.27103
Expression	ENSG00000116983	chr1_39652365_T_C_b38	TRUE	-0.349977	-0.322932
Expression	ENSG00000084072	chr1_39754612_C_G_b38	TRUE	-0.672268	-0.552741
Expression	ENSG00000198754	chr1_39790200_T_G_b38	TRUE	-0.699107	-0.493368
Expression	ENSG00000285905	chr1_39769093_A_G_b38	TRUE	-0.341893	-0.158928
Expression	ENSG00000116985	chr1_39786897_T_C_b38	TRUE	-0.967834	-0.525821
Expression	ENSG00000261798	chr1_39748703_G_C_b38	TRUE	-0.51164	-0.363491
Expression	ENSG00000284719	chr1_39748703_G_C_b38	TRUE	-0.609342	-0.523375
Expression	ENSG00000043514	chr1_39864469_C_T_b38	TRUE	-1.23073	-0.956038
Expression	ENSG00000116990	chr1_39907754_C_A_b38	TRUE	1.77861	0.964158
Expression	ENSG00000168389	chr1_40309410_T_G_b38	FALSE	-0.168136	0.0415221
Expression	ENSG00000131236	chr1_39946763_G_A_b38	FALSE	0.331383	-0.152834
Expression	ENSG00000131238	chr1_40098881_T_C_b38	TRUE	-0.527437	-0.669154
Expression	ENSG00000117000	chr1_39789381_G_A_b38	FALSE	0.277658	0.230946
Expression	ENSG00000259943	chr1_39547164_A_C_b38	TRUE	-0.454596	-0.0969793
Expression	ENSG00000084073	chr1_40270815_G_A_b38	TRUE	-0.119081	-0.0643044
Expression	ENSG00000049089	chr1_40307477_T_C_b38	TRUE	-0.193014	-0.326038
Expression	ENSG00000084070	chr1_40397159_G_A_b38	TRUE	0.161966	0.182565
Expression	ENSG00000260920	chr1_41316522_A_G_b38	TRUE	-0.250064	-0.0648975
Expression	ENSG00000187815	chr1_40717166_AAG_A_b38	FALSE	-0.723518	0.402064
Expression	ENSG00000238287	chr1_40473496_C_T_b38	TRUE	-0.680903	-0.475319
Expression	ENSG00000164002	chr1_40529983_T_C_b38	TRUE	-0.687372	-0.516812
Expression	ENSG00000117010	chr1_40486568_G_A_b38	TRUE	-0.311629	-0.284823
Expression	ENSG00000287743	chr1_40224830_T_C_b38	FALSE	0.278315	0.0415891
Expression	ENSG00000117016	chr1_40628648_C_G_b38	TRUE	-0.240625	-0.0480361
Expression	ENSG00000066136	chr1_40707062_C_T_b38	TRUE	0.223062	0.322723
Expression	ENSG00000117013	chr1_40799954_C_T_b38	TRUE	0.511463	0.499999
Expression	ENSG00000179862	chr1_40927264_G_A_b38	TRUE	0.211325	0.108544
Expression	ENSG00000286668	chr1_40843456_A_G_b38	FALSE	0.590878	0.226114
Expression	ENSG00000171793	chr1_41176612_C_A_b38	TRUE	0.389497	0.111038
Expression	ENSG00000281207	chr1_41322697_G_A_b38	FALSE	-0.216313	-0.0303858
Expression	ENSG00000171790	chr1_41107424_A_G_b38	FALSE	-0.507007	-0.326413
Expression	ENSG00000287400	chr1_40331524_A_T_b38	FALSE	-0.478563	0.00400261
Expression	ENSG00000235358	chr1_41217326_T_G_b38	TRUE	1.52592	1.38256
Expression	ENSG00000204060	chr1_40786437_T_C_b38	FALSE	-0.433022	0.113999
Expression	ENSG00000127124	chr1_42730611_A_C_b38	FALSE	-0.13571	0.052244
Expression	ENSG00000227527	chr1_42957951_T_C_b38	TRUE	0.38674	0.192441
Expression	ENSG00000177181	chr1_42381115_G_C_b38	TRUE	0.377874	0.246856
Expression	ENSG00000066185	chr1_42549685_C_G_b38	TRUE	-0.679641	-0.365552
Expression	ENSG00000186409	chr1_43218705_T_C_b38	FALSE	0.231034	-0.0692438
Expression	ENSG00000171960	chr1_42659321_C_G_b38	TRUE	1.02559	0.929568
Expression	ENSG00000285728	chr1_42643674_CA_C_b38	FALSE	0.140402	-0.0147288
Expression	ENSG00000065978	chr1_42763045_A_G_b38	FALSE	-0.313322	-0.0527045
Expression	ENSG00000117385	chr1_42782638_A_G_b38	TRUE	-0.26885	-0.23976
Expression	ENSG00000164008	chr1_42854166_A_G_b38	FALSE	0.155025	0.0468005
Expression	ENSG00000274386	chr1_42104716_T_C_b38	TRUE	-0.32538	0.128845
Expression	ENSG00000164010	chr1_42837694_G_C_b38	TRUE	-0.334468	-0.343156
Expression	ENSG00000177868	chr1_42764541_A_T_b38	TRUE	0.375696	0.397243
Expression	ENSG00000117394	chr1_42932424_C_CTTATGCACG_b38	TRUE	0.674532	0.540367
Expression	ENSG00000227533	chr1_42946689_C_CCAAT_b38	TRUE	0.944313	0.840595
Expression	ENSG00000283973	chr1_42144196_G_A_b38	FALSE	-0.273894	0.0217065
Expression	ENSG00000243710	chr1_43149936_C_T_b38	TRUE	0.734164	0.430494
Expression	ENSG00000179178	chr1_43935553_T_C_b38	FALSE	-0.493477	0.431415
Expression	ENSG00000117395	chr1_43122366_G_A_b38	TRUE	0.137367	0.144919
Expression	ENSG00000066056	chr1_43301878_A_T_b38	TRUE	1.2457	0.525251
Expression	ENSG00000234694	chr1_43285419_C_G_b38	FALSE	-1.01926	-0.336593
Expression	ENSG00000117399	chr1_43377931_G_T_b38	FALSE	-0.334752	0.0266933
Expression	ENSG00000288772	chr1_43550878_G_C_b38	FALSE	-0.786707	0.249889
Expression	ENSG00000159479	chr1_43396487_A_G_b38	TRUE	-0.333982	-0.339856
Expression	ENSG00000178922	chr1_43416328_G_A_b38	TRUE	-0.622452	0.0211973
Expression	ENSG00000066135	chr1_43509567_G_A_b38	TRUE	0.213781	0.11713
Expression	ENSG00000126091	chr1_43729733_C_T_b38	TRUE	-0.313288	-0.301476
Expression	ENSG00000236200	chr1_43489477_A_G_b38	FALSE	-0.23022	-0.0778851
Expression	ENSG00000229444	chr1_43559861_G_T_b38	FALSE	-1.12747	-2.49401
Expression	ENSG00000288573	chr1_43959207_T_G_b38	FALSE	0.267928	0.299091
Expression	ENSG00000117408	chr1_43040755_G_A_b38	FALSE	-0.40428	0.375452
Expression	ENSG00000132768	chr1_43644985_C_T_b38	FALSE	-0.134181	-0.0265083
Expression	ENSG00000117410	chr1_43941650_C_A_b38	TRUE	0.305513	0.120948
Expression	ENSG00000285649	chr1_43025031_G_A_b38	FALSE	0.964756	-0.234875
Expression	ENSG00000117411	chr1_43972384_C_T_b38	TRUE	0.430391	0.452283
Expression	ENSG00000159214	chr1_43043239_G_C_b38	TRUE	-0.230086	0.0459034
Expression	ENSG00000196517	chr1_44615869_A_G_b38	TRUE	0.721417	0.266923
Expression	ENSG00000178028	chr1_44295878_A_G_b38	TRUE	0.520656	0.31473
Expression	ENSG00000233602	chr1_44763470_C_T_b38	TRUE	-1.20403	0.341266
Expression	ENSG00000117419	chr1_44256067_G_A_b38	TRUE	-0.130271	-0.0441552
Expression	ENSG00000126106	chr1_44672031_G_A_b38	TRUE	-0.366515	-0.395193
Expression	ENSG00000225721	chr1_45242091_C_T_b38	FALSE	-0.830024	-0.210309
Expression	ENSG00000173846	chr1_45547905_G_A_b38	FALSE	0.354906	0.505455
Expression	ENSG00000188396	chr1_44803661_A_G_b38	FALSE	-0.410137	-0.032619
Expression	ENSG00000222009	chr1_44810755_G_A_b38	TRUE	-0.375175	-0.178833
Expression	ENSG00000117425	chr1_45301283_T_C_b38	FALSE	-0.902448	-0.601919
Expression	ENSG00000126088	chr1_45012132_T_G_b38	FALSE	0.437198	0.504067
Expression	ENSG00000126107	chr1_44997220_G_C_b38	TRUE	-0.938658	-1.57563
Expression	ENSG00000162415	chr1_44392746_C_T_b38	FALSE	0.337324	-0.183604
Expression	ENSG00000186603	chr1_45325482_G_A_b38	FALSE	-0.149782	-0.0477519
Expression	ENSG00000132781	chr1_45330597_G_C_b38	TRUE	0.417576	0.141882
Expression	ENSG00000070759	chr1_45541330_T_C_b38	TRUE	-0.310539	-0.359556
Expression	ENSG00000280670	chr1_45518436_T_C_b38	TRUE	-1.00522	-1.23097
Expression	ENSG00000132763	chr1_45779751_G_A_b38	TRUE	-0.347336	-0.16221
Expression	ENSG00000117450	chr1_45555958_C_T_b38	FALSE	-0.107826	-0.0195712
Expression	ENSG00000132780	chr1_45626804_C_G_b38	TRUE	-0.129488	-0.160012
Expression	ENSG00000289407	chr1_45584332_TTCGG_T_b38	TRUE	0.905127	0.92619
Expression	ENSG00000159592	chr1_45624580_A_G_b38	FALSE	0.138268	0.161648
Expression	ENSG00000159596	chr1_45620657_C_T_b38	TRUE	-0.317787	-0.3562
Expression	ENSG00000230896	chr1_45807511_G_T_b38	TRUE	-0.759439	-0.0439133
Expression	ENSG00000086015	chr1_46088279_A_C_b38	FALSE	-0.46503	0.111134
Expression	ENSG00000117461	chr1_46487761_C_T_b38	TRUE	-0.401566	0.270519
Expression	ENSG00000117472	chr1_45301329_G_A_b38	FALSE	-0.257731	0.161102
Expression	ENSG00000085998	chr1_46435085_G_A_b38	FALSE	-0.256494	0.16542
Expression	ENSG00000085999	chr1_46377544_T_C_b38	TRUE	-0.177577	-0.0709145
Expression	ENSG00000173660	chr1_46312150_C_T_b38	TRUE	-0.805238	-0.115466
Expression	ENSG00000117481	chr1_46340757_A_T_b38	TRUE	-0.985818	-0.986713
Expression	ENSG00000117480	chr1_46397598_G_A_b38	TRUE	0.570692	0.625072
Expression	ENSG00000269956	chr1_47392013_T_C_b38	FALSE	-0.804119	0.221329
Expression	ENSG00000142961	chr1_46616841_T_C_b38	TRUE	0.218388	0.133065
Expression	ENSG00000079277	chr1_46616841_T_C_b38	TRUE	0.303353	0.454347
Expression	ENSG00000186118	chr1_47632514_G_C_b38	FALSE	-0.282909	0.0522139
Expression	ENSG00000142973	chr1_47404989_C_T_b38	FALSE	-0.271555	-0.0175347
Expression	ENSG00000162365	chr1_47737136_A_T_b38	FALSE	0.577093	-0.572252
Expression	ENSG00000162367	chr1_47632379_A_C_b38	FALSE	-0.230562	-0.0639879
Expression	ENSG00000123473	chr1_47381316_C_G_b38	TRUE	0.192936	0.14872
Expression	ENSG00000162368	chr1_47603488_G_A_b38	FALSE	-0.0865262	0.0173244
Expression	ENSG00000225762	chr1_48076489_C_G_b38	TRUE	-0.30549	-0.0299636
Expression	ENSG00000237424	chr1_47447270_T_G_b38	FALSE	-0.196477	0.0908262
Expression	ENSG00000223720	chr1_47880972_G_A_b38	FALSE	0.421887	0.248664
Expression	ENSG00000132122	chr1_47538352_CTG_C_b38	FALSE	0.851717	0.257687
Expression	ENSG00000185104	chr1_51720717_C_A_b38	FALSE	-0.768549	-0.215877
Expression	ENSG00000203356	chr1_51178791_A_T_b38	FALSE	0.641645	0.26133
Expression	ENSG00000123091	chr1_51013053_A_G_b38	FALSE	0.351815	0.345002
Expression	ENSG00000238140	chr1_52066340_C_T_b38	FALSE	1.07362	-0.0236644
Expression	ENSG00000227070	chr1_51938662_G_T_b38	FALSE	0.563321	-0.400704
Expression	ENSG00000085832	chr1_51344853_G_A_b38	TRUE	0.384755	-0.00073467
Expression	ENSG00000117859	chr1_51616922_G_C_b38	FALSE	-0.150957	0.139744
Expression	ENSG00000272175	chr1_51259489_T_A_b38	FALSE	-0.372897	-0.0598473
Expression	ENSG00000078618	chr1_51877625_A_G_b38	TRUE	-0.131017	-0.163147
Expression	ENSG00000285839	chr1_53011854_C_G_b38	FALSE	-0.426372	0.36932
Expression	ENSG00000228369	chr1_52649528_A_C_b38	FALSE	-0.352971	0.109039
Expression	ENSG00000117862	chr1_52065064_CTG_C_b38	TRUE	0.175628	-0.0195237
Expression	ENSG00000134717	chr1_52982113_T_C_b38	FALSE	0.408858	0.689797
Expression	ENSG00000272100	chr1_53097594_C_G_b38	FALSE	0.388078	-0.240908
Expression	ENSG00000154222	chr1_52381212_T_C_b38	FALSE	-0.575625	-0.154681
Expression	ENSG00000116157	chr1_52602758_G_A_b38	TRUE	-0.468406	-0.3854
Expression	ENSG00000182183	chr1_51792815_AAATG_A_b38	FALSE	-0.365405	-0.157615
Expression	ENSG00000162377	chr1_52684524_C_T_b38	TRUE	0.243715	0.0518621
Expression	ENSG00000162378	chr1_52703692_A_G_b38	TRUE	-0.17609	-0.369354
Expression	ENSG00000203995	chr1_53751973_T_C_b38	TRUE	-0.703365	0.379009
Expression	ENSG00000242391	chr1_53734304_TAA_T_b38	FALSE	0.920619	-0.156243
Expression	ENSG00000121310	chr1_52927236_A_G_b38	TRUE	0.587382	0.554749
Expression	ENSG00000116171	chr1_53128258_C_T_b38	FALSE	-0.112254	-0.00226412
Expression	ENSG00000157184	chr1_53187279_T_C_b38	TRUE	-0.202924	-0.15019
Expression	ENSG00000236723	chr1_53454357_G_A_b38	FALSE	-0.754298	0.036318
Expression	ENSG00000162384	chr1_53216434_A_C_b38	TRUE	-0.352478	-0.379046
Expression	ENSG00000259818	chr1_53757525_C_T_b38	FALSE	0.752383	-0.286388
Expression	ENSG00000226754	chr1_53178586_G_A_b38	FALSE	0.143508	-0.0376852
Expression	ENSG00000228838	chr1_53857855_C_A_b38	FALSE	0.491518	-0.0618683
Expression	ENSG00000232762	chr1_53312899_T_C_b38	FALSE	0.641976	0.0799574
Expression	ENSG00000225675	chr1_53339313_C_G_b38	FALSE	-0.597571	-0.0711516
Expression	ENSG00000157193	chr1_52938802_T_C_b38	FALSE	-0.404902	-0.0505838
Expression	ENSG00000285954	chr1_53361989_C_T_b38	TRUE	0.358624	0.250527
Expression	ENSG00000230138	chr1_53368052_CCTT_C_b38	TRUE	0.244573	0.213922
Expression	ENSG00000058804	chr1_53834980_T_TGCCTGTAATCCCAGCCACTCAAGAG_b38	TRUE	-0.236311	-0.293224
Expression	ENSG00000211452	chr1_53897761_G_A_b38	TRUE	-0.380932	-0.196248
Expression	ENSG00000116212	chr1_53165357_A_G_b38	FALSE	-0.127466	-0.0843556
Expression	ENSG00000215883	chr1_54154524_G_A_b38	TRUE	0.846904	0.886403
Expression	ENSG00000198711	chr1_54216247_G_C_b38	TRUE	-0.351868	-0.120855
Expression	ENSG00000287582	chr1_55273054_A_C_b38	FALSE	0.667187	-0.311676
Expression	ENSG00000162390	chr1_54690492_A_G_b38	FALSE	-0.226971	-0.0878191
Expression	ENSG00000271723	chr1_55600830_A_G_b38	FALSE	-0.339731	0.0379547
Expression	ENSG00000243725	chr1_54728016_A_G_b38	TRUE	-0.362969	0.0668734
Expression	ENSG00000162396	chr1_54762311_A_G_b38	TRUE	-0.228046	-0.316752
Expression	ENSG00000006555	chr1_54745724_A_G_b38	FALSE	-0.211876	-0.0434808
Expression	ENSG00000242396	chr1_54346274_T_A_b38	FALSE	-0.409926	-0.171042
Expression	ENSG00000116133	chr1_54873968_C_CA_b38	TRUE	0.18976	0.114619
Expression	ENSG00000233203	chr1_54900218_C_A_b38	FALSE	0.224887	0.163861
Expression	ENSG00000284601	chr1_54877534_C_T_b38	FALSE	-0.340042	-0.13042
Expression	ENSG00000162399	chr1_54918758_C_T_b38	FALSE	-0.201795	-0.0209028
Expression	ENSG00000162402	chr1_55258144_G_A_b38	FALSE	0.14232	0.189821
Expression	ENSG00000231090	chr1_55286767_T_C_b38	FALSE	-0.24958	-0.0620408
Expression	ENSG00000234810	chr1_54950581_C_T_b38	FALSE	0.545988	0.0503801
Expression	ENSG00000260971	chr1_56332238_T_A_b38	TRUE	0.387629	0.0390595
Expression	ENSG00000162407	chr1_57406105_T_C_b38	FALSE	0.195491	-0.0100989
Expression	ENSG00000162409	chr1_57102158_G_A_b38	FALSE	0.21842	0.03035
Expression	ENSG00000187889	chr1_55920347_C_T_b38	FALSE	0.757023	-0.416884
Expression	ENSG00000286918	chr1_59321533_T_C_b38	FALSE	-0.367701	-0.17806
Expression	ENSG00000173406	chr1_58481426_C_T_b38	TRUE	-0.409685	-0.241675
Expression	ENSG00000162600	chr1_58585904_C_T_b38	TRUE	-0.227647	-0.239847
Expression	ENSG00000184292	chr1_58497361_T_C_b38	FALSE	-0.599393	0.116471
Expression	ENSG00000162601	chr1_59392464_A_T_b38	FALSE	0.443264	-0.223297
Expression	ENSG00000283445	chr1_57972291_T_C_b38	FALSE	-0.309329	-0.0740955
Expression	ENSG00000177606	chr1_59085973_C_A_b38	FALSE	0.419092	0.209076
Expression	ENSG00000234807	chr1_59766761_C_T_b38	FALSE	-0.243832	-0.0259063
Expression	ENSG00000272226	chr1_57815261_C_G_b38	FALSE	0.286793	0.135499
Expression	ENSG00000232453	chr1_58903275_G_T_b38	FALSE	0.260767	-0.0292206
Expression	ENSG00000237352	chr1_59075686_A_T_b38	FALSE	0.74516	-0.376078
Expression	ENSG00000241042	chr1_59833366_C_T_b38	FALSE	-0.828145	-0.381641
Expression	ENSG00000172456	chr1_59384680_A_T_b38	TRUE	0.298859	0.27177
Expression	ENSG00000134709	chr1_59830830_C_G_b38	TRUE	-0.34329	-0.121167
Expression	ENSG00000134716	chr1_59968358_T_C_b38	FALSE	-0.211063	0.120912
Expression	ENSG00000226476	chr1_61392974_A_G_b38	FALSE	0.528875	0.582742
Expression	ENSG00000162599	chr1_61403327_A_G_b38	TRUE	-0.635754	0.00215949
Expression	ENSG00000231252	chr1_61390989_G_A_b38	FALSE	1.06911	-0.51457
Expression	ENSG00000237928	chr1_61204868_C_CT_b38	FALSE	-0.426871	-0.0904094
Expression	ENSG00000162604	chr1_61723869_T_C_b38	TRUE	0.470496	0.345366
Expression	ENSG00000271200	chr1_61748055_A_G_b38	TRUE	-0.30577	-0.21598
Expression	ENSG00000132849	chr1_62180914_G_C_b38	FALSE	-0.241177	-0.176477
Expression	ENSG00000240563	chr1_62195833_G_A_b38	TRUE	0.67083	0.76825
Expression	ENSG00000132855	chr1_62022850_T_C_b38	FALSE	-0.311703	-0.127484
Expression	ENSG00000116641	chr1_62690427_T_C_b38	FALSE	-0.217123	-0.142267
Expression	ENSG00000235545	chr1_61849257_G_GA_b38	FALSE	-0.679419	-0.275504
Expression	ENSG00000125703	chr1_62827786_T_C_b38	TRUE	0.275841	0.214845
Expression	ENSG00000234318	chr1_62843681_G_A_b38	FALSE	0.639123	-0.119355
Expression	ENSG00000224209	chr1_63726977_G_A_b38	FALSE	-0.308464	-0.157502
Expression	ENSG00000230798	chr1_63047257_C_T_b38	FALSE	-0.813993	0.188033
Expression	ENSG00000088035	chr1_63363429_ACTTTTTTTTT_A_b38	TRUE	-0.515571	-0.483867
Expression	ENSG00000116652	chr1_63426681_C_A_b38	TRUE	0.347663	0.293532
Expression	ENSG00000079739	chr1_63593801_C_T_b38	TRUE	-0.613039	-0.386024
Expression	ENSG00000142856	chr1_63602349_T_G_b38	TRUE	0.388786	0.358917
Expression	ENSG00000185483	chr1_63828401_A_G_b38	TRUE	0.491758	0.518332
Expression	ENSG00000158966	chr1_64961233_G_A_b38	FALSE	-0.952249	-0.543995
Expression	ENSG00000162437	chr1_64745107_C_T_b38	TRUE	2.27862	2.60395
Expression	ENSG00000226891	chr1_64107672_A_G_b38	FALSE	0.926982	0.320099
Expression	ENSG00000162434	chr1_64833108_A_T_b38	FALSE	-0.180886	-0.125469
Expression	ENSG00000162433	chr1_65178503_T_C_b38	TRUE	-0.324162	-0.15004
Expression	ENSG00000116675	chr1_65754363_G_A_b38	FALSE	0.3798	-0.452547
Expression	ENSG00000213625	chr1_65420528_G_C_b38	TRUE	0.279767	0.238883
Expression	ENSG00000116678	chr1_65429130_G_A_b38	TRUE	0.748358	0.929755
Expression	ENSG00000184588	chr1_66189219_T_C_b38	FALSE	-0.194391	-0.0707666
Expression	ENSG00000118473	chr1_65727865_A_G_b38	FALSE	0.76116	0.486851
Expression	ENSG00000248458	chr1_66568455_C_A_b38	FALSE	-0.335155	0.163668
Expression	ENSG00000198160	chr1_66981087_T_TTAGA_b38	TRUE	0.203313	0.272858
Expression	ENSG00000289394	chr1_67001490_C_G_b38	FALSE	0.81904	0.279373
Expression	ENSG00000116704	chr1_67053305_C_A_b38	TRUE	-0.284383	-0.286399
Expression	ENSG00000162594	chr1_67199527_A_G_b38	FALSE	-0.175177	-0.154076
Expression	ENSG00000203963	chr1_68156307_C_G_b38	FALSE	-0.484313	-0.565843
Expression	ENSG00000081985	chr1_67394614_G_A_b38	TRUE	-0.506173	-0.0469461
Expression	ENSG00000235200	chr1_67475484_G_A_b38	FALSE	-0.249724	-0.043087
Expression	ENSG00000116717	chr1_67760799_C_T_b38	TRUE	-0.370453	-0.196642
Expression	ENSG00000232284	chr1_68108816_A_C_b38	FALSE	0.405012	-0.328853
Expression	ENSG00000162595	chr1_67572630_C_T_b38	FALSE	-0.183925	0.147769
Expression	ENSG00000116729	chr1_69119204_C_T_b38	TRUE	-0.954824	-0.0609133
Expression	ENSG00000233589	chr1_68108760_A_C_b38	FALSE	-0.396263	0.177049
Expression	ENSG00000234264	chr1_68540620_G_T_b38	FALSE	-0.271609	-0.224014
Expression	ENSG00000287453	chr1_68698164_G_A_b38	FALSE	-0.338766	0.116666
Expression	ENSG00000033122	chr1_70240487_C_T_b38	FALSE	-0.213448	-0.00698055
Expression	ENSG00000066557	chr1_70591488_C_G_b38	FALSE	-0.184575	0.11904
Expression	ENSG00000116754	chr1_70897138_C_A_b38	FALSE	0.432633	-0.0680427
Expression	ENSG00000118454	chr1_70438385_A_G_b38	FALSE	0.162983	0.06721
Expression	ENSG00000197568	chr1_70355119_G_A_b38	TRUE	2.46848	2.43983
Expression	ENSG00000226088	chr1_70919691_A_G_b38	FALSE	-0.884759	0.507681
Expression	ENSG00000116761	chr1_70412281_G_A_b38	TRUE	0.765979	0.66833
Expression	ENSG00000271992	chr1_70412281_G_A_b38	TRUE	0.461357	0.850974
Expression	ENSG00000226208	chr1_70962159_C_A_b38	FALSE	0.340951	0.0291717
Expression	ENSG00000269933	chr1_70528417_A_G_b38	FALSE	0.3746	-0.147002
Expression	ENSG00000235079	chr1_71341782_C_T_b38	FALSE	0.21763	0.0459981
Expression	ENSG00000132485	chr1_70865373_TAGAG_T_b38	FALSE	-0.439677	-0.0340693
Expression	ENSG00000286863	chr1_72584949_G_T_b38	FALSE	0.24004	-0.0997351
Expression	ENSG00000285778	chr1_73266972_T_A_b38	FALSE	0.867571	-0.447802
Expression	ENSG00000162620	chr1_74211688_T_C_b38	TRUE	-1.03987	-0.790771
Expression	ENSG00000259030	chr1_74112018_G_T_b38	TRUE	0.425567	0.373899
Expression	ENSG00000254685	chr1_73739265_G_A_b38	FALSE	-0.633148	-0.571823
Expression	ENSG00000116783	chr1_74241910_C_T_b38	FALSE	-0.324728	-0.536201
Expression	ENSG00000234497	chr1_74497316_T_A_b38	FALSE	-0.687056	-0.357365
Expression	ENSG00000178965	chr1_74671017_TG_T_b38	TRUE	-0.272391	-0.0267386
Expression	ENSG00000272864	chr1_74702183_G_A_b38	TRUE	-0.956699	-0.933893
Expression	ENSG00000162623	chr1_74697636_C_T_b38	TRUE	-0.145995	-0.16764
Expression	ENSG00000116791	chr1_74735013_T_C_b38	TRUE	-0.789395	-0.718436
Expression	ENSG00000117054	chr1_75747339_T_G_b38	TRUE	0.376076	0.289638
Expression	ENSG00000137955	chr1_75799103_T_C_b38	TRUE	0.220943	0.271167
Expression	ENSG00000057468	chr1_75779738_A_G_b38	TRUE	2.08539	2.18787
Expression	ENSG00000184005	chr1_76723760_T_G_b38	FALSE	0.847995	-0.0983657
Expression	ENSG00000289212	chr1_77418637_T_C_b38	FALSE	0.459528	0.0855806
Expression	ENSG00000287870	chr1_77240135_C_T_b38	FALSE	-0.267718	0.127444
Expression	ENSG00000154027	chr1_77234817_T_A_b38	FALSE	0.289497	-0.0142715
Expression	ENSG00000287647	chr1_77088487_A_G_b38	FALSE	-0.72865	-2.00489
Expression	ENSG00000180488	chr1_77530104_G_A_b38	FALSE	-0.401922	0.00802284
Expression	ENSG00000162614	chr1_77926761_G_A_b38	TRUE	0.755974	0.66227
Expression	ENSG00000162613	chr1_77984833_C_A_b38	TRUE	-0.292516	-0.432597
Expression	ENSG00000162616	chr1_78029491_G_A_b38	TRUE	0.481029	0.435287
Expression	ENSG00000273338	chr1_77995251_G_A_b38	FALSE	0.294531	0.442193
Expression	ENSG00000137959	chr1_78628396_T_A_b38	TRUE	0.191756	0.0862624
Expression	ENSG00000137965	chr1_78668089_C_T_b38	FALSE	-0.170168	-0.258889
Expression	ENSG00000260322	chr1_80329906_T_TA_b38	FALSE	0.258568	-0.119307
Expression	ENSG00000234184	chr1_80865371_C_T_b38	FALSE	0.728217	-0.198251
Expression	ENSG00000117114	chr1_81901906_T_C_b38	FALSE	-0.567262	0.282379
Expression	ENSG00000233290	chr1_82313326_T_G_b38	TRUE	0.459835	0.56395
Expression	ENSG00000236268	chr1_83431843_A_G_b38	FALSE	-0.229668	-0.295512
Expression	ENSG00000233061	chr1_83122768_C_T_b38	FALSE	0.205774	0.0662817
Expression	ENSG00000271576	chr1_84185500_G_T_b38	FALSE	0.144494	-0.0377843
Expression	ENSG00000142875	chr1_84094327_G_A_b38	TRUE	0.216743	0.125445
Expression	ENSG00000285361	chr1_84680975_T_C_b38	FALSE	-0.380524	-0.0417692
Expression	ENSG00000117133	chr1_84509971_C_T_b38	TRUE	-0.611013	-0.383484
Expression	ENSG00000122432	chr1_84477890_G_T_b38	TRUE	-0.466699	-0.680963
Expression	ENSG00000285851	chr1_84932683_T_C_b38	FALSE	1.18251	0.204206
Expression	ENSG00000284882	chr1_84595696_T_G_b38	TRUE	-0.411431	-0.483416
Expression	ENSG00000117151	chr1_84570156_T_A_b38	TRUE	0.734026	0.726681
Expression	ENSG00000285374	chr1_84296064_G_A_b38	FALSE	-0.588926	-0.177861
Expression	ENSG00000117155	chr1_83860755_C_A_b38	FALSE	0.352169	-0.613274
Expression	ENSG00000171517	chr1_84926641_C_T_b38	TRUE	0.738319	0.963486
Expression	ENSG00000153898	chr1_84971243_G_A_b38	TRUE	0.512562	0.350499
Expression	ENSG00000162643	chr1_85056976_T_C_b38	TRUE	0.702772	0.609156
Expression	ENSG00000055732	chr1_85035355_C_A_b38	TRUE	0.621401	0.287527
Expression	ENSG00000097096	chr1_85517353_G_A_b38	TRUE	-0.88382	0.407763
Expression	ENSG00000162642	chr1_84622945_G_A_b38	FALSE	0.315555	-0.0353028
Expression	ENSG00000223653	chr1_85236812_G_C_b38	FALSE	-0.610851	-0.366518
Expression	ENSG00000142867	chr1_85299315_A_G_b38	TRUE	0.215787	0.272233
Expression	ENSG00000153904	chr1_85473041_C_A_b38	FALSE	0.287158	0.156975
Expression	ENSG00000142871	chr1_85596539_C_T_b38	TRUE	0.326886	-0.00602104
Expression	ENSG00000117174	chr1_85707615_C_T_b38	TRUE	0.568918	0.605656
Expression	ENSG00000171502	chr1_86000112_T_C_b38	TRUE	0.278398	0.217598
Expression	ENSG00000285210	chr1_85418214_C_T_b38	FALSE	-0.866455	0.260374
Expression	ENSG00000122417	chr1_86440676_A_G_b38	TRUE	0.192519	0.0861921
Expression	ENSG00000137975	chr1_85483744_G_A_b38	FALSE	0.659334	-0.277125
Expression	ENSG00000236915	chr1_86901937_T_G_b38	FALSE	0.69663	-0.0852636
Expression	ENSG00000261737	chr1_86703725_T_C_b38	TRUE	0.684252	0.631856
Expression	ENSG00000097033	chr1_86726498_T_C_b38	TRUE	0.261865	0.120226
Expression	ENSG00000183291	chr1_87766668_G_C_b38	FALSE	0.49494	0.0624845
Expression	ENSG00000267734	chr1_86687523_A_G_b38	FALSE	-0.714556	0.937823
Expression	ENSG00000143013	chr1_87424029_C_T_b38	FALSE	-0.245441	-0.203853
Expression	ENSG00000137947	chr1_88505413_A_G_b38	FALSE	0.106354	0.00377351
Expression	ENSG00000137944	chr1_88961888_G_C_b38	TRUE	-0.48451	-0.152306
Expression	ENSG00000117226	chr1_88990976_C_G_b38	TRUE	-0.957511	-0.708419
Expression	ENSG00000117228	chr1_89041299_G_T_b38	TRUE	-0.38976	-0.291706
Expression	ENSG00000286802	chr1_88427112_G_A_b38	FALSE	-0.962947	0.275434
Expression	ENSG00000162654	chr1_89030644_C_G_b38	TRUE	-0.317437	-0.241494
Expression	ENSG00000154451	chr1_89030644_C_G_b38	FALSE	-0.200434	-0.0929483
Expression	ENSG00000183347	chr1_88916266_T_A_b38	FALSE	-0.300524	0.146651
Expression	ENSG00000197147	chr1_89486381_G_C_b38	TRUE	-0.326094	-0.462951
Expression	ENSG00000286548	chr1_89541635_C_T_b38	TRUE	1.13632	0.964095
Expression	ENSG00000231999	chr1_89757841_C_A_b38	TRUE	0.486519	0.495922
Expression	ENSG00000171488	chr1_89757841_C_A_b38	TRUE	0.547398	0.415787
Expression	ENSG00000171492	chr1_89855968_T_G_b38	TRUE	-0.381596	-0.0611884
Expression	ENSG00000272672	chr1_90871042_C_T_b38	FALSE	0.28919	0.0195347
Expression	ENSG00000162664	chr1_89900955_G_A_b38	FALSE	-0.101107	0.0137906
Expression	ENSG00000287372	chr1_91161401_C_G_b38	FALSE	0.236665	-0.0243695
Expression	ENSG00000122482	chr1_91461405_G_A_b38	FALSE	0.140232	0.0355718
Expression	ENSG00000097046	chr1_91500888_A_G_b38	TRUE	-0.519758	-0.346604
Expression	ENSG00000069702	chr1_91711837_T_A_b38	TRUE	-0.219244	-0.274153
Expression	ENSG00000137948	chr1_90992086_C_T_b38	FALSE	-0.916648	0.996204
Expression	ENSG00000172031	chr1_91933099_G_GGCTGAGGTGGGAGGATC_b38	FALSE	0.408542	0.106067
Expression	ENSG00000189195	chr1_92366376_T_C_b38	FALSE	0.372774	0.248375
Expression	ENSG00000174842	chr1_91577568_G_A_b38	FALSE	0.295632	0.680534
Expression	ENSG00000162676	chr1_92468887_A_G_b38	TRUE	-0.283486	-0.355623
Expression	ENSG00000154511	chr1_92981929_G_A_b38	TRUE	0.28777	0.0430753
Expression	ENSG00000289544	chr1_92044585_C_T_b38	FALSE	0.232361	0.0068589
Expression	ENSG00000287797	chr1_93184649_A_G_b38	TRUE	0.622378	-0.447198
Expression	ENSG00000143033	chr1_92358041_G_C_b38	FALSE	0.131594	-0.0365598
Expression	ENSG00000117500	chr1_93141383_G_A_b38	TRUE	-0.166623	-0.19497
Expression	ENSG00000117505	chr1_93381634_A_T_b38	TRUE	-0.211869	-0.0312916
Expression	ENSG00000223745	chr1_93348442_G_A_b38	TRUE	0.25368	0.581605
Expression	ENSG00000224093	chr1_94558402_T_C_b38	FALSE	-0.350355	0.152952
Expression	ENSG00000137936	chr1_93704288_T_C_b38	TRUE	-0.943219	-0.936986
Expression	ENSG00000067334	chr1_93874288_A_C_b38	TRUE	-0.180651	-0.156689
Expression	ENSG00000023909	chr1_92944734_G_A_b38	FALSE	0.390022	-0.163524
Expression	ENSG00000198691	chr1_94557082_C_G_b38	FALSE	0.337636	-0.177251
Expression	ENSG00000226835	chr1_94306399_T_C_b38	FALSE	-0.547156	0.379525
Expression	ENSG00000137962	chr1_94647390_C_T_b38	FALSE	-0.197901	-0.0562448
Expression	ENSG00000117528	chr1_93690012_A_G_b38	FALSE	0.315798	0.0408996
Expression	ENSG00000235501	chr1_94961692_T_C_b38	FALSE	-0.347586	-0.274455
Expression	ENSG00000172339	chr1_95883593_T_G_b38	FALSE	0.71649	0.0341358
Expression	ENSG00000152078	chr1_94656640_T_C_b38	FALSE	-0.786132	-0.184271
Expression	ENSG00000271092	chr1_95200457_A_G_b38	TRUE	0.280209	0.228259
Expression	ENSG00000226026	chr1_95369392_T_C_b38	FALSE	-0.406343	-0.0805146
Expression	ENSG00000122481	chr1_95232272_C_T_b38	TRUE	0.76944	1.14345
Expression	ENSG00000228852	chr1_95249791_A_AAG_b38	TRUE	-0.386469	-0.884602
Expression	ENSG00000228971	chr1_95041420_G_A_b38	FALSE	-1.0922	0.102217
Expression	ENSG00000117569	chr1_96800451_A_G_b38	TRUE	0.197542	0.267583
Expression	ENSG00000232878	chr1_97542019_T_A_b38	FALSE	-0.355094	-0.212716
Expression	ENSG00000188641	chr1_97833919_C_A_b38	TRUE	0.321115	-0.0751199
Expression	ENSG00000225206	chr1_99024755_C_T_b38	FALSE	-0.787011	-0.265653
Expression	ENSG00000226053	chr1_98942816_C_T_b38	FALSE	0.435857	-0.198411
Expression	ENSG00000162627	chr1_98661649_A_G_b38	TRUE	-0.623495	-0.786961
Expression	ENSG00000099260	chr1_99165448_G_A_b38	FALSE	-1.07194	-0.197066
Expression	ENSG00000156869	chr1_99730563_A_T_b38	FALSE	0.222923	0.0559012
Expression	ENSG00000162688	chr1_99866705_G_A_b38	TRUE	-0.228757	-0.00879178
Expression	ENSG00000117620	chr1_99335407_T_G_b38	TRUE	0.208564	-0.123156
Expression	ENSG00000288826	chr1_100390923_C_T_b38	FALSE	-0.252044	-0.0253987
Expression	ENSG00000156875	chr1_99900293_G_A_b38	TRUE	0.817789	-0.068224
Expression	ENSG00000156876	chr1_100094323_C_T_b38	TRUE	0.370395	0.176524
Expression	ENSG00000122477	chr1_100179332_G_A_b38	FALSE	0.363748	0.860893
Expression	ENSG00000285530	chr1_100467406_C_T_b38	FALSE	-0.824849	-0.605094
Expression	ENSG00000137992	chr1_100577784_A_G_b38	TRUE	0.342215	0.385194
Expression	ENSG00000137996	chr1_100295824_A_G_b38	TRUE	0.450995	0.756029
Expression	ENSG00000079335	chr1_100353172_T_G_b38	TRUE	-0.367215	-0.383107
Expression	ENSG00000162694	chr1_100898110_AGT_A_b38	TRUE	-0.328816	-0.197496
Expression	ENSG00000162695	chr1_100907704_T_G_b38	FALSE	-0.287809	-0.123052
Expression	ENSG00000117543	chr1_100123648_T_C_b38	FALSE	-0.372749	0.227616
Expression	ENSG00000225938	chr1_100622315_G_A_b38	TRUE	-0.853586	-0.422698
Expression	ENSG00000170989	chr1_101385926_G_T_b38	FALSE	0.424471	0.124713
Expression	ENSG00000231671	chr1_101371523_G_T_b38	TRUE	-0.911491	-0.910843
Expression	ENSG00000289192	chr1_102026953_G_A_b38	TRUE	0.409886	-0.0846433
Expression	ENSG00000118733	chr1_102011574_T_A_b38	TRUE	0.41672	0.221718
Expression	ENSG00000224613	chr1_102693564_C_T_b38	FALSE	-0.673187	0.154329
Expression	ENSG00000185946	chr1_103167848_A_G_b38	FALSE	0.182945	-0.0498562
Expression	ENSG00000162631	chr1_107135646_G_C_b38	TRUE	1.1615	1.17026
Expression	ENSG00000226822	chr1_107206282_C_T_b38	FALSE	0.472683	0.0475498
Expression	ENSG00000085491	chr1_108150970_G_GCAGGAGGACCACTTGAGGT_b38	TRUE	-0.2756	-0.329728
Expression	ENSG00000186086	chr1_108924458_G_T_b38	FALSE	0.518855	-0.201855
Expression	ENSG00000162636	chr1_108538346_T_G_b38	TRUE	-0.342983	-0.429736
Expression	ENSG00000162639	chr1_108846179_G_A_b38	FALSE	-0.417227	0.0807728
Expression	ENSG00000285923	chr1_108830346_T_G_b38	FALSE	0.219624	-0.047374
Expression	ENSG00000134186	chr1_108815562_C_T_b38	FALSE	-0.193457	-0.216019
Expression	ENSG00000121957	chr1_108930395_C_T_b38	TRUE	0.284822	0.137379
Expression	ENSG00000162641	chr1_109558502_C_T_b38	FALSE	-0.446991	0.263117
Expression	ENSG00000121940	chr1_108928847_A_G_b38	TRUE	0.249617	0.100211
Expression	ENSG00000085433	chr1_109032632_T_C_b38	FALSE	0.722052	0.575599
Expression	ENSG00000197780	chr1_109062451_AT_A_b38	TRUE	0.359396	0.22172
Expression	ENSG00000215717	chr1_109289861_C_A_b38	FALSE	-0.216176	-0.161728
Expression	ENSG00000273382	chr1_109113015_C_A_b38	FALSE	0.338217	0.285449
Expression	ENSG00000116299	chr1_109162357_A_T_b38	FALSE	-0.21556	-0.122335
Expression	ENSG00000179902	chr1_109112918_G_GC_b38	TRUE	0.302342	0.355785
Expression	ENSG00000031698	chr1_109173328_G_A_b38	TRUE	0.436458	0.374941
Expression	ENSG00000134222	chr1_109288372_C_T_b38	TRUE	-0.588282	-0.457031
Expression	ENSG00000221986	chr1_109995530_C_T_b38	FALSE	0.868829	0.0763269
Expression	ENSG00000134243	chr1_109535119_A_G_b38	TRUE	-0.412808	-0.147385
Expression	ENSG00000143106	chr1_109124129_T_A_b38	FALSE	0.0819628	0.0132727
Expression	ENSG00000143028	chr1_109110540_C_T_b38	FALSE	0.423281	0.00897458
Expression	ENSG00000174151	chr1_109533839_G_A_b38	FALSE	-0.200172	-0.150038
Expression	ENSG00000181754	chr1_109509517_A_G_b38	TRUE	0.692171	0.703973
Expression	ENSG00000156097	chr1_109068076_A_G_b38	FALSE	-1.00146	-0.0928619
Expression	ENSG00000065135	chr1_109143248_C_A_b38	FALSE	-0.150837	0.0485259
Expression	ENSG00000116337	chr1_110482834_AG_A_b38	TRUE	0.576	-0.0979445
Expression	ENSG00000134183	chr1_109525165_T_C_b38	FALSE	-0.840199	-0.0565916
Expression	ENSG00000168765	chr1_109656105_C_G_b38	TRUE	-0.761484	-0.717027
Expression	ENSG00000134202	chr1_109740350_G_T_b38	TRUE	0.853665	0.767538
Expression	ENSG00000184371	chr1_109834600_T_C_b38	FALSE	-0.326362	-0.00350624
Expression	ENSG00000143093	chr1_109988373_G_C_b38	TRUE	-0.173435	-0.138418
Expression	ENSG00000258634	chr1_110063942_C_T_b38	TRUE	-0.281192	-0.395535
Expression	ENSG00000116396	chr1_110483948_T_C_b38	FALSE	0.210386	-0.0252422
Expression	ENSG00000162775	chr1_110346326_G_A_b38	TRUE	-0.251382	0.0160682
Expression	ENSG00000224699	chr1_109813534_A_G_b38	FALSE	-0.311098	0.0411189
Expression	ENSG00000168679	chr1_110248144_A_C_b38	FALSE	0.838375	-0.0486744
Expression	ENSG00000259834	chr1_110661602_G_C_b38	TRUE	0.154645	-0.10279
Expression	ENSG00000288847	chr1_110661602_G_C_b38	TRUE	0.176883	-0.107673
Expression	ENSG00000177272	chr1_110664912_C_T_b38	TRUE	0.27066	0.052042
Expression	ENSG00000232811	chr1_110835343_G_A_b38	FALSE	0.794525	0.778922
Expression	ENSG00000273010	chr1_111842469_C_T_b38	FALSE	-0.876884	0.603918
Expression	ENSG00000121931	chr1_110873639_C_T_b38	FALSE	-0.444324	-0.175354
Expression	ENSG00000134255	chr1_111201906_C_A_b38	TRUE	-0.506267	-0.428529
Expression	ENSG00000156171	chr1_111201906_C_A_b38	TRUE	-0.451145	-0.0811867
Expression	ENSG00000273221	chr1_112090691_GA_G_b38	TRUE	-0.589041	0.398781
Expression	ENSG00000162777	chr1_111200219_A_G_b38	TRUE	0.758321	0.722242
Expression	ENSG00000085465	chr1_111449473_C_T_b38	TRUE	-0.326519	-0.334107
Expression	ENSG00000243960	chr1_111328931_G_A_b38	FALSE	-1.05629	0.100988
Expression	ENSG00000116459	chr1_111469743_G_A_b38	TRUE	0.293661	0.0797273
Expression	ENSG00000116455	chr1_111395851_T_C_b38	TRUE	0.437214	0.120429
Expression	ENSG00000143110	chr1_111457722_T_G_b38	TRUE	0.256213	0.0733979
Expression	ENSG00000282608	chr1_111490834_G_GA_b38	FALSE	0.220815	0.109029
Expression	ENSG00000116473	chr1_111613272_C_T_b38	TRUE	-0.325578	-0.371645
Expression	ENSG00000121933	chr1_111593556_G_A_b38	FALSE	0.416716	-0.0599424
Expression	ENSG00000227811	chr1_111836617_C_A_b38	FALSE	-0.927261	-0.460604
Expression	ENSG00000064703	chr1_111751383_T_G_b38	TRUE	0.206597	0.12189
Expression	ENSG00000284830	chr1_112032391_T_G_b38	FALSE	-0.580408	-0.447801
Expression	ENSG00000197852	chr1_111910983_T_C_b38	FALSE	0.243256	0.184127
Expression	ENSG00000171385	chr1_111812031_G_A_b38	FALSE	-0.193695	-0.0327016
Expression	ENSG00000143079	chr1_112405510_C_T_b38	TRUE	0.36559	0.338621
Expression	ENSG00000134245	chr1_112417570_A_C_b38	TRUE	-0.363077	-0.306918
Expression	ENSG00000273483	chr1_111876921_C_T_b38	FALSE	0.380084	-0.00664699
Expression	ENSG00000116489	chr1_112620999_TAAG_T_b38	TRUE	0.506503	0.650544
Expression	ENSG00000007341	chr1_112540817_C_T_b38	TRUE	0.493019	0.348723
Expression	ENSG00000155363	chr1_112674689_G_C_b38	FALSE	-0.177528	-0.260011
Expression	ENSG00000155366	chr1_113413358_C_T_b38	FALSE	-0.595744	-0.290355
Expression	ENSG00000271810	chr1_112859361_G_A_b38	FALSE	-0.316722	-0.222775
Expression	ENSG00000215866	chr1_111911986_G_T_b38	FALSE	0.364133	0.113874
Expression	ENSG00000287807	chr1_113301666_A_AG_b38	FALSE	0.675113	0.0789268
Expression	ENSG00000238198	chr1_113024285_C_A_b38	TRUE	0.445255	0.203676
Expression	ENSG00000198799	chr1_112984482_G_A_b38	FALSE	-0.34143	-0.185617
Expression	ENSG00000081026	chr1_113185349_G_A_b38	FALSE	0.348641	0.354912
Expression	ENSG00000116793	chr1_113876746_A_T_b38	TRUE	-0.258866	-0.115484
Expression	ENSG00000081019	chr1_114344836_C_A_b38	FALSE	-0.182039	-0.109286
Expression	ENSG00000226167	chr1_113908342_T_C_b38	FALSE	-0.222345	-0.213056
Expression	ENSG00000134242	chr1_114132454_C_T_b38	FALSE	-0.301249	0.318854
Expression	ENSG00000134262	chr1_113881455_G_A_b38	TRUE	-0.257484	-0.0517357
Expression	ENSG00000118655	chr1_113883379_G_A_b38	TRUE	-0.227302	-0.22222
Expression	ENSG00000197323	chr1_115374851_C_A_b38	FALSE	0.103905	0.0774236
Expression	ENSG00000116752	chr1_114938669_C_T_b38	TRUE	0.115798	-0.0264937
Expression	ENSG00000175984	chr1_114271662_A_G_b38	FALSE	-0.284761	0.245285
Expression	ENSG00000116748	chr1_115333882_G_A_b38	FALSE	-0.248916	0.0784404
Expression	ENSG00000009307	chr1_115599727_C_G_b38	FALSE	0.155336	0.0888319
Expression	ENSG00000052723	chr1_115374851_C_A_b38	FALSE	0.168809	0.0612784
Expression	ENSG00000198765	chr1_114129284_T_G_b38	FALSE	-0.858972	-0.0361422
Expression	ENSG00000134198	chr1_114342617_T_C_b38	TRUE	-0.475094	-0.474881
Expression	ENSG00000173218	chr1_115649427_G_A_b38	TRUE	0.28464	0.162275
Expression	ENSG00000177551	chr1_115705002_C_T_b38	FALSE	0.98219	-0.384414
Expression	ENSG00000163399	chr1_115815630_G_A_b38	FALSE	0.355178	-0.301421
Expression	ENSG00000203865	chr1_116406090_G_A_b38	TRUE	-0.343409	-0.32843
Expression	ENSG00000233154	chr1_117117569_A_G_b38	FALSE	0.570722	-0.0782214
Expression	ENSG00000286276	chr1_116497167_T_C_b38	FALSE	-0.415398	-0.360468
Expression	ENSG00000224950	chr1_116522461_T_A_b38	TRUE	0.268749	0.291579
Expression	ENSG00000116815	chr1_116506281_G_A_b38	TRUE	0.341628	0.308451
Expression	ENSG00000143061	chr1_116560027_C_T_b38	FALSE	0.184496	0.0445214
Expression	ENSG00000116824	chr1_117116730_C_T_b38	FALSE	-0.361759	-0.0696663
Expression	ENSG00000134247	chr1_117088598_G_T_b38	FALSE	0.952621	-0.0426306
Expression	ENSG00000134256	chr1_117015407_G_GAGATTATGAGTAAT_b38	TRUE	0.400508	0.280566
Expression	ENSG00000236137	chr1_117032391_C_G_b38	TRUE	0.627452	0.251923
Expression	ENSG00000116830	chr1_117075445_C_T_b38	TRUE	0.212371	0.250142
Expression	ENSG00000198162	chr1_117331746_C_T_b38	TRUE	-0.116509	-0.12439
Expression	ENSG00000183508	chr1_117973631_A_G_b38	FALSE	0.334218	-0.308414
Expression	ENSG00000196505	chr1_117140754_A_G_b38	FALSE	-0.34656	0.346082
Expression	ENSG00000155761	chr1_118161409_T_C_b38	FALSE	0.696582	0.152984
Expression	ENSG00000092607	chr1_118918773_G_T_b38	TRUE	0.289686	0.1388
Expression	ENSG00000231365	chr1_119177063_T_C_b38	TRUE	-0.417911	-0.577461
Expression	ENSG00000116874	chr1_119035043_G_T_b38	TRUE	-0.199756	-0.227742
Expression	ENSG00000232650	chr1_120015689_GA_G_b38	FALSE	-0.694696	0.00437254
Expression	ENSG00000260941	chr1_119623830_G_C_b38	TRUE	0.434607	0.0994007
Expression	ENSG00000143067	chr1_119371061_C_G_b38	FALSE	-0.274782	-0.233654
Expression	ENSG00000134250	chr1_119347632_T_C_b38	FALSE	-0.532637	0.0223594
Expression	ENSG00000286106	chr1_121090082_T_C_b38	TRUE	-0.722976	-0.711557
Expression	ENSG00000273136	chr1_120389799_G_A_b38	TRUE	1.1102	1.01378
Expression	ENSG00000287979	chr1_121090082_T_C_b38	FALSE	-0.265751	-0.158823
Expression	ENSG00000226067	chr1_121090082_T_C_b38	TRUE	-0.583952	-0.560924
Expression	ENSG00000263590	chr1_143552796_C_T_b38	FALSE	0.573071	-0.00436514
Expression	ENSG00000162825	chr1_145410119_C_T_b38	TRUE	-0.814287	-1.21916
Expression	ENSG00000287374	chr1_144965527_T_A_b38	FALSE	0.491155	-0.809629
Expression	ENSG00000117262	chr1_145688795_C_G_b38	TRUE	-0.677481	-0.212164
Expression	ENSG00000117281	chr1_145662849_T_A_b38	FALSE	-0.853776	0.094676
Expression	ENSG00000186141	chr1_145742338_A_G_b38	FALSE	-0.580694	-0.327176
Expression	ENSG00000186364	chr1_145291813_G_A_b38	FALSE	-0.620526	-0.397376
Expression	ENSG00000234222	chr1_146035767_G_A_b38	TRUE	0.295728	0.232314
Expression	ENSG00000289565	chr1_145888034_T_G_b38	TRUE	-0.685988	0.253989
Expression	ENSG00000265241	chr1_145927447_C_T_b38	TRUE	-0.571741	-0.680841
Expression	ENSG00000272031	chr1_145929717_T_C_b38	FALSE	0.398911	0.29601
Expression	ENSG00000168509	chr1_147029254_G_A_b38	FALSE	0.214908	0.0917858
Expression	ENSG00000233396	chr1_146054161_C_A_b38	TRUE	1.91037	1.7208
Expression	ENSG00000271425	chr1_146051831_T_C_b38	TRUE	0.482092	0.311749
Expression	ENSG00000264343	chr1_146006703_C_A_b38	TRUE	0.374933	0.416465
Expression	ENSG00000276509	chr1_145887112_T_C_b38	TRUE	-0.28437	-0.20182
Expression	ENSG00000131791	chr1_147049175_A_G_b38	FALSE	0.163657	0.0445117
Expression	ENSG00000237188	chr1_147177607_G_A_b38	FALSE	0.646138	-0.240842
Expression	ENSG00000131778	chr1_147261992_G_A_b38	TRUE	-0.394399	-0.415131
Expression	ENSG00000131781	chr1_147110642_G_C_b38	FALSE	0.693475	0.700329
Expression	ENSG00000278811	chr1_147249278_T_C_b38	TRUE	0.411558	0.65608
Expression	ENSG00000116128	chr1_147604173_A_C_b38	FALSE	-0.50422	-0.814759
Expression	ENSG00000188092	chr1_148380299_G_A_b38	FALSE	0.668486	-0.0362136
Expression	ENSG00000273059	chr1_147815767_A_G_b38	FALSE	-0.360818	0.0971318
Expression	ENSG00000274372	chr1_148266731_G_A_b38	FALSE	-0.527127	-0.659123
Expression	ENSG00000263956	chr1_148109181_C_T_b38	TRUE	-0.523039	-0.922406
Expression	ENSG00000232265	chr1_147262069_G_A_b38	FALSE	-0.865766	0.0348125
Expression	ENSG00000238107	chr1_147388421_A_T_b38	TRUE	0.308892	0.170347
Expression	ENSG00000236334	chr1_147598663_C_T_b38	FALSE	0.50196	-0.479491
Expression	ENSG00000274020	chr1_149017504_A_T_b38	TRUE	0.809094	-0.30928
Expression	ENSG00000270629	chr1_148321245_G_A_b38	TRUE	0.418543	0.481905
Expression	ENSG00000286019	chr1_148343660_C_CG_b38	TRUE	0.584786	0.4432
Expression	ENSG00000178104	chr1_148989863_G_A_b38	TRUE	0.453014	0.27763
Expression	ENSG00000269713	chr1_148263025_C_T_b38	FALSE	0.521791	-0.563945
Expression	ENSG00000274265	chr1_148988155_G_A_b38	TRUE	-0.468275	-0.606443
Expression	ENSG00000289614	chr1_148988155_G_A_b38	TRUE	-0.335883	-0.453481
Expression	ENSG00000271383	chr1_149807571_C_T_b38	TRUE	0.592723	0.893389
Expression	ENSG00000203814	chr1_150572022_G_C_b38	FALSE	0.729134	0.063341
Expression	ENSG00000270882	chr1_150319894_C_T_b38	TRUE	0.96138	-0.142551
Expression	ENSG00000203811	chr1_150021984_C_T_b38	FALSE	-0.282609	-0.0623187
Expression	ENSG00000288825	chr1_150006012_C_T_b38	FALSE	-0.461674	0.0355566
Expression	ENSG00000270276	chr1_149909311_A_G_b38	TRUE	-0.363079	-0.456803
Expression	ENSG00000264207	chr1_149843969_T_C_b38	TRUE	-0.541444	-0.646459
Expression	ENSG00000014914	chr1_149910407_A_G_b38	FALSE	0.333733	0.077018
Expression	ENSG00000264522	chr1_149957332_T_C_b38	FALSE	-0.151122	-0.148492
Expression	ENSG00000136631	chr1_150006012_C_T_b38	FALSE	-0.280022	-0.27785
Expression	ENSG00000023902	chr1_150240414_C_G_b38	FALSE	0.391746	-0.0036787
Expression	ENSG00000285554	chr1_149941133_G_A_b38	FALSE	0.591577	-0.295011
Expression	ENSG00000118298	chr1_150144348_A_G_b38	FALSE	-0.484915	-0.109531
Expression	ENSG00000276110	chr1_150810982_C_T_b38	FALSE	0.452814	-0.264788
Expression	ENSG00000118292	chr1_150908688_T_C_b38	TRUE	-0.972651	0.234694
Expression	ENSG00000289041	chr1_149740347_A_G_b38	FALSE	-0.842609	-0.266846
Expression	ENSG00000159208	chr1_150314058_T_C_b38	FALSE	-0.334492	0.0404001
Expression	ENSG00000266472	chr1_150304126_C_G_b38	TRUE	0.430622	0.363078
Expression	ENSG00000143374	chr1_150286104_C_CTTCTT_b38	TRUE	0.228485	0.195719
Expression	ENSG00000143369	chr1_150545492_G_T_b38	TRUE	1.28348	1.59527
Expression	ENSG00000143382	chr1_150974507_C_T_b38	FALSE	0.8379	0.0869595
Expression	ENSG00000143420	chr1_150689703_A_T_b38	TRUE	0.230783	0.137049
Expression	ENSG00000143457	chr1_151493459_A_G_b38	FALSE	-0.231843	0.30663
Expression	ENSG00000163131	chr1_150759142_T_C_b38	TRUE	0.434879	0.452822
Expression	ENSG00000143379	chr1_150026744_A_C_b38	FALSE	-0.239388	0.169138
Expression	ENSG00000143418	chr1_150659460_C_A_b38	TRUE	0.947719	0.706347
Expression	ENSG00000143412	chr1_150646156_A_C_b38	TRUE	0.276581	0.0594352
Expression	ENSG00000143363	chr1_151030595_G_A_b38	TRUE	-0.24963	-0.236456
Expression	ENSG00000143434	chr1_152013220_C_T_b38	FALSE	-0.477591	-0.2437
Expression	ENSG00000289288	chr1_151143803_G_A_b38	FALSE	-0.281288	-0.177239
Expression	ENSG00000163154	chr1_151145559_C_G_b38	TRUE	-0.214505	-0.113164
Expression	ENSG00000163155	chr1_151156778_A_G_b38	TRUE	0.308433	0.213934
Expression	ENSG00000163159	chr1_151108467_C_G_b38	FALSE	-0.516358	-0.368108
Expression	ENSG00000143398	chr1_150661357_A_G_b38	FALSE	0.441259	0.321733
Expression	ENSG00000143393	chr1_150752925_C_A_b38	FALSE	0.217845	-0.0729186
Expression	ENSG00000237976	chr1_152304296_C_A_b38	FALSE	0.184972	-0.00250769
Expression	ENSG00000143390	chr1_151373857_A_G_b38	FALSE	-0.102658	-0.0960001
Expression	ENSG00000143416	chr1_150752055_G_A_b38	FALSE	0.929907	0.610665
Expression	ENSG00000159377	chr1_151460657_T_C_b38	FALSE	-0.269857	-0.377988
Expression	ENSG00000143442	chr1_151785367_G_A_b38	FALSE	0.170575	0.148444
Expression	ENSG00000143375	chr1_152023491_A_G_b38	FALSE	0.230604	-0.0296385
Expression	ENSG00000143367	chr1_151551890_T_A_b38	FALSE	-0.2513	-0.101661
Expression	ENSG00000143376	chr1_151706965_T_C_b38	TRUE	0.262061	0.471746
Expression	ENSG00000143436	chr1_151625184_G_C_b38	FALSE	-0.172292	0.013661
Expression	ENSG00000203288	chr1_151794375_T_A_b38	TRUE	0.48505	0.466562
Expression	ENSG00000182134	chr1_151790770_G_A_b38	TRUE	0.369012	0.192364
Expression	ENSG00000143365	chr1_152093654_A_G_b38	FALSE	-0.62558	-0.488419
Expression	ENSG00000225556	chr1_152138194_G_A_b38	FALSE	-0.403638	-0.685271
Expression	ENSG00000234614	chr1_151707120_G_A_b38	FALSE	0.488805	0.0368684
Expression	ENSG00000285651	chr1_151502461_T_C_b38	FALSE	-0.70448	-0.23847
Expression	ENSG00000197747	chr1_151995360_G_T_b38	TRUE	-0.634125	-0.594146
Expression	ENSG00000163191	chr1_152037054_T_C_b38	TRUE	-0.652101	-0.778811
Expression	ENSG00000159450	chr1_151164748_A_C_b38	FALSE	0.419909	0.129431
Expression	ENSG00000197915	chr1_152205063_G_A_b38	TRUE	0.277249	0.31572
Expression	ENSG00000143520	chr1_152042106_T_G_b38	FALSE	-0.356266	-0.238316
Expression	ENSG00000240386	chr1_152901383_G_A_b38	FALSE	0.510173	0.0773346
Expression	ENSG00000186226	chr1_152786180_C_A_b38	TRUE	0.592667	0.492537
Expression	ENSG00000163207	chr1_152908247_A_G_b38	TRUE	-0.420256	-0.0233987
Expression	ENSG00000241794	chr1_153511085_G_T_b38	FALSE	-0.745335	0.788382
Expression	ENSG00000159527	chr1_153314890_G_C_b38	TRUE	0.227941	0.261299
Expression	ENSG00000163218	chr1_153335181_C_CA_b38	TRUE	0.347324	0.365517
Expression	ENSG00000163220	chr1_153142633_G_A_b38	FALSE	-0.694148	-0.623702
Expression	ENSG00000238279	chr1_153746270_G_A_b38	FALSE	-0.263468	-0.113342
Expression	ENSG00000196420	chr1_153705621_T_G_b38	FALSE	0.181047	-0.00143872
Expression	ENSG00000188015	chr1_153537414_T_C_b38	FALSE	0.426485	0.362326
Expression	ENSG00000160678	chr1_152790671_G_T_b38	FALSE	0.76763	0.0882711
Expression	ENSG00000189171	chr1_153627648_T_C_b38	TRUE	-0.713886	-0.751297
Expression	ENSG00000271853	chr1_153640739_T_C_b38	TRUE	-0.567294	-0.606177
Expression	ENSG00000272030	chr1_153683929_C_G_b38	TRUE	-0.450636	-0.348974
Expression	ENSG00000169418	chr1_153745864_A_G_b38	TRUE	-0.306546	-0.191543
Expression	ENSG00000143554	chr1_153726398_A_G_b38	TRUE	0.965371	0.63934
Expression	ENSG00000284738	chr1_153923736_A_G_b38	TRUE	1.06821	1.04766
Expression	ENSG00000143614	chr1_153493901_T_C_b38	FALSE	-0.162296	-0.19697
Expression	ENSG00000198837	chr1_153869556_C_T_b38	TRUE	0.366431	0.269246
Expression	ENSG00000282386	chr1_154728742_T_C_b38	FALSE	0.221312	-0.115663
Expression	ENSG00000273026	chr1_153746270_G_A_b38	FALSE	0.225834	-0.0813917
Expression	ENSG00000143578	chr1_153970121_T_G_b38	TRUE	0.34652	0.271998
Expression	ENSG00000143570	chr1_154184614_T_C_b38	TRUE	0.185664	0.0965268
Expression	ENSG00000143545	chr1_153982198_T_C_b38	FALSE	-0.152577	0.0353479
Expression	ENSG00000143552	chr1_153164312_G_A_b38	FALSE	-0.827435	-0.256812
Expression	ENSG00000143549	chr1_154113130_C_T_b38	TRUE	0.205591	0.0962275
Expression	ENSG00000143612	chr1_154789323_C_T_b38	FALSE	-0.74171	0.195266
Expression	ENSG00000143575	chr1_154270621_G_A_b38	TRUE	0.429618	0.441154
Expression	ENSG00000143515	chr1_154702091_C_T_b38	TRUE	-0.617528	-0.166172
Expression	ENSG00000169291	chr1_154197709_C_T_b38	FALSE	-0.699641	0.345363
Expression	ENSG00000286391	chr1_154572988_C_T_b38	TRUE	0.759395	0.157402
Expression	ENSG00000160716	chr1_154600663_A_C_b38	FALSE	0.273888	0.458106
Expression	ENSG00000160710	chr1_154833201_C_T_b38	FALSE	-0.243155	-0.177583
Expression	ENSG00000287064	chr1_153840909_T_A_b38	TRUE	0.455289	-0.257043
Expression	ENSG00000143603	chr1_154861502_T_G_b38	TRUE	0.309905	0.190541
Expression	ENSG00000163344	chr1_155013915_C_G_b38	TRUE	-0.56022	-0.143217
Expression	ENSG00000270361	chr1_155255194_T_C_b38	FALSE	-0.958957	-0.246974
Expression	ENSG00000271380	chr1_155752715_C_G_b38	FALSE	-0.19091	-0.00559845
Expression	ENSG00000163348	chr1_154947089_A_G_b38	FALSE	0.152314	-0.0282768
Expression	ENSG00000160691	chr1_154027849_G_T_b38	FALSE	0.710965	-0.0432768
Expression	ENSG00000173207	chr1_154673461_T_C_b38	FALSE	-0.419819	0.28634
Expression	ENSG00000289103	chr1_155450643_C_T_b38	FALSE	0.596181	-0.0277392
Expression	ENSG00000160685	chr1_154785837_A_G_b38	FALSE	0.103949	-0.0402264
Expression	ENSG00000163354	chr1_154574691_T_C_b38	FALSE	-0.685716	0.10194
Expression	ENSG00000232093	chr1_155048360_C_T_b38	TRUE	-0.232171	-0.269394
Expression	ENSG00000143537	chr1_155062156_C_G_b38	TRUE	-0.536244	-0.393403
Expression	ENSG00000251246	chr1_154762928_T_C_b38	FALSE	-0.353598	-0.0649872
Expression	ENSG00000143590	chr1_154811297_C_T_b38	FALSE	-0.180333	0.0499203
Expression	ENSG00000163462	chr1_155386835_C_T_b38	FALSE	-0.523932	-0.253388
Expression	ENSG00000231064	chr1_154555577_G_A_b38	FALSE	-0.293849	-0.269681
Expression	ENSG00000173171	chr1_155215184_G_A_b38	FALSE	-0.110162	-0.0145222
Expression	ENSG00000169231	chr1_155215184_G_A_b38	TRUE	-0.335361	-0.276103
Expression	ENSG00000177628	chr1_155244682_A_G_b38	TRUE	-0.269142	-0.18228
Expression	ENSG00000143630	chr1_154315875_C_T_b38	FALSE	0.191397	0.0196184
Expression	ENSG00000176444	chr1_156276937_T_G_b38	FALSE	0.134749	0.00832944
Expression	ENSG00000160752	chr1_155843641_TG_T_b38	FALSE	-0.252765	-0.0749547
Expression	ENSG00000160753	chr1_155490050_A_G_b38	TRUE	0.459148	0.46967
Expression	ENSG00000225855	chr1_155314470_C_T_b38	TRUE	0.30587	0.476775
Expression	ENSG00000235919	chr1_155002143_G_A_b38	FALSE	-0.342161	0.163335
Expression	ENSG00000287839	chr1_155637684_G_A_b38	TRUE	0.830268	0.804085
Expression	ENSG00000163374	chr1_155304078_G_A_b38	TRUE	0.25215	0.113164
Expression	ENSG00000116580	chr1_156207793_G_A_b38	FALSE	0.46077	0.127661
Expression	ENSG00000132718	chr1_155177522_T_C_b38	FALSE	-0.484911	-0.0331829
Expression	ENSG00000143622	chr1_155874274_G_A_b38	TRUE	0.17656	0.109079
Expression	ENSG00000132680	chr1_156630404_C_G_b38	FALSE	-0.225376	-0.0380342
Expression	ENSG00000173080	chr1_156490719_C_T_b38	FALSE	0.261694	-0.111708
Expression	ENSG00000285677	chr1_156025664_C_T_b38	FALSE	-0.854577	0.405817
Expression	ENSG00000116584	chr1_155360645_T_C_b38	FALSE	-0.367199	-0.215778
Expression	ENSG00000116586	chr1_156396451_G_T_b38	FALSE	-0.306361	-0.0248392
Expression	ENSG00000132698	chr1_156823050_G_T_b38	FALSE	-0.526102	-0.0624839
Expression	ENSG00000196189	chr1_156178005_C_A_b38	TRUE	0.350749	0.395815
Expression	ENSG00000260238	chr1_156240766_C_T_b38	TRUE	-0.465262	-0.38159
Expression	ENSG00000160783	chr1_156236330_G_A_b38	TRUE	-0.187715	-0.170069
Expression	ENSG00000242252	chr1_156638602_A_C_b38	FALSE	-0.235422	0.00317635
Expression	ENSG00000160781	chr1_156240766_C_T_b38	TRUE	-0.448296	-0.452781
Expression	ENSG00000163472	chr1_156249119_C_G_b38	FALSE	0.220073	0.0407817
Expression	ENSG00000198715	chr1_155643925_G_A_b38	FALSE	0.570933	0.407667
Expression	ENSG00000163467	chr1_156064224_G_C_b38	TRUE	0.336273	-0.243408
Expression	ENSG00000163468	chr1_156325662_C_T_b38	TRUE	0.149037	0.219501
Expression	ENSG00000237390	chr1_157170710_A_C_b38	FALSE	-0.758327	0.11143
Expression	ENSG00000125462	chr1_156700753_C_T_b38	TRUE	0.510312	-0.0348643
Expression	ENSG00000116604	chr1_156521368_T_TTTAA_b38	FALSE	0.211815	0.102247
Expression	ENSG00000288835	chr1_157470655_G_A_b38	FALSE	0.855035	0.133101
Expression	ENSG00000260460	chr1_156235663_G_A_b38	FALSE	0.633295	0.274685
Expression	ENSG00000187862	chr1_156582056_A_G_b38	TRUE	-0.491223	-0.711158
Expression	ENSG00000160818	chr1_156591622_T_C_b38	TRUE	0.464421	0.247731
Expression	ENSG00000272068	chr1_156664847_A_G_b38	TRUE	0.270652	0.153491
Expression	ENSG00000132692	chr1_156664847_A_G_b38	TRUE	0.297749	0.114504
Expression	ENSG00000272405	chr1_156661854_G_C_b38	TRUE	0.263014	0.160612
Expression	ENSG00000229953	chr1_156664847_A_G_b38	TRUE	0.225267	0.0219903
Expression	ENSG00000132688	chr1_156854881_G_A_b38	FALSE	0.398646	0.018668
Expression	ENSG00000237588	chr1_157461022_C_T_b38	FALSE	-0.595276	0.00370889
Expression	ENSG00000143320	chr1_155912044_C_T_b38	FALSE	-0.911261	-0.87471
Expression	ENSG00000223356	chr1_157215815_C_G_b38	FALSE	0.718368	-0.488253
Expression	ENSG00000143319	chr1_156741833_C_G_b38	TRUE	0.132625	0.0155602
Expression	ENSG00000143314	chr1_156736467_C_T_b38	TRUE	-0.310337	-0.174123
Expression	ENSG00000198400	chr1_157611634_T_A_b38	FALSE	-0.268237	-0.140762
Expression	ENSG00000132694	chr1_157971562_T_C_b38	FALSE	-0.775456	0.0584953
Expression	ENSG00000117036	chr1_157792978_C_T_b38	FALSE	-0.332163	0.214774
Expression	ENSG00000143297	chr1_157570111_G_A_b38	FALSE	-0.145645	-0.150854
Expression	ENSG00000163518	chr1_157193663_T_C_b38	FALSE	-0.667575	0.551212
Expression	ENSG00000160856	chr1_157701026_A_G_b38	TRUE	0.496449	0.223859
Expression	ENSG00000163534	chr1_157830356_TTC_T_b38	TRUE	0.306461	0.376689
Expression	ENSG00000176320	chr1_157508607_C_A_b38	FALSE	0.243786	0.0013399
Expression	ENSG00000158477	chr1_158365743_A_G_b38	TRUE	-0.316648	-0.0783112
Expression	ENSG00000158481	chr1_158581502_C_T_b38	FALSE	-0.217242	0.0148721
Expression	ENSG00000197532	chr1_158780996_T_G_b38	FALSE	-0.292961	0.155839
Expression	ENSG00000198967	chr1_159267734_T_C_b38	FALSE	-0.649237	-0.178111
Expression	ENSG00000163554	chr1_158586170_C_G_b38	FALSE	0.487922	0.234126
Expression	ENSG00000203757	chr1_158067994_C_T_b38	FALSE	-0.532799	-0.501132
Expression	ENSG00000163564	chr1_158932486_T_C_b38	TRUE	0.321959	0.490105
Expression	ENSG00000163565	chr1_159016041_C_T_b38	FALSE	0.207218	0.272014
Expression	ENSG00000163568	chr1_159075671_C_A_b38	TRUE	-0.863088	-0.532937
Expression	ENSG00000213088	chr1_158235371_G_T_b38	FALSE	-0.197278	0.0470008
Expression	ENSG00000196184	chr1_159138891_T_C_b38	FALSE	-0.414423	-0.0727111
Expression	ENSG00000158716	chr1_160658091_T_A_b38	FALSE	-0.583423	-0.409624
Expression	ENSG00000158714	chr1_160529049_T_C_b38	FALSE	0.351841	-0.0906823
Expression	ENSG00000272668	chr1_159856858_C_T_b38	TRUE	0.329416	0.2671
Expression	ENSG00000243284	chr1_159659159_G_T_b38	FALSE	-0.416434	-0.0769009
Expression	ENSG00000213085	chr1_159919896_G_A_b38	TRUE	-0.208256	-0.0795793
Expression	ENSG00000287040	chr1_160635941_G_A_b38	FALSE	-0.841429	-0.0803957
Expression	ENSG00000158710	chr1_159927964_C_T_b38	FALSE	-0.25068	-0.213331
Expression	ENSG00000085552	chr1_160024381_A_G_b38	FALSE	0.239824	0.0370643
Expression	ENSG00000143315	chr1_159103935_G_A_b38	FALSE	-0.188862	0.00624231
Expression	ENSG00000225279	chr1_160033181_A_G_b38	TRUE	1.05798	0.896404
Expression	ENSG00000177807	chr1_160239483_C_T_b38	FALSE	0.742894	0.436944
Expression	ENSG00000018625	chr1_159783307_T_G_b38	FALSE	0.249551	0.0426965
Expression	ENSG00000143318	chr1_160149468_A_G_b38	FALSE	-0.609023	0.543997
Expression	ENSG00000162734	chr1_159478573_G_T_b38	FALSE	0.340717	-0.160212
Expression	ENSG00000227741	chr1_160277395_G_C_b38	FALSE	-0.231951	-0.148667
Expression	ENSG00000228606	chr1_161002465_C_T_b38	FALSE	0.866434	0.0315852
Expression	ENSG00000132716	chr1_160219710_C_A_b38	TRUE	-0.2076	-0.256764
Expression	ENSG00000162735	chr1_159303516_C_T_b38	FALSE	-0.294241	-0.17858
Expression	ENSG00000162736	chr1_159826722_C_T_b38	FALSE	0.510524	0.279365
Expression	ENSG00000162738	chr1_160403664_GA_G_b38	TRUE	-0.285567	-0.205259
Expression	ENSG00000162739	chr1_160546752_A_T_b38	TRUE	0.261305	0.0937339
Expression	ENSG00000066294	chr1_160527759_A_G_b38	TRUE	0.372915	0.185097
Expression	ENSG00000117090	chr1_160159767_A_G_b38	FALSE	-0.110827	-0.103179
Expression	ENSG00000228863	chr1_160648558_T_C_b38	TRUE	-0.400419	-0.486943
Expression	ENSG00000117091	chr1_160712046_C_G_b38	TRUE	0.285435	0.136055
Expression	ENSG00000026751	chr1_160740367_G_A_b38	TRUE	-0.455562	-0.380539
Expression	ENSG00000122224	chr1_160783249_G_A_b38	TRUE	-0.35874	-0.235492
Expression	ENSG00000122223	chr1_160855523_C_T_b38	TRUE	0.422741	0.379225
Expression	ENSG00000179914	chr1_160886043_G_A_b38	TRUE	0.791237	0.0613612
Expression	ENSG00000198358	chr1_160766024_A_G_b38	FALSE	0.263684	0.270199
Expression	ENSG00000158769	chr1_161013879_T_G_b38	TRUE	0.676408	0.588986
Expression	ENSG00000270149	chr1_161021085_T_C_b38	TRUE	-0.518767	-0.655061
Expression	ENSG00000215845	chr1_161038745_C_G_b38	TRUE	0.874131	1.004
Expression	ENSG00000289121	chr1_160268964_C_T_b38	FALSE	-0.798189	-0.254633
Expression	ENSG00000186517	chr1_161531105_C_G_b38	FALSE	-0.424523	-0.029457
Expression	ENSG00000162755	chr1_162026712_C_T_b38	FALSE	-0.568809	-0.42772
Expression	ENSG00000158793	chr1_160418157_G_A_b38	FALSE	-0.680008	-0.0457735
Expression	ENSG00000143222	chr1_161219943_A_C_b38	TRUE	0.576721	-0.354717
Expression	ENSG00000224985	chr1_160200603_A_C_b38	FALSE	0.564396	-0.286286
Expression	ENSG00000143258	chr1_160735858_CG_C_b38	FALSE	0.472544	-0.131902
Expression	ENSG00000158864	chr1_161216523_C_T_b38	TRUE	-0.224515	-0.36647
Expression	ENSG00000158882	chr1_161656292_GTTC_G_b38	FALSE	0.116745	0.0210601
Expression	ENSG00000143257	chr1_162141610_C_T_b38	FALSE	-0.471012	-0.0464795
Expression	ENSG00000248485	chr1_161261431_C_T_b38	TRUE	1.00416	0.842827
Expression	ENSG00000289106	chr1_161343862_T_A_b38	TRUE	-0.681243	-0.64133
Expression	ENSG00000188931	chr1_161418379_T_C_b38	TRUE	-0.292915	-0.289445
Expression	ENSG00000283317	chr1_161475724_C_T_b38	TRUE	-0.369896	-0.433849
Expression	ENSG00000283360	chr1_161987929_A_G_b38	FALSE	-0.255994	0.266503
Expression	ENSG00000143226	chr1_161594678_T_G_b38	TRUE	0.506439	0.295473
Expression	ENSG00000289273	chr1_161593491_A_AG_b38	TRUE	0.660104	0.200237
Expression	ENSG00000173110	chr1_161594678_T_G_b38	TRUE	0.323342	0.0340145
Expression	ENSG00000224515	chr1_161514385_G_T_b38	FALSE	0.292281	0.103399
Expression	ENSG00000072694	chr1_161707945_T_C_b38	TRUE	0.486756	0.256587
Expression	ENSG00000132185	chr1_161706604_T_C_b38	TRUE	0.766346	0.570843
Expression	ENSG00000162746	chr1_161707560_A_G_b38	TRUE	0.217009	0.262503
Expression	ENSG00000081721	chr1_161738710_C_T_b38	TRUE	-0.430959	-0.343643
Expression	ENSG00000118217	chr1_161765328_G_C_b38	TRUE	0.436598	0.500836
Expression	ENSG00000285636	chr1_162343807_T_C_b38	FALSE	-0.589913	-0.27324
Expression	ENSG00000239887	chr1_162476071_A_G_b38	FALSE	0.556272	-0.594953
Expression	ENSG00000117143	chr1_162352348_C_T_b38	FALSE	0.626704	0.318579
Expression	ENSG00000272574	chr1_163080478_C_A_b38	FALSE	0.213834	-0.0828091
Expression	ENSG00000162733	chr1_161692211_T_C_b38	FALSE	0.205783	-0.0463024
Expression	ENSG00000132196	chr1_162790761_C_T_b38	TRUE	-0.575749	-0.11101
Expression	ENSG00000117152	chr1_162327456_C_G_b38	FALSE	-0.243902	-0.169943
Expression	ENSG00000237756	chr1_162995663_T_G_b38	FALSE	-0.235554	0.0643639
Expression	ENSG00000143228	chr1_163322250_T_C_b38	TRUE	-0.226609	-0.233768
Expression	ENSG00000143248	chr1_163310368_C_T_b38	TRUE	-0.545096	-0.59277
Expression	ENSG00000232995	chr1_163309955_C_G_b38	TRUE	-0.316728	-0.398535
Expression	ENSG00000185630	chr1_165316691_G_A_b38	FALSE	0.43151	0.0498849
Expression	ENSG00000271917	chr1_165511021_T_C_b38	FALSE	1.01179	0.349857
Expression	ENSG00000236206	chr1_165599595_A_C_b38	TRUE	0.75249	1.20959
Expression	ENSG00000143198	chr1_165630909_G_A_b38	TRUE	-0.55186	-0.502945
Expression	ENSG00000143149	chr1_165681550_C_T_b38	TRUE	-0.326094	-0.367168
Expression	ENSG00000273365	chr1_165060298_G_A_b38	FALSE	-0.317351	-0.145374
Expression	ENSG00000224358	chr1_165725660_T_C_b38	TRUE	-0.820948	-0.809053
Expression	ENSG00000143179	chr1_165754730_A_G_b38	FALSE	0.295096	-0.266975
Expression	ENSG00000203307	chr1_167031780_A_T_b38	FALSE	-1.02	-0.203066
Expression	ENSG00000230898	chr1_166033837_C_G_b38	FALSE	-0.237821	0.14244
Expression	ENSG00000225325	chr1_166479451_A_AAAT_b38	FALSE	0.232794	-0.0315705
Expression	ENSG00000143157	chr1_166834472_T_TC_b38	TRUE	-0.207308	-0.275366
Expression	ENSG00000152382	chr1_166941912_T_A_b38	TRUE	0.223003	0.282145
Expression	ENSG00000143195	chr1_166931958_T_C_b38	TRUE	0.299046	0.37146
Expression	ENSG00000143194	chr1_166975691_C_A_b38	TRUE	0.716558	0.573074
Expression	ENSG00000143167	chr1_167855896_A_G_b38	FALSE	-0.242669	-0.174941
Expression	ENSG00000272033	chr1_167789426_G_A_b38	FALSE	-0.906948	0.0518791
Expression	ENSG00000287218	chr1_166739075_G_GGTA_b38	FALSE	-0.236007	0.0085808
Expression	ENSG00000198821	chr1_167430837_T_A_b38	FALSE	-0.317988	-0.133149
Expression	ENSG00000143162	chr1_167554150_T_C_b38	FALSE	0.254231	0.12317
Expression	ENSG00000198771	chr1_167605867_C_T_b38	TRUE	0.204776	0.0448502
Expression	ENSG00000241666	chr1_167633025_A_G_b38	TRUE	0.759761	1.03323
Expression	ENSG00000197965	chr1_167719222_T_C_b38	TRUE	0.337988	0.283654
Expression	ENSG00000143199	chr1_168751808_G_A_b38	FALSE	0.55134	0.268635
Expression	ENSG00000143164	chr1_168148628_A_G_b38	TRUE	0.201198	0.0122476
Expression	ENSG00000143178	chr1_168269299_A_G_b38	TRUE	0.654392	0.409055
Expression	ENSG00000143184	chr1_167631627_A_G_b38	FALSE	-0.184658	-0.0914559
Expression	ENSG00000203601	chr1_169559898_AGC_A_b38	TRUE	0.493015	-0.048715
Expression	ENSG00000285622	chr1_169133062_T_G_b38	TRUE	-1.25583	0.239536
Expression	ENSG00000143156	chr1_169336230_A_G_b38	TRUE	0.371983	0.492746
Expression	ENSG00000117479	chr1_169462222_C_G_b38	FALSE	-0.341424	-0.0512331
Expression	ENSG00000213062	chr1_169486808_A_G_b38	TRUE	0.211471	0.31612
Expression	ENSG00000174175	chr1_169672955_C_CA_b38	FALSE	-0.286612	-0.245654
Expression	ENSG00000000460	chr1_169735472_T_C_b38	TRUE	-0.143248	-0.0415422
Expression	ENSG00000188404	chr1_169698838_T_C_b38	TRUE	0.299341	0.2439
Expression	ENSG00000171806	chr1_169867034_T_C_b38	TRUE	-1.11007	-1.30869
Expression	ENSG00000000457	chr1_169787407_G_C_b38	TRUE	-0.235723	-0.131553
Expression	ENSG00000075945	chr1_170250892_G_A_b38	FALSE	0.112833	0.0252569
Expression	ENSG00000120370	chr1_170532380_AC_A_b38	TRUE	-0.283718	-0.285536
Expression	ENSG00000116132	chr1_170634669_A_G_b38	TRUE	0.330636	0.0402319
Expression	ENSG00000231424	chr1_172119415_C_T_b38	FALSE	0.289276	0.00939143
Expression	ENSG00000076258	chr1_171326146_T_C_b38	TRUE	-0.414912	-0.133069
Expression	ENSG00000117533	chr1_171753012_A_G_b38	TRUE	0.467828	0.521973
Expression	ENSG00000010165	chr1_171778435_GCCTTGTAACCTGTTA_G_b38	TRUE	0.358886	0.305738
Expression	ENSG00000197959	chr1_172117383_G_A_b38	TRUE	-0.311143	-0.240822
Expression	ENSG00000135845	chr1_172302441_G_A_b38	FALSE	-0.372383	-0.154079
Expression	ENSG00000117586	chr1_173447572_A_T_b38	TRUE	-0.250822	-0.12502
Expression	ENSG00000117592	chr1_172700641_G_A_b38	TRUE	0.403533	0.105542
Expression	ENSG00000183831	chr1_173037529_T_C_b38	FALSE	0.697496	-0.151251
Expression	ENSG00000117593	chr1_173731491_A_G_b38	TRUE	-0.219252	-0.205791
Expression	ENSG00000270084	chr1_174429015_A_G_b38	FALSE	0.96578	-0.367015
Expression	ENSG00000234741	chr1_174428314_A_G_b38	TRUE	0.898404	0.914916
Expression	ENSG00000117601	chr1_174013468_G_A_b38	TRUE	0.463417	0.212158
Expression	ENSG00000152061	chr1_174262992_T_G_b38	FALSE	-0.104272	-0.0673892
Expression	ENSG00000203737	chr1_175053071_G_C_b38	FALSE	-0.262789	-0.077313
Expression	ENSG00000289425	chr1_174449041_T_C_b38	FALSE	-0.693072	-0.32238
Expression	ENSG00000116161	chr1_174560120_C_T_b38	TRUE	-0.329258	-0.124885
Expression	ENSG00000287697	chr1_175750703_G_A_b38	FALSE	-0.240893	-0.0208282
Expression	ENSG00000235750	chr1_175250522_A_C_b38	TRUE	0.245173	0.197765
Expression	ENSG00000116147	chr1_175463155_G_C_b38	FALSE	0.490417	-0.0674805
Expression	ENSG00000228686	chr1_175507859_C_A_b38	FALSE	-0.202188	-0.120872
Expression	ENSG00000236021	chr1_175583936_A_G_b38	FALSE	0.450296	-0.271742
Expression	ENSG00000116183	chr1_175635245_C_T_b38	FALSE	-0.286927	-0.0713136
Expression	ENSG00000198797	chr1_176313484_C_T_b38	FALSE	0.62035	-0.44005
Expression	ENSG00000227579	chr1_177795890_T_C_b38	TRUE	-0.283283	0.0110295
Expression	ENSG00000075391	chr1_177987114_C_T_b38	FALSE	0.654956	-0.845474
Expression	ENSG00000240021	chr1_177677885_G_A_b38	FALSE	0.317314	0.0671295
Expression	ENSG00000213057	chr1_178691873_G_A_b38	TRUE	0.497023	0.160279
Expression	ENSG00000273384	chr1_177672694_A_T_b38	FALSE	-0.28704	-0.0688103
Expression	ENSG00000116194	chr1_179380220_G_C_b38	FALSE	0.867877	0.15186
Expression	ENSG00000116199	chr1_179049648_C_G_b38	TRUE	0.263491	0.268894
Expression	ENSG00000143322	chr1_179134699_T_C_b38	TRUE	0.271606	0.522398
Expression	ENSG00000162779	chr1_179361665_T_C_b38	TRUE	0.314202	0.606148
Expression	ENSG00000261250	chr1_179278359_A_G_b38	FALSE	-0.229083	0.0123975
Expression	ENSG00000261060	chr1_180565095_G_A_b38	FALSE	-0.366751	-0.117723
Expression	ENSG00000143337	chr1_179835306_T_C_b38	TRUE	0.2548	0.206575
Expression	ENSG00000272906	chr1_179851733_C_T_b38	TRUE	-0.369962	-0.356378
Expression	ENSG00000260360	chr1_179429438_C_T_b38	FALSE	-0.951606	-0.110251
Expression	ENSG00000135837	chr1_179937563_A_T_b38	TRUE	-0.289763	0.0766975
Expression	ENSG00000116260	chr1_180173647_G_T_b38	TRUE	0.744578	0.664328
Expression	ENSG00000121454	chr1_180281203_T_G_b38	TRUE	0.460431	0.67436
Expression	ENSG00000230124	chr1_180461406_T_C_b38	TRUE	-0.422793	-0.00159032
Expression	ENSG00000236719	chr1_180176906_G_A_b38	FALSE	0.407568	-0.104901
Expression	ENSG00000135835	chr1_181769039_G_A_b38	FALSE	0.240927	0.0582738
Expression	ENSG00000232586	chr1_180978472_T_G_b38	TRUE	0.21438	0.187655
Expression	ENSG00000243155	chr1_180979438_A_G_b38	TRUE	0.240603	0.188712
Expression	ENSG00000153029	chr1_181057950_T_C_b38	TRUE	-0.287518	-0.269069
Expression	ENSG00000289589	chr1_180411423_T_G_b38	FALSE	0.758807	0.151261
Expression	ENSG00000237292	chr1_181175461_C_G_b38	TRUE	0.672964	0.842961
Expression	ENSG00000179452	chr1_181175461_C_G_b38	TRUE	-0.440169	-0.335957
Expression	ENSG00000198216	chr1_181429269_C_T_b38	TRUE	0.737021	0.752328
Expression	ENSG00000287452	chr1_181550918_G_A_b38	FALSE	0.346942	-0.0754554
Expression	ENSG00000224810	chr1_182266085_GA_G_b38	FALSE	0.310311	0.181672
Expression	ENSG00000225982	chr1_181447202_T_C_b38	FALSE	0.250288	0.325084
Expression	ENSG00000135821	chr1_182356913_G_T_b38	TRUE	0.439908	0.10039
Expression	ENSG00000203730	chr1_182144610_T_C_b38	FALSE	-0.757826	0.378584
Expression	ENSG00000135828	chr1_182571896_G_A_b38	TRUE	0.307542	0.200777
Expression	ENSG00000143333	chr1_182607439_T_C_b38	FALSE	0.231049	0.134929
Expression	ENSG00000261504	chr1_182873999_A_G_b38	FALSE	0.572543	0.242251
Expression	ENSG00000135824	chr1_182204750_A_G_b38	FALSE	-0.569646	0.409695
Expression	ENSG00000135829	chr1_183221316_T_C_b38	FALSE	-0.180547	0.00472305
Expression	ENSG00000135862	chr1_183005965_T_C_b38	TRUE	-0.464779	-0.597746
Expression	ENSG00000058085	chr1_183186170_G_A_b38	TRUE	0.610849	0.584231
Expression	ENSG00000157064	chr1_184110595_A_G_b38	TRUE	-0.486296	-0.140656
Expression	ENSG00000232860	chr1_182676670_G_T_b38	FALSE	1.20579	-0.278884
Expression	ENSG00000116701	chr1_183590726_T_C_b38	TRUE	-0.343034	8.56195e-05
Expression	ENSG00000289099	chr1_183390744_C_T_b38	FALSE	-0.471837	0.0484043
Expression	ENSG00000286966	chr1_183135823_A_C_b38	FALSE	0.464249	0.0761069
Expression	ENSG00000162704	chr1_183680485_A_G_b38	TRUE	0.302605	0.330012
Expression	ENSG00000143344	chr1_183943650_A_G_b38	TRUE	0.220131	0.0479391
Expression	ENSG00000289581	chr1_183941302_G_T_b38	FALSE	-0.920431	-1.46295
Expression	ENSG00000198756	chr1_183965815_G_C_b38	FALSE	0.178234	0.211943
Expression	ENSG00000198860	chr1_184116899_G_A_b38	TRUE	0.229847	0.178455
Expression	ENSG00000116667	chr1_184151516_A_G_b38	FALSE	0.350577	-0.0655271
Expression	ENSG00000286378	chr1_184002838_A_G_b38	FALSE	1.08981	0.177858
Expression	ENSG00000116406	chr1_184694447_T_C_b38	TRUE	-0.314953	-0.313759
Expression	ENSG00000135842	chr1_184960657_T_TC_b38	TRUE	-0.375577	-0.251592
Expression	ENSG00000121486	chr1_184688117_T_C_b38	FALSE	0.149311	-0.164663
Expression	ENSG00000116679	chr1_185395196_C_T_b38	TRUE	0.384973	0.197498
Expression	ENSG00000288078	chr1_185513089_T_C_b38	TRUE	0.60578	-0.0829301
Expression	ENSG00000047410	chr1_185539450_G_A_b38	FALSE	0.123952	-0.0104972
Expression	ENSG00000229739	chr1_186623059_C_A_b38	TRUE	0.691875	0.519549
Expression	ENSG00000288562	chr1_186901832_T_G_b38	FALSE	0.682056	-0.546925
Expression	ENSG00000073756	chr1_186513275_C_G_b38	FALSE	0.325177	0.352065
Expression	ENSG00000285894	chr1_188167000_T_C_b38	TRUE	0.297884	0.273251
Expression	ENSG00000237283	chr1_188795325_T_C_b38	FALSE	0.631057	-0.361304
Expression	ENSG00000090104	chr1_192507586_A_G_b38	FALSE	0.148976	-0.0632543
Expression	ENSG00000127074	chr1_192640126_A_T_b38	TRUE	-0.550388	-0.36825
Expression	ENSG00000231767	chr1_192582546_T_C_b38	FALSE	0.2031	-0.0729138
Expression	ENSG00000116741	chr1_192810097_T_A_b38	TRUE	0.472741	0.265937
Expression	ENSG00000285280	chr1_193401342_G_A_b38	FALSE	-0.720423	0.0641175
Expression	ENSG00000023572	chr1_193104436_T_A_b38	TRUE	0.175252	0.0298958
Expression	ENSG00000134371	chr1_192640126_A_T_b38	TRUE	-0.257872	0.129189
Expression	ENSG00000162630	chr1_193471250_C_T_b38	FALSE	-0.990883	-0.178022
Expression	ENSG00000286285	chr1_192615807_T_TG_b38	FALSE	0.684791	-0.314814
Expression	ENSG00000285718	chr1_195265527_C_T_b38	FALSE	-0.313825	-0.167845
Expression	ENSG00000000971	chr1_196014744_ACAT_A_b38	FALSE	1.08049	0.281204
Expression	ENSG00000177888	chr1_196353264_C_A_b38	FALSE	-0.313675	0.0846517
Expression	ENSG00000203724	chr1_197902889_G_T_b38	FALSE	-0.226744	-0.0531579
Expression	ENSG00000151414	chr1_198184434_G_T_b38	TRUE	-0.320255	-0.152882
Expression	ENSG00000223881	chr1_198617999_G_A_b38	FALSE	-0.33569	-0.0232696
Expression	ENSG00000081237	chr1_198876655_A_G_b38	FALSE	0.151346	-0.147557
Expression	ENSG00000116833	chr1_200745307_G_A_b38	FALSE	-0.977132	0.427723
Expression	ENSG00000282849	chr1_200486580_G_C_b38	FALSE	0.538758	0.852031
Expression	ENSG00000260088	chr1_200674326_T_C_b38	TRUE	-0.742496	-0.865517
Expression	ENSG00000118197	chr1_200649903_C_T_b38	TRUE	-0.490518	-0.640011
Expression	ENSG00000118200	chr1_200798208_T_G_b38	FALSE	-0.18832	-0.0674974
Expression	ENSG00000163362	chr1_201010334_C_A_b38	TRUE	-0.421665	0.161041
Expression	ENSG00000116852	chr1_201000638_G_A_b38	TRUE	-0.252088	-0.194762
Expression	ENSG00000229191	chr1_201028802_C_T_b38	TRUE	-0.410748	-0.315968
Expression	ENSG00000116857	chr1_201181011_C_T_b38	TRUE	-0.369142	-0.215224
Expression	ENSG00000118194	chr1_201957041_G_A_b38	FALSE	-0.579595	0.0260766
Expression	ENSG00000286600	chr1_201784568_T_A_b38	FALSE	-0.220255	0.259044
Expression	ENSG00000282221	chr1_201405525_C_T_b38	TRUE	-0.330137	-0.33087
Expression	ENSG00000159166	chr1_201405525_C_T_b38	TRUE	-0.431798	-0.246193
Expression	ENSG00000159173	chr1_201421902_C_T_b38	FALSE	-0.299216	-0.260149
Expression	ENSG00000174307	chr1_201468871_C_T_b38	TRUE	0.369709	0.0691947
Expression	ENSG00000224536	chr1_201511532_G_A_b38	TRUE	-0.28817	-0.193047
Expression	ENSG00000159176	chr1_201479636_A_C_b38	TRUE	-0.15692	-0.14165
Expression	ENSG00000134369	chr1_201524399_G_C_b38	TRUE	0.561948	0.379542
Expression	ENSG00000198700	chr1_201831198_T_A_b38	TRUE	0.421503	0.0991764
Expression	ENSG00000231871	chr1_201520729_A_G_b38	FALSE	-0.595487	-0.138739
Expression	ENSG00000198892	chr1_201850966_G_A_b38	TRUE	-0.776605	-0.116151
Expression	ENSG00000163431	chr1_202935380_C_T_b38	FALSE	-0.705112	0.118435
Expression	ENSG00000134375	chr1_201969867_C_T_b38	TRUE	0.165392	0.111776
Expression	ENSG00000163435	chr1_201974878_T_C_b38	FALSE	0.199161	-0.132072
Expression	ENSG00000234678	chr1_201317076_C_T_b38	FALSE	-0.829655	-0.360877
Expression	ENSG00000170075	chr1_202731295_C_T_b38	FALSE	0.520133	-0.0537626
Expression	ENSG00000143862	chr1_202207802_G_A_b38	FALSE	0.515572	-0.0292699
Expression	ENSG00000143851	chr1_202160068_T_C_b38	TRUE	-0.518812	-0.581083
Expression	ENSG00000133067	chr1_202294731_A_G_b38	FALSE	0.746885	-0.045433
Expression	ENSG00000077157	chr1_203302458_A_G_b38	FALSE	0.16713	0.0908936
Expression	ENSG00000117139	chr1_202811679_T_C_b38	TRUE	0.287736	0.0946558
Expression	ENSG00000260021	chr1_203674846_C_T_b38	FALSE	0.28528	0.229756
Expression	ENSG00000228288	chr1_202811679_T_C_b38	TRUE	0.260322	0.195379
Expression	ENSG00000183155	chr1_202878939_G_A_b38	FALSE	0.324205	0.317302
Expression	ENSG00000117153	chr1_202927014_G_C_b38	TRUE	-0.674738	-0.876307
Expression	ENSG00000159348	chr1_202962711_G_A_b38	TRUE	-0.278286	-0.19481
Expression	ENSG00000163444	chr1_203327212_G_C_b38	FALSE	0.406162	-0.0581981
Expression	ENSG00000133055	chr1_203132599_T_C_b38	TRUE	-0.702404	0.180056
Expression	ENSG00000133048	chr1_203186952_T_C_b38	TRUE	0.691557	0.3671
Expression	ENSG00000231507	chr1_203278831_A_T_b38	TRUE	-0.390189	-0.40844
Expression	ENSG00000133063	chr1_203240353_T_G_b38	FALSE	0.408345	-0.0280886
Expression	ENSG00000288925	chr1_203315385_AG_A_b38	FALSE	0.77447	1.24161
Expression	ENSG00000233791	chr1_203304849_C_T_b38	TRUE	2.02398	1.70615
Expression	ENSG00000122176	chr1_203351280_G_C_b38	TRUE	0.498159	0.13271
Expression	ENSG00000188783	chr1_203609216_G_A_b38	FALSE	1.19836	0.243173
Expression	ENSG00000058668	chr1_204291041_C_CAG_b38	FALSE	0.352862	-0.429194
Expression	ENSG00000122188	chr1_203765103_T_G_b38	TRUE	-0.263491	-0.0878087
Expression	ENSG00000058673	chr1_204004314_T_C_b38	FALSE	-0.157107	-0.161572
Expression	ENSG00000257315	chr1_204286720_A_G_b38	FALSE	-0.105434	-0.0473049
Expression	ENSG00000286383	chr1_203077067_A_G_b38	FALSE	-0.212264	0.360405
Expression	ENSG00000143842	chr1_203542777_C_T_b38	FALSE	-0.38997	0.0264496
Expression	ENSG00000174567	chr1_204025090_G_A_b38	FALSE	0.24993	0.112301
Expression	ENSG00000226330	chr1_203638675_G_A_b38	FALSE	0.258794	-0.0699347
Expression	ENSG00000288934	chr1_204454431_G_A_b38	FALSE	0.840429	0.268563
Expression	ENSG00000158615	chr1_204407108_A_T_b38	FALSE	-0.251702	0.129574
Expression	ENSG00000133056	chr1_204487855_T_G_b38	TRUE	-0.202598	0.0453603
Expression	ENSG00000198625	chr1_204506385_T_A_b38	TRUE	-0.141485	-0.0915781
Expression	ENSG00000240219	chr1_204035591_A_C_b38	FALSE	0.247596	0.087886
Expression	ENSG00000170382	chr1_204437853_G_A_b38	FALSE	0.672798	0.0644547
Expression	ENSG00000163531	chr1_205031967_T_C_b38	FALSE	-0.859128	0.273304
Expression	ENSG00000287197	chr1_205305933_C_T_b38	FALSE	0.247193	-0.0993205
Expression	ENSG00000184144	chr1_205525283_G_A_b38	FALSE	0.438369	0.366966
Expression	ENSG00000174529	chr1_205071815_C_G_b38	TRUE	-0.265854	-0.348907
Expression	ENSG00000117222	chr1_205138955_C_T_b38	FALSE	-0.113651	-0.222288
Expression	ENSG00000133059	chr1_205278032_G_C_b38	TRUE	0.213723	0.0109058
Expression	ENSG00000226235	chr1_205351658_C_T_b38	FALSE	-0.689997	0.127917
Expression	ENSG00000281406	chr1_204768590_C_T_b38	FALSE	0.983307	0.298525
Expression	ENSG00000117266	chr1_204873955_G_A_b38	FALSE	-0.322287	0.186984
Expression	ENSG00000174514	chr1_205594485_A_G_b38	TRUE	-0.346759	-0.39369
Expression	ENSG00000158711	chr1_205631216_C_T_b38	TRUE	0.248636	0.451094
Expression	ENSG00000158715	chr1_205669917_A_G_b38	TRUE	0.235068	0.177493
Expression	ENSG00000069275	chr1_205444432_G_A_b38	FALSE	0.374886	0.220947
Expression	ENSG00000117280	chr1_205770138_C_T_b38	TRUE	0.409579	0.46391
Expression	ENSG00000285521	chr1_205418806_C_T_b38	FALSE	0.233598	0.0966756
Expression	ENSG00000286619	chr1_205813590_A_G_b38	TRUE	0.849021	0.921941
Expression	ENSG00000133065	chr1_205823552_T_C_b38	TRUE	-0.674123	-0.62855
Expression	ENSG00000174502	chr1_205919195_A_G_b38	TRUE	-0.457216	-0.316198
Expression	ENSG00000196188	chr1_206851417_C_T_b38	FALSE	0.224796	-0.152514
Expression	ENSG00000263961	chr1_206053119_C_T_b38	FALSE	-0.262059	-0.263801
Expression	ENSG00000266028	chr1_207019832_G_A_b38	FALSE	-0.155274	-0.0253513
Expression	ENSG00000196550	chr1_205470641_G_A_b38	FALSE	-0.148711	-0.0702302
Expression	ENSG00000263528	chr1_206476609_G_A_b38	TRUE	0.351315	0.229975
Expression	ENSG00000162888	chr1_206483235_G_A_b38	FALSE	-0.240224	-0.171084
Expression	ENSG00000261000	chr1_206505690_T_A_b38	TRUE	0.693032	0.731537
Expression	ENSG00000266094	chr1_206551409_G_A_b38	TRUE	0.321695	0.243758
Expression	ENSG00000143486	chr1_206606563_G_A_b38	TRUE	0.182376	0.180512
Expression	ENSG00000143479	chr1_206661466_T_C_b38	FALSE	0.154375	0.118614
Expression	ENSG00000237605	chr1_205796596_CTAAA_C_b38	FALSE	-1.05273	0.79242
Expression	ENSG00000162889	chr1_206688315_G_A_b38	TRUE	0.626786	0.00639216
Expression	ENSG00000142224	chr1_206770767_T_A_b38	TRUE	0.642793	0.352571
Expression	ENSG00000136634	chr1_207467878_G_C_b38	FALSE	-0.734785	0.388632
Expression	ENSG00000162896	chr1_206497320_C_G_b38	FALSE	0.210888	-0.0101229
Expression	ENSG00000162897	chr1_206967095_C_T_b38	TRUE	0.315011	0.109669
Expression	ENSG00000123836	chr1_206071296_A_G_b38	TRUE	0.36297	0.00128271
Expression	ENSG00000180667	chr1_206663306_C_T_b38	FALSE	-0.149759	0.0690296
Expression	ENSG00000123843	chr1_207089635_T_G_b38	TRUE	0.339856	0.169603
Expression	ENSG00000203710	chr1_207808637_GGTTT_G_b38	TRUE	0.787248	-0.938643
Expression	ENSG00000197721	chr1_207641490_T_G_b38	TRUE	-0.228239	-0.330425
Expression	ENSG00000285239	chr1_208238088_G_A_b38	FALSE	-0.436251	-0.161139
Expression	ENSG00000117335	chr1_207833932_T_G_b38	TRUE	-0.139745	-0.328504
Expression	ENSG00000203709	chr1_207594018_G_A_b38	FALSE	-0.432841	0.0749048
Expression	ENSG00000174059	chr1_208039566_C_T_b38	FALSE	-0.678489	-0.0171994
Expression	ENSG00000076356	chr1_208189413_C_T_b38	TRUE	-0.509661	-0.385347
Expression	ENSG00000286198	chr1_208484830_A_G_b38	FALSE	-0.482849	-0.0412379
Expression	ENSG00000261453	chr1_209107637_T_A_b38	TRUE	-0.490592	-0.451158
Expression	ENSG00000287046	chr1_209107637_T_A_b38	TRUE	-0.665874	-0.696043
Expression	ENSG00000230937	chr1_209701909_A_G_b38	FALSE	0.595242	-0.264165
Expression	ENSG00000008118	chr1_209660002_T_TC_b38	FALSE	0.2149	-0.00616843
Expression	ENSG00000196878	chr1_209660101_T_C_b38	TRUE	0.233001	0.0685893
Expression	ENSG00000123689	chr1_209029463_T_C_b38	FALSE	0.394229	0.10432
Expression	ENSG00000117594	chr1_208881603_C_T_b38	FALSE	0.993329	-0.105857
Expression	ENSG00000227591	chr1_209714023_A_AGT_b38	FALSE	0.204323	-0.0449337
Expression	ENSG00000009790	chr1_209796557_G_C_b38	FALSE	0.159201	0.0477087
Expression	ENSG00000117595	chr1_209806682_C_T_b38	TRUE	0.362428	0.277976
Expression	ENSG00000117597	chr1_209029998_G_C_b38	TRUE	0.461943	-0.279585
Expression	ENSG00000143469	chr1_209655567_A_T_b38	FALSE	-0.259472	-0.0559972
Expression	ENSG00000054392	chr1_210383965_T_C_b38	FALSE	0.258836	0.132623
Expression	ENSG00000287157	chr1_210489167_T_A_b38	FALSE	-0.841706	0.57992
Expression	ENSG00000143473	chr1_211265580_G_A_b38	FALSE	0.45682	0.143002
Expression	ENSG00000284376	chr1_210270201_C_T_b38	FALSE	-0.217006	0.135752
Expression	ENSG00000117625	chr1_211731746_T_C_b38	FALSE	-0.124908	-0.00853627
Expression	ENSG00000082512	chr1_211380457_G_T_b38	FALSE	-0.201812	-0.0126407
Expression	ENSG00000153363	chr1_211382789_C_G_b38	TRUE	-1.57518	-1.07229
Expression	ENSG00000198570	chr1_211374330_T_C_b38	FALSE	-0.803463	0.313282
Expression	ENSG00000170385	chr1_211588673_C_T_b38	TRUE	0.627973	0.0294609
Expression	ENSG00000117650	chr1_211566849_T_C_b38	FALSE	0.464457	0.0199972
Expression	ENSG00000231057	chr1_212335663_A_C_b38	FALSE	0.288999	0.122934
Expression	ENSG00000123684	chr1_211697483_C_T_b38	TRUE	-0.319192	-0.35117
Expression	ENSG00000143476	chr1_212002099_C_T_b38	FALSE	-0.321609	-0.00676457
Expression	ENSG00000229983	chr1_212255917_G_A_b38	FALSE	-0.286396	-0.252938
Expression	ENSG00000226251	chr1_212331146_C_T_b38	TRUE	0.585489	0.560986
Expression	ENSG00000066027	chr1_212189730_A_G_b38	TRUE	0.214489	0.0588026
Expression	ENSG00000229832	chr1_212841981_G_A_b38	FALSE	0.232541	-0.0208411
Expression	ENSG00000065600	chr1_212413978_T_C_b38	TRUE	0.727089	1.03488
Expression	ENSG00000287445	chr1_212427757_C_T_b38	TRUE	-0.494004	-0.49301
Expression	ENSG00000288007	chr1_212501543_C_T_b38	TRUE	0.626611	0.558756
Expression	ENSG00000260805	chr1_212590097_T_C_b38	TRUE	0.445655	0.35496
Expression	ENSG00000162772	chr1_212599595_T_C_b38	FALSE	-0.153567	0.0148556
Expression	ENSG00000237980	chr1_213591685_G_C_b38	FALSE	-0.776123	0.3698
Expression	ENSG00000123685	chr1_212701715_T_C_b38	TRUE	0.393645	0.4001
Expression	ENSG00000203705	chr1_212781889_A_C_b38	TRUE	-0.332233	-0.162551
Expression	ENSG00000185523	chr1_212800662_T_C_b38	TRUE	-0.431302	-0.224738
Expression	ENSG00000198468	chr1_212859226_T_A_b38	TRUE	1.17721	1.18161
Expression	ENSG00000174606	chr1_213026737_T_C_b38	TRUE	-0.317168	-0.501458
Expression	ENSG00000136643	chr1_213486558_G_T_b38	FALSE	0.179762	-0.0100019
Expression	ENSG00000117707	chr1_214379683_T_C_b38	FALSE	-0.638973	-0.909524
Expression	ENSG00000230461	chr1_214903438_T_C_b38	FALSE	0.687613	0.057676
Expression	ENSG00000143499	chr1_214315850_T_C_b38	TRUE	0.30668	0.208057
Expression	ENSG00000117724	chr1_214773388_A_G_b38	FALSE	0.23465	0.089747
Expression	ENSG00000287008	chr1_214663867_T_C_b38	TRUE	-0.730526	0.00237182
Expression	ENSG00000136636	chr1_215882324_T_C_b38	FALSE	-0.599671	-0.0210619
Expression	ENSG00000042781	chr1_217335457_T_C_b38	FALSE	0.376594	-0.298871
Expression	ENSG00000067533	chr1_218284716_T_C_b38	TRUE	0.257097	0.293304
Expression	ENSG00000092969	chr1_219090496_C_G_b38	FALSE	-0.27086	0.108554
Expression	ENSG00000143353	chr1_219172269_T_G_b38	TRUE	0.567283	0.708514
Expression	ENSG00000228063	chr1_218403953_G_C_b38	FALSE	-0.314534	-0.240244
Expression	ENSG00000223842	chr1_219516725_C_T_b38	FALSE	-0.446537	-0.139312
Expression	ENSG00000277007	chr1_219509033_C_T_b38	FALSE	0.428157	0.367714
Expression	ENSG00000287676	chr1_219643745_T_A_b38	FALSE	0.316193	0.0356405
Expression	ENSG00000215817	chr1_219753202_T_C_b38	FALSE	-0.17855	-0.152517
Expression	ENSG00000136628	chr1_219970211_T_C_b38	TRUE	0.220664	0.0450522
Expression	ENSG00000162813	chr1_220087955_G_A_b38	TRUE	0.231111	0.116267
Expression	ENSG00000118873	chr1_220219296_T_TA_b38	TRUE	-0.149632	-0.210412
Expression	ENSG00000116141	chr1_220825214_T_C_b38	FALSE	-0.77496	-0.30318
Expression	ENSG00000162817	chr1_220695166_A_G_b38	TRUE	0.948243	1.01317
Expression	ENSG00000117791	chr1_220714617_G_C_b38	TRUE	1.06428	1.45221
Expression	ENSG00000186205	chr1_220716586_A_T_b38	TRUE	0.909472	0.975601
Expression	ENSG00000136630	chr1_221696092_C_A_b38	FALSE	-0.208862	-0.0622081
Expression	ENSG00000232436	chr1_222458354_G_C_b38	FALSE	-0.724391	-0.133659
Expression	ENSG00000143507	chr1_221713757_T_G_b38	FALSE	0.342552	0.0266628
Expression	ENSG00000238042	chr1_221179501_A_G_b38	FALSE	0.285344	-0.0780474
Expression	ENSG00000276997	chr1_222629584_C_T_b38	FALSE	-0.231173	0.0731585
Expression	ENSG00000143512	chr1_222616798_GCTGGAGAGCATTGTAGCCACTCTT_G_b38	TRUE	-0.375322	0.35264
Expression	ENSG00000225265	chr1_222590319_T_A_b38	TRUE	-0.524448	-0.626538
Expression	ENSG00000143498	chr1_222566559_G_A_b38	TRUE	0.465672	0.471048
Expression	ENSG00000154305	chr1_222622227_C_G_b38	TRUE	-0.302681	-0.216553
Expression	ENSG00000272750	chr1_222656208_G_A_b38	TRUE	-0.381311	-0.327422
Expression	ENSG00000162819	chr1_222633596_G_A_b38	TRUE	0.535137	0.824835
Expression	ENSG00000186063	chr1_223521803_G_A_b38	FALSE	-0.179968	0.00688967
Expression	ENSG00000287684	chr1_223485142_A_G_b38	FALSE	-0.897534	0.323356
Expression	ENSG00000154309	chr1_223495299_G_A_b38	FALSE	0.144595	-0.123503
Expression	ENSG00000287338	chr1_222756246_G_A_b38	FALSE	0.75662	0.296061
Expression	ENSG00000187554	chr1_223155948_T_C_b38	FALSE	-0.529386	-0.170754
Expression	ENSG00000226601	chr1_224160613_G_A_b38	FALSE	0.863375	0.256309
Expression	ENSG00000143502	chr1_222381900_C_T_b38	FALSE	-0.722581	0.131324
Expression	ENSG00000203697	chr1_223208029_G_A_b38	FALSE	-0.803746	-0.654485
Expression	ENSG00000162909	chr1_223734360_A_G_b38	TRUE	0.309452	0.167198
Expression	ENSG00000143514	chr1_223902664_G_A_b38	FALSE	0.242728	-0.0179959
Expression	ENSG00000288999	chr1_223306471_G_A_b38	FALSE	0.219798	0.0264178
Expression	ENSG00000143756	chr1_224129179_A_G_b38	TRUE	-0.290321	-0.505793
Expression	ENSG00000143753	chr1_224615156_A_G_b38	FALSE	0.531586	-0.505537
Expression	ENSG00000143748	chr1_224254470_G_A_b38	TRUE	0.35416	0.365863
Expression	ENSG00000143771	chr1_224659292_A_G_b38	TRUE	-0.497359	-0.224455
Expression	ENSG00000143786	chr1_224373436_A_G_b38	TRUE	1.05635	-0.204532
Expression	ENSG00000162923	chr1_223897318_C_T_b38	FALSE	0.264928	-0.0717103
Expression	ENSG00000233384	chr1_225278442_A_G_b38	FALSE	0.169543	-0.0790452
Expression	ENSG00000185842	chr1_224330282_G_A_b38	FALSE	-1.1101	-0.623469
Expression	ENSG00000143815	chr1_224463086_T_C_b38	FALSE	-0.447794	0.147196
Expression	ENSG00000234476	chr1_224558875_A_G_b38	TRUE	0.574835	-0.112418
Expression	ENSG00000154380	chr1_225921199_T_G_b38	FALSE	0.39286	-0.102894
Expression	ENSG00000143742	chr1_225956823_G_A_b38	FALSE	0.256607	0.115048
Expression	ENSG00000196187	chr1_226099431_A_G_b38	FALSE	-0.0944196	-0.0556595
Expression	ENSG00000143751	chr1_226009495_G_A_b38	TRUE	-0.148449	0.0196059
Expression	ENSG00000163041	chr1_226000198_C_T_b38	TRUE	-0.148714	-0.0510975
Expression	ENSG00000272562	chr1_226976304_G_C_b38	FALSE	0.676916	-0.275975
Expression	ENSG00000225518	chr1_226477583_G_A_b38	FALSE	-0.202912	0.111096
Expression	ENSG00000185155	chr1_226224529_T_C_b38	TRUE	-0.545491	-0.431172
Expression	ENSG00000183814	chr1_225724101_C_T_b38	FALSE	0.203607	0.00169074
Expression	ENSG00000143799	chr1_225896277_G_A_b38	FALSE	0.13484	0.0828797
Expression	ENSG00000203685	chr1_226559961_A_G_b38	FALSE	0.278631	0.101824
Expression	ENSG00000287259	chr1_227027044_C_G_b38	FALSE	-0.179057	0.087563
Expression	ENSG00000143801	chr1_226870643_A_G_b38	TRUE	-0.248984	-0.170125
Expression	ENSG00000143776	chr1_227253311_G_A_b38	TRUE	-0.525872	-0.433925
Expression	ENSG00000181450	chr1_227911816_T_C_b38	FALSE	0.609435	0.0149892
Expression	ENSG00000143740	chr1_227764605_TA_T_b38	TRUE	0.400509	0.269399
Expression	ENSG00000230005	chr1_226927785_G_A_b38	FALSE	1.08385	0.317457
Expression	ENSG00000286389	chr1_228671573_C_G_b38	FALSE	-0.755958	0.691661
Expression	ENSG00000143816	chr1_227862526_A_C_b38	FALSE	-0.325691	0.146306
Expression	ENSG00000154342	chr1_228233841_G_C_b38	TRUE	-0.214076	-0.127401
Expression	ENSG00000143761	chr1_227925735_T_C_b38	FALSE	0.188435	-0.0449173
Expression	ENSG00000143793	chr1_227694168_C_T_b38	FALSE	-0.123125	-0.108041
Expression	ENSG00000143774	chr1_229002753_T_A_b38	FALSE	0.287983	0.0788897
Expression	ENSG00000198835	chr1_228157117_GGTGGAGGGACCCCGACGCCCCTGTCCAGGGT_G_b38	FALSE	0.891528	-0.0680383
Expression	ENSG00000203684	chr1_229057066_G_A_b38	FALSE	-0.81343	-0.886964
Expression	ENSG00000181873	chr1_229158611_G_T_b38	FALSE	-0.365687	0.0262612
Expression	ENSG00000269934	chr1_227488293_C_G_b38	FALSE	0.258027	0.0215832
Expression	ENSG00000270104	chr1_228398549_A_G_b38	TRUE	-0.341295	-0.285116
Expression	ENSG00000154370	chr1_227922362_C_G_b38	FALSE	0.511142	-0.0692413
Expression	ENSG00000231563	chr1_228724034_C_T_b38	FALSE	0.670179	-0.251777
Expression	ENSG00000162931	chr1_228970612_C_T_b38	FALSE	-0.643366	0.205162
Expression	ENSG00000181218	chr1_229426021_C_T_b38	FALSE	-0.951566	0.0592603
Expression	ENSG00000196890	chr1_229004993_A_G_b38	FALSE	-0.566177	-0.348462
Expression	ENSG00000168159	chr1_228486817_G_A_b38	TRUE	-0.308769	-0.357848
Expression	ENSG00000116574	chr1_228858641_C_T_b38	FALSE	-0.161093	-0.102475
Expression	ENSG00000177800	chr1_229164421_T_C_b38	FALSE	-0.599506	0.00747027
Expression	ENSG00000168118	chr1_229044115_A_G_b38	FALSE	-0.766681	0.0978762
Expression	ENSG00000237481	chr1_229307394_C_T_b38	FALSE	0.307929	0.0526583
Expression	ENSG00000154429	chr1_229381508_T_G_b38	TRUE	-0.132198	-0.0564177
Expression	ENSG00000143632	chr1_229583652_A_G_b38	FALSE	0.794741	0.182444
Expression	ENSG00000069248	chr1_229762223_C_T_b38	FALSE	-0.647113	-0.14457
Expression	ENSG00000135776	chr1_229456913_A_G_b38	FALSE	-0.173504	-0.271222
Expression	ENSG00000143641	chr1_230712956_C_T_b38	TRUE	0.165561	0.0388913
Expression	ENSG00000227006	chr1_230312646_C_G_b38	FALSE	-0.725773	-0.0721054
Expression	ENSG00000177614	chr1_230702111_G_C_b38	FALSE	0.762556	-0.103105
Expression	ENSG00000135744	chr1_230300256_T_C_b38	FALSE	-0.591199	-0.39125
Expression	ENSG00000119280	chr1_230862366_T_C_b38	TRUE	0.300303	0.150074
Expression	ENSG00000143643	chr1_230978849_C_T_b38	TRUE	0.305331	0.418377
Expression	ENSG00000182118	chr1_230522613_G_A_b38	FALSE	-0.358815	-0.0898514
Expression	ENSG00000119283	chr1_230573094_G_C_b38	FALSE	-0.191651	-0.0761032
Expression	ENSG00000116906	chr1_231321303_A_AAT_b38	FALSE	0.552196	0.137017
Expression	ENSG00000116903	chr1_230369907_G_T_b38	FALSE	-0.274702	-0.0871592
Expression	ENSG00000135766	chr1_231174839_A_C_b38	FALSE	0.296657	-0.00765478
Expression	ENSG00000287856	chr1_230963430_G_GGAGTTTGA_b38	FALSE	0.242228	-0.137443
Expression	ENSG00000233461	chr1_231541596_A_ATATT_b38	TRUE	0.314894	0.142384
Expression	ENSG00000162946	chr1_231626594_G_C_b38	TRUE	0.475882	0.256272
Expression	ENSG00000286071	chr1_232344829_C_T_b38	FALSE	-0.40725	0.0425847
Expression	ENSG00000116991	chr1_232671349_G_A_b38	TRUE	0.861996	-0.430888
Expression	ENSG00000236497	chr1_233638625_C_G_b38	FALSE	0.277514	-0.043523
Expression	ENSG00000212916	chr1_232801289_T_C_b38	TRUE	-0.465038	-0.377124
Expression	ENSG00000135778	chr1_232955717_T_A_b38	TRUE	-1.38779	-1.27844
Expression	ENSG00000135749	chr1_232592796_C_T_b38	FALSE	0.253721	-0.146552
Expression	ENSG00000143674	chr1_233353308_T_G_b38	FALSE	0.201891	0.0619378
Expression	ENSG00000289305	chr1_233564491_T_G_b38	TRUE	0.411102	0.120383
Expression	ENSG00000135750	chr1_233564491_T_G_b38	TRUE	0.409105	0.0904004
Expression	ENSG00000286109	chr1_233597000_T_A_b38	FALSE	-0.750637	-0.523629
Expression	ENSG00000286666	chr1_234147149_A_G_b38	FALSE	-0.269974	-0.0856097
Expression	ENSG00000183780	chr1_234245767_T_A_b38	TRUE	-0.382364	-0.400389
Expression	ENSG00000236358	chr1_233881913_C_T_b38	FALSE	0.726451	0.371762
Expression	ENSG00000168275	chr1_234373513_G_C_b38	TRUE	0.371884	0.493075
Expression	ENSG00000231663	chr1_234373210_A_C_b38	TRUE	0.965319	1.02117
Expression	ENSG00000059588	chr1_234474793_C_G_b38	TRUE	0.186649	0.223172
Expression	ENSG00000168264	chr1_234172377_C_T_b38	FALSE	0.144293	0.0923601
Expression	ENSG00000224939	chr1_234629179_G_A_b38	TRUE	-0.634832	-0.279205
Expression	ENSG00000228044	chr1_234561359_G_A_b38	FALSE	0.446807	-0.0970161
Expression	ENSG00000230628	chr1_234680253_C_T_b38	TRUE	-0.374995	-0.543243
Expression	ENSG00000227630	chr1_235617310_A_C_b38	FALSE	0.523202	-0.00566219
Expression	ENSG00000279261	chr1_235082482_C_G_b38	FALSE	-0.676546	0.309698
Expression	ENSG00000237520	chr1_234953983_C_G_b38	TRUE	-0.546191	-0.324114
Expression	ENSG00000238005	chr1_234821954_T_A_b38	FALSE	-0.290233	-0.267785
Expression	ENSG00000258082	chr1_234841347_G_A_b38	TRUE	-0.743347	0.112343
Expression	ENSG00000173726	chr1_235109042_C_T_b38	TRUE	-0.263586	-0.131674
Expression	ENSG00000188739	chr1_235202840_A_G_b38	TRUE	0.288173	0.558115
Expression	ENSG00000152904	chr1_235054748_T_C_b38	FALSE	0.503692	-0.1165
Expression	ENSG00000285053	chr1_234652679_CA_C_b38	FALSE	0.448937	0.294849
Expression	ENSG00000284770	chr1_235548630_TGA_T_b38	TRUE	-0.254656	-0.0260952
Expression	ENSG00000285177	chr1_234437519_C_T_b38	FALSE	0.749459	0.330996
Expression	ENSG00000162885	chr1_235504390_G_A_b38	TRUE	-0.634345	-0.770624
Expression	ENSG00000168243	chr1_234901170_A_C_b38	FALSE	-0.264361	0.0376444
Expression	ENSG00000143669	chr1_236636438_G_T_b38	FALSE	-0.514309	-0.32665
Expression	ENSG00000286142	chr1_236624867_A_G_b38	FALSE	0.744707	0.441025
Expression	ENSG00000077585	chr1_236143235_A_C_b38	TRUE	0.188988	0.113772
Expression	ENSG00000086619	chr1_236242197_T_C_b38	TRUE	-0.349123	-0.232782
Expression	ENSG00000186197	chr1_236374470_C_T_b38	TRUE	-0.411405	-0.209289
Expression	ENSG00000116977	chr1_236547109_C_A_b38	TRUE	-0.635139	-0.328722
Expression	ENSG00000223776	chr1_236523845_C_T_b38	TRUE	0.397462	0.597151
Expression	ENSG00000273058	chr1_236761206_A_G_b38	TRUE	-0.324925	0.272481
Expression	ENSG00000230325	chr1_236533393_G_T_b38	TRUE	0.376647	0.493502
Expression	ENSG00000119285	chr1_236715220_A_G_b38	TRUE	0.20994	-0.021112
Expression	ENSG00000116984	chr1_236524482_A_G_b38	TRUE	-0.194021	0.127613
Expression	ENSG00000288099	chr1_237922389_T_C_b38	FALSE	1.05189	0.570175
Expression	ENSG00000231877	chr1_238362336_C_G_b38	FALSE	0.236106	-0.0211299
Expression	ENSG00000287177	chr1_239543632_C_T_b38	FALSE	0.433811	-0.181103
Expression	ENSG00000287589	chr1_239874041_C_T_b38	FALSE	-1.18199	-0.204933
Expression	ENSG00000133019	chr1_239456639_T_C_b38	FALSE	0.604067	0.187614
Expression	ENSG00000231440	chr1_241110570_C_T_b38	FALSE	0.507501	-0.299138
Expression	ENSG00000230015	chr1_240462896_T_C_b38	FALSE	0.625564	0.0091303
Expression	ENSG00000226919	chr1_240505335_G_A_b38	FALSE	0.224368	0.0276146
Expression	ENSG00000286496	chr1_240645909_G_A_b38	FALSE	0.687342	-0.0483815
Expression	ENSG00000287516	chr1_240949199_A_G_b38	FALSE	-1.00209	-0.302183
Expression	ENSG00000287738	chr1_241953908_C_T_b38	FALSE	0.21924	0.0513895
Expression	ENSG00000117009	chr1_241521588_T_C_b38	TRUE	-0.519276	-0.641804
Expression	ENSG00000203668	chr1_241620156_A_G_b38	FALSE	0.185093	0.178539
Expression	ENSG00000287513	chr1_241626964_T_C_b38	FALSE	0.491029	1.13306
Expression	ENSG00000174371	chr1_242264386_G_A_b38	FALSE	-0.394357	0.204254
Expression	ENSG00000288723	chr1_241701681_A_AGTCAAAC_b38	FALSE	-0.256161	0.0751881
Expression	ENSG00000272865	chr1_242271893_C_A_b38	FALSE	-0.351622	-0.22782
Expression	ENSG00000180287	chr1_242521453_CCA_C_b38	TRUE	0.316026	0.110496
Expression	ENSG00000227230	chr1_242831327_TG_T_b38	FALSE	-0.672585	0.110326
Expression	ENSG00000143702	chr1_243760150_C_T_b38	FALSE	-0.17267	-0.0994391
Expression	ENSG00000054282	chr1_243288672_T_C_b38	TRUE	0.490046	0.512457
Expression	ENSG00000228939	chr1_244338167_A_C_b38	FALSE	0.226655	-0.168468
Expression	ENSG00000117020	chr1_244760401_G_A_b38	TRUE	-0.779392	0.0601714
Expression	ENSG00000226828	chr1_244160144_G_C_b38	FALSE	0.781055	0.138367
Expression	ENSG00000289055	chr1_244416410_C_T_b38	FALSE	0.797555	-0.426121
Expression	ENSG00000179456	chr1_244348722_T_C_b38	FALSE	-0.622852	-0.117279
Expression	ENSG00000289439	chr1_244324441_A_G_b38	TRUE	1.31955	1.2708
Expression	ENSG00000173728	chr1_244354740_T_G_b38	FALSE	0.245466	0.0061945
Expression	ENSG00000035687	chr1_244358434_A_C_b38	TRUE	0.228838	0.286882
Expression	ENSG00000179397	chr1_244490132_T_C_b38	TRUE	-0.341648	-0.0789279
Expression	ENSG00000287601	chr1_245606182_G_A_b38	FALSE	0.856118	0.415327
Expression	ENSG00000203667	chr1_244840612_C_CAGGG_b38	TRUE	0.384614	0.411157
Expression	ENSG00000153187	chr1_244196043_T_A_b38	FALSE	-0.0896704	0.0513283
Expression	ENSG00000273175	chr1_244000415_C_T_b38	FALSE	0.416736	0.15786
Expression	ENSG00000203666	chr1_244970360_G_C_b38	TRUE	-1.04562	-1.08494
Expression	ENSG00000272195	chr1_244970812_A_C_b38	TRUE	0.746266	0.719389
Expression	ENSG00000162849	chr1_245628780_A_G_b38	FALSE	0.291757	0.232276
Expression	ENSG00000230184	chr1_247078548_G_C_b38	FALSE	0.311088	-0.0286849
Expression	ENSG00000242042	chr1_246746316_A_C_b38	FALSE	-1.34219	0.252888
Expression	ENSG00000162851	chr1_246652771_A_G_b38	FALSE	0.0992636	-0.0587944
Expression	ENSG00000162852	chr1_247012324_G_A_b38	TRUE	-0.353536	-0.34499
Expression	ENSG00000143653	chr1_246792180_C_G_b38	TRUE	-0.425703	-0.327045
Expression	ENSG00000260855	chr1_245782817_T_C_b38	FALSE	0.934927	-0.215646
Expression	ENSG00000227953	chr1_246838898_TTACTACTGA_T_b38	TRUE	-0.536453	-0.31431
Expression	ENSG00000153207	chr1_246841927_T_C_b38	TRUE	-0.256156	-0.431917
Expression	ENSG00000197472	chr1_247008088_C_G_b38	TRUE	-1.02353	-0.804132
Expression	ENSG00000135747	chr1_247032418_C_T_b38	TRUE	-0.460898	-0.253891
Expression	ENSG00000277462	chr1_247078730_C_T_b38	TRUE	0.724519	0.541569
Expression	ENSG00000221953	chr1_247603123_C_T_b38	FALSE	0.259181	-0.00841115
Expression	ENSG00000196418	chr1_247124720_T_C_b38	TRUE	-0.369749	-0.467045
Expression	ENSG00000232347	chr1_246958275_T_G_b38	FALSE	0.321989	-0.104704
Expression	ENSG00000162714	chr1_247330860_G_A_b38	TRUE	-0.280294	-0.228658
Expression	ENSG00000289234	chr1_247357771_CAGGTTAAA_C_b38	FALSE	0.188599	0.121979
Expression	ENSG00000169224	chr1_247536209_G_A_b38	FALSE	-0.7127	0.344746
Expression	ENSG00000196242	chr1_247128098_T_C_b38	FALSE	0.290996	-0.0489588
Expression	ENSG00000198452	chr1_248585900_C_T_b38	FALSE	1.08364	0.588409
Expression	ENSG00000235749	chr1_247445495_T_C_b38	FALSE	-0.703852	0.30616
Expression	ENSG00000203663	chr1_247412557_G_C_b38	FALSE	-0.268369	-0.147584
Expression	ENSG00000198128	chr1_247910441_G_C_b38	FALSE	-0.269347	0.0476009
Expression	ENSG00000228198	chr1_248733921_A_G_b38	FALSE	-0.22772	0.0538009
Expression	ENSG00000171180	chr1_247349416_T_C_b38	FALSE	0.495234	0.109063
Expression	ENSG00000177212	chr1_247869588_G_A_b38	FALSE	-0.962624	0.201773
Expression	ENSG00000177201	chr1_247332083_T_C_b38	FALSE	0.25826	-0.0149856
Expression	ENSG00000196240	chr1_248633594_A_C_b38	TRUE	-0.321261	-0.432476
Expression	ENSG00000229255	chr1_248462290_T_C_b38	TRUE	1.35478	1.48326
Expression	ENSG00000188558	chr1_248470758_T_A_b38	TRUE	0.628258	0.914502
Expression	ENSG00000182783	chr1_248596504_G_A_b38	TRUE	-0.535941	0.352435
Expression	ENSG00000184022	chr1_248666151_A_G_b38	TRUE	-0.932724	-0.881249
Expression	ENSG00000279301	chr1_248462290_T_C_b38	TRUE	-0.634218	-0.602009
Expression	ENSG00000189181	chr1_248282403_G_T_b38	FALSE	0.537288	0.291017
Expression	ENSG00000175137	chr1_248880483_G_A_b38	TRUE	0.254118	0.0788331
Expression	ENSG00000171161	chr1_248880841_T_C_b38	FALSE	-0.173955	0.317353
Expression	ENSG00000260370	chr10_441565_TAGTG_T_b38	FALSE	-0.473421	-0.577026
Expression	ENSG00000151240	chr10_352826_C_T_b38	FALSE	0.377867	0.00714176
Expression	ENSG00000229869	chr10_907934_G_T_b38	TRUE	-0.434101	-0.447951
Expression	ENSG00000205740	chr10_985755_T_C_b38	TRUE	-1.45045	-1.89432
Expression	ENSG00000107937	chr10_1310016_G_C_b38	FALSE	0.146438	0.130152
Expression	ENSG00000232656	chr10_1738281_G_A_b38	FALSE	0.136493	0.0440663
Expression	ENSG00000229205	chr10_1693349_G_A_b38	TRUE	0.31201	0.214818
Expression	ENSG00000287043	chr10_1735232_C_T_b38	FALSE	0.237548	0.137464
Expression	ENSG00000282390	chr10_1290404_G_A_b38	FALSE	-0.219991	-0.130341
Expression	ENSG00000205696	chr10_1526643_A_G_b38	TRUE	2.03759	1.45528
Expression	ENSG00000287653	chr10_2918064_C_T_b38	FALSE	0.440915	-0.165156
Expression	ENSG00000286858	chr10_2520561_T_G_b38	FALSE	0.688068	0.742004
Expression	ENSG00000067057	chr10_3140494_C_A_b38	TRUE	-0.285734	-0.375566
Expression	ENSG00000278419	chr10_3147821_G_C_b38	TRUE	0.385858	0.150832
Expression	ENSG00000237399	chr10_3122549_G_A_b38	FALSE	0.273568	-0.0425902
Expression	ENSG00000107959	chr10_3140852_T_TA_b38	TRUE	-1.76634	-1.68115
Expression	ENSG00000287428	chr10_3875081_C_T_b38	FALSE	-0.826155	-0.165377
Expression	ENSG00000229672	chr10_3752995_G_A_b38	FALSE	-0.266205	-0.164552
Expression	ENSG00000067082	chr10_3890678_T_C_b38	TRUE	0.168307	0.0854746
Expression	ENSG00000287175	chr10_3246402_T_G_b38	FALSE	0.302613	0.181838
Expression	ENSG00000226005	chr10_3111526_G_A_b38	FALSE	0.276673	-0.078494
Expression	ENSG00000227101	chr10_4033967_T_C_b38	TRUE	0.676732	0.780087
Expression	ENSG00000236990	chr10_3052236_A_C_b38	FALSE	-0.642809	-0.142662
Expression	ENSG00000224382	chr10_4025800_T_G_b38	FALSE	-0.603486	0.0766356
Expression	ENSG00000165568	chr10_4836780_G_A_b38	TRUE	-0.356459	-0.138198
Expression	ENSG00000187134	chr10_4987956_T_C_b38	TRUE	-0.463128	-0.0231017
Expression	ENSG00000151632	chr10_5858325_A_C_b38	FALSE	-0.47696	-0.164683
Expression	ENSG00000196139	chr10_5646011_C_T_b38	FALSE	1.03227	-0.390189
Expression	ENSG00000173848	chr10_5405432_T_C_b38	TRUE	0.69216	0.311988
Expression	ENSG00000205488	chr10_4820901_G_A_b38	FALSE	-0.223981	0.0776963
Expression	ENSG00000242147	chr10_6337087_C_T_b38	TRUE	0.383077	0.0212541
Expression	ENSG00000196372	chr10_5646122_C_T_b38	TRUE	-0.466464	-0.425056
Expression	ENSG00000226647	chr10_5961753_G_A_b38	FALSE	0.884843	-0.368712
Expression	ENSG00000272764	chr10_5344640_G_A_b38	FALSE	-0.80948	-0.00724669
Expression	ENSG00000057608	chr10_5813440_G_C_b38	TRUE	-0.411854	-0.443039
Expression	ENSG00000232807	chr10_6098095_T_G_b38	FALSE	-0.516393	0.571737
Expression	ENSG00000134470	chr10_5977007_A_G_b38	TRUE	-0.190469	-0.193597
Expression	ENSG00000229664	chr10_5974639_G_T_b38	FALSE	-0.943519	-0.111476
Expression	ENSG00000134460	chr10_6011200_T_A_b38	TRUE	0.336728	0.263595
Expression	ENSG00000134453	chr10_6106934_C_T_b38	FALSE	-0.154636	-0.103284
Expression	ENSG00000213994	chr10_6880128_C_A_b38	FALSE	0.681403	-0.052684
Expression	ENSG00000215244	chr10_6233483_G_C_b38	TRUE	-0.394755	-0.496825
Expression	ENSG00000212743	chr10_6233483_G_C_b38	TRUE	-0.487032	-0.526724
Expression	ENSG00000065675	chr10_5961090_T_C_b38	FALSE	-0.558145	-0.267746
Expression	ENSG00000281186	chr10_7170067_C_G_b38	FALSE	0.818763	0.204829
Expression	ENSG00000198879	chr10_7472060_C_G_b38	TRUE	-0.561179	-0.458514
Expression	ENSG00000232591	chr10_7453860_C_G_b38	TRUE	-0.388552	-0.300332
Expression	ENSG00000151655	chr10_7862986_C_A_b38	TRUE	-0.369147	-0.49288
Expression	ENSG00000151657	chr10_7743054_T_C_b38	TRUE	-0.183692	-0.0992548
Expression	ENSG00000165629	chr10_7808328_ACT_A_b38	TRUE	-0.348827	-0.368968
Expression	ENSG00000165632	chr10_6911326_C_T_b38	FALSE	-0.472834	0.00751872
Expression	ENSG00000107485	chr10_8052183_A_G_b38	TRUE	0.330175	0.107417
Expression	ENSG00000197308	chr10_8921312_C_T_b38	FALSE	-0.584182	-0.317041
Expression	ENSG00000287309	chr10_10361841_C_T_b38	FALSE	-0.563499	-0.423127
Expression	ENSG00000270111	chr10_11050599_T_G_b38	FALSE	0.654913	0.111001
Expression	ENSG00000225383	chr10_10040658_G_T_b38	FALSE	0.774915	-0.0772263
Expression	ENSG00000048740	chr10_11176152_C_T_b38	TRUE	-0.328544	-0.498283
Expression	ENSG00000229240	chr10_11218483_A_G_b38	FALSE	-0.948105	-0.696169
Expression	ENSG00000230322	chr10_11169241_A_T_b38	FALSE	-0.25827	-0.378482
Expression	ENSG00000181800	chr10_11232386_T_G_b38	FALSE	-0.272059	0.0864457
Expression	ENSG00000271360	chr10_11582558_G_C_b38	FALSE	-0.634721	0.231244
Expression	ENSG00000148429	chr10_11710981_GT_G_b38	TRUE	0.206844	0.113968
Expression	ENSG00000271046	chr10_11671870_T_C_b38	TRUE	0.435035	0.243133
Expression	ENSG00000134463	chr10_11741199_A_G_b38	TRUE	0.581162	0.618969
Expression	ENSG00000148426	chr10_11820084_T_C_b38	TRUE	0.419014	0.285443
Expression	ENSG00000225778	chr10_10902745_G_T_b38	FALSE	-1.36069	0.579386
Expression	ENSG00000151461	chr10_12044526_C_T_b38	TRUE	0.233555	0.317481
Expression	ENSG00000181192	chr10_11981698_T_C_b38	TRUE	0.336909	0.334284
Expression	ENSG00000065665	chr10_12174931_T_TA_b38	TRUE	0.385585	0.348103
Expression	ENSG00000165609	chr10_12167753_T_C_b38	TRUE	0.237396	0.103528
Expression	ENSG00000289395	chr10_13180171_A_T_b38	FALSE	-0.772353	-0.135203
Expression	ENSG00000123240	chr10_13118258_C_T_b38	TRUE	-0.234382	-0.0753102
Expression	ENSG00000151468	chr10_13089176_A_G_b38	FALSE	0.28675	0.204044
Expression	ENSG00000065328	chr10_13885373_T_C_b38	FALSE	0.437763	0.0529583
Expression	ENSG00000107537	chr10_13288402_T_C_b38	TRUE	0.626357	0.746605
Expression	ENSG00000289585	chr10_13908324_C_A_b38	FALSE	0.282065	-0.059255
Expression	ENSG00000165630	chr10_13591835_A_G_b38	TRUE	-0.345871	-0.427221
Expression	ENSG00000239665	chr10_13659196_G_T_b38	TRUE	0.512819	-0.355768
Expression	ENSG00000229751	chr10_13916964_G_A_b38	FALSE	-0.31311	-0.448704
Expression	ENSG00000285671	chr10_14807606_C_G_b38	FALSE	-0.575611	-0.0386914
Expression	ENSG00000151474	chr10_13911252_C_T_b38	TRUE	0.371756	0.224888
Expression	ENSG00000284024	chr10_15751310_T_A_b38	FALSE	0.161534	0.00383654
Expression	ENSG00000187522	chr10_14617343_G_A_b38	FALSE	-0.122287	-0.129218
Expression	ENSG00000185267	chr10_14892010_C_G_b38	FALSE	0.768794	-0.442601
Expression	ENSG00000272853	chr10_14876352_G_GTAAGTTTTTACTGAAACT_b38	TRUE	0.415099	0.0932497
Expression	ENSG00000152455	chr10_14406329_T_G_b38	FALSE	0.157461	-0.0873282
Expression	ENSG00000152457	chr10_15227410_G_T_b38	FALSE	-0.176951	0.0550137
Expression	ENSG00000152463	chr10_14418295_A_G_b38	FALSE	-0.847175	0.296693
Expression	ENSG00000176244	chr10_15067545_G_A_b38	TRUE	-0.580639	-0.509575
Expression	ENSG00000152464	chr10_15107776_C_CT_b38	TRUE	-0.2674	0.00331372
Expression	ENSG00000152465	chr10_15107981_C_T_b38	TRUE	-0.427869	-0.406165
Expression	ENSG00000148468	chr10_15306921_G_C_b38	TRUE	0.229035	0.142232
Expression	ENSG00000077943	chr10_16355230_T_C_b38	FALSE	-0.298407	-0.0188671
Expression	ENSG00000148481	chr10_16407110_T_C_b38	FALSE	0.247685	-0.215232
Expression	ENSG00000165983	chr10_16443700_G_T_b38	TRUE	0.554509	0.520003
Expression	ENSG00000287925	chr10_16513432_A_T_b38	TRUE	0.392911	0.357917
Expression	ENSG00000165985	chr10_16513432_A_T_b38	TRUE	1.02616	1.03091
Expression	ENSG00000225213	chr10_16706794_G_C_b38	TRUE	0.362769	0.290396
Expression	ENSG00000148484	chr10_16817401_G_C_b38	TRUE	0.617823	0.780468
Expression	ENSG00000107611	chr10_17204768_T_TAC_b38	TRUE	0.37528	0.241251
Expression	ENSG00000107614	chr10_17181369_T_G_b38	TRUE	0.284874	0.194747
Expression	ENSG00000026025	chr10_17229111_G_C_b38	FALSE	0.162668	0.0401315
Expression	ENSG00000229124	chr10_17228913_A_G_b38	TRUE	-0.283661	-0.0949978
Expression	ENSG00000234961	chr10_18198650_C_A_b38	FALSE	0.898689	0.607713
Expression	ENSG00000204832	chr10_18085372_C_T_b38	FALSE	-0.355297	0.228115
Expression	ENSG00000165996	chr10_17615153_A_T_b38	TRUE	0.188733	0.0112768
Expression	ENSG00000260589	chr10_17993794_T_G_b38	FALSE	0.653346	-0.0219088
Expression	ENSG00000229190	chr10_17225493_A_G_b38	FALSE	0.793997	-0.158776
Expression	ENSG00000148483	chr10_17664114_G_T_b38	TRUE	-0.265742	-0.403545
Expression	ENSG00000226083	chr10_17056540_C_T_b38	FALSE	0.2504	0.0451626
Expression	ENSG00000165995	chr10_18355207_C_CT_b38	TRUE	-0.235585	-0.0544254
Expression	ENSG00000225527	chr10_18528445_T_C_b38	TRUE	-0.404289	-0.273316
Expression	ENSG00000241058	chr10_18529006_A_AT_b38	TRUE	-0.830293	-0.229635
Expression	ENSG00000233968	chr10_20490677_C_T_b38	FALSE	0.326933	0.309815
Expression	ENSG00000120594	chr10_19947802_A_G_b38	TRUE	-0.684501	-0.491892
Expression	ENSG00000078114	chr10_21439277_G_A_b38	FALSE	0.302369	-0.124913
Expression	ENSG00000204682	chr10_21168823_T_C_b38	FALSE	0.660047	-0.332609
Expression	ENSG00000078403	chr10_21197724_A_C_b38	FALSE	0.259826	-0.0908501
Expression	ENSG00000180592	chr10_21415976_A_G_b38	FALSE	-0.547301	0.165354
Expression	ENSG00000289528	chr10_20704173_T_C_b38	FALSE	-0.344373	0.0756562
Expression	ENSG00000136770	chr10_21347889_A_G_b38	FALSE	0.410206	0.15631
Expression	ENSG00000260205	chr10_22587878_G_A_b38	FALSE	0.575511	-0.311072
Expression	ENSG00000286832	chr10_22183798_C_CT_b38	FALSE	0.922361	-0.427309
Expression	ENSG00000168283	chr10_23255680_T_G_b38	FALSE	0.421607	-0.0587626
Expression	ENSG00000077327	chr10_22448633_A_C_b38	FALSE	-0.442752	0.0641598
Expression	ENSG00000286810	chr10_22686312_C_G_b38	FALSE	0.459106	0.0604623
Expression	ENSG00000150867	chr10_22544134_A_T_b38	TRUE	-0.140851	-0.20286
Expression	ENSG00000165309	chr10_22994300_T_C_b38	FALSE	0.280014	0.0527219
Expression	ENSG00000224215	chr10_23047028_A_G_b38	FALSE	-0.195396	-0.0156099
Expression	ENSG00000179133	chr10_23383530_A_T_b38	FALSE	-0.73392	-0.0660889
Expression	ENSG00000165312	chr10_23936431_C_T_b38	FALSE	-0.214571	0.317333
Expression	ENSG00000120549	chr10_24378854_T_A_b38	TRUE	0.32178	0.262489
Expression	ENSG00000286951	chr10_24423034_AG_A_b38	FALSE	-0.682288	0.0319664
Expression	ENSG00000289188	chr10_23940517_T_C_b38	FALSE	-0.375343	-0.152343
Expression	ENSG00000285750	chr10_24408650_C_T_b38	FALSE	0.451606	0.273476
Expression	ENSG00000273107	chr10_25291912_T_A_b38	FALSE	0.314218	0.0699466
Expression	ENSG00000185875	chr10_25016714_G_A_b38	TRUE	-0.884068	-0.720372
Expression	ENSG00000151023	chr10_25897550_T_A_b38	FALSE	0.302613	-0.0522183
Expression	ENSG00000077420	chr10_26463450_A_T_b38	TRUE	-0.538112	-0.400172
Expression	ENSG00000148459	chr10_26701920_T_G_b38	TRUE	0.210819	0.0943218
Expression	ENSG00000136754	chr10_26744710_T_G_b38	FALSE	-0.17367	-0.0419471
Expression	ENSG00000107890	chr10_27110203_C_G_b38	TRUE	0.674562	0.948683
Expression	ENSG00000136758	chr10_27084269_G_A_b38	TRUE	0.153774	0.318738
Expression	ENSG00000107897	chr10_27024953_C_T_b38	FALSE	0.449469	0.099668
Expression	ENSG00000262412	chr10_27226842_C_T_b38	TRUE	0.489591	0.347202
Expression	ENSG00000099246	chr10_27670700_T_A_b38	FALSE	-0.206007	-0.199854
Expression	ENSG00000285737	chr10_27587072_C_A_b38	FALSE	0.558215	0.146598
Expression	ENSG00000230500	chr10_28379302_C_G_b38	FALSE	-0.466913	-0.485578
Expression	ENSG00000150054	chr10_28330481_CT_C_b38	TRUE	-0.340064	-0.577862
Expression	ENSG00000095787	chr10_28512101_A_G_b38	TRUE	0.126193	0.134105
Expression	ENSG00000254635	chr10_28512101_A_G_b38	TRUE	-0.501347	-0.61395
Expression	ENSG00000095739	chr10_28810029_C_A_b38	TRUE	-0.468102	-0.339009
Expression	ENSG00000232624	chr10_29428776_A_G_b38	FALSE	-0.385504	-0.572837
Expression	ENSG00000287402	chr10_29919581_C_A_b38	FALSE	-0.230723	0.0301683
Expression	ENSG00000197321	chr10_29183508_G_T_b38	FALSE	-0.353091	0.0427907
Expression	ENSG00000165757	chr10_30603949_T_A_b38	FALSE	0.522082	0.61949
Expression	ENSG00000259994	chr10_30354943_G_A_b38	TRUE	0.352952	0.336692
Expression	ENSG00000107951	chr10_30351470_C_T_b38	TRUE	0.229637	0.254328
Expression	ENSG00000107968	chr10_30438155_G_T_b38	TRUE	0.352741	0.212115
Expression	ENSG00000287420	chr10_30529714_C_T_b38	TRUE	-0.346963	-0.372965
Expression	ENSG00000285630	chr10_31106616_G_A_b38	TRUE	0.735269	0.129646
Expression	ENSG00000272914	chr10_30121809_G_T_b38	FALSE	-0.553206	0.082727
Expression	ENSG00000272381	chr10_30555324_G_T_b38	FALSE	-0.932356	-0.264014
Expression	ENSG00000237036	chr10_31533144_G_T_b38	FALSE	0.421483	-0.0986296
Expression	ENSG00000286694	chr10_32217605_C_A_b38	FALSE	-0.288964	0.0652433
Expression	ENSG00000170759	chr10_31796565_C_A_b38	TRUE	0.150264	0.209941
Expression	ENSG00000227253	chr10_31599680_G_A_b38	FALSE	0.649473	0.0944111
Expression	ENSG00000226842	chr10_31765476_T_G_b38	FALSE	0.267259	-0.078471
Expression	ENSG00000233825	chr10_33067211_T_C_b38	FALSE	0.218111	-0.157814
Expression	ENSG00000229327	chr10_32368228_C_T_b38	TRUE	0.353466	0.318105
Expression	ENSG00000286409	chr10_33249029_A_G_b38	FALSE	0.372885	-0.208066
Expression	ENSG00000216937	chr10_32800272_A_T_b38	TRUE	-0.454276	-0.652506
Expression	ENSG00000150093	chr10_32730692_T_C_b38	TRUE	0.329219	0.352783
Expression	ENSG00000203565	chr10_33826166_G_A_b38	FALSE	-0.207076	-0.0354646
Expression	ENSG00000095794	chr10_35059982_A_G_b38	TRUE	-0.409599	-0.286798
Expression	ENSG00000108094	chr10_35728399_T_G_b38	TRUE	-0.100327	0.0412461
Expression	ENSG00000230534	chr10_35218125_A_T_b38	TRUE	0.52214	0.159643
Expression	ENSG00000269952	chr10_35086416_C_T_b38	TRUE	-0.313744	-0.304435
Expression	ENSG00000108100	chr10_35475567_C_A_b38	TRUE	-0.295493	-0.336753
Expression	ENSG00000271335	chr10_35328722_A_AG_b38	TRUE	0.704735	0.784196
Expression	ENSG00000287945	chr10_35116265_C_T_b38	FALSE	0.837291	-0.116183
Expression	ENSG00000273312	chr10_34845843_A_G_b38	FALSE	-0.347189	-0.234621
Expression	ENSG00000177283	chr10_36362286_C_A_b38	FALSE	-0.180051	0.161627
Expression	ENSG00000280719	chr10_35860760_A_G_b38	FALSE	0.571968	0.188454
Expression	ENSG00000075407	chr10_38057089_T_C_b38	TRUE	-0.741468	-1.06507
Expression	ENSG00000272983	chr10_38124495_C_A_b38	TRUE	-0.604094	-0.781205
Expression	ENSG00000285884	chr10_41709867_T_C_b38	FALSE	-0.268642	-0.106326
Expression	ENSG00000196693	chr10_42587524_C_T_b38	FALSE	-0.770885	-0.426701
Expression	ENSG00000165733	chr10_42804622_T_C_b38	TRUE	-0.245786	-0.244101
Expression	ENSG00000165731	chr10_43086532_C_T_b38	TRUE	0.409219	0.29349
Expression	ENSG00000273008	chr10_43254812_C_T_b38	TRUE	0.327426	0.331647
Expression	ENSG00000169826	chr10_43254933_T_G_b38	TRUE	-0.155338	-0.145358
Expression	ENSG00000198915	chr10_42488564_A_G_b38	FALSE	0.917358	2.0332
Expression	ENSG00000169813	chr10_44198453_C_G_b38	TRUE	0.3005	0.033679
Expression	ENSG00000230555	chr10_43384594_T_G_b38	TRUE	-0.704155	-0.694449
Expression	ENSG00000196793	chr10_43522722_G_C_b38	TRUE	0.619645	0.481116
Expression	ENSG00000287852	chr10_43312195_C_T_b38	FALSE	-1.09775	-0.156711
Expression	ENSG00000198298	chr10_43529846_A_G_b38	TRUE	0.305046	0.160943
Expression	ENSG00000226245	chr10_44570140_G_A_b38	FALSE	-0.410232	0.329601
Expression	ENSG00000230565	chr10_43924444_C_T_b38	FALSE	0.680945	-0.165284
Expression	ENSG00000169740	chr10_43522507_T_G_b38	TRUE	0.267962	0.23988
Expression	ENSG00000237590	chr10_44429705_C_T_b38	FALSE	0.621807	-0.779681
Expression	ENSG00000229116	chr10_44340589_G_A_b38	FALSE	-0.672948	0.0656349
Expression	ENSG00000107562	chr10_44309233_TAA_T_b38	FALSE	0.198822	0.00405239
Expression	ENSG00000187783	chr10_44890874_G_T_b38	TRUE	0.24827	0.272186
Expression	ENSG00000223462	chr10_45329061_G_A_b38	FALSE	0.758972	0.864656
Expression	ENSG00000107551	chr10_44992854_A_G_b38	TRUE	-0.566304	-0.163145
Expression	ENSG00000273363	chr10_44198294_T_G_b38	FALSE	-0.379333	-0.0254794
Expression	ENSG00000165507	chr10_44978892_G_C_b38	TRUE	-0.877947	-1.01654
Expression	ENSG00000165511	chr10_45052918_A_G_b38	TRUE	-0.416199	-0.233261
Expression	ENSG00000165512	chr10_44773728_T_C_b38	FALSE	-0.494352	-0.15642
Expression	ENSG00000243349	chr10_44928763_CATCT_C_b38	FALSE	0.910844	-0.190659
Expression	ENSG00000256574	chr10_45348348_A_G_b38	TRUE	-0.895623	-0.729039
Expression	ENSG00000012779	chr10_45341852_A_G_b38	TRUE	-0.603139	-0.298334
Expression	ENSG00000231964	chr10_45355604_C_A_b38	TRUE	-0.501015	-0.266603
Expression	ENSG00000172661	chr10_45741985_G_A_b38	TRUE	-1.00095	-0.652953
Expression	ENSG00000188234	chr10_46007645_C_T_b38	TRUE	-0.413616	-0.486177
Expression	ENSG00000265354	chr10_46030216_C_T_b38	TRUE	0.185772	0.231028
Expression	ENSG00000289092	chr10_45759705_G_A_b38	FALSE	0.58937	-0.0764922
Expression	ENSG00000266412	chr10_46056666_T_C_b38	FALSE	0.0915895	-0.057183
Expression	ENSG00000264230	chr10_46367936_A_G_b38	TRUE	0.320558	0.0856193
Expression	ENSG00000285294	chr10_45567750_G_A_b38	FALSE	-0.214935	0.197498
Expression	ENSG00000204176	chr10_47365379_G_A_b38	FALSE	0.763094	-0.437456
Expression	ENSG00000231187	chr10_46300381_T_C_b38	TRUE	1.00435	0.629528
Expression	ENSG00000272430	chr10_47363365_C_T_b38	FALSE	-0.681948	0.0306016
Expression	ENSG00000285662	chr10_46290099_C_T_b38	FALSE	-0.240147	-0.0507241
Expression	ENSG00000204179	chr10_47423473_T_C_b38	TRUE	0.690536	0.21596
Expression	ENSG00000254929	chr10_47431424_A_G_b38	TRUE	-0.419737	-0.364931
Expression	ENSG00000277758	chr10_48323540_A_T_b38	FALSE	-0.392182	-0.161589
Expression	ENSG00000289444	chr10_47663545_C_A_b38	TRUE	0.981623	0.965622
Expression	ENSG00000285786	chr10_48701166_G_A_b38	FALSE	0.852441	-0.325307
Expression	ENSG00000170324	chr10_48722496_G_A_b38	FALSE	0.255355	0.174588
Expression	ENSG00000107643	chr10_48444114_G_A_b38	TRUE	-0.478173	-0.303816
Expression	ENSG00000128805	chr10_48614054_A_G_b38	TRUE	0.385455	0.0615363
Expression	ENSG00000236800	chr10_48678017_C_G_b38	TRUE	1.26095	1.12051
Expression	ENSG00000128815	chr10_48779876_C_G_b38	FALSE	-0.370506	-0.0308708
Expression	ENSG00000286993	chr10_48493402_C_T_b38	FALSE	0.216396	0.005049
Expression	ENSG00000228403	chr10_48887679_T_C_b38	TRUE	0.427295	0.378221
Expression	ENSG00000165383	chr10_48916827_ACC_A_b38	FALSE	-0.202641	-0.186224
Expression	ENSG00000241577	chr10_48528016_T_C_b38	FALSE	-0.207459	0.0279412
Expression	ENSG00000172538	chr10_49002665_T_C_b38	TRUE	0.294832	0.0791476
Expression	ENSG00000204161	chr10_49198686_CT_C_b38	TRUE	-0.454479	-0.118419
Expression	ENSG00000225830	chr10_49562212_T_C_b38	TRUE	-0.242729	-0.30443
Expression	ENSG00000070748	chr10_49801433_A_T_b38	FALSE	-0.21338	0.064429
Expression	ENSG00000197444	chr10_49762383_G_A_b38	TRUE	0.907038	0.895016
Expression	ENSG00000204152	chr10_49854822_A_G_b38	TRUE	-0.708304	-0.417428
Expression	ENSG00000178440	chr10_50019327_T_C_b38	FALSE	-0.222882	-0.333001
Expression	ENSG00000227345	chr10_49819540_T_A_b38	TRUE	-0.985577	-0.380839
Expression	ENSG00000204149	chr10_49973748_A_G_b38	TRUE	-0.353291	-0.580087
Expression	ENSG00000286401	chr10_50350987_A_G_b38	TRUE	-0.23618	-0.0229577
Expression	ENSG00000226200	chr10_50663247_G_GT_b38	TRUE	-0.497044	-0.20045
Expression	ENSG00000148584	chr10_50765756_A_G_b38	FALSE	-0.613249	-0.160485
Expression	ENSG00000185532	chr10_51969333_T_C_b38	FALSE	-0.511395	-0.197957
Expression	ENSG00000223502	chr10_51465185_T_C_b38	FALSE	0.228954	-0.0432535
Expression	ENSG00000177613	chr10_52651894_G_C_b38	FALSE	0.144753	-0.0101303
Expression	ENSG00000289527	chr10_52955552_C_T_b38	FALSE	-0.978666	1.21916
Expression	ENSG00000236671	chr10_51864058_C_T_b38	FALSE	0.343515	-0.0552246
Expression	ENSG00000285958	chr10_52957942_T_C_b38	FALSE	0.246014	0.424881
Expression	ENSG00000227121	chr10_53034019_T_G_b38	TRUE	-0.366079	-0.318007
Expression	ENSG00000249860	chr10_56261256_T_C_b38	FALSE	0.902542	-0.0319772
Expression	ENSG00000150275	chr10_55171867_G_A_b38	FALSE	-0.332657	-0.155567
Expression	ENSG00000287016	chr10_56369820_G_A_b38	FALSE	0.410608	-0.0446921
Expression	ENSG00000151151	chr10_58228315_T_C_b38	FALSE	0.201923	0.0619059
Expression	ENSG00000122873	chr10_58284707_AT_A_b38	TRUE	0.18193	-0.0265329
Expression	ENSG00000072401	chr10_57394743_C_A_b38	FALSE	0.556948	-0.00772479
Expression	ENSG00000108064	chr10_58396221_T_C_b38	TRUE	-0.477975	-0.879379
Expression	ENSG00000122870	chr10_58525859_G_A_b38	FALSE	0.691039	-0.00257867
Expression	ENSG00000237949	chr10_59368742_C_T_b38	FALSE	0.495996	0.0809562
Expression	ENSG00000148541	chr10_59343872_A_G_b38	FALSE	0.491514	0.00500719
Expression	ENSG00000235140	chr10_58866971_G_A_b38	FALSE	0.691138	0.247345
Expression	ENSG00000165449	chr10_59709791_G_A_b38	TRUE	-1.33811	-1.24244
Expression	ENSG00000170312	chr10_60794716_T_G_b38	TRUE	-0.187497	-0.200776
Expression	ENSG00000072422	chr10_60957081_C_A_b38	TRUE	-0.230987	-0.0274625
Expression	ENSG00000182010	chr10_62281404_T_C_b38	TRUE	0.311378	-0.0188407
Expression	ENSG00000288011	chr10_62310758_T_C_b38	FALSE	-0.974589	0.454697
Expression	ENSG00000285551	chr10_62648085_C_T_b38	TRUE	-0.663734	-0.823838
Expression	ENSG00000181915	chr10_62796478_CAG_C_b38	TRUE	-0.367392	-0.192744
Expression	ENSG00000238280	chr10_62793174_A_G_b38	TRUE	-0.570054	-0.391913
Expression	ENSG00000122877	chr10_62287685_A_G_b38	FALSE	-0.273225	0.0955293
Expression	ENSG00000148572	chr10_63123267_C_T_b38	TRUE	0.248387	0.246675
Expression	ENSG00000286373	chr10_63630874_T_C_b38	TRUE	-0.344971	0.0585687
Expression	ENSG00000228566	chr10_64623258_G_A_b38	FALSE	0.294352	0.10338
Expression	ENSG00000224714	chr10_64036864_C_G_b38	FALSE	0.286149	-0.00763055
Expression	ENSG00000228065	chr10_65570468_A_G_b38	TRUE	1.56016	1.85898
Expression	ENSG00000183230	chr10_67639706_A_G_b38	FALSE	0.78021	0.539041
Expression	ENSG00000148634	chr10_68162978_C_T_b38	TRUE	-0.208916	-0.149477
[truncated: 49,186 more rows]
