# Supplementary material for: Multimodal analysis of RNA sequencing data powers discovery of complex trait genetics
Source: Nat Commun. 2024 Nov 29;15:10387. doi: 10.1038/s41467-024-54840-8 (PMC11607376; doi:10.1038/s41467-024-54840-8)
Supplement: Supplementary file 8 — Source Data [file 41467_2024_54840_MOESM8_ESM.zip › source_data/Table_1.txt]

modality	gene_id	n_phenos
Expression	ENSG00000000003	1
Expression	ENSG00000000419	1
Expression	ENSG00000000457	1
Expression	ENSG00000000460	1
Expression	ENSG00000000938	1
Expression	ENSG00000000971	1
Expression	ENSG00000001036	1
Expression	ENSG00000001084	1
Expression	ENSG00000001167	1
Expression	ENSG00000001460	1
Expression	ENSG00000001461	1
Expression	ENSG00000001497	1
Expression	ENSG00000001561	1
Expression	ENSG00000001617	1
Expression	ENSG00000001626	1
Expression	ENSG00000001629	1
Expression	ENSG00000001630	1
Expression	ENSG00000001631	1
Expression	ENSG00000002016	1
Expression	ENSG00000002330	1
Expression	ENSG00000002549	1
Expression	ENSG00000002586	1
Expression	ENSG00000002587	1
Expression	ENSG00000002726	1
Expression	ENSG00000002745	1
Expression	ENSG00000002746	1
Expression	ENSG00000002822	1
Expression	ENSG00000002834	1
Expression	ENSG00000002919	1
Expression	ENSG00000002933	1
Expression	ENSG00000003056	1
Expression	ENSG00000003096	1
Expression	ENSG00000003147	1
Expression	ENSG00000003249	1
Expression	ENSG00000003393	1
Expression	ENSG00000003400	1
Expression	ENSG00000003402	1
Expression	ENSG00000003436	1
Expression	ENSG00000003509	1
Expression	ENSG00000003756	1
Expression	ENSG00000003987	1
Expression	ENSG00000003989	1
Expression	ENSG00000004059	1
Expression	ENSG00000004139	1
Expression	ENSG00000004142	1
Expression	ENSG00000004399	1
Expression	ENSG00000004455	1
Expression	ENSG00000004468	1
Expression	ENSG00000004478	1
Expression	ENSG00000004487	1
Expression	ENSG00000004534	1
Expression	ENSG00000004660	1
Expression	ENSG00000004700	1
Expression	ENSG00000004766	1
Expression	ENSG00000004776	1
Expression	ENSG00000004777	1
Expression	ENSG00000004779	1
Expression	ENSG00000004809	1
Expression	ENSG00000004838	1
Expression	ENSG00000004846	1
Expression	ENSG00000004848	1
Expression	ENSG00000004864	1
Expression	ENSG00000004866	1
Expression	ENSG00000004897	1
Expression	ENSG00000004939	1
Expression	ENSG00000004961	1
Expression	ENSG00000004975	1
Expression	ENSG00000005007	1
Expression	ENSG00000005020	1
Expression	ENSG00000005022	1
Expression	ENSG00000005059	1
Expression	ENSG00000005075	1
Expression	ENSG00000005100	1
Expression	ENSG00000005102	1
Expression	ENSG00000005108	1
Expression	ENSG00000005156	1
Expression	ENSG00000005175	1
Expression	ENSG00000005187	1
Expression	ENSG00000005189	1
Expression	ENSG00000005194	1
Expression	ENSG00000005206	1
Expression	ENSG00000005238	1
Expression	ENSG00000005243	1
Expression	ENSG00000005249	1
Expression	ENSG00000005302	1
Expression	ENSG00000005339	1
Expression	ENSG00000005379	1
Expression	ENSG00000005381	1
Expression	ENSG00000005436	1
Expression	ENSG00000005448	1
Expression	ENSG00000005469	1
Expression	ENSG00000005471	1
Expression	ENSG00000005483	1
Expression	ENSG00000005486	1
Expression	ENSG00000005513	1
Expression	ENSG00000005700	1
Expression	ENSG00000005801	1
Expression	ENSG00000005810	1
Expression	ENSG00000005812	1
Expression	ENSG00000005844	1
Expression	ENSG00000005882	1
Expression	ENSG00000005884	1
Expression	ENSG00000005889	1
Expression	ENSG00000005893	1
Expression	ENSG00000005961	1
Expression	ENSG00000005981	1
Expression	ENSG00000006007	1
Expression	ENSG00000006015	1
Expression	ENSG00000006016	1
Expression	ENSG00000006025	1
Expression	ENSG00000006042	1
Expression	ENSG00000006062	1
Expression	ENSG00000006071	1
Expression	ENSG00000006116	1
Expression	ENSG00000006118	1
Expression	ENSG00000006125	1
Expression	ENSG00000006128	1
Expression	ENSG00000006194	1
Expression	ENSG00000006210	1
Expression	ENSG00000006282	1
Expression	ENSG00000006283	1
Expression	ENSG00000006327	1
Expression	ENSG00000006432	1
Expression	ENSG00000006451	1
Expression	ENSG00000006453	1
Expression	ENSG00000006459	1
Expression	ENSG00000006468	1
Expression	ENSG00000006530	1
Expression	ENSG00000006534	1
Expression	ENSG00000006555	1
Expression	ENSG00000006576	1
Expression	ENSG00000006607	1
Expression	ENSG00000006625	1
Expression	ENSG00000006634	1
Expression	ENSG00000006638	1
Expression	ENSG00000006652	1
Expression	ENSG00000006659	1
Expression	ENSG00000006695	1
Expression	ENSG00000006704	1
Expression	ENSG00000006712	1
Expression	ENSG00000006715	1
Expression	ENSG00000006740	1
Expression	ENSG00000006744	1
Expression	ENSG00000006747	1
Expression	ENSG00000006756	1
Expression	ENSG00000006757	1
Expression	ENSG00000006831	1
Expression	ENSG00000006837	1
Expression	ENSG00000007038	1
Expression	ENSG00000007047	1
Expression	ENSG00000007062	1
Expression	ENSG00000007080	1
Expression	ENSG00000007129	1
Expression	ENSG00000007168	1
Expression	ENSG00000007171	1
Expression	ENSG00000007174	1
Expression	ENSG00000007202	1
Expression	ENSG00000007237	1
Expression	ENSG00000007255	1
Expression	ENSG00000007264	1
Expression	ENSG00000007312	1
Expression	ENSG00000007314	1
Expression	ENSG00000007341	1
Expression	ENSG00000007350	1
Expression	ENSG00000007372	1
Expression	ENSG00000007376	1
Expression	ENSG00000007384	1
Expression	ENSG00000007392	1
Expression	ENSG00000007402	1
Expression	ENSG00000007516	1
Expression	ENSG00000007520	1
Expression	ENSG00000007541	1
Expression	ENSG00000007545	1
Expression	ENSG00000007866	1
Expression	ENSG00000007923	1
Expression	ENSG00000007933	1
Expression	ENSG00000007944	1
Expression	ENSG00000007952	1
Expression	ENSG00000007968	1
Expression	ENSG00000008018	1
Expression	ENSG00000008056	1
Expression	ENSG00000008083	1
Expression	ENSG00000008086	1
Expression	ENSG00000008118	1
Expression	ENSG00000008128	1
Expression	ENSG00000008130	1
Expression	ENSG00000008196	1
Expression	ENSG00000008226	1
Expression	ENSG00000008256	1
Expression	ENSG00000008277	1
Expression	ENSG00000008282	1
Expression	ENSG00000008283	1
Expression	ENSG00000008294	1
Expression	ENSG00000008300	1
Expression	ENSG00000008311	1
Expression	ENSG00000008323	1
Expression	ENSG00000008324	1
Expression	ENSG00000008382	1
Expression	ENSG00000008394	1
Expression	ENSG00000008405	1
Expression	ENSG00000008438	1
Expression	ENSG00000008441	1
Expression	ENSG00000008513	1
Expression	ENSG00000008516	1
Expression	ENSG00000008517	1
Expression	ENSG00000008710	1
Expression	ENSG00000008735	1
Expression	ENSG00000008838	1
Expression	ENSG00000008853	1
Expression	ENSG00000008869	1
Expression	ENSG00000008952	1
Expression	ENSG00000008988	1
Expression	ENSG00000009307	1
Expression	ENSG00000009335	1
Expression	ENSG00000009413	1
Expression	ENSG00000009694	1
Expression	ENSG00000009724	1
Expression	ENSG00000009765	1
Expression	ENSG00000009780	1
Expression	ENSG00000009790	1
Expression	ENSG00000009830	1
Expression	ENSG00000009844	1
Expression	ENSG00000009950	1
Expression	ENSG00000009954	1
Expression	ENSG00000010017	1
Expression	ENSG00000010030	1
Expression	ENSG00000010072	1
Expression	ENSG00000010165	1
Expression	ENSG00000010219	1
Expression	ENSG00000010244	1
Expression	ENSG00000010256	1
Expression	ENSG00000010270	1
Expression	ENSG00000010278	1
Expression	ENSG00000010292	1
Expression	ENSG00000010295	1
Expression	ENSG00000010310	1
Expression	ENSG00000010318	1
Expression	ENSG00000010322	1
Expression	ENSG00000010361	1
Expression	ENSG00000010379	1
Expression	ENSG00000010404	1
Expression	ENSG00000010539	1
Expression	ENSG00000010610	1
Expression	ENSG00000010626	1
Expression	ENSG00000010671	1
Expression	ENSG00000010704	1
Expression	ENSG00000010803	1
Expression	ENSG00000010810	1
Expression	ENSG00000010818	1
Expression	ENSG00000011007	1
Expression	ENSG00000011009	1
Expression	ENSG00000011021	1
Expression	ENSG00000011028	1
Expression	ENSG00000011052	1
Expression	ENSG00000011083	1
Expression	ENSG00000011105	1
Expression	ENSG00000011114	1
Expression	ENSG00000011132	1
Expression	ENSG00000011143	1
Expression	ENSG00000011198	1
Expression	ENSG00000011201	1
Expression	ENSG00000011243	1
Expression	ENSG00000011258	1
Expression	ENSG00000011260	1
Expression	ENSG00000011275	1
Expression	ENSG00000011295	1
Expression	ENSG00000011304	1
Expression	ENSG00000011332	1
Expression	ENSG00000011376	1
Expression	ENSG00000011405	1
Expression	ENSG00000011422	1
Expression	ENSG00000011426	1
Expression	ENSG00000011451	1
Expression	ENSG00000011454	1
Expression	ENSG00000011465	1
Expression	ENSG00000011478	1
Expression	ENSG00000011485	1
Expression	ENSG00000011523	1
Expression	ENSG00000011566	1
Expression	ENSG00000011590	1
Expression	ENSG00000011600	1
Expression	ENSG00000011638	1
Expression	ENSG00000012048	1
Expression	ENSG00000012061	1
Expression	ENSG00000012124	1
Expression	ENSG00000012171	1
Expression	ENSG00000012174	1
Expression	ENSG00000012211	1
Expression	ENSG00000012223	1
Expression	ENSG00000012232	1
Expression	ENSG00000012504	1
Expression	ENSG00000012660	1
Expression	ENSG00000012779	1
Expression	ENSG00000012817	1
Expression	ENSG00000012822	1
Expression	ENSG00000012963	1
Expression	ENSG00000012983	1
Expression	ENSG00000013016	1
Expression	ENSG00000013275	1
Expression	ENSG00000013288	1
Expression	ENSG00000013293	1
Expression	ENSG00000013297	1
Expression	ENSG00000013306	1
Expression	ENSG00000013364	1
Expression	ENSG00000013374	1
Expression	ENSG00000013375	1
Expression	ENSG00000013392	1
Expression	ENSG00000013441	1
Expression	ENSG00000013503	1
Expression	ENSG00000013523	1
Expression	ENSG00000013561	1
Expression	ENSG00000013563	1
Expression	ENSG00000013573	1
Expression	ENSG00000013583	1
Expression	ENSG00000013588	1
Expression	ENSG00000013725	1
Expression	ENSG00000013810	1
Expression	ENSG00000014123	1
Expression	ENSG00000014138	1
Expression	ENSG00000014164	1
Expression	ENSG00000014216	1
Expression	ENSG00000014257	1
Expression	ENSG00000014641	1
Expression	ENSG00000014824	1
Expression	ENSG00000014914	1
Expression	ENSG00000014919	1
Expression	ENSG00000015133	1
Expression	ENSG00000015153	1
Expression	ENSG00000015171	1
Expression	ENSG00000015285	1
Expression	ENSG00000015475	1
Expression	ENSG00000015479	1
Expression	ENSG00000015520	1
Expression	ENSG00000015532	1
Expression	ENSG00000015568	1
Expression	ENSG00000015592	1
Expression	ENSG00000015676	1
Expression	ENSG00000016391	1
Expression	ENSG00000016864	1
Expression	ENSG00000017260	1
Expression	ENSG00000017427	1
Expression	ENSG00000017483	1
Expression	ENSG00000017797	1
Expression	ENSG00000018189	1
Expression	ENSG00000018280	1
Expression	ENSG00000018408	1
Expression	ENSG00000018510	1
Expression	ENSG00000018610	1
Expression	ENSG00000018625	1
Expression	ENSG00000018699	1
Expression	ENSG00000018869	1
Expression	ENSG00000019102	1
Expression	ENSG00000019144	1
Expression	ENSG00000019169	1
Expression	ENSG00000019485	1
Expression	ENSG00000019582	1
Expression	ENSG00000019991	1
Expression	ENSG00000019995	1
Expression	ENSG00000020129	1
Expression	ENSG00000020181	1
Expression	ENSG00000020256	1
Expression	ENSG00000020426	1
Expression	ENSG00000020577	1
Expression	ENSG00000020633	1
Expression	ENSG00000020922	1
Expression	ENSG00000021300	1
Expression	ENSG00000021355	1
Expression	ENSG00000021461	1
Expression	ENSG00000021488	1
Expression	ENSG00000021574	1
Expression	ENSG00000021645	1
Expression	ENSG00000021776	1
Expression	ENSG00000021826	1
Expression	ENSG00000022267	1
Expression	ENSG00000022277	1
Expression	ENSG00000022355	1
Expression	ENSG00000022556	1
Expression	ENSG00000022567	1
Expression	ENSG00000022840	1
Expression	ENSG00000022976	1
Expression	ENSG00000023041	1
Expression	ENSG00000023171	1
Expression	ENSG00000023191	1
Expression	ENSG00000023228	1
Expression	ENSG00000023287	1
Expression	ENSG00000023318	1
Expression	ENSG00000023330	1
Expression	ENSG00000023445	1
Expression	ENSG00000023516	1
Expression	ENSG00000023572	1
Expression	ENSG00000023608	1
Expression	ENSG00000023697	1
Expression	ENSG00000023734	1
Expression	ENSG00000023839	1
Expression	ENSG00000023892	1
Expression	ENSG00000023902	1
Expression	ENSG00000023909	1
Expression	ENSG00000024048	1
Expression	ENSG00000024422	1
Expression	ENSG00000024526	1
Expression	ENSG00000024862	1
Expression	ENSG00000025039	1
Expression	ENSG00000025156	1
Expression	ENSG00000025293	1
Expression	ENSG00000025423	1
Expression	ENSG00000025434	1
Expression	ENSG00000025708	1
Expression	ENSG00000025770	1
Expression	ENSG00000025772	1
Expression	ENSG00000025796	1
Expression	ENSG00000025800	1
Expression	ENSG00000026025	1
Expression	ENSG00000026036	1
Expression	ENSG00000026103	1
Expression	ENSG00000026297	1
Expression	ENSG00000026508	1
Expression	ENSG00000026559	1
Expression	ENSG00000026652	1
Expression	ENSG00000026751	1
Expression	ENSG00000026950	1
Expression	ENSG00000027001	1
Expression	ENSG00000027075	1
Expression	ENSG00000027697	1
Expression	ENSG00000027847	1
Expression	ENSG00000027869	1
Expression	ENSG00000028116	1
Expression	ENSG00000028137	1
Expression	ENSG00000028203	1
Expression	ENSG00000028277	1
Expression	ENSG00000028310	1
Expression	ENSG00000028528	1
Expression	ENSG00000028839	1
Expression	ENSG00000029153	1
Expression	ENSG00000029363	1
Expression	ENSG00000029364	1
Expression	ENSG00000029534	1
Expression	ENSG00000029639	1
Expression	ENSG00000029725	1
Expression	ENSG00000029993	1
Expression	ENSG00000030066	1
Expression	ENSG00000030110	1
Expression	ENSG00000030419	1
Expression	ENSG00000030582	1
Expression	ENSG00000031003	1
Expression	ENSG00000031081	1
Expression	ENSG00000031691	1
Expression	ENSG00000031698	1
Expression	ENSG00000031823	1
Expression	ENSG00000032219	1
Expression	ENSG00000032389	1
Expression	ENSG00000032444	1
Expression	ENSG00000032742	1
Expression	ENSG00000033011	1
Expression	ENSG00000033030	1
Expression	ENSG00000033050	1
Expression	ENSG00000033100	1
Expression	ENSG00000033122	1
Expression	ENSG00000033170	1
Expression	ENSG00000033178	1
Expression	ENSG00000033327	1
Expression	ENSG00000033627	1
Expression	ENSG00000033800	1
Expression	ENSG00000033867	1
Expression	ENSG00000034053	1
Expression	ENSG00000034152	1
Expression	ENSG00000034239	1
Expression	ENSG00000034510	1
Expression	ENSG00000034533	1
Expression	ENSG00000034677	1
Expression	ENSG00000034693	1
Expression	ENSG00000034713	1
Expression	ENSG00000035115	1
Expression	ENSG00000035141	1
Expression	ENSG00000035403	1
Expression	ENSG00000035499	1
Expression	ENSG00000035664	1
Expression	ENSG00000035681	1
Expression	ENSG00000035687	1
Expression	ENSG00000035720	1
Expression	ENSG00000035862	1
Expression	ENSG00000035928	1
Expression	ENSG00000036054	1
Expression	ENSG00000036257	1
Expression	ENSG00000036448	1
Expression	ENSG00000036530	1
Expression	ENSG00000036549	1
Expression	ENSG00000036672	1
Expression	ENSG00000036828	1
Expression	ENSG00000037042	1
Expression	ENSG00000037241	1
Expression	ENSG00000037280	1
Expression	ENSG00000037474	1
Expression	ENSG00000037637	1
Expression	ENSG00000037749	1
Expression	ENSG00000037757	1
Expression	ENSG00000037897	1
Expression	ENSG00000038002	1
Expression	ENSG00000038210	1
Expression	ENSG00000038219	1
Expression	ENSG00000038274	1
Expression	ENSG00000038358	1
Expression	ENSG00000038382	1
Expression	ENSG00000038427	1
Expression	ENSG00000038532	1
Expression	ENSG00000038945	1
Expression	ENSG00000039068	1
Expression	ENSG00000039123	1
Expression	ENSG00000039139	1
Expression	ENSG00000039319	1
Expression	ENSG00000039523	1
Expression	ENSG00000039560	1
Expression	ENSG00000039600	1
Expression	ENSG00000039650	1
Expression	ENSG00000039987	1
Expression	ENSG00000040199	1
Expression	ENSG00000040275	1
Expression	ENSG00000040341	1
Expression	ENSG00000040487	1
Expression	ENSG00000040531	1
Expression	ENSG00000040608	1
Expression	ENSG00000040633	1
Expression	ENSG00000040731	1
Expression	ENSG00000040933	1
Expression	ENSG00000041357	1
Expression	ENSG00000041515	1
Expression	ENSG00000041802	1
Expression	ENSG00000041880	1
Expression	ENSG00000041982	1
Expression	ENSG00000041988	1
Expression	ENSG00000042062	1
Expression	ENSG00000042088	1
Expression	ENSG00000042286	1
Expression	ENSG00000042317	1
Expression	ENSG00000042429	1
Expression	ENSG00000042445	1
Expression	ENSG00000042493	1
Expression	ENSG00000042753	1
Expression	ENSG00000042781	1
Expression	ENSG00000042832	1
Expression	ENSG00000042980	1
Expression	ENSG00000043039	1
Expression	ENSG00000043093	1
Expression	ENSG00000043143	1
Expression	ENSG00000043462	1
Expression	ENSG00000043514	1
Expression	ENSG00000043591	1
Expression	ENSG00000044090	1
Expression	ENSG00000044115	1
Expression	ENSG00000044446	1
Expression	ENSG00000044459	1
Expression	ENSG00000044524	1
Expression	ENSG00000044574	1
Expression	ENSG00000046604	1
Expression	ENSG00000046647	1
Expression	ENSG00000046651	1
Expression	ENSG00000046653	1
Expression	ENSG00000046889	1
Expression	ENSG00000047056	1
Expression	ENSG00000047188	1
Expression	ENSG00000047230	1
Expression	ENSG00000047249	1
Expression	ENSG00000047315	1
Expression	ENSG00000047346	1
Expression	ENSG00000047365	1
Expression	ENSG00000047410	1
Expression	ENSG00000047457	1
Expression	ENSG00000047578	1
Expression	ENSG00000047579	1
Expression	ENSG00000047597	1
Expression	ENSG00000047621	1
Expression	ENSG00000047634	1
Expression	ENSG00000047644	1
Expression	ENSG00000047648	1
Expression	ENSG00000047662	1
Expression	ENSG00000047849	1
Expression	ENSG00000047932	1
Expression	ENSG00000047936	1
Expression	ENSG00000048028	1
Expression	ENSG00000048052	1
Expression	ENSG00000048140	1
Expression	ENSG00000048162	1
Expression	ENSG00000048342	1
Expression	ENSG00000048392	1
Expression	ENSG00000048405	1
Expression	ENSG00000048462	1
Expression	ENSG00000048471	1
Expression	ENSG00000048540	1
Expression	ENSG00000048544	1
Expression	ENSG00000048545	1
Expression	ENSG00000048649	1
Expression	ENSG00000048707	1
Expression	ENSG00000048740	1
Expression	ENSG00000048828	1
Expression	ENSG00000048991	1
Expression	ENSG00000049089	1
Expression	ENSG00000049130	1
Expression	ENSG00000049167	1
Expression	ENSG00000049192	1
Expression	ENSG00000049239	1
Expression	ENSG00000049245	1
Expression	ENSG00000049246	1
Expression	ENSG00000049249	1
Expression	ENSG00000049283	1
Expression	ENSG00000049323	1
Expression	ENSG00000049449	1
Expression	ENSG00000049540	1
Expression	ENSG00000049541	1
Expression	ENSG00000049618	1
Expression	ENSG00000049656	1
Expression	ENSG00000049759	1
Expression	ENSG00000049768	1
Expression	ENSG00000049769	1
Expression	ENSG00000049860	1
Expression	ENSG00000049883	1
Expression	ENSG00000050030	1
Expression	ENSG00000050130	1
Expression	ENSG00000050165	1
Expression	ENSG00000050327	1
Expression	ENSG00000050344	1
Expression	ENSG00000050393	1
Expression	ENSG00000050405	1
Expression	ENSG00000050426	1
Expression	ENSG00000050438	1
Expression	ENSG00000050555	1
Expression	ENSG00000050730	1
Expression	ENSG00000050748	1
Expression	ENSG00000050767	1
Expression	ENSG00000050820	1
Expression	ENSG00000051009	1
Expression	ENSG00000051108	1
Expression	ENSG00000051128	1
Expression	ENSG00000051180	1
Expression	ENSG00000051341	1
Expression	ENSG00000051382	1
Expression	ENSG00000051523	1
Expression	ENSG00000051596	1
Expression	ENSG00000051620	1
Expression	ENSG00000051825	1
Expression	ENSG00000052126	1
Expression	ENSG00000052344	1
Expression	ENSG00000052723	1
Expression	ENSG00000052749	1
Expression	ENSG00000052795	1
Expression	ENSG00000052802	1
Expression	ENSG00000052841	1
Expression	ENSG00000053108	1
Expression	ENSG00000053254	1
Expression	ENSG00000053328	1
Expression	ENSG00000053371	1
Expression	ENSG00000053372	1
Expression	ENSG00000053438	1
Expression	ENSG00000053501	1
Expression	ENSG00000053524	1
Expression	ENSG00000053702	1
Expression	ENSG00000053747	1
Expression	ENSG00000053770	1
Expression	ENSG00000053900	1
Expression	ENSG00000053918	1
Expression	ENSG00000054116	1
Expression	ENSG00000054118	1
Expression	ENSG00000054148	1
Expression	ENSG00000054179	1
Expression	ENSG00000054219	1
Expression	ENSG00000054267	1
Expression	ENSG00000054277	1
Expression	ENSG00000054282	1
Expression	ENSG00000054356	1
Expression	ENSG00000054392	1
Expression	ENSG00000054523	1
Expression	ENSG00000054598	1
Expression	ENSG00000054611	1
Expression	ENSG00000054654	1
Expression	ENSG00000054690	1
Expression	ENSG00000054793	1
Expression	ENSG00000054965	1
Expression	ENSG00000054967	1
Expression	ENSG00000054983	1
Expression	ENSG00000055044	1
Expression	ENSG00000055070	1
Expression	ENSG00000055118	1
Expression	ENSG00000055130	1
Expression	ENSG00000055147	1
Expression	ENSG00000055163	1
Expression	ENSG00000055208	1
Expression	ENSG00000055211	1
Expression	ENSG00000055332	1
Expression	ENSG00000055483	1
Expression	ENSG00000055609	1
Expression	ENSG00000055732	1
Expression	ENSG00000055917	1
Expression	ENSG00000055950	1
Expression	ENSG00000055955	1
Expression	ENSG00000055957	1
Expression	ENSG00000056050	1
Expression	ENSG00000056097	1
Expression	ENSG00000056277	1
Expression	ENSG00000056487	1
Expression	ENSG00000056558	1
Expression	ENSG00000056586	1
Expression	ENSG00000056736	1
Expression	ENSG00000056972	1
Expression	ENSG00000056998	1
Expression	ENSG00000057019	1
Expression	ENSG00000057252	1
Expression	ENSG00000057294	1
Expression	ENSG00000057468	1
Expression	ENSG00000057608	1
Expression	ENSG00000057657	1
Expression	ENSG00000057663	1
Expression	ENSG00000057704	1
Expression	ENSG00000057757	1
Expression	ENSG00000057935	1
Expression	ENSG00000058056	1
Expression	ENSG00000058063	1
Expression	ENSG00000058085	1
Expression	ENSG00000058091	1
Expression	ENSG00000058262	1
Expression	ENSG00000058272	1
Expression	ENSG00000058335	1
Expression	ENSG00000058404	1
Expression	ENSG00000058453	1
Expression	ENSG00000058600	1
Expression	ENSG00000058668	1
Expression	ENSG00000058673	1
Expression	ENSG00000058729	1
Expression	ENSG00000058799	1
Expression	ENSG00000058804	1
Expression	ENSG00000058866	1
Expression	ENSG00000059122	1
Expression	ENSG00000059145	1
Expression	ENSG00000059377	1
Expression	ENSG00000059378	1
Expression	ENSG00000059573	1
Expression	ENSG00000059588	1
Expression	ENSG00000059691	1
Expression	ENSG00000059728	1
Expression	ENSG00000059758	1
Expression	ENSG00000059769	1
Expression	ENSG00000059804	1
Expression	ENSG00000059915	1
Expression	ENSG00000060069	1
Expression	ENSG00000060138	1
Expression	ENSG00000060140	1
Expression	ENSG00000060237	1
Expression	ENSG00000060339	1
Expression	ENSG00000060491	1
Expression	ENSG00000060558	1
Expression	ENSG00000060566	1
Expression	ENSG00000060642	1
Expression	ENSG00000060656	1
Expression	ENSG00000060688	1
Expression	ENSG00000060709	1
Expression	ENSG00000060749	1
Expression	ENSG00000060762	1
Expression	ENSG00000060971	1
Expression	ENSG00000060982	1
Expression	ENSG00000061273	1
Expression	ENSG00000061337	1
Expression	ENSG00000061656	1
Expression	ENSG00000061676	1
Expression	ENSG00000061794	1
Expression	ENSG00000061918	1
Expression	ENSG00000061936	1
Expression	ENSG00000061938	1
Expression	ENSG00000061987	1
Expression	ENSG00000062038	1
Expression	ENSG00000062096	1
Expression	ENSG00000062194	1
Expression	ENSG00000062282	1
Expression	ENSG00000062370	1
Expression	ENSG00000062485	1
Expression	ENSG00000062524	1
Expression	ENSG00000062582	1
Expression	ENSG00000062598	1
Expression	ENSG00000062650	1
Expression	ENSG00000062716	1
Expression	ENSG00000062725	1
Expression	ENSG00000062822	1
Expression	ENSG00000063015	1
Expression	ENSG00000063046	1
Expression	ENSG00000063127	1
Expression	ENSG00000063169	1
Expression	ENSG00000063176	1
Expression	ENSG00000063177	1
Expression	ENSG00000063180	1
Expression	ENSG00000063241	1
Expression	ENSG00000063244	1
Expression	ENSG00000063245	1
Expression	ENSG00000063322	1
Expression	ENSG00000063438	1
Expression	ENSG00000063587	1
Expression	ENSG00000063601	1
Expression	ENSG00000063660	1
Expression	ENSG00000063761	1
Expression	ENSG00000063854	1
Expression	ENSG00000063978	1
Expression	ENSG00000064012	1
Expression	ENSG00000064102	1
Expression	ENSG00000064115	1
Expression	ENSG00000064199	1
Expression	ENSG00000064201	1
Expression	ENSG00000064205	1
Expression	ENSG00000064225	1
Expression	ENSG00000064270	1
Expression	ENSG00000064300	1
Expression	ENSG00000064309	1
Expression	ENSG00000064313	1
Expression	ENSG00000064393	1
Expression	ENSG00000064419	1
Expression	ENSG00000064489	1
Expression	ENSG00000064490	1
Expression	ENSG00000064545	1
Expression	ENSG00000064547	1
Expression	ENSG00000064601	1
Expression	ENSG00000064607	1
Expression	ENSG00000064651	1
Expression	ENSG00000064652	1
Expression	ENSG00000064655	1
Expression	ENSG00000064666	1
Expression	ENSG00000064687	1
Expression	ENSG00000064692	1
Expression	ENSG00000064703	1
Expression	ENSG00000064726	1
Expression	ENSG00000064763	1
Expression	ENSG00000064787	1
Expression	ENSG00000064886	1
Expression	ENSG00000064932	1
Expression	ENSG00000064933	1
Expression	ENSG00000064961	1
Expression	ENSG00000064989	1
Expression	ENSG00000064995	1
Expression	ENSG00000064999	1
Expression	ENSG00000065000	1
Expression	ENSG00000065029	1
Expression	ENSG00000065054	1
Expression	ENSG00000065057	1
Expression	ENSG00000065060	1
Expression	ENSG00000065135	1
Expression	ENSG00000065150	1
Expression	ENSG00000065154	1
Expression	ENSG00000065183	1
Expression	ENSG00000065243	1
Expression	ENSG00000065268	1
Expression	ENSG00000065308	1
Expression	ENSG00000065320	1
Expression	ENSG00000065328	1
Expression	ENSG00000065357	1
Expression	ENSG00000065361	1
Expression	ENSG00000065413	1
Expression	ENSG00000065427	1
Expression	ENSG00000065457	1
Expression	ENSG00000065485	1
Expression	ENSG00000065491	1
Expression	ENSG00000065518	1
Expression	ENSG00000065526	1
Expression	ENSG00000065534	1
Expression	ENSG00000065548	1
Expression	ENSG00000065559	1
Expression	ENSG00000065600	1
Expression	ENSG00000065609	1
Expression	ENSG00000065613	1
Expression	ENSG00000065615	1
Expression	ENSG00000065621	1
Expression	ENSG00000065665	1
Expression	ENSG00000065675	1
Expression	ENSG00000065717	1
Expression	ENSG00000065802	1
Expression	ENSG00000065809	1
Expression	ENSG00000065833	1
Expression	ENSG00000065882	1
Expression	ENSG00000065883	1
Expression	ENSG00000065911	1
Expression	ENSG00000065923	1
Expression	ENSG00000065970	1
Expression	ENSG00000065978	1
Expression	ENSG00000065989	1
Expression	ENSG00000066027	1
Expression	ENSG00000066032	1
Expression	ENSG00000066044	1
Expression	ENSG00000066056	1
Expression	ENSG00000066084	1
Expression	ENSG00000066117	1
Expression	ENSG00000066135	1
Expression	ENSG00000066136	1
Expression	ENSG00000066185	1
Expression	ENSG00000066230	1
Expression	ENSG00000066248	1
Expression	ENSG00000066279	1
Expression	ENSG00000066294	1
Expression	ENSG00000066322	1
Expression	ENSG00000066336	1
Expression	ENSG00000066379	1
Expression	ENSG00000066382	1
Expression	ENSG00000066405	1
Expression	ENSG00000066422	1
Expression	ENSG00000066427	1
Expression	ENSG00000066455	1
Expression	ENSG00000066468	1
Expression	ENSG00000066557	1
Expression	ENSG00000066583	1
Expression	ENSG00000066629	1
Expression	ENSG00000066651	1
Expression	ENSG00000066654	1
Expression	ENSG00000066697	1
Expression	ENSG00000066735	1
Expression	ENSG00000066739	1
Expression	ENSG00000066777	1
Expression	ENSG00000066813	1
Expression	ENSG00000066827	1
Expression	ENSG00000066855	1
Expression	ENSG00000066923	1
Expression	ENSG00000066926	1
Expression	ENSG00000066933	1
Expression	ENSG00000067048	1
Expression	ENSG00000067057	1
Expression	ENSG00000067064	1
Expression	ENSG00000067066	1
Expression	ENSG00000067082	1
Expression	ENSG00000067113	1
Expression	ENSG00000067141	1
Expression	ENSG00000067167	1
Expression	ENSG00000067177	1
Expression	ENSG00000067182	1
Expression	ENSG00000067191	1
Expression	ENSG00000067208	1
Expression	ENSG00000067221	1
Expression	ENSG00000067225	1
Expression	ENSG00000067248	1
Expression	ENSG00000067334	1
Expression	ENSG00000067365	1
Expression	ENSG00000067369	1
Expression	ENSG00000067445	1
Expression	ENSG00000067533	1
Expression	ENSG00000067560	1
Expression	ENSG00000067596	1
Expression	ENSG00000067606	1
Expression	ENSG00000067646	1
Expression	ENSG00000067704	1
Expression	ENSG00000067715	1
Expression	ENSG00000067798	1
Expression	ENSG00000067829	1
Expression	ENSG00000067836	1
Expression	ENSG00000067840	1
Expression	ENSG00000067842	1
Expression	ENSG00000067900	1
Expression	ENSG00000067955	1
Expression	ENSG00000067992	1
Expression	ENSG00000068001	1
Expression	ENSG00000068024	1
Expression	ENSG00000068028	1
Expression	ENSG00000068078	1
Expression	ENSG00000068079	1
Expression	ENSG00000068097	1
Expression	ENSG00000068120	1
Expression	ENSG00000068137	1
Expression	ENSG00000068305	1
Expression	ENSG00000068308	1
Expression	ENSG00000068323	1
Expression	ENSG00000068354	1
Expression	ENSG00000068366	1
Expression	ENSG00000068383	1
Expression	ENSG00000068394	1
Expression	ENSG00000068400	1
Expression	ENSG00000068438	1
Expression	ENSG00000068489	1
Expression	ENSG00000068615	1
Expression	ENSG00000068650	1
Expression	ENSG00000068654	1
Expression	ENSG00000068697	1
Expression	ENSG00000068724	1
Expression	ENSG00000068745	1
Expression	ENSG00000068784	1
Expression	ENSG00000068796	1
Expression	ENSG00000068831	1
Expression	ENSG00000068878	1
Expression	ENSG00000068885	1
Expression	ENSG00000068903	1
Expression	ENSG00000068912	1
Expression	ENSG00000068971	1
Expression	ENSG00000068976	1
Expression	ENSG00000069011	1
Expression	ENSG00000069020	1
Expression	ENSG00000069188	1
Expression	ENSG00000069248	1
Expression	ENSG00000069275	1
Expression	ENSG00000069329	1
Expression	ENSG00000069345	1
Expression	ENSG00000069399	1
Expression	ENSG00000069424	1
Expression	ENSG00000069431	1
Expression	ENSG00000069493	1
Expression	ENSG00000069509	1
Expression	ENSG00000069535	1
Expression	ENSG00000069667	1
Expression	ENSG00000069696	1
Expression	ENSG00000069702	1
Expression	ENSG00000069764	1
Expression	ENSG00000069812	1
Expression	ENSG00000069849	1
Expression	ENSG00000069869	1
Expression	ENSG00000069943	1
Expression	ENSG00000069956	1
Expression	ENSG00000069966	1
Expression	ENSG00000069974	1
Expression	ENSG00000069998	1
Expression	ENSG00000070010	1
Expression	ENSG00000070018	1
Expression	ENSG00000070019	1
Expression	ENSG00000070031	1
Expression	ENSG00000070047	1
Expression	ENSG00000070061	1
Expression	ENSG00000070081	1
Expression	ENSG00000070087	1
Expression	ENSG00000070159	1
Expression	ENSG00000070182	1
Expression	ENSG00000070190	1
Expression	ENSG00000070193	1
Expression	ENSG00000070214	1
Expression	ENSG00000070269	1
Expression	ENSG00000070366	1
Expression	ENSG00000070367	1
Expression	ENSG00000070371	1
Expression	ENSG00000070388	1
Expression	ENSG00000070404	1
Expression	ENSG00000070413	1
Expression	ENSG00000070423	1
Expression	ENSG00000070444	1
Expression	ENSG00000070476	1
Expression	ENSG00000070495	1
Expression	ENSG00000070501	1
Expression	ENSG00000070540	1
Expression	ENSG00000070601	1
Expression	ENSG00000070610	1
Expression	ENSG00000070614	1
Expression	ENSG00000070669	1
Expression	ENSG00000070718	1
Expression	ENSG00000070729	1
Expression	ENSG00000070731	1
Expression	ENSG00000070748	1
Expression	ENSG00000070756	1
Expression	ENSG00000070759	1
Expression	ENSG00000070761	1
Expression	ENSG00000070770	1
Expression	ENSG00000070778	1
Expression	ENSG00000070785	1
Expression	ENSG00000070808	1
Expression	ENSG00000070814	1
Expression	ENSG00000070831	1
Expression	ENSG00000070882	1
Expression	ENSG00000070915	1
Expression	ENSG00000070950	1
Expression	ENSG00000070961	1
Expression	ENSG00000071051	1
Expression	ENSG00000071054	1
Expression	ENSG00000071073	1
Expression	ENSG00000071082	1
Expression	ENSG00000071127	1
Expression	ENSG00000071189	1
Expression	ENSG00000071205	1
Expression	ENSG00000071242	1
Expression	ENSG00000071243	1
Expression	ENSG00000071246	1
Expression	ENSG00000071282	1
Expression	ENSG00000071462	1
Expression	ENSG00000071537	1
Expression	ENSG00000071539	1
Expression	ENSG00000071553	1
Expression	ENSG00000071564	1
Expression	ENSG00000071575	1
Expression	ENSG00000071626	1
Expression	ENSG00000071655	1
Expression	ENSG00000071794	1
Expression	ENSG00000071859	1
Expression	ENSG00000071889	1
Expression	ENSG00000071894	1
Expression	ENSG00000071909	1
Expression	ENSG00000071967	1
Expression	ENSG00000071991	1
Expression	ENSG00000071994	1
Expression	ENSG00000072041	1
Expression	ENSG00000072042	1
Expression	ENSG00000072062	1
Expression	ENSG00000072071	1
Expression	ENSG00000072080	1
Expression	ENSG00000072110	1
Expression	ENSG00000072121	1
Expression	ENSG00000072133	1
Expression	ENSG00000072134	1
Expression	ENSG00000072135	1
Expression	ENSG00000072163	1
Expression	ENSG00000072182	1
Expression	ENSG00000072195	1
Expression	ENSG00000072201	1
Expression	ENSG00000072210	1
Expression	ENSG00000072274	1
Expression	ENSG00000072310	1
Expression	ENSG00000072315	1
Expression	ENSG00000072364	1
Expression	ENSG00000072401	1
Expression	ENSG00000072415	1
Expression	ENSG00000072422	1
Expression	ENSG00000072501	1
Expression	ENSG00000072506	1
Expression	ENSG00000072518	1
Expression	ENSG00000072571	1
Expression	ENSG00000072609	1
Expression	ENSG00000072657	1
Expression	ENSG00000072682	1
Expression	ENSG00000072694	1
Expression	ENSG00000072736	1
Expression	ENSG00000072756	1
Expression	ENSG00000072778	1
Expression	ENSG00000072786	1
Expression	ENSG00000072803	1
Expression	ENSG00000072818	1
Expression	ENSG00000072832	1
Expression	ENSG00000072840	1
Expression	ENSG00000072849	1
Expression	ENSG00000072858	1
Expression	ENSG00000072864	1
Expression	ENSG00000072952	1
Expression	ENSG00000072954	1
Expression	ENSG00000072958	1
Expression	ENSG00000073008	1
Expression	ENSG00000073050	1
Expression	ENSG00000073060	1
Expression	ENSG00000073067	1
Expression	ENSG00000073111	1
Expression	ENSG00000073146	1
Expression	ENSG00000073150	1
Expression	ENSG00000073169	1
Expression	ENSG00000073282	1
Expression	ENSG00000073331	1
Expression	ENSG00000073350	1
Expression	ENSG00000073417	1
Expression	ENSG00000073464	1
Expression	ENSG00000073536	1
Expression	ENSG00000073578	1
Expression	ENSG00000073584	1
Expression	ENSG00000073598	1
Expression	ENSG00000073605	1
Expression	ENSG00000073614	1
Expression	ENSG00000073670	1
Expression	ENSG00000073711	1
Expression	ENSG00000073712	1
Expression	ENSG00000073734	1
Expression	ENSG00000073737	1
Expression	ENSG00000073756	1
Expression	ENSG00000073792	1
Expression	ENSG00000073803	1
Expression	ENSG00000073849	1
Expression	ENSG00000073861	1
Expression	ENSG00000073910	1
Expression	ENSG00000073921	1
Expression	ENSG00000073969	1
Expression	ENSG00000074054	1
Expression	ENSG00000074071	1
Expression	ENSG00000074181	1
Expression	ENSG00000074201	1
Expression	ENSG00000074211	1
Expression	ENSG00000074219	1
Expression	ENSG00000074266	1
Expression	ENSG00000074276	1
Expression	ENSG00000074317	1
Expression	ENSG00000074319	1
Expression	ENSG00000074356	1
Expression	ENSG00000074370	1
Expression	ENSG00000074410	1
Expression	ENSG00000074416	1
Expression	ENSG00000074582	1
Expression	ENSG00000074590	1
Expression	ENSG00000074603	1
Expression	ENSG00000074621	1
Expression	ENSG00000074657	1
Expression	ENSG00000074660	1
Expression	ENSG00000074695	1
Expression	ENSG00000074696	1
Expression	ENSG00000074706	1
Expression	ENSG00000074755	1
Expression	ENSG00000074800	1
Expression	ENSG00000074803	1
Expression	ENSG00000074842	1
Expression	ENSG00000074855	1
Expression	ENSG00000074935	1
Expression	ENSG00000074964	1
Expression	ENSG00000074966	1
Expression	ENSG00000075043	1
Expression	ENSG00000075073	1
Expression	ENSG00000075089	1
Expression	ENSG00000075131	1
Expression	ENSG00000075142	1
Expression	ENSG00000075151	1
Expression	ENSG00000075188	1
Expression	ENSG00000075213	1
Expression	ENSG00000075218	1
Expression	ENSG00000075223	1
Expression	ENSG00000075234	1
Expression	ENSG00000075239	1
Expression	ENSG00000075240	1
Expression	ENSG00000075275	1
Expression	ENSG00000075290	1
Expression	ENSG00000075292	1
Expression	ENSG00000075303	1
Expression	ENSG00000075336	1
Expression	ENSG00000075340	1
Expression	ENSG00000075391	1
Expression	ENSG00000075399	1
Expression	ENSG00000075407	1
Expression	ENSG00000075413	1
Expression	ENSG00000075415	1
Expression	ENSG00000075420	1
Expression	ENSG00000075426	1
Expression	ENSG00000075429	1
Expression	ENSG00000075461	1
Expression	ENSG00000075539	1
Expression	ENSG00000075568	1
Expression	ENSG00000075618	1
Expression	ENSG00000075624	1
Expression	ENSG00000075643	1
Expression	ENSG00000075651	1
Expression	ENSG00000075702	1
Expression	ENSG00000075711	1
Expression	ENSG00000075785	1
Expression	ENSG00000075790	1
Expression	ENSG00000075826	1
Expression	ENSG00000075856	1
Expression	ENSG00000075884	1
Expression	ENSG00000075886	1
Expression	ENSG00000075914	1
Expression	ENSG00000075945	1
Expression	ENSG00000075975	1
Expression	ENSG00000076003	1
Expression	ENSG00000076043	1
Expression	ENSG00000076053	1
Expression	ENSG00000076067	1
Expression	ENSG00000076108	1
Expression	ENSG00000076201	1
Expression	ENSG00000076242	1
Expression	ENSG00000076248	1
Expression	ENSG00000076258	1
Expression	ENSG00000076321	1
Expression	ENSG00000076344	1
Expression	ENSG00000076351	1
Expression	ENSG00000076356	1
Expression	ENSG00000076382	1
Expression	ENSG00000076513	1
Expression	ENSG00000076554	1
Expression	ENSG00000076555	1
Expression	ENSG00000076604	1
Expression	ENSG00000076641	1
Expression	ENSG00000076650	1
Expression	ENSG00000076662	1
Expression	ENSG00000076685	1
Expression	ENSG00000076706	1
Expression	ENSG00000076716	1
Expression	ENSG00000076770	1
Expression	ENSG00000076826	1
Expression	ENSG00000076864	1
Expression	ENSG00000076924	1
Expression	ENSG00000076928	1
Expression	ENSG00000076944	1
Expression	ENSG00000076984	1
Expression	ENSG00000077009	1
Expression	ENSG00000077044	1
Expression	ENSG00000077063	1
Expression	ENSG00000077092	1
Expression	ENSG00000077097	1
Expression	ENSG00000077147	1
Expression	ENSG00000077150	1
Expression	ENSG00000077152	1
Expression	ENSG00000077157	1
Expression	ENSG00000077232	1
Expression	ENSG00000077235	1
Expression	ENSG00000077238	1
Expression	ENSG00000077254	1
Expression	ENSG00000077264	1
Expression	ENSG00000077279	1
Expression	ENSG00000077312	1
Expression	ENSG00000077327	1
Expression	ENSG00000077348	1
Expression	ENSG00000077380	1
Expression	ENSG00000077420	1
Expression	ENSG00000077454	1
Expression	ENSG00000077458	1
Expression	ENSG00000077463	1
Expression	ENSG00000077514	1
Expression	ENSG00000077522	1
Expression	ENSG00000077549	1
Expression	ENSG00000077585	1
Expression	ENSG00000077616	1
Expression	ENSG00000077684	1
Expression	ENSG00000077713	1
Expression	ENSG00000077721	1
Expression	ENSG00000077782	1
Expression	ENSG00000077800	1
Expression	ENSG00000077935	1
Expression	ENSG00000077942	1
Expression	ENSG00000077943	1
Expression	ENSG00000077984	1
Expression	ENSG00000078018	1
Expression	ENSG00000078043	1
Expression	ENSG00000078053	1
Expression	ENSG00000078061	1
Expression	ENSG00000078070	1
Expression	ENSG00000078081	1
Expression	ENSG00000078098	1
Expression	ENSG00000078114	1
Expression	ENSG00000078124	1
Expression	ENSG00000078140	1
Expression	ENSG00000078142	1
Expression	ENSG00000078177	1
Expression	ENSG00000078237	1
Expression	ENSG00000078246	1
Expression	ENSG00000078269	1
Expression	ENSG00000078295	1
Expression	ENSG00000078304	1
Expression	ENSG00000078328	1
Expression	ENSG00000078369	1
Expression	ENSG00000078401	1
Expression	ENSG00000078403	1
Expression	ENSG00000078487	1
Expression	ENSG00000078589	1
Expression	ENSG00000078596	1
Expression	ENSG00000078618	1
Expression	ENSG00000078668	1
Expression	ENSG00000078674	1
Expression	ENSG00000078687	1
Expression	ENSG00000078699	1
Expression	ENSG00000078747	1
Expression	ENSG00000078795	1
Expression	ENSG00000078804	1
Expression	ENSG00000078808	1
Expression	ENSG00000078814	1
Expression	ENSG00000078900	1
Expression	ENSG00000078902	1
Expression	ENSG00000078967	1
Expression	ENSG00000079101	1
Expression	ENSG00000079112	1
Expression	ENSG00000079134	1
Expression	ENSG00000079150	1
Expression	ENSG00000079156	1
Expression	ENSG00000079215	1
Expression	ENSG00000079246	1
Expression	ENSG00000079257	1
Expression	ENSG00000079263	1
Expression	ENSG00000079277	1
Expression	ENSG00000079308	1
Expression	ENSG00000079313	1
Expression	ENSG00000079332	1
Expression	ENSG00000079335	1
Expression	ENSG00000079337	1
Expression	ENSG00000079385	1
Expression	ENSG00000079387	1
Expression	ENSG00000079393	1
Expression	ENSG00000079432	1
Expression	ENSG00000079435	1
Expression	ENSG00000079459	1
Expression	ENSG00000079462	1
Expression	ENSG00000079482	1
Expression	ENSG00000079616	1
Expression	ENSG00000079691	1
Expression	ENSG00000079739	1
Expression	ENSG00000079785	1
Expression	ENSG00000079805	1
Expression	ENSG00000079819	1
Expression	ENSG00000079841	1
Expression	ENSG00000079931	1
Expression	ENSG00000079950	1
Expression	ENSG00000079974	1
Expression	ENSG00000079999	1
Expression	ENSG00000080007	1
Expression	ENSG00000080031	1
Expression	ENSG00000080166	1
Expression	ENSG00000080189	1
Expression	ENSG00000080200	1
Expression	ENSG00000080224	1
Expression	ENSG00000080293	1
Expression	ENSG00000080298	1
Expression	ENSG00000080345	1
Expression	ENSG00000080371	1
Expression	ENSG00000080493	1
Expression	ENSG00000080503	1
Expression	ENSG00000080511	1
Expression	ENSG00000080546	1
Expression	ENSG00000080561	1
Expression	ENSG00000080573	1
Expression	ENSG00000080603	1
Expression	ENSG00000080608	1
Expression	ENSG00000080618	1
Expression	ENSG00000080644	1
Expression	ENSG00000080709	1
Expression	ENSG00000080802	1
Expression	ENSG00000080815	1
Expression	ENSG00000080819	1
Expression	ENSG00000080822	1
Expression	ENSG00000080823	1
Expression	ENSG00000080824	1
Expression	ENSG00000080839	1
Expression	ENSG00000080845	1
Expression	ENSG00000080854	1
Expression	ENSG00000080986	1
Expression	ENSG00000081014	1
Expression	ENSG00000081019	1
Expression	ENSG00000081026	1
Expression	ENSG00000081052	1
Expression	ENSG00000081059	1
Expression	ENSG00000081087	1
Expression	ENSG00000081138	1
Expression	ENSG00000081148	1
Expression	ENSG00000081154	1
Expression	ENSG00000081177	1
Expression	ENSG00000081181	1
Expression	ENSG00000081189	1
Expression	ENSG00000081237	1
Expression	ENSG00000081307	1
Expression	ENSG00000081320	1
Expression	ENSG00000081377	1
Expression	ENSG00000081386	1
Expression	ENSG00000081479	1
Expression	ENSG00000081665	1
Expression	ENSG00000081692	1
Expression	ENSG00000081721	1
Expression	ENSG00000081760	1
Expression	ENSG00000081791	1
Expression	ENSG00000081803	1
Expression	ENSG00000081853	1
Expression	ENSG00000081870	1
Expression	ENSG00000081913	1
Expression	ENSG00000081923	1
Expression	ENSG00000081985	1
Expression	ENSG00000082014	1
Expression	ENSG00000082068	1
Expression	ENSG00000082074	1
Expression	ENSG00000082126	1
Expression	ENSG00000082146	1
Expression	ENSG00000082153	1
Expression	ENSG00000082196	1
Expression	ENSG00000082212	1
Expression	ENSG00000082213	1
Expression	ENSG00000082258	1
Expression	ENSG00000082269	1
Expression	ENSG00000082293	1
Expression	ENSG00000082397	1
Expression	ENSG00000082438	1
Expression	ENSG00000082458	1
Expression	ENSG00000082512	1
Expression	ENSG00000082515	1
Expression	ENSG00000082516	1
Expression	ENSG00000082556	1
Expression	ENSG00000082641	1
Expression	ENSG00000082684	1
Expression	ENSG00000082701	1
Expression	ENSG00000082781	1
Expression	ENSG00000082805	1
Expression	ENSG00000082898	1
Expression	ENSG00000082996	1
Expression	ENSG00000083067	1
Expression	ENSG00000083093	1
Expression	ENSG00000083097	1
Expression	ENSG00000083099	1
Expression	ENSG00000083123	1
Expression	ENSG00000083168	1
Expression	ENSG00000083223	1
Expression	ENSG00000083290	1
Expression	ENSG00000083307	1
Expression	ENSG00000083312	1
Expression	ENSG00000083444	1
Expression	ENSG00000083454	1
Expression	ENSG00000083457	1
Expression	ENSG00000083520	1
Expression	ENSG00000083535	1
Expression	ENSG00000083544	1
Expression	ENSG00000083635	1
Expression	ENSG00000083642	1
Expression	ENSG00000083720	1
Expression	ENSG00000083750	1
Expression	ENSG00000083799	1
Expression	ENSG00000083807	1
Expression	ENSG00000083812	1
Expression	ENSG00000083814	1
Expression	ENSG00000083817	1
Expression	ENSG00000083828	1
Expression	ENSG00000083838	1
Expression	ENSG00000083844	1
Expression	ENSG00000083845	1
Expression	ENSG00000083857	1
Expression	ENSG00000083896	1
Expression	ENSG00000083937	1
Expression	ENSG00000084070	1
Expression	ENSG00000084072	1
Expression	ENSG00000084073	1
Expression	ENSG00000084090	1
Expression	ENSG00000084092	1
Expression	ENSG00000084093	1
Expression	ENSG00000084110	1
Expression	ENSG00000084112	1
Expression	ENSG00000084207	1
Expression	ENSG00000084234	1
Expression	ENSG00000084444	1
Expression	ENSG00000084453	1
Expression	ENSG00000084463	1
Expression	ENSG00000084623	1
Expression	ENSG00000084636	1
Expression	ENSG00000084652	1
Expression	ENSG00000084676	1
Expression	ENSG00000084693	1
Expression	ENSG00000084710	1
Expression	ENSG00000084731	1
Expression	ENSG00000084733	1
Expression	ENSG00000084734	1
Expression	ENSG00000084754	1
Expression	ENSG00000084764	1
Expression	ENSG00000084774	1
Expression	ENSG00000085063	1
Expression	ENSG00000085117	1
Expression	ENSG00000085185	1
Expression	ENSG00000085224	1
Expression	ENSG00000085231	1
Expression	ENSG00000085265	1
Expression	ENSG00000085274	1
Expression	ENSG00000085276	1
Expression	ENSG00000085365	1
Expression	ENSG00000085377	1
Expression	ENSG00000085382	1
Expression	ENSG00000085415	1
Expression	ENSG00000085433	1
Expression	ENSG00000085449	1
Expression	ENSG00000085465	1
Expression	ENSG00000085491	1
Expression	ENSG00000085511	1
Expression	ENSG00000085514	1
Expression	ENSG00000085552	1
Expression	ENSG00000085563	1
Expression	ENSG00000085644	1
Expression	ENSG00000085662	1
Expression	ENSG00000085719	1
Expression	ENSG00000085721	1
Expression	ENSG00000085733	1
Expression	ENSG00000085741	1
Expression	ENSG00000085760	1
Expression	ENSG00000085788	1
Expression	ENSG00000085831	1
Expression	ENSG00000085832	1
Expression	ENSG00000085840	1
Expression	ENSG00000085871	1
Expression	ENSG00000085872	1
Expression	ENSG00000085978	1
Expression	ENSG00000085982	1
Expression	ENSG00000085998	1
Expression	ENSG00000085999	1
Expression	ENSG00000086015	1
Expression	ENSG00000086061	1
Expression	ENSG00000086062	1
Expression	ENSG00000086065	1
Expression	ENSG00000086102	1
Expression	ENSG00000086189	1
Expression	ENSG00000086200	1
Expression	ENSG00000086232	1
Expression	ENSG00000086288	1
Expression	ENSG00000086289	1
Expression	ENSG00000086300	1
Expression	ENSG00000086475	1
Expression	ENSG00000086504	1
Expression	ENSG00000086506	1
Expression	ENSG00000086544	1
Expression	ENSG00000086570	1
Expression	ENSG00000086589	1
Expression	ENSG00000086598	1
Expression	ENSG00000086619	1
Expression	ENSG00000086666	1
Expression	ENSG00000086696	1
Expression	ENSG00000086712	1
Expression	ENSG00000086717	1
Expression	ENSG00000086730	1
Expression	ENSG00000086758	1
Expression	ENSG00000086827	1
Expression	ENSG00000086848	1
Expression	ENSG00000086967	1
Expression	ENSG00000086991	1
Expression	ENSG00000087008	1
Expression	ENSG00000087053	1
Expression	ENSG00000087074	1
Expression	ENSG00000087076	1
Expression	ENSG00000087077	1
Expression	ENSG00000087085	1
Expression	ENSG00000087086	1
Expression	ENSG00000087087	1
Expression	ENSG00000087088	1
Expression	ENSG00000087095	1
Expression	ENSG00000087111	1
Expression	ENSG00000087116	1
Expression	ENSG00000087152	1
Expression	ENSG00000087157	1
Expression	ENSG00000087191	1
Expression	ENSG00000087206	1
Expression	ENSG00000087237	1
Expression	ENSG00000087250	1
Expression	ENSG00000087253	1
Expression	ENSG00000087258	1
Expression	ENSG00000087263	1
Expression	ENSG00000087266	1
Expression	ENSG00000087269	1
Expression	ENSG00000087274	1
Expression	ENSG00000087299	1
Expression	ENSG00000087301	1
Expression	ENSG00000087302	1
Expression	ENSG00000087303	1
Expression	ENSG00000087338	1
Expression	ENSG00000087365	1
Expression	ENSG00000087448	1
Expression	ENSG00000087460	1
Expression	ENSG00000087470	1
Expression	ENSG00000087494	1
Expression	ENSG00000087495	1
Expression	ENSG00000087502	1
Expression	ENSG00000087586	1
Expression	ENSG00000087589	1
Expression	ENSG00000087842	1
Expression	ENSG00000087884	1
Expression	ENSG00000087903	1
Expression	ENSG00000087995	1
Expression	ENSG00000088002	1
Expression	ENSG00000088035	1
Expression	ENSG00000088038	1
Expression	ENSG00000088053	1
Expression	ENSG00000088179	1
Expression	ENSG00000088205	1
Expression	ENSG00000088247	1
Expression	ENSG00000088256	1
Expression	ENSG00000088280	1
Expression	ENSG00000088298	1
Expression	ENSG00000088305	1
Expression	ENSG00000088325	1
Expression	ENSG00000088356	1
Expression	ENSG00000088367	1
Expression	ENSG00000088386	1
Expression	ENSG00000088387	1
Expression	ENSG00000088448	1
Expression	ENSG00000088451	1
Expression	ENSG00000088538	1
Expression	ENSG00000088543	1
Expression	ENSG00000088682	1
Expression	ENSG00000088726	1
Expression	ENSG00000088727	1
Expression	ENSG00000088756	1
Expression	ENSG00000088766	1
Expression	ENSG00000088808	1
Expression	ENSG00000088812	1
Expression	ENSG00000088826	1
Expression	ENSG00000088832	1
Expression	ENSG00000088833	1
Expression	ENSG00000088836	1
Expression	ENSG00000088854	1
Expression	ENSG00000088876	1
Expression	ENSG00000088881	1
Expression	ENSG00000088882	1
Expression	ENSG00000088888	1
Expression	ENSG00000088899	1
Expression	ENSG00000088930	1
Expression	ENSG00000088970	1
Expression	ENSG00000088986	1
Expression	ENSG00000088992	1
Expression	ENSG00000089006	1
Expression	ENSG00000089009	1
Expression	ENSG00000089012	1
Expression	ENSG00000089022	1
Expression	ENSG00000089041	1
Expression	ENSG00000089048	1
Expression	ENSG00000089050	1
Expression	ENSG00000089053	1
Expression	ENSG00000089057	1
Expression	ENSG00000089060	1
Expression	ENSG00000089063	1
Expression	ENSG00000089091	1
Expression	ENSG00000089094	1
Expression	ENSG00000089101	1
Expression	ENSG00000089123	1
Expression	ENSG00000089127	1
Expression	ENSG00000089154	1
Expression	ENSG00000089157	1
Expression	ENSG00000089159	1
Expression	ENSG00000089163	1
Expression	ENSG00000089169	1
Expression	ENSG00000089177	1
Expression	ENSG00000089195	1
Expression	ENSG00000089199	1
Expression	ENSG00000089220	1
Expression	ENSG00000089234	1
Expression	ENSG00000089248	1
Expression	ENSG00000089250	1
Expression	ENSG00000089280	1
Expression	ENSG00000089289	1
Expression	ENSG00000089327	1
Expression	ENSG00000089335	1
Expression	ENSG00000089351	1
Expression	ENSG00000089356	1
Expression	ENSG00000089472	1
Expression	ENSG00000089486	1
Expression	ENSG00000089505	1
Expression	ENSG00000089558	1
Expression	ENSG00000089597	1
Expression	ENSG00000089639	1
Expression	ENSG00000089682	1
Expression	ENSG00000089685	1
Expression	ENSG00000089692	1
Expression	ENSG00000089693	1
Expression	ENSG00000089723	1
Expression	ENSG00000089737	1
Expression	ENSG00000089775	1
Expression	ENSG00000089818	1
Expression	ENSG00000089820	1
Expression	ENSG00000089847	1
Expression	ENSG00000089876	1
Expression	ENSG00000089902	1
Expression	ENSG00000089916	1
Expression	ENSG00000090006	1
Expression	ENSG00000090013	1
Expression	ENSG00000090020	1
Expression	ENSG00000090054	1
Expression	ENSG00000090060	1
Expression	ENSG00000090061	1
Expression	ENSG00000090097	1
Expression	ENSG00000090104	1
Expression	ENSG00000090238	1
Expression	ENSG00000090263	1
Expression	ENSG00000090266	1
Expression	ENSG00000090273	1
Expression	ENSG00000090316	1
Expression	ENSG00000090339	1
Expression	ENSG00000090372	1
Expression	ENSG00000090376	1
Expression	ENSG00000090432	1
Expression	ENSG00000090447	1
Expression	ENSG00000090470	1
Expression	ENSG00000090487	1
Expression	ENSG00000090520	1
Expression	ENSG00000090530	1
Expression	ENSG00000090554	1
Expression	ENSG00000090565	1
Expression	ENSG00000090581	1
Expression	ENSG00000090612	1
Expression	ENSG00000090615	1
Expression	ENSG00000090621	1
Expression	ENSG00000090659	1
Expression	ENSG00000090661	1
Expression	ENSG00000090674	1
Expression	ENSG00000090686	1
Expression	ENSG00000090776	1
Expression	ENSG00000090857	1
Expression	ENSG00000090861	1
Expression	ENSG00000090863	1
Expression	ENSG00000090889	1
Expression	ENSG00000090905	1
Expression	ENSG00000090924	1
Expression	ENSG00000090932	1
Expression	ENSG00000090971	1
Expression	ENSG00000090975	1
Expression	ENSG00000090989	1
Expression	ENSG00000091009	1
Expression	ENSG00000091010	1
Expression	ENSG00000091039	1
Expression	ENSG00000091073	1
Expression	ENSG00000091106	1
Expression	ENSG00000091127	1
Expression	ENSG00000091128	1
Expression	ENSG00000091129	1
Expression	ENSG00000091136	1
Expression	ENSG00000091137	1
Expression	ENSG00000091140	1
Expression	ENSG00000091157	1
Expression	ENSG00000091164	1
Expression	ENSG00000091181	1
Expression	ENSG00000091262	1
Expression	ENSG00000091317	1
Expression	ENSG00000091409	1
Expression	ENSG00000091428	1
Expression	ENSG00000091436	1
Expression	ENSG00000091483	1
Expression	ENSG00000091490	1
Expression	ENSG00000091513	1
Expression	ENSG00000091527	1
Expression	ENSG00000091536	1
Expression	ENSG00000091542	1
Expression	ENSG00000091592	1
Expression	ENSG00000091622	1
Expression	ENSG00000091640	1
Expression	ENSG00000091651	1
Expression	ENSG00000091656	1
Expression	ENSG00000091732	1
Expression	ENSG00000091831	1
Expression	ENSG00000091844	1
Expression	ENSG00000091879	1
Expression	ENSG00000091947	1
Expression	ENSG00000091972	1
Expression	ENSG00000091986	1
Expression	ENSG00000092009	1
Expression	ENSG00000092010	1
Expression	ENSG00000092020	1
Expression	ENSG00000092036	1
Expression	ENSG00000092051	1
Expression	ENSG00000092054	1
Expression	ENSG00000092067	1
Expression	ENSG00000092068	1
Expression	ENSG00000092094	1
Expression	ENSG00000092096	1
Expression	ENSG00000092098	1
Expression	ENSG00000092108	1
Expression	ENSG00000092140	1
Expression	ENSG00000092148	1
Expression	ENSG00000092199	1
Expression	ENSG00000092200	1
Expression	ENSG00000092201	1
Expression	ENSG00000092203	1
Expression	ENSG00000092208	1
Expression	ENSG00000092295	1
Expression	ENSG00000092330	1
Expression	ENSG00000092345	1
Expression	ENSG00000092421	1
Expression	ENSG00000092439	1
Expression	ENSG00000092445	1
Expression	ENSG00000092470	1
Expression	ENSG00000092529	1
Expression	ENSG00000092531	1
Expression	ENSG00000092607	1
Expression	ENSG00000092621	1
Expression	ENSG00000092758	1
Expression	ENSG00000092820	1
Expression	ENSG00000092841	1
Expression	ENSG00000092847	1
Expression	ENSG00000092850	1
Expression	ENSG00000092853	1
Expression	ENSG00000092871	1
Expression	ENSG00000092929	1
Expression	ENSG00000092931	1
Expression	ENSG00000092964	1
Expression	ENSG00000092969	1
Expression	ENSG00000092978	1
Expression	ENSG00000093000	1
Expression	ENSG00000093009	1
Expression	ENSG00000093010	1
Expression	ENSG00000093072	1
Expression	ENSG00000093100	1
Expression	ENSG00000093144	1
Expression	ENSG00000093167	1
Expression	ENSG00000093183	1
Expression	ENSG00000093217	1
Expression	ENSG00000094631	1
Expression	ENSG00000094661	1
Expression	ENSG00000094755	1
Expression	ENSG00000094804	1
Expression	ENSG00000094841	1
Expression	ENSG00000094880	1
Expression	ENSG00000094914	1
Expression	ENSG00000094916	1
Expression	ENSG00000094975	1
Expression	ENSG00000095002	1
Expression	ENSG00000095015	1
Expression	ENSG00000095059	1
Expression	ENSG00000095066	1
Expression	ENSG00000095110	1
Expression	ENSG00000095139	1
Expression	ENSG00000095203	1
Expression	ENSG00000095209	1
Expression	ENSG00000095261	1
Expression	ENSG00000095303	1
Expression	ENSG00000095319	1
Expression	ENSG00000095321	1
Expression	ENSG00000095370	1
Expression	ENSG00000095380	1
Expression	ENSG00000095383	1
Expression	ENSG00000095397	1
Expression	ENSG00000095464	1
Expression	ENSG00000095485	1
Expression	ENSG00000095539	1
Expression	ENSG00000095564	1
Expression	ENSG00000095574	1
Expression	ENSG00000095585	1
Expression	ENSG00000095587	1
Expression	ENSG00000095627	1
Expression	ENSG00000095637	1
Expression	ENSG00000095739	1
Expression	ENSG00000095752	1
Expression	ENSG00000095787	1
Expression	ENSG00000095794	1
Expression	ENSG00000095906	1
Expression	ENSG00000095932	1
Expression	ENSG00000095951	1
Expression	ENSG00000096060	1
Expression	ENSG00000096063	1
Expression	ENSG00000096070	1
Expression	ENSG00000096080	1
Expression	ENSG00000096092	1
Expression	ENSG00000096093	1
Expression	ENSG00000096264	1
Expression	ENSG00000096384	1
Expression	ENSG00000096401	1
Expression	ENSG00000096433	1
Expression	ENSG00000096654	1
Expression	ENSG00000096696	1
Expression	ENSG00000096717	1
Expression	ENSG00000096746	1
Expression	ENSG00000096872	1
Expression	ENSG00000096968	1
Expression	ENSG00000096996	1
Expression	ENSG00000097007	1
Expression	ENSG00000097021	1
Expression	ENSG00000097033	1
Expression	ENSG00000097046	1
Expression	ENSG00000097096	1
Expression	ENSG00000099139	1
Expression	ENSG00000099194	1
Expression	ENSG00000099203	1
Expression	ENSG00000099204	1
Expression	ENSG00000099219	1
Expression	ENSG00000099246	1
Expression	ENSG00000099250	1
Expression	ENSG00000099256	1
Expression	ENSG00000099260	1
Expression	ENSG00000099282	1
Expression	ENSG00000099284	1
Expression	ENSG00000099290	1
Expression	ENSG00000099308	1
Expression	ENSG00000099326	1
Expression	ENSG00000099330	1
Expression	ENSG00000099331	1
Expression	ENSG00000099337	1
Expression	ENSG00000099338	1
Expression	ENSG00000099341	1
Expression	ENSG00000099364	1
Expression	ENSG00000099365	1
Expression	ENSG00000099377	1
Expression	ENSG00000099381	1
Expression	ENSG00000099385	1
Expression	ENSG00000099617	1
Expression	ENSG00000099622	1
Expression	ENSG00000099624	1
Expression	ENSG00000099625	1
Expression	ENSG00000099715	1
Expression	ENSG00000099769	1
Expression	ENSG00000099783	1
Expression	ENSG00000099785	1
Expression	ENSG00000099795	1
Expression	ENSG00000099797	1
Expression	ENSG00000099800	1
Expression	ENSG00000099804	1
Expression	ENSG00000099810	1
Expression	ENSG00000099812	1
Expression	ENSG00000099814	1
Expression	ENSG00000099817	1
Expression	ENSG00000099821	1
Expression	ENSG00000099822	1
Expression	ENSG00000099834	1
Expression	ENSG00000099840	1
Expression	ENSG00000099849	1
Expression	ENSG00000099860	1
Expression	ENSG00000099864	1
Expression	ENSG00000099866	1
Expression	ENSG00000099875	1
Expression	ENSG00000099889	1
Expression	ENSG00000099899	1
Expression	ENSG00000099901	1
Expression	ENSG00000099904	1
Expression	ENSG00000099910	1
Expression	ENSG00000099917	1
Expression	ENSG00000099937	1
Expression	ENSG00000099940	1
Expression	ENSG00000099942	1
Expression	ENSG00000099949	1
Expression	ENSG00000099953	1
Expression	ENSG00000099954	1
Expression	ENSG00000099956	1
Expression	ENSG00000099957	1
Expression	ENSG00000099958	1
Expression	ENSG00000099968	1
Expression	ENSG00000099974	1
Expression	ENSG00000099977	1
Expression	ENSG00000099985	1
Expression	ENSG00000099991	1
Expression	ENSG00000099992	1
Expression	ENSG00000099994	1
Expression	ENSG00000099995	1
Expression	ENSG00000099998	1
Expression	ENSG00000099999	1
Expression	ENSG00000100003	1
Expression	ENSG00000100012	1
Expression	ENSG00000100014	1
Expression	ENSG00000100023	1
Expression	ENSG00000100024	1
Expression	ENSG00000100027	1
Expression	ENSG00000100028	1
Expression	ENSG00000100029	1
Expression	ENSG00000100030	1
Expression	ENSG00000100031	1
Expression	ENSG00000100033	1
Expression	ENSG00000100034	1
Expression	ENSG00000100036	1
Expression	ENSG00000100038	1
Expression	ENSG00000100055	1
Expression	ENSG00000100056	1
[truncated: 76,757 more rows]
