# Supplementary material for: Multimodal analysis of RNA sequencing data powers discovery of complex trait genetics
Source: Nat Commun. 2024 Nov 29;15:10387. doi: 10.1038/s41467-024-54840-8 (PMC11607376; doi:10.1038/s41467-024-54840-8)
Supplement: Supplementary file 8 — Source Data [file 41467_2024_54840_MOESM8_ESM.zip › source_data/Supp_Figure_5.stats.txt]

method	n_eQTLs	Pearson_r	Pearson_conf_lo	Pearson_conf_hi	Pearson_p	Spearman_rho	Spearman_p
Separate modality mapping	6459	0.7027346066259348	0.6901749092796644	0.7148710503893784	0	0.7643937473430035	0
Cross-modality mapping	6459	0.7213429756893626	0.7094353316945939	0.7328388977093531	0	0.7823457782392625	0
