# Supplementary material for: Multimodal analysis of RNA sequencing data powers discovery of complex trait genetics
Source: Nat Commun. 2024 Nov 29;15:10387. doi: 10.1038/s41467-024-54840-8 (PMC11607376; doi:10.1038/s41467-024-54840-8)
Supplement: Supplementary file 8 — Source Data [file 41467_2024_54840_MOESM8_ESM.zip › source_data/Supp_Figure_3.stats.txt]

modality	n	Pearson_r	Pearson_p
Expression	8075	0.863749447837917	0
Isoform ratio	3694	0.8790381542465691	0
Intron excision ratio	2512	0.8942193529894312	0
Alt. TSS	1225	0.8417548955453509	0
Alt. polyA	2297	0.8023938248969109	0
RNA stability	3542	0.8466628191438901	0
